# Supplementary material for: Phosphoproteomic analysis of thrombin- and p38 MAPK-regulated signaling networks in endothelial cells
Source: J Biol Chem. 2022 Mar 4;298(4):101801. doi: 10.1016/j.jbc.2022.101801 (PMC8987612; doi:10.1016/j.jbc.2022.101801)
Supplement: Supplemental Dataset S1 [file mmc1.xlsx]

## Sheet: Sheet1
Identifier	Annotated_Sequence	Charge	m/z	XCorr	Percolator_PEP	Protein	Gene	Description	Pep_Loc	Prot_Loc	Flank_Seq	Confidence	#Phos_Sites	Phosphosite_Probability	Kmeans_Cluster	ANOVA_p	DMSO_0_1	DMSO_0_2	DMSO_10_1	DMSO_10_2	DMSO_10_3	SB_0_1	SB_0_2	SB_10_1	SB_10_2	SB_10_3
[K].tAAELLQSQGSQAGGSQtLkR.[D]_T18_1	[K].tAAELLQSQGSQAGGSQtLkR.[D]	3	890.474	3.6	0.0001336	Q14141	SEPT6	Septin-6	T18	T418	SQAGGSQTLKRDKEK	Unambiguous	1	T18(Phospho): 90.92	1	0.00420767	0.122159	0.097144	0.168637	0.162545	0.1632	0.0856876	0.0975754	0.16134	0.137905	0.123972
[R].sFEVEEVETPNSTPPR.[R]_S1_1	[R].sFEVEEVETPNSTPPR.[R]	3	709.67	2.91	0.01359	Q9UHD8	SEPT9	Septin-9	S1	S30	SGPALKRSFEVEEVE	Unambiguous	1	S1(Phospho): 100	1	0.0081301	0.0969556	0.0912908	0.162431	0.226839	0.19072	0.0602931	0.0693434	0.144928	0.128476	0.19643
[R].rPsLPALHFIk.[G]_S3_1	[R].rPsLPALHFIk.[G]	3	606.359	3.37	0.0002393	P00519-2	ABL1	Isoform IB of Tyrosine-protein kinase ABL1	S3	S16	LGDQRRPSLPALHFI	Unambiguous	1	S3(Phospho): 100	1	0.0549747	0.0968745	0.112543	0.139247	0.217202	0.19783	0.120562	0.104849	0.105209	0.108998	0.149881
[K].kPsISITTESLk.[SE]_S3_1	[K].kPsISITTESLk.[SE]	3	691.073	2.96	0.000395	Q9UKV3	ACIN1	Apoptotic chromatin condensation inducer in the nucleus	S3	S863	ATTQKKPSISITTES	Unambiguous	1	S3(Phospho): 99.96	1	0.0398737	0.0436843	0.0348647	0.132247	0.205078	0.319638	0.0542916	0.0633428	0.154022	0.16639	0.238093
[R].rAsHTLLPSHR.[L]_S3_1	[R].rAsHTLLPSHR.[L]	3	528.618	2.32	0.02123	Q9UKV3	ACIN1	Apoptotic chromatin condensation inducer in the nucleus	S3	S561	QKEGRRASHTLLPSH	Unambiguous	1	S3(Phospho): 99.53	1	0.015731	0.0520333	0.0974047	0.165376	0.292262	0.343823	0.0328783	0.0590524	0.125718	0.13806	0.144682
[R].rLsQPESAEk.[H]_S3_1	[R].rLsQPESAEk.[H]	3	561.635	2.56	0.001891	Q9UKV3	ACIN1	Apoptotic chromatin condensation inducer in the nucleus	S3	S710	SVQARRLSQPESAEK	Unambiguous	1	S3(Phospho): 100	1	0.000542928	0.0722069	0.0822216	0.166732	0.233423	0.206121	0.0570164	0.0595562	0.162401	0.174135	0.176179
[R].gLHSELGESsLILk.[A]_S10_1	[R].gLHSELGESsLILk.[A]	3	674.375	3.78	0.001263	G3V1W8	ACVRL1	Serine/threonine-protein kinase receptor	S10	S175	HSELGESSLILKASE	Unambiguous	1	S10(Phospho): 99.98	1	0.0130985	0.0718241	0.0561916	0.194693	0.240667	0.198292	0.0589156	0.0374925	0.145005	0.15028	0.269467
[K].ySDVEVPASVTGYSFASDGDSGTcSPLRHsFQk.[Q]_S30_1	[K].ySDVEVPASVTGYSFASDGDSGTcSPLRHsFQk.[Q]	4	1023.23	5.93	3.424e-05	P35611-3	ADD1	Isoform 3 of Alpha-adducin	S30	S436	TCSPLRHSFQKQQRE	Unambiguous	1	S30(Phospho): 99.56	1	0.00657694	0.0944727	0.076971	0.180893	0.151017	0.174989	0.0966269	0.0603362	0.188794	0.160329	0.13311
[K].aYGNGYSsNGNTGEQSGYHVEQEk.[E]_S8_1	[K].aYGNGYSsNGNTGEQSGYHVEQEk.[E]	3	1038.8	4.59	0.0001728	P07550	ADRB2	Beta-2 adrenergic receptor	S8	S356	AYGNGYSSNGNTGEQ	Unambiguous	1	S8(Phospho): 98.89	1	0.0884312	0.072455	0.0558731	0.123365	0.264124	0.253793	0.101827	0.0430802	0.144825	0.124257	0.245586
[K].kLSsERPsSDGEGVVENGITTcNGk.[E]_S3 S8 S9_2	[K].kLSsERPsSDGEGVVENGITTcNGk.[E]	4	867.925	5.33	1.785e-05	Q8N556-2	AFAP1	Isoform 2 of Actin filament-associated protein 1	S3.S8.S9	S277.S282.S283	AELEKKLSSERPSSD.KLSSERPSSDGEGVV.LSSERPSSDGEGVVE	Ambiguous	2	S3(Phospho): 91.01; S8(Phospho): 49.98; S9(Phospho): 49.98	1	0.0741302	0.0920373	0.0820214	0.155829	0.348966	0.202342	0.0632427	0.0886842	0.127183	0.156	0.139306
[R].isFVEEDVHPk.[W]_S2_1	[R].isFVEEDVHPk.[W]	3	613.323	2.9	0.06923	Q8WYP5-2	AHCTF1	Isoform 2 of Protein ELYS	S2	S1267	RLKETRISFVEEDVH	Unambiguous	1	S2(Phospho): 100	1	0.0544636	0.0561571	0.0394118	0.16957	0.1134	0.230058	0.0505104	0.0366665	0.168412	0.139059	0.299092
[R].hRSNSFSDEREFSGPStPtGtLEFEGGEVSLEGGk.[V]_S3 S5 S7 S16 T17_3	[R].hRSNSFSDEREFSGPStPtGtLEFEGGEVSLEGGk.[V]	4	1107.24	4.92	0.003029	Q09666	AHNAK	Neuroblast differentiation-associated protein AHNAK	S3.S5.S7.S16.T17	S5780.S5782.S5784.S5793.T5794	SKKPRHRSNSFSDER.KPRHRSNSFSDEREF.RHRSNSFSDEREFSG.EREFSGPSTPTGTLE.REFSGPSTPTGTLEF	Ambiguous	3	S3(Phospho): 89.19; S5(Phospho): 49.76; S7(Phospho): 49.76; S16(Phospho): 42.31; T17(Phospho): 42.31	1	0.0837718	0.039517	0.0455999	0.114354	0.277601	0.177196	0.125492	0.159708	0.167445	0.179294	0.134965
[R].hRsNsFSDEREFSGPSTPTGTLEFEGGEVSLEGGk.[V]_S3 S5 S7_2	[R].hRsNsFSDEREFSGPSTPTGTLEFEGGEVSLEGGk.[V]	4	1087.25	5.58	0.0001288	Q09666	AHNAK	Neuroblast differentiation-associated protein AHNAK	S3.S5.S7	S5780.S5782.S5784	SKKPRHRSNSFSDER.KPRHRSNSFSDEREF.RHRSNSFSDEREFSG	Ambiguous	2	S3(Phospho): 93.74; S5(Phospho): 53.13; S7(Phospho): 53.13	1	0.05658	0.0640734	0.0426539	0.162771	0.230627	0.146355	0.146676	0.126201	0.127824	0.191256	0.101303
[K].aGLRVsAPEVSVGHk.[G]_S6_1	[K].aGLRVsAPEVSVGHk.[G]	4	512.038	2.42	0.0001248	Q09666	AHNAK	Neuroblast differentiation-associated protein AHNAK	S6	S332	PKAGLRVSAPEVSVG	Unambiguous	1	S6(Phospho): 100	1	0.0286688	0.054887	0.116417	0.152917	0.191457	0.224315	0.0487522	0.0546018	0.164731	0.124597	0.232251
[K].sFSEDVFQSVk.[S]_S1_1	[K].sFSEDVFQSVk.[S]	3	604.307	2.84	0.001167	Q9UKA4	AKAP11	A-kinase anchor protein 11	S1	S18	TKASVRKSFSEDVFQ	Unambiguous	1	S1(Phospho): 96.04	1	0.0715965	0.0399261	0.0320192	0.144775	0.305113	0.159108	0.0895816	0.0402181	0.201387	0.12169	0.266509
[R].rAEtFGGFDSHQmNASk.[G]_T4_1	[R].rAEtFGGFDSHQmNASk.[G]	3	813.051	2.52	0.04291	Q12802-2	AKAP13	Isoform 2 of A-kinase anchor protein 13	T4	T2471	SLPRRAETFGGFDSH	Unambiguous	1	T4(Phospho): 93.2	1	0.0163794	0.0999701	0.0941148	0.169816	0.200593	0.171142	0.0724229	0.0961331	0.117966	0.133914	0.189124
[R].qVLQSTQsPR.[T]_S8_1	[R].qVLQSTQsPR.[T]	2	726.875	2.48	0.002679	Q9Y2D5-4	AKAP2	Isoform 2 of A-kinase anchor protein 2	S8	S979	QVLQSTQSPRTKNAP	Unambiguous	1	S8(Phospho): 99.97	1	0.0061476	0.033525	0.0386966	0.18089	0.269178	0.175196	0.0659378	0.0544828	0.180948	0.184148	0.269284
[R].lNtSDFQk.[L]_T3_1	[R].lNtSDFQk.[L]	2	745.888	2.43	0.03695	Q96B36-3	AKT1S1	Isoform 3 of Proline-rich AKT1 substrate 1	T3	T266	LPRPRLNTSDFQKLK	Unambiguous	1	T3(Phospho): 99.41	1	0.0122775	0.0915003	0.0585912	0.150479	0.204855	0.149896	0.110748	0.0742514	0.206048	0.160148	0.168762
[R].sLPGPAPcLk.[H]_S1_1	[R].sLPGPAPcLk.[H]	3	526.625	2.55	0.01502	Q01433	AMPD2	AMP deaminase 2	S1	S100	PPLQSARSLPGPAPC	Unambiguous	1	S1(Phospho): 100	1	0.0559206	0.0917624	0.075511	0.192278	0.132417	0.243262	0.100191	0.0890602	0.106507	0.120074	0.157111
[R].rPLRPQVVtDDDGQAPEAk.[D]_T9_1	[R].rPLRPQVVtDDDGQAPEAk.[D]	4	658.349	2.94	0.003969	Q9HDC9	APMAP	Adipocyte plasma membrane-associated protein	T9	T19	PLRPQVVTDDDGQAP	Unambiguous	1	T9(Phospho): 100	1	0.00840053	0.0794164	0.0858159	0.145652	0.202333	0.206234	0.0828119	0.117974	0.149018	0.143744	0.15775
[R].kWsLNTYk.[C]_S3_1	[R].kWsLNTYk.[C]	2	904.012	1.84	0.005377	P53367	ARFIP1	Arfaptin-1	S3	S132	LELVRKWSLNTYKCT	Unambiguous	1	S3(Phospho): 99.99	1	0.000435359	0.0381796	0.0273806	0.211458	0.295933	0.2328	0.0238556	0.0220882	0.159274	0.164922	0.211516
[R].hYsQDcSSIk.[A]_S3_1	[R].hYsQDcSSIk.[A]	2	881.918	1.6	0.005996	Q9P227	ARHGAP23	Rho GTPase-activating protein 23	S3	S598	FTLGRHYSQDCSSIK	Unambiguous	1	S3(Phospho): 87.53	1	0.0897642	0.123617	0.105048	0.144129	0.175287	0.160695	0.109354	0.153843	0.132797	0.110655	0.119952
[K].hLNSSQPSGFGPANsLEDVVR.[L]_S15_1	[K].hLNSSQPSGFGPANsLEDVVR.[L]	3	840.74	7.07	2.28e-05	Q52LW3	ARHGAP29	Rho GTPase-activating protein 29	S15	S499	SGFGPANSLEDVVRL	Unambiguous	1	S15(Phospho): 100	1	0.0119612	0.0840317	0.0601441	0.156951	0.24563	0.189684	0.0700233	0.0706303	0.138635	0.155747	0.206803
[K].hLNSSQPSGFGPANsLEDVVRLPDSSNk.[I]_S15_1	[K].hLNSSQPSGFGPANsLEDVVRLPDSSNk.[I]	4	873.442	6.01	1.008e-05	Q52LW3	ARHGAP29	Rho GTPase-activating protein 29	S15	S499	SGFGPANSLEDVVRL	Unambiguous	1	S15(Phospho): 99.76	1	0.00179203	0.102958	0.0946823	0.177897	0.139999	0.156256	0.0790226	0.0740112	0.181884	0.156034	0.148825
[R].qSHsLDSkPTVk.[S]_S4_1	[R].qSHsLDSkPTVk.[S]	4	524.295	2.53	0.03118	Q2M1Z3	ARHGAP31	Rho GTPase-activating protein 31	S4	S954	PSLRQSHSLDSKPTV	Unambiguous	1	S4(Phospho): 99.91	1	0.00972009	0.112296	0.109024	0.153617	0.146941	0.182995	0.0959992	0.104969	0.148356	0.139802	0.122893
[K].sDLSSSSGSLSLSHGsSSLEHR.[S]_S18_1	[K].sDLSSSSGSLSLSHGsSSLEHR.[S]	3	842.732	3.06	0.005578	O15013	ARHGEF10	Rho guanine nucleotide exchange factor 10	S18	S1296	SLSHGSSSLEHRSED	Unambiguous	1	S18(Phospho): 81.39	1	0.00682319	0.136345	0.108595	0.161797	0.154992	0.175645	0.092193	0.0427346	0.148543	0.166154	0.138423
[R].sPsFGAGEGLLR.[S]_S3_1	[R].sPsFGAGEGLLR.[S]	2	750.378	2.33	0.001763	Q96PE2	ARHGEF17	Rho guanine nucleotide exchange factor 17	S3	S420	WGVYRSPSFGAGEGL	Unambiguous	1	S3(Phospho): 99.91	1	0.0724006	0.0681718	0.0649209	0.259081	0.109643	0.129724	0.0494023	0.0377512	0.172202	0.142877	0.24156
[R].ePALPLEPDSGGNTsPGVTANGEAR.[T]_S15_1	[R].ePALPLEPDSGGNTsPGVTANGEAR.[T]	3	915.772	5.72	7.959e-05	V9GYM8	ARHGEF2	Rho guanine nucleotide exchange factor 2	S15	S741	PDSGGNTSPGVTANG	Unambiguous	1	S15(Phospho): 99.94	1	0.0142933	0.110461	0.0542835	0.164108	0.141749	0.152688	0.103785	0.0859968	0.179435	0.140402	0.167929
[R].kYsDSSLPPSNSGk.[I]_S3_1	[R].kYsDSSLPPSNSGk.[I]	3	745.396	2.76	0.002649	Q68CP9	ARID2	AT-rich interactive domain-containing protein 2	S3	S1300	LLNGRKYSDSSLPPS	Unambiguous	1	S3(Phospho): 91.33	1	0.0936765	0.0781398	0.0627954	0.105181	0.248936	0.171985	0.0898234	0.126129	0.173688	0.166058	0.191243
[R].rLskPPFQTNPSPEmVSk.[L]_S3_1	[R].rLskPPFQTNPSPEmVSk.[L]	4	707.387	3.47	0.001337	Q4LE39	ARID4B	AT-rich interactive domain-containing protein 4B	S3	S666	NCKLRRLSKPPFQTN	Unambiguous	1	S3(Phospho): 99.87	1	0.00399667	0.0493262	0.0480911	0.172122	0.299375	0.316656	0.0294498	0.0302015	0.162445	0.168511	0.173518
[K].kAsSEGGTAAGAGLDSLHk.[N]_S3_1	[K].kAsSEGGTAAGAGLDSLHk.[N]	3	842.117	3.42	2.606e-05	O15143	ARPC1B	Actin-related protein 2/3 complex subunit 1B	S3	S310	QNLDKKASSEGGTAA	Unambiguous	1	S3(Phospho): 91.67	1	0.00861966	0.0523266	0.0139361	0.191223	0.384955	0.276522	0.0230708	0.0145792	0.13994	0.18487	0.220161
[R].kPsIVTk.[Y]_S3_1	[R].kPsIVTk.[Y]	3	513.988	1.38	0.01557	P46100	ATRX	Transcriptional regulator ATRX	S3	S84	SRSKRKPSIVTKYVE	Unambiguous	1	S3(Phospho): 100	1	0.0257252	0.0405246	0.0571949	0.12753	0.269816	0.270162	0.0554879	0.0977886	0.159975	0.201777	0.20362
[K].sPSGPVksPPLsPVGTTPVk.[L]_S3 S12_2	[K].sPSGPVksPPLsPVGTTPVk.[L]	4	695.632	2.87	0.01548	Q9BVC5	C2orf49	Ashwin	S3.S12	S184.S193	LTHRKSPSGPVKSPP.PVKSPPLSPVGTTPV	Unambiguous	2	S3(Phospho): 72.89; S12(Phospho): 95.75	1	0.0354443	0.032983	0.0503326	0.160449	0.338343	0.24753	0.0546541	0.082662	0.107432	0.186352	0.230434
[K].sPSGPVksPPLsPVGTTPVk.[L]_S8 S12_2	[K].sPSGPVksPPLsPVGTTPVk.[L]	3	927.171	2.98	0.006792	Q9BVC5	C2orf49	Ashwin	S8.S12	S189.S193	SPSGPVKSPPLSPVG.PVKSPPLSPVGTTPV	Unambiguous	2	S8(Phospho): 99.71; S12(Phospho): 88.01	1	0.0709849	0.0514795	0.0481801	0.146475	0.389283	0.235332	0.0638751	0.0698509	0.125777	0.166258	0.223835
[R].rPsEGPQPLVR.[R]_S3_1	[R].rPsEGPQPLVR.[R]	3	515.61	2.53	0.002589	Q5T5Y3-3	CAMSAP1	Isoform 3 of Calmodulin-regulated spectrin-associated protein 1	S3	S640	SIVSRRPSEGPQPLV	Unambiguous	1	S3(Phospho): 100	1	0.00313564	0.0670559	0.0618214	0.17764	0.179391	0.173631	0.0649081	0.0787812	0.149686	0.159211	0.227621
[R].sIsNEGLTLNNSHVSk.[H]_S3_1	[R].sIsNEGLTLNNSHVSk.[H]	3	746.725	4.03	0.0001748	Q08AD1	CAMSAP2	Calmodulin-regulated spectrin-associated protein 2	S3	S464	RGITRSISNEGLTLN	Unambiguous	1	S3(Phospho): 92.08	1	0.00864983	0.129356	0.102104	0.175252	0.180338	0.141133	0.0947392	0.0849516	0.128514	0.1272	0.140389
[R].sIsNEGLTLNNSHVSk.[H]_S1_1	[R].sIsNEGLTLNNSHVSk.[H]	4	560.294	2.91	0.003257	Q08AD1	CAMSAP2	Calmodulin-regulated spectrin-associated protein 2	S1	S462	PNRGITRSISNEGLT	Unambiguous	1	S1(Phospho): 86.36	1	0.0278153	0.116802	0.105655	0.158958	0.199557	0.148432	0.0977172	0.0733912	0.110773	0.1516	0.153994
[R].sGEQIFTQDVRPEQLLEGk.[D]_S1_1	[R].sGEQIFTQDVRPEQLLEGk.[D]	4	678.857	3.38	0.0003613	Q8WXE0	CASKIN2	Caskin-2	S1	S471	RPLANCRSGEQIFTQ	Unambiguous	1	S1(Phospho): 95	1	0.0246487	0.0669415	0.0609934	0.208327	0.28279	0.136771	0.0725213	0.077358	0.162342	0.160838	0.155937
[R].kPEVLRPEtPRPVDIGSGGFGDVGALESLR.[G]_T9_1	[R].kPEVLRPEtPRPVDIGSGGFGDVGALESLR.[G]	5	738.202	2.24	0.01553	F8VVS7	CASP9	Caspase	T9	T125	PEVLRPETPRPVDIG	Unambiguous	1	T9(Phospho): 98.69	1	0.0573977	0.0763462	0.0995693	0.141342	0.249607	0.165907	0.106284	0.048998	0.181517	0.161847	0.138309
[K].ikPsSSANAIYSLAARPLPVPk.[L]_S6_1	[K].ikPsSSANAIYSLAARPLPVPk.[L]	4	762.701	2.4	0.001023	P22681	CBL	E3 ubiquitin-protein ligase CBL	S6	S669	PKIKPSSSANAIYSL	Unambiguous	1	S6(Phospho): 86.65	1	0.0927447	0.0561061	0.0501618	0.260983	0.0557146	0.197232	0.0374605	0.0376886	0.263	0.167608	0.167068
[R].dGLHFLPHASSSAQSPcGsPGMkR.[T]_S19_1	[R].dGLHFLPHASSSAQSPcGsPGMkR.[T]	4	766.376	3.43	0.0003861	Q3V6T2	CCDC88A	Girdin	S19	S237	SAQSPCGSPGMKRTE	Unambiguous	1	S19(Phospho): 89.83	1	0.0592698	0.0912454	0.0834605	0.132828	0.142203	0.177325	0.140695	0.0880935	0.152567	0.137633	0.136497
[K].sPTAALNESLVEcPk.[C]_S1_1	[K].sPTAALNESLVEcPk.[C]	3	718.705	4.5	8.265e-05	Q53EZ4	CEP55	Centrosomal protein of 55 kDa	S1	S428	KVAASPKSPTAALNE	Unambiguous	1	S1(Phospho): 96.44	1	0.0363558	0.0825866	0.0664055	0.15422	0.230587	0.154814	0.0646739	0.087059	0.232717	0.127237	0.194524
[K].dksFDDEESVDGNRPSSAASAFk.[V]_S3_1	[K].dksFDDEESVDGNRPSSAASAFk.[V]	4	807.397	3.39	0.005649	O75122-3	CLASP2	Isoform 3 of CLIP-associating protein 2	S3	S241	LSVCKDKSFDDEESV	Unambiguous	1	S3(Phospho): 99.99	1	0.0713773	0.0658369	0.069339	0.142058	0.352497	0.220784	0.0475431	0.0537064	0.125702	0.151748	0.236078
[R].akLsAPLAGMGNAk.[A]_S4_1	[R].akLsAPLAGMGNAk.[A]	4	524.803	3.3	0.001268	O75122-3	CLASP2	Isoform 3 of CLIP-associating protein 2	S4	S664	GRVRAKLSAPLAGMG	Unambiguous	1	S4(Phospho): 100	1	0.000162814	0.0159429	0.0149081	0.276758	0.219277	0.224939	0.0158174	0.0089705	0.194281	0.173598	0.24445
[R].kIsGTTALQEALk.[E]_S3_1	[R].kIsGTTALQEALk.[E]	3	709.755	3.28	0.001019	P30622	CLIP1	CAP-Gly domain-containing linker protein 1	S3	S348	SRYARKISGTTALQE	Unambiguous	1	S3(Phospho): 93.97	1	0.0985499	0.0530697	0.0598463	0.142064	0.163524	0.242637	0.0606324	0.0712735	0.140774	0.130291	0.293818
[R].sQSSHsYDDSTLPLIDR.[N]_S6_1	[R].sQSSHsYDDSTLPLIDR.[N]	3	744.013	4.11	0.002128	O60716-3	CTNND1	Isoform 1AC of Catenin delta-1	S6	S864	SRSQSSHSYDDSTLP	Unambiguous	1	S6(Phospho): 97.92	1	0.0402958	0.114292	0.0657339	0.149765	0.143468	0.141622	0.127141	0.0822054	0.14029	0.152737	0.163112
[R].gSLASLDsLRk.[G]_S5_1	[R].gSLASLDsLRk.[G]	2	842.976	2.03	0.01721	O60716-3	CTNND1	Isoform 1AC of Catenin delta-1	S5	S349	HERGSLASLDSLRKG	Unambiguous	1	S5(Phospho): 93.29	1	0.000912239	0.0592103	0.0544286	0.222095	0.168054	0.165317	0.0403332	0.0660227	0.189959	0.165316	0.210289
[R].gSLASLDsLRk.[G]_S8_1	[R].gSLASLDsLRk.[G]	3	562.319	1.55	0.02983	O60716-3	CTNND1	Isoform 1AC of Catenin delta-1	S8	S352	GSLASLDSLRKGGPP	Unambiguous	1	S8(Phospho): 98.42	1	0.00377108	0.110885	0.0917296	0.179965	0.180148	0.145888	0.071346	0.0928605	0.164748	0.135084	0.15962
[K].vSSPLsPLsPGIk.[S]_S6 S9_2	[K].vSSPLsPLsPGIk.[S]	3	634.005	2.95	0.003484	Q9P2B4	CTTNBP2NL	CTTNBP2 N-terminal-like protein	S6.S9	S560.S563	GKVSSPLSPLSPGIK.SSPLSPLSPGIKSPT	Unambiguous	2	S6(Phospho): 100; S9(Phospho): 100	1	0.0407821	0.0398965	0.0443901	0.146517	0.259838	0.193809	0.0680937	0.116113	0.149202	0.151106	0.259364
[K].vSSPLsPLsPGIksPTIPR.[A]_S3 S9 S14_3	[K].vSSPLsPLsPGIksPTIPR.[A]	4	658.59	3	0.005664	Q9P2B4	CTTNBP2NL	CTTNBP2 N-terminal-like protein	S3.S9.S14	S557.S563.S568	PTPGKVSSPLSPLSP.SSPLSPLSPGIKSPT.PLSPGIKSPTIPRAE	Unambiguous	3	S3(Phospho): 87.8; S9(Phospho): 99.69; S14(Phospho): 87.85	1	0.0895916	0.0497858	0.0857404	0.112712	0.189248	0.192277	0.131334	0.152933	0.156658	0.120902	0.191954
[K].vSSPLSPLsPGIksPTIPR.[A]_S9 S14_2	[K].vSSPLSPLsPGIksPTIPR.[A]	4	638.6	3.16	0.001762	Q9P2B4	CTTNBP2NL	CTTNBP2 N-terminal-like protein	S9.S14	S563.S568	SSPLSPLSPGIKSPT.PLSPGIKSPTIPRAE	Unambiguous	2	S9(Phospho): 100; S14(Phospho): 98.75	1	0.029339	0.0934628	0.0637772	0.157124	0.201172	0.160573	0.118742	0.122337	0.130251	0.123085	0.182049
[R].hPTGNsITksPPLMAk.[R]_S6 T8 S10_2	[R].hPTGNsITksPPLMAk.[R]	4	632.335	4.08	0.001041	R4GN35	DENND4C	DENN domain-containing protein 4C	S6.T8.S10	S737.T739.S741	SRHPTGNSITKSPPL.HPTGNSITKSPPLMA.TGNSITKSPPLMAKR	Ambiguous	2	S6(Phospho): 89.46; T8(Phospho): 47.84; S10(Phospho): 47.84	1	0.014398	0.0452092	0.0635907	0.167577	0.321421	0.291152	0.0422967	0.0770985	0.112278	0.168376	0.183739
[R].hPTGNsITksPPLmAk.[R]_T3 S6 S10_2	[R].hPTGNsITksPPLmAk.[R]	4	636.333	3.12	0.005846	R4GN35	DENND4C	DENN domain-containing protein 4C	T3.S6.S10	T734.S737.S741	LCFSRHPTGNSITKS.SRHPTGNSITKSPPL.TGNSITKSPPLMAKR	Ambiguous	2	T3(Phospho): 49.43; S6(Phospho): 49.43; S10(Phospho): 84.88	1	0.00105123	0.0347115	0.064617	0.189647	0.251564	0.278807	0.0439039	0.0692418	0.188268	0.162832	0.161215
[K].hsQPSPEPHSPTEPPAWGSSIVk.[V]_S2_1	[K].hsQPSPEPHSPTEPPAWGSSIVk.[V]	4	748.377	2.03	0.001679	R4GN35	DENND4C	DENN domain-containing protein 4C	S2	S1014	SAIVAKHSQPSPEPH	Unambiguous	1	S2(Phospho): 87.72	1	0.0662863	0.101131	0.11707	0.176474	0.149859	0.157415	0.124693	0.0716109	0.127599	0.141351	0.0988
[R].rLsITSLTGk.[N]_S3_1	[R].rLsITSLTGk.[N]	3	538.652	2.23	0.0006187	G3V1S3	DENND5B	DENN domain-containing protein 5B	S3	S1111	PTTARRLSITSLTGK	Unambiguous	1	S3(Phospho): 99.98	1	0.0139786	0.068644	0.0762686	0.177039	0.197032	0.124431	0.0978658	0.0853115	0.172664	0.142724	0.194443
[R].rNsVERPAEPVAGAATPSLVEQQk.[M]_S3_1	[R].rNsVERPAEPVAGAATPSLVEQQk.[M]	4	768.914	5.65	2.515e-05	Q9BTC0	DIDO1	Death-inducer obliterator 1	S3	S1456	CADVRRNSVERPAEP	Unambiguous	1	S3(Phospho): 100	1	0.000555007	0.0813582	0.0949638	0.176427	0.20531	0.202685	0.0783152	0.0590426	0.151347	0.14076	0.182654
[R].yRSDIHTEAVQAALAk.[H]_Y1_1	[R].yRSDIHTEAVQAALAk.[H]	4	578.561	2.88	0.001713	Q9P265	DIP2B	Disco-interacting protein 2 homolog B	Y1	Y98	GGARDERYRSDIHTE	Unambiguous	1	Y1(Phospho): 99.87	1	0.000813402	0.108491	0.10355	0.164754	0.171543	0.147615	0.0949445	0.104882	0.150154	0.147655	0.134733
[K].rkLsSIGIQVDcIQPVPk.[E]_S5_1	[K].rkLsSIGIQVDcIQPVPk.[E]	4	702.158	2.55	0.0003539	Q9Y2H0	DLGAP4	Disks large-associated protein 4	S5	S666	APKRKLSSIGIQVDC	Unambiguous	1	S5(Phospho): 92.76	1	0.0335304	0.0978919	0.0679983	0.146768	0.202139	0.181372	0.0968895	0.128673	0.113217	0.1574	0.166817
[K].rkLsSIGIQVDcIQPVPk.[E]_S4_1	[K].rkLsSIGIQVDcIQPVPk.[E]	3	935.874	2.71	0.001433	Q9Y2H0	DLGAP4	Disks large-associated protein 4	S4	S665	AAPKRKLSSIGIQVD	Unambiguous	1	S4(Phospho): 85.17	1	0.00600979	0.0901947	0.0738188	0.144021	0.19767	0.182033	0.101013	0.0958284	0.166078	0.136677	0.174136
[R].aSLASLDsNPSTNEk.[S]_S8_1	[R].aSLASLDsNPSTNEk.[S]	3	691.349	3.92	0.0005288	Q96BY6	DOCK10	Dedicator of cytokinesis protein 10	S8	S1295	ASLASLDSNPSTNEK	Unambiguous	1	S8(Phospho): 98.1	1	0.0881898	0.0920443	0.0805435	0.19331	0.170751	0.157771	0.082065	0.0698556	0.129028	0.106351	0.232935
[R].mNsLTFkk.[S]_S3_1	[R].mNsLTFkk.[S]	3	579.332	1.48	0.05124	Q96N67	DOCK7	Dedicator of cytokinesis protein 7	S3	S1383	KVFERMNSLTFKKSK	Unambiguous	1	S3(Phospho): 99.22	1	0.00370453	0.0613995	0.0645522	0.162395	0.154888	0.217547	0.0605087	0.0685278	0.16928	0.17667	0.235271
[R].rGsVSSVSPkPPSSFk.[M]_S3_1	[R].rGsVSSVSPkPPSSFk.[M]	4	604.342	2.92	0.003089	Q9NZJ0	DTL	Denticleless protein homolog	S3	S485	SPINRRGSVSSVSPK	Unambiguous	1	S3(Phospho): 90.81	1	0.0110387	0.0767681	0.0404422	0.141824	0.177199	0.247901	0.0500636	0.047482	0.183251	0.157948	0.235225
[R].kPVTVSPTTPTsPTEGEAS.[-]_S12_1	[R].kPVTVSPTTPTsPTEGEAS.[-]	2	1212.62	3.66	0.005697	Q9Y6G9	DYNC1LI1	Cytoplasmic dynein 1 light intermediate chain 1	S12	S516	VSPTTPTSPTEGEAS	Unambiguous	1	S12(Phospho): 91.43	1	0.0113523	0.0927894	0.110492	0.171866	0.134731	0.137451	0.0899477	0.0856103	0.156721	0.134349	0.170454
[R].kGsDALRPPVPQGEDEVPk.[A]_S3_1	[R].kGsDALRPPVPQGEDEVPk.[A]	3	929.507	2.58	0.04761	Q8N3D4	EHBP1L1	EH domain-binding protein 1-like protein 1	S3	S310	APRLRKGSDALRPPV	Unambiguous	1	S3(Phospho): 100	1	0.0360033	0.106299	0.080683	0.145846	0.19358	0.174876	0.106766	0.0890183	0.139999	0.110383	0.173956
[R].rRAsQEANLLTLAQk.[A]_S4_1	[R].rRAsQEANLLTLAQk.[A]	3	746.425	2.59	0.0002779	A0A1C7CYX1	ELMSAN1	ELM2 and SANT domain-containing protein 1	S4	S461	TRRRRRASQEANLLT	Unambiguous	1	S4(Phospho): 100	1	0.00028634	0.102565	0.100056	0.171953	0.158595	0.151284	0.089134	0.0980892	0.142264	0.156739	0.161692
[R].asQEANLLTLAQk.[A]_S2_1	[R].asQEANLLTLAQk.[A]	3	642.355	3.19	0.0003594	A0A1C7CYX1	ELMSAN1	ELM2 and SANT domain-containing protein 1	S2	S461	TRRRRRASQEANLLT	Unambiguous	1	S2(Phospho): 100	1	0.0639226	0.0835262	0.0841667	0.192618	0.162615	0.127394	0.0868928	0.0757669	0.143178	0.138118	0.234991
[R].rAsQEANLLTLAQk.[A]_S3_1	[R].rAsQEANLLTLAQk.[A]	3	694.391	4.76	0.0002987	A0A1C7CYX1	ELMSAN1	ELM2 and SANT domain-containing protein 1	S3	S461	TRRRRRASQEANLLT	Unambiguous	1	S3(Phospho): 100	1	0.00803892	0.0995209	0.0930105	0.174203	0.18642	0.141201	0.0889737	0.0772383	0.14965	0.14385	0.191822
[R].vsIRLPsTSGSEGVPFR.[T]_S2 S7 S9 S11_2	[R].vsIRLPsTSGSEGVPFR.[T]	3	726.691	3.75	0.01667	P29317	EPHA2	Ephrin type-A receptor 2	S2.S7.S9.S11	S892.S897.S899.S901	ADFDPRVSIRLPSTS.RVSIRLPSTSGSEGV.SIRLPSTSGSEGVPF.RLPSTSGSEGVPFRT	Ambiguous	2	S2(Phospho): 100; S7(Phospho): 32.31; S9(Phospho): 32.31; S11(Phospho): 32.31	1	0.0799923	0.100309	0.0410065	0.13833	0.226112	0.162056	0.119365	0.14617	0.133566	0.121221	0.161984
[K].eRPTPSLNNNcTtSEDSLVLYNR.[V]_S14_1	[K].eRPTPSLNNNcTtSEDSLVLYNR.[V]	3	997.14	3.86	0.0003145	P07814	EPRS	Bifunctional glutamate/proline--tRNA ligase	S14	S747	LNNNCTTSEDSLVLY	Unambiguous	1	S14(Phospho): 81.11	1	0.0339326	0.0383428	0.0388497	0.162684	0.192123	0.29989	0.0365046	0.0291212	0.113302	0.191725	0.282803
[R].rksQMEEVQDELIHR.[L]_S3_1	[R].rksQMEEVQDELIHR.[L]	4	609.818	4.48	4.756e-05	Q12929	EPS8	Epidermal growth factor receptor kinase substrate 8	S3	S685	LPVDRRKSQMEEVQD	Unambiguous	1	S3(Phospho): 100	1	0.0112926	0.0869211	0.102955	0.17558	0.125291	0.177201	0.0839789	0.0967142	0.151679	0.151752	0.143693
[R].rVSsDLQHATAQLSLEHR.[D]_S3_1	[R].rVSsDLQHATAQLSLEHR.[D]	4	590.055	4.7	3.65e-05	P50548	ERF	ETS domain-containing transcription factor ERF	S3	S531	PLTPRRVSSDLQHAT	Unambiguous	1	S3(Phospho): 99.27	1	0.099908	0.0638813	0.118141	0.125806	0.222878	0.194797	0.0723433	0.109268	0.139683	0.175141	0.241228
[K].sNPTPMEPTsPGEHQQNSk.[L]_S10_1	[K].sNPTPMEPTsPGEHQQNSk.[L]	3	868.744	3.18	0.0002989	A0A1B0GVL4	FAM193A	Protein FAM193A	S10	S1420	PTPMEPTSPGEHQQN	Unambiguous	1	S10(Phospho): 93.38	1	0.0523888	0.086259	0.0779093	0.143075	0.23219	0.151201	0.111435	0.111786	0.146887	0.132089	0.150567
[R].rGsGSALGGPLDPQFVGPSDTSLGAAPGHR.[V]_S3_1	[R].rGsGSALGGPLDPQFVGPSDTSLGAAPGHR.[V]	3	1057.53	4.5	0.0004032	P98174	FGD1	FYVE, RhoGEF and PH domain-containing protein 1	S3	S48	GLLARRGSGSALGGP	Unambiguous	1	S3(Phospho): 85.72	1	0.087576	0.0956587	0.0615998	0.17174	0.116769	0.17427	0.0885885	0.0697063	0.115276	0.236471	0.171426
[R].qEsVELTVQQk.[V]_S3_1	[R].qEsVELTVQQk.[V]	3	609.661	2.89	0.001606	P98174	FGD1	FYVE, RhoGEF and PH domain-containing protein 1	S3	S365	PLMERQESVELTVQQ	Unambiguous	1	S3(Phospho): 100	1	0.0104994	0.0866159	0.0888882	0.219566	0.182248	0.156939	0.0686787	0.0430731	0.133545	0.133644	0.202182
[R].scSLVLEHQPDNIk.[A]_S1_1	[R].scSLVLEHQPDNIk.[A]	3	726.708	2.46	0.04679	Q14318-2	FKBP8	Isoform 2 of Peptidyl-prolyl cis-trans isomerase FKBP8	S1	S295	HYRAALRSCSLVLEH	Unambiguous	1	S1(Phospho): 98.94	1	0.0410413	0.0686359	0.0584992	0.168336	0.149859	0.204275	0.0684968	0.0684784	0.197021	0.106544	0.246976
[K].lLEQEALmEQQDPksPSHk.[S]_S15_1	[K].lLEQEALmEQQDPksPSHk.[S]	5	599.116	4.73	0.0003643	Q96PY5-3	FMNL2	Isoform 2 of Formin-like protein 2	S15	S1016	MEQQDPKSPSHKSKR	Unambiguous	1	S15(Phospho): 90.74	1	0.0111136	0.110092	0.0863153	0.147565	0.152074	0.13421	0.116438	0.0902254	0.165441	0.142522	0.143321
[R].tVITEEFkVPDk.[M]_T1_1	[R].tVITEEFkVPDk.[M]	4	544.061	3.25	0.002469	Q96I24	FUBP3	Far upstream element-binding protein 3	T1	T76	GALVHQRTVITEEFK	Unambiguous	1	T1(Phospho): 99.65	1	0.0173699	0.026927	0.0242989	0.185669	0.282041	0.265077	0.0249558	0.0229331	0.146513	0.160436	0.32941
[K].sSsLEmTPYNTPQLsPATTPANkk.[N]_S1 S2 S3 S15_2	[K].sSsLEmTPYNTPQLsPATTPANkk.[N]	4	857.428	3.45	0.001745	Q14C86-6	GAPVD1	Isoform 6 of GTPase-activating protein and VPS9 domain-containing protein 1	S1.S2.S3.S15	S452.S453.S454.S466	PPAKPGKSSSLEMTP.PAKPGKSSSLEMTPY.AKPGKSSSLEMTPYN.PYNTPQLSPATTPAN	Ambiguous	2	S1(Phospho): 33.22; S2(Phospho): 33.22; S3(Phospho): 33.22; S15(Phospho): 94.98	1	0.0935244	0.0957601	0.0696914	0.151964	0.249927	0.186337	0.11838	0.173081	0.0786325	0.16265	0.102914
[K].nGSLTNHFsFEk.[K]_S9_1	[K].nGSLTNHFsFEk.[K]	3	640.32	2.47	0.02265	P22102	GART	Trifunctional purine biosynthetic protein adenosine-3	S9	S802	GSLTNHFSFEKKKAR	Unambiguous	1	S9(Phospho): 100	1	0.001484	0.0499349	0.0350801	0.159521	0.22853	0.214425	0.0350047	0.0497355	0.206232	0.171071	0.252711
[K].ksQDLESVQEVGGSYWQR.[V]_S2_1	[K].ksQDLESVQEVGGSYWQR.[V]	3	878.772	2.59	0.00179	Q9H583	HEATR1	HEAT repeat-containing protein 1	S2	S1190	QKMQQKKSQDLESVQ	Unambiguous	1	S2(Phospho): 100	1	0.00899703	0.0610111	0.0875095	0.157221	0.275882	0.236524	0.061658	0.0435742	0.132234	0.150703	0.177409
[R].rktFVSDLLPPTDk.[E]_T3_1	[R].rktFVSDLLPPTDk.[E]	3	795.462	2.85	0.01605	Q7Z4Q2	HEATR3	HEAT repeat-containing protein 3	T3	T340	KRRVRRKTFVSDLLP	Unambiguous	1	T3(Phospho): 100	1	0.00199554	0.0617791	0.0365493	0.161521	0.192691	0.210048	0.0563902	0.0287625	0.238104	0.159359	0.244565
[R].rIsSSSVQPcSEEVSTPQDSLAQck.[E]_S3_1	[R].rIsSSSVQPcSEEVSTPQDSLAQck.[E]	3	1106.86	4.9	0.002353	J3QS41	HELZ	Probable helicase with zinc finger domain	S3	S1764	PLYQRRISSSSVQPC	Unambiguous	1	S3(Phospho): 81.05	1	0.014532	0.0985938	0.0973158	0.153618	0.196894	0.193197	0.0962157	0.116891	0.114833	0.121436	0.160469
[R].lQAALDDEEAGGRPAMEPGNGsLDLGGDSAGR.[S]_S22_1	[R].lQAALDDEEAGGRPAMEPGNGsLDLGGDSAGR.[S]	4	859.649	5.23	3.422e-05	Q00839	HNRNPU	Heterogeneous nuclear ribonucleoprotein U	S22	S59	AMEPGNGSLDLGGDS	Unambiguous	1	S22(Phospho): 100	1	0.0798944	0.125548	0.119374	0.14626	0.201968	0.176453	0.0934052	0.0632649	0.115284	0.122664	0.199228
[R].eksQDGGELTSPALGLASHQVPPSPLVSANGPGEEk.[L]_S3_1	[R].eksQDGGELTSPALGLASHQVPPSPLVSANGPGEEk.[L]	4	1088.57	5.88	0.0001278	Q9NSC5	HOMER3	Homer protein homolog 3	S3	S120	ARLAREKSQDGGELT	Unambiguous	1	S3(Phospho): 100	1	0.0228544	0.0969295	0.0740507	0.187611	0.126759	0.201189	0.0769345	0.0645543	0.139102	0.139776	0.192732
[R].gPsWDPFRDWYPHSR.[L]_S3_1	[R].gPsWDPFRDWYPHSR.[L]	4	553.755	2.83	0.03013	P04792	HSPB1	Heat shock protein beta-1	S3	S15	FSLLRGPSWDPFRDW	Unambiguous	1	S3(Phospho): 100	1	0.00107295	0.0600082	0.0904877	0.223853	0.187093	0.252677	0.0331045	0.0177107	0.210546	0.143697	0.195077
[R].eSQLAHIkDEPPPLSPAPLtPATPSSLDPFFSR.[E]_S2_1	[R].eSQLAHIkDEPPPLSPAPLtPATPSSLDPFFSR.[E]	5	817.03	3.39	0.0002437	Q7Z6Z7	HUWE1	E3 ubiquitin-protein ligase HUWE1	S2	S3906	PVRDTRESQLAHIKD	Unambiguous	1	S2(Phospho): 81.77	1	0.0783856	0.0797703	0.0784345	0.180477	0.163713	0.133888	0.132326	0.0837768	0.170663	0.101762	0.147904
[R].gGTFQmGGSSSHNRPSGSNVDtLLR.[L]_T22_1	[R].gGTFQmGGSSSHNRPSGSNVDtLLR.[L]	4	722.589	3.54	0.0008752	Q7Z6Z7	HUWE1	E3 ubiquitin-protein ligase HUWE1	T22	T3171	PSGSNVDTLLRLRGR	Unambiguous	1	T22(Phospho): 86.06	1	0.0738006	0.132171	0.0805455	0.179591	0.151443	0.150944	0.0980733	0.0717429	0.176197	0.129801	0.114822
[R].kRSDSsGGYNLSDIIQSPSSTGLLk.[S]_S6_1	[R].kRSDSsGGYNLSDIIQSPSSTGLLk.[S]	3	1126.61	3.81	0.004995	Q9P2D0	IBTK	Inhibitor of Bruton tyrosine kinase	S6	S993	PRKRSDSSGGYNLSD	Unambiguous	1	S6(Phospho): 80.12	1	0.00624242	0.0636522	0.0388862	0.173777	0.129753	0.213327	0.0941523	0.080479	0.191124	0.214097	0.161104
[R].kRSDSSGGyNLSDIIQSPSSTGLLk.[S]_Y9_1	[R].kRSDSSGGyNLSDIIQSPSSTGLLk.[S]	5	676.365	2.85	0.000525	Q9P2D0	IBTK	Inhibitor of Bruton tyrosine kinase	Y9	Y996	RSDSSGGYNLSDIIQ	Unambiguous	1	Y9(Phospho): 79.2	1	0.0219864	0.0876746	0.0519101	0.149972	0.154901	0.188577	0.103828	0.0911798	0.120407	0.187883	0.192099
[R].rPsAAAkPSGHPPPGDFIALGSk.[G]_S3_1	[R].rPsAAAkPSGHPPPGDFIALGSk.[G]	4	757.17	4.42	0.0002172	Q8N201	INTS1	Integrator complex subunit 1	S3	S13	PTTVRRPSAAAKPSG	Unambiguous	1	S3(Phospho): 99.98	1	0.099316	0.0240729	0.030937	0.205628	0.0725699	0.364311	0.0307846	0.0279437	0.165567	0.243677	0.183663
[K].sVkEDSNLTLQEk.[K]_S6_1	[K].sVkEDSNLTLQEk.[K]	4	565.312	2.95	0.004455	P46940	IQGAP1	Ras GTPase-activating-like protein IQGAP1	S6	S1448	SKSVKEDSNLTLQEK	Unambiguous	1	S6(Phospho): 99.92	1	0.00910219	0.0146264	0.0194843	0.172887	0.338853	0.367488	0.0122428	0.012705	0.172209	0.163251	0.260401
[R].sLTAHSLLPLAEk.[Q]_S1_1	[R].sLTAHSLLPLAEk.[Q]	3	640.034	3.45	0.0007795	Q86VI3	IQGAP3	Ras GTPase-activating-like protein IQGAP3	S1	S1424	EPLRRHRSLTAHSLL	Unambiguous	1	S1(Phospho): 94.97	1	0.0357336	0.0643728	0.0671643	0.162476	0.152206	0.258864	0.0411136	0.0492186	0.147728	0.132719	0.243903
[R].aHGcFQDGRsPGPPPPVGVk.[T]_S10_1	[R].aHGcFQDGRsPGPPPPVGVk.[T]	4	650.333	4.66	0.0001432	Q9H1B7	IRF2BPL	Interferon regulatory factor 2-binding protein-like	S10	S69	GCFQDGRSPGPPPPV	Unambiguous	1	S10(Phospho): 100	1	0.0999846	0.083362	0.0885999	0.129526	0.171434	0.171455	0.0937853	0.07956	0.124387	0.133798	0.228408
[R].akNsDLLTSPDVGLLk.[L]_S4_1	[R].akNsDLLTSPDVGLLk.[L]	3	813.472	4.29	0.0003638	P05412	JUN	Transcription factor AP-1	S4	S58	PHLRAKNSDLLTSPD	Unambiguous	1	S4(Phospho): 100	1	0.0247227	0.0583497	0.0374055	0.206522	0.17225	0.170044	0.0757077	0.0219799	0.155215	0.14093	0.278875
[R].scDEPLtPPPHSPtSMLQLIHDPVSPR.[G]_T7 S12_2	[R].scDEPLtPPPHSPtSMLQLIHDPVSPR.[G]	4	850.149	2.83	0.003166	Q9Y2K7	KDM2A	Lysine-specific demethylase 2A	T7.S12	T713.S718	RSCDEPLTPPPHSPT.PLTPPPHSPTSMLQL	Unambiguous	2	T7(Phospho): 93.98; S12(Phospho): 68.1	1	0.00919476	0.105639	0.0656052	0.160526	0.160661	0.162871	0.0919065	0.102573	0.12871	0.151872	0.178371
[R].nHsNAQFIESYVcR.[M]_S3_1	[R].nHsNAQFIESYVcR.[M]	3	678.644	3.39	0.0002842	P41229	KDM5C	Lysine-specific demethylase 5C	S3	S317	MRLRRNHSNAQFIES	Unambiguous	1	S3(Phospho): 100	1	0.088973	0.0903211	0.0843365	0.111406	0.244801	0.191654	0.0843527	0.0771275	0.136839	0.158893	0.204956
[R].sGsMDPSGAHPSVR.[Q]_S3_1	[R].sGsMDPSGAHPSVR.[Q]	3	565.258	2.66	0.0006104	Q07666	KHDRBS1	KH domain-containing, RNA-binding, signal transduction-associated protein 1	S3	S20	RSSGRSGSMDPSGAH	Unambiguous	1	S3(Phospho): 89.2	1	0.00179232	0.0673442	0.0629678	0.17449	0.16375	0.210612	0.0633822	0.0706459	0.165113	0.15094	0.211261
[R].sGSmDPSGAHPSVR.[Q]_S1_1	[R].sGSmDPSGAHPSVR.[Q]	3	570.589	4.04	9.934e-05	Q07666	KHDRBS1	KH domain-containing, RNA-binding, signal transduction-associated protein 1	S1	S18	MSRSSGRSGSMDPSG	Unambiguous	1	S1(Phospho): 93.94	1	0.000775766	0.0703919	0.0693383	0.172106	0.193836	0.199504	0.0664342	0.0687134	0.172828	0.139967	0.201519
[R].stVLGLPQHVQk.[E]_T2_1	[R].stVLGLPQHVQk.[E]	3	615.685	3.29	0.0008189	Q9P206-2	KIAA1522	Isoform 2 of Uncharacterized protein KIAA1522	T2	T221	RRRERRSTVLGLPQH	Unambiguous	1	T2(Phospho): 95.92	1	0.0680722	0.102607	0.0498005	0.217706	0.172422	0.101473	0.089107	0.0873412	0.173211	0.157259	0.176615
[R].kGsTFRPHDSFPk.[S]_S3_1	[R].kGsTFRPHDSFPk.[S]	4	568.564	2.12	0.01486	Q9P206-2	KIAA1522	Isoform 2 of Uncharacterized protein KIAA1522	S3	S197	EMIQRKGSTFRPHDS	Unambiguous	1	S3(Phospho): 86.91	1	0.0292471	0.0714628	0.0548165	0.229887	0.265806	0.132895	0.0694562	0.050602	0.207829	0.203101	0.124349
[R].kPsVGVPPPASPSYPR.[A]_S3_1	[R].kPsVGVPPPASPSYPR.[A]	3	725.398	2.35	0.003726	Q9P206-2	KIAA1522	Isoform 2 of Uncharacterized protein KIAA1522	S3	S1030	PPVARKPSVGVPPPA	Unambiguous	1	S3(Phospho): 100	1	0.0272212	0.0798052	0.0477757	0.226723	0.231511	0.132797	0.0637011	0.061006	0.14432	0.237865	0.15498
[R].rStVLGLPQHVQk.[E]_T3_1	[R].rStVLGLPQHVQk.[E]	3	667.72	4.13	5.641e-05	Q9P206-2	KIAA1522	Isoform 2 of Uncharacterized protein KIAA1522	T3	T221	RRRERRSTVLGLPQH	Unambiguous	1	T3(Phospho): 99.99	1	0.0296296	0.092765	0.0667036	0.214716	0.219827	0.130247	0.0801655	0.0690908	0.18926	0.18505	0.124211
[R].rRtLPPNVk.[F]_T3_1	[R].rRtLPPNVk.[F]	3	540.324	3.08	0.001138	Q9BY89	KIAA1671	Uncharacterized protein KIAA1671	T3	T951	MDRWRRRTLPPNVKF	Unambiguous	1	T3(Phospho): 100	1	0.0886178	0.101826	0.0977885	0.150031	0.2562	0.147514	0.0943742	0.0889076	0.153472	0.135113	0.15238
[R].rRPsALEADSPMAPk.[R]_S4_1	[R].rRPsALEADSPMAPk.[R]	3	722.052	2.06	0.06166	Q86Y91-4	KIF18B	Isoform 4 of Kinesin-like protein KIF18B	S4	S654	EKKRRRPSALEADSP	Unambiguous	1	S4(Phospho): 100	1	0.0576569	0.0690815	0.0399978	0.19045	0.420409	0.201412	0.0768467	0.0316758	0.139004	0.194157	0.167507
[R].kLsSSDAPAQDTGSSAAAVETDASR.[T]_S3_1	[R].kLsSSDAPAQDTGSSAAAVETDASR.[T]	3	987.483	6.64	6.629e-05	Q7Z4S6-4	KIF21A	Isoform 4 of Kinesin-like protein KIF21A	S3	S853	GKVTRKLSSSDAPAQ	Unambiguous	1	S3(Phospho): 93.11	1	0.00543964	0.0627505	0.0520635	0.14703	0.230992	0.191263	0.104953	0.117858	0.16309	0.178621	0.155294
[R].rHsTSSLSPQR.[S]_S3_1	[R].rHsTSSLSPQR.[S]	3	522.266	1.6	0.01361	Q03164-3	KMT2A	Isoform 3 of Histone-lysine N-methyltransferase 2A	S3	S2199	SIGSRRHSTSSLSPQ	Unambiguous	1	S3(Phospho): 99.34	1	0.0121832	0.0524528	0.0662113	0.156523	0.299905	0.224621	0.0510553	0.0562091	0.157166	0.216369	0.170535
[K].rRPASQkDsGAASEQATAAPNPcSSSSR.[T]_S5_1	[K].rRPASQkDsGAASEQATAAPNPcSSSSR.[T]	4	853.916	4.85	6.969e-05	Q9BU23	LMF2	Lipase maturation factor 2	S5	S678	GEKRRPASQKDSGAA	Unambiguous	1	S5(Phospho): 98.03	1	0.00273468	0.032418	0.0231288	0.201114	0.274248	0.341696	0.0212756	0.0231438	0.140536	0.225158	0.178403
[R].rPASQkDsGAASEQATAAPNPcSSSSR.[T]_S8_1	[R].rPASQkDsGAASEQATAAPNPcSSSSR.[T]	4	814.893	3	3.402e-05	Q9BU23	LMF2	Lipase maturation factor 2	S8	S682	RPASQKDSGAASEQA	Unambiguous	1	S8(Phospho): 98.66	1	0.00432764	0.0119102	0.00649362	0.215996	0.217887	0.330233	0.00421756	0.00808735	0.134663	0.224837	0.270827
[R].rksQLDSLk.[R]_S3_1	[R].rksQLDSLk.[R]	3	614.701	0.91	0.009049	Q14693-7	LPIN1	Isoform 7 of Phosphatidate phosphatase LPIN1	S3	S211	RRKRRRKSQLDSLKR	Unambiguous	1	S3(Phospho): 99.99	1	0.0312687	0.0625865	0.0533652	0.166438	0.24919	0.188706	0.0993093	0.147791	0.157669	0.204865	0.11626
[K].sPSLSPsPPsPLEk.[T]_S5 S10_2	[K].sPSLSPsPPsPLEk.[T]	3	681.008	3.24	0.001881	P46821	MAP1B	Microtubule-associated protein 1B	S5.S10	S1260.S1265	PSKSPSLSPSPPSPL.SLSPSPPSPLEKTPL	Unambiguous	2	S5(Phospho): 99.25; S10(Phospho): 100	1	0.00687566	0.0578524	0.0547391	0.170309	0.283679	0.217437	0.0619905	0.0665095	0.143675	0.145723	0.198735
[K].kVsYSHIQSk.[C]_S3_1	[K].kVsYSHIQSk.[C]	3	648.703	1.94	0.0002709	E7EVA0	MAP4	Microtubule-associated protein	S3	S2145	QIVSKKVSYSHIQSK	Unambiguous	1	S3(Phospho): 100	1	0.0151058	0.0749152	0.0782165	0.187233	0.332351	0.220818	0.064011	0.0669913	0.114462	0.141306	0.166743
[R].tPsEIQFHQVk.[F]_S3_1	[R].tPsEIQFHQVk.[F]	3	617.998	3.51	0.0005998	Q12851	MAP4K2	Mitogen-activated protein kinase kinase kinase kinase 2	S3	S328	GPAERTPSEIQFHQV	Unambiguous	1	S3(Phospho): 99.99	1	0.0128678	0.103323	0.0724279	0.159589	0.168883	0.14831	0.103264	0.0705081	0.161019	0.12982	0.185526
[K].kPLtSSSAAPQRPISTQR.[T]_S5_1	[K].kPLtSSSAAPQRPISTQR.[T]	4	616.594	1.52	0.01076	Q15691	MAPRE1	Microtubule-associated protein RP/EB family member 1	S5	S155	KPKKPLTSSSAAPQR	Unambiguous	1	S5(Phospho): 88.87	1	0.0786343	0.0757818	0.0504727	0.120511	0.243937	0.141631	0.117866	0.0938125	0.149029	0.202992	0.173994
[K].kMsLEDkEDNLcPVLkPk.[M]_S3_1	[K].kMsLEDkEDNLcPVLkPk.[M]	5	674.785	1.51	0.0009683	O15021	MAST4	Microtubule-associated serine/threonine-protein kinase 4	S3	S1697	DYLRKKMSLEDKEDN	Unambiguous	1	S3(Phospho): 100	1	0.0189123	0.0414235	0.0412073	0.194887	0.39831	0.236942	0.0422346	0.042961	0.139396	0.214368	0.171236
[R].nFSPsASAHFSFAR.[RS]_S3_1	[R].nFSPsASAHFSFAR.[RS]	3	612.288	2.96	0.001593	O15021	MAST4	Microtubule-associated serine/threonine-protein kinase 4	S3	S266	QDSPRNFSPSASAHF	Unambiguous	1	S3(Phospho): 89.56	1	0.0186113	0.0612213	0.042028	0.151369	0.239904	0.195624	0.0927591	0.0667455	0.231732	0.126664	0.200214
[R].rRtEEGPTLSYGR.[D]_T3_1	[R].rRtEEGPTLSYGR.[D]	3	610.974	2.33	0.01285	A0A0R4J2E8	MATR3	Matrin-3	T3	T150	LQLKRRRTEEGPTLS	Unambiguous	1	T3(Phospho): 100	1	0.072876	0.0397163	0.0431358	0.165737	0.17728	0.337471	0.0305228	0.0370801	0.129279	0.132029	0.293031
[R].rDsFDDRGPSLNPVLDYDHGSR.[S]_S10_1	[R].rDsFDDRGPSLNPVLDYDHGSR.[S]	5	566.268	4.54	0.001068	A0A0R4J2E8	MATR3	Matrin-3	S10	S195	SFDDRGPSLNPVLDY	Unambiguous	1	S10(Phospho): 100	1	0.000996665	0.0683459	0.0856528	0.168041	0.184866	0.217828	0.0677675	0.0550809	0.1585	0.154041	0.195502
[R].rNscNVGGGGGGFk.[H]_S3_1	[R].rNscNVGGGGGGFk.[H]	3	635.646	3.96	0.0001141	Q7L2J0	MEPCE	7SK snRNA methylphosphate capping enzyme	S3	S152	GGGKRRNSCNVGGGG	Unambiguous	1	S3(Phospho): 100	1	0.0160629	0.0255668	0.028309	0.126289	0.329724	0.270303	0.0322223	0.0392757	0.187801	0.210249	0.243156
[R].rVsADSQPFQHGDk.[V]_S6_1	[R].rVsADSQPFQHGDk.[V]	3	704.022	3.42	0.0002668	Q96AX9-14	MIB2	Isoform 14 of E3 ubiquitin-protein ligase MIB2	S6	S369	QRRVSADSQPFQHGD	Unambiguous	1	S6(Phospho): 93.16	1	0.0182949	0.0673398	0.0769987	0.125261	0.244863	0.207502	0.0887834	0.0659559	0.179727	0.186675	0.171689
[R].rVsADSQPFQHGDk.[V]_S3_1	[R].rVsADSQPFQHGDk.[V]	4	528.269	2.3	0.001339	Q96AX9-14	MIB2	Isoform 14 of E3 ubiquitin-protein ligase MIB2	S3	S366	AELQRRVSADSQPFQ	Unambiguous	1	S3(Phospho): 100	1	0.036414	0.0821966	0.0785014	0.121078	0.236146	0.202741	0.0802025	0.0907324	0.179149	0.202521	0.148911
[R].sPVPSPGsSSPQLQVk.[S]_S8_1	[R].sPVPSPGsSSPQLQVk.[S]	4	534.04	4.04	0.0008972	Q8N3F8	MICALL1	MICAL-like protein 1	S8	S619	SPVPSPGSSSPQLQV	Unambiguous	1	S8(Phospho): 84.62	1	0.00553747	0.0629339	0.0682224	0.194018	0.180208	0.119941	0.0784949	0.0251714	0.191831	0.168424	0.218798
[K].rRPQtPkEEAQALEDLTGFk.[E]_T5_1	[K].rRPQtPkEEAQALEDLTGFk.[E]	4	771.175	2.83	0.004331	P46013	MKI67	Proliferation marker protein Ki-67	T5	T1335	GSKRRPQTPKEEAQA	Unambiguous	1	T5(Phospho): 99.97	1	0.019023	0.0664759	0.0654546	0.136961	0.233995	0.203982	0.110709	0.0676978	0.162709	0.133434	0.169684
[R].gksSEPVVImk.[R]_S3_1	[R].gksSEPVVImk.[R]	3	653.372	2.21	0.003808	P46013	MKI67	Proliferation marker protein Ki-67	S3	S3041	APRARGKSSEPVVIM	Unambiguous	1	S3(Phospho): 94.22	1	0.0829946	0.0651629	0.0852901	0.186915	0.144344	0.307301	0.0467735	0.0440543	0.0967415	0.0608598	0.183847
[K].iAcRsPQPDPVGTPTIFkPQSk.[R]_S5_1	[K].iAcRsPQPDPVGTPTIFkPQSk.[R]	4	798.688	2.87	0.0001511	P46013	MKI67	Proliferation marker protein Ki-67	S5	S2223	TTKIACRSPQPDPVG	Unambiguous	1	S5(Phospho): 100	1	0.0653744	0.088993	0.0757342	0.125529	0.212987	0.153943	0.100495	0.0808075	0.137091	0.143203	0.199806
[R].rPQRPRsPPLPAVIR.[N]_S7_1	[R].rPQRPRsPPLPAVIR.[N]	4	513.051	2.78	0.0004147	Q9Y6X9	MORC2	MORC family CW-type zinc finger protein 2	S7	S615	RRPQRPRSPPLPAVI	Unambiguous	1	S7(Phospho): 100	1	0.0682456	0.109412	0.107102	0.151534	0.170882	0.134756	0.126696	0.0717592	0.13709	0.134013	0.148491
[K].yNSHsLENESIkR.[T]_S5_1	[K].yNSHsLENESIkR.[T]	4	529.522	1.52	0.02047	Q13496	MTM1	Myotubularin	S5	S13	TSKYNSHSLENESIK	Unambiguous	1	S5(Phospho): 84.78	1	0.0200358	0.143631	0.11543	0.15157	0.16599	0.139847	0.107878	0.0999979	0.125112	0.115154	0.107165
[K].yNSHsLENESIkR.[T]_S3_1	[K].yNSHsLENESIkR.[T]	3	705.694	1.12	0.0866	Q13496	MTM1	Myotubularin	S3	S11	ASTSKYNSHSLENES	Unambiguous	1	S3(Phospho): 91.35	1	0.0172587	0.140226	0.122272	0.146068	0.128999	0.143845	0.106987	0.100056	0.123786	0.111217	0.122042
[K].kPGDASSLPDAGLsPGSQVDSk.[S]_S14_1	[K].kPGDASSLPDAGLsPGSQVDSk.[S]	3	960.84	4.62	9.663e-05	M0R0P8	MYO9B	Unconventional myosin-IXb	S14	S1405	SLPDAGLSPGSQVDS	Unambiguous	1	S14(Phospho): 91.91	1	0.0245676	0.0982012	0.10288	0.125879	0.17131	0.175236	0.0885237	0.105786	0.15676	0.135925	0.174559
[R].rRPsSFVTVR.[V]_S4_1	[R].rRPsSFVTVR.[V]	3	505.279	1.7	0.01345	M0R0P8	MYO9B	Unconventional myosin-IXb	S4	S2049	APPRRRPSSFVTVRV	Unambiguous	1	S4(Phospho): 99.46	1	0.00214539	0.0510452	0.0480023	0.211901	0.206438	0.194453	0.050892	0.03575	0.260649	0.1716	0.159159
[R].ktSLDGSQNQDDVVLHVSSk.[T]_T2_1	[R].ktSLDGSQNQDDVVLHVSSk.[T]	3	975.52	2.14	0.01545	Q8IVL0	NAV3	Neuron navigator 3	T2	T1112	KSNAGRKTSLDGSQN	Unambiguous	1	T2(Phospho): 85.27	1	0.00800058	0.0759991	0.0319853	0.225468	0.270913	0.158811	0.0771319	0.0411326	0.159061	0.151794	0.196357
[R].yQPLAsTAsDNDFVTPEPR.[R]_S6 T7 S9_2	[R].yQPLAsTAsDNDFVTPEPR.[R]	2	1249.05	3.22	0.02925	Q15021	NCAPD2	Condensin complex subunit 1	S6.T7.S9	S1330.T1331.S1333	SRYQPLASTASDNDF.RYQPLASTASDNDFV.QPLASTASDNDFVTP	Ambiguous	2	S6(Phospho): 53.25; T7(Phospho): 53.25; S9(Phospho): 93.49	1	0.0164234	0.0249241	0.0347858	0.137577	0.285402	0.219916	0.0848234	0.121041	0.164365	0.185922	0.177013
[R].kTsDANETEDHLESLIck.[V]_S3_1	[R].kTsDANETEDHLESLIck.[V]	3	953.148	4.18	0.0001326	Q09161	NCBP1	Nuclear cap-binding protein subunit 1	S3	S22	PHKRRKTSDANETED	Unambiguous	1	S3(Phospho): 99.16	1	0.0185914	0.0608381	0.0367223	0.122462	0.217122	0.212294	0.104898	0.121778	0.151155	0.202611	0.177679
[R].kTSDANEtEDHLESLIck.[V]_T8_1	[R].kTSDANEtEDHLESLIck.[V]	5	572.292	2.01	0.001282	Q09161	NCBP1	Nuclear cap-binding protein subunit 1	T8	T27	KTSDANETEDHLESL	Unambiguous	1	T8(Phospho): 90.4	1	0.0102958	0.0681554	0.0326933	0.127846	0.178185	0.213235	0.098399	0.12125	0.157999	0.197696	0.188766
[R].kPsVPDSASPADDSFVDPGER.[L]_S3_1	[R].kPsVPDSASPADDSFVDPGER.[L]	3	904.442	3.58	0.002075	P16333	NCK1	Cytoplasmic protein NCK1	S3	S85	GKVKRKPSVPDSASP	Unambiguous	1	S3(Phospho): 100	1	0.0157097	0.0553119	0.0535294	0.16493	0.206116	0.166238	0.0897366	0.107473	0.168086	0.138474	0.242211
[K].rkPsVPDSASPADDSFVDPGER.[L]_S4_1	[K].rkPsVPDSASPADDSFVDPGER.[L]	4	717.607	4.47	0.0001298	P16333	NCK1	Cytoplasmic protein NCK1	S4	S85	GKVKRKPSVPDSASP	Unambiguous	1	S4(Phospho): 99.77	1	0.000214612	0.0448611	0.0269555	0.180883	0.198621	0.190251	0.0696603	0.0604134	0.208793	0.1819	0.25061
[R].rPsLLSEFHPGSDRPQER.[R]_S3_1	[R].rPsLLSEFHPGSDRPQER.[R]	4	605.054	2.28	0.01104	O75376	NCOR1	Nuclear receptor corepressor 1	S3	S70	QQLRRRPSLLSEFHP	Unambiguous	1	S3(Phospho): 99.95	1	0.083936	0.101253	0.0841925	0.130433	0.263775	0.190628	0.0914551	0.0472992	0.115625	0.159614	0.198317
[K].sFDHLISDTk.[A]_S1_1	[K].sFDHLISDTk.[A]	3	567.627	2.57	0.002149	P21359	NF1	Neurofibromin	S1	S2543	KLLGTRKSFDHLISD	Unambiguous	1	S1(Phospho): 100	1	0.00652152	0.0869688	0.0771045	0.16695	0.257978	0.207793	0.0775545	0.0895537	0.124955	0.157907	0.148315
[R].rPPSLVHkPPSVPEEYALtSPTLAMPPR.[S]_T19_1	[R].rPPSLVHkPPSVPEEYALtSPTLAMPPR.[S]	4	902.237	3.6	0.0001627	A0A0J9YY34	NHSL2	NHS-like protein 2	T19	T898	VPEEYALTSPTLAMP	Unambiguous	1	T19(Phospho): 85.97	1	0.000912238	0.0561818	0.0409597	0.160854	0.217821	0.161947	0.100659	0.0537435	0.202152	0.199226	0.208564
[K].rkEsSNTDSAGALGTLR.[F]_S4_1	[K].rkEsSNTDSAGALGTLR.[F]	3	767.739	1.85	0.01226	P29474	NOS3	Nitric oxide synthase, endothelial	S4	S633	WRRKRKESSNTDSAG	Unambiguous	1	S4(Phospho): 99.47	1	0.0938058	0.0733377	0.0640984	0.131497	0.300727	0.176686	0.0915128	0.0834428	0.133746	0.16642	0.193342
[K].eNRQsIINPDWNFEk.[M]_S5_1	[K].eNRQsIINPDWNFEk.[M]	3	810.073	2.85	0.0008076	P46459	NSF	Vesicle-fusing ATPase	S5	S207	KTKENRQSIINPDWN	Unambiguous	1	S5(Phospho): 100	1	0.00043138	0.0622827	0.0875022	0.175392	0.184973	0.164181	0.100556	0.0682841	0.169766	0.154241	0.158179
[K].tRSLVGGLLQSk.[F]_S3_1	[K].tRSLVGGLLQSk.[F]	3	599.686	4.21	0.0003192	P52948	NUP98	Nuclear pore complex protein Nup98-Nup96	S3	S1043	SHSSKTRSLVGGLLQ	Unambiguous	1	S3(Phospho): 96.16	1	0.0386768	0.114675	0.10562	0.176451	0.137137	0.156476	0.116275	0.0760329	0.127852	0.115178	0.13851
[R].rPsQNAISFFNVGHSk.[L]_S3_1	[R].rPsQNAISFFNVGHSk.[L]	3	776.409	3.62	9.449e-05	Q9BXB4	OSBPL11	Oxysterol-binding protein-related protein 11	S3	S189	PISQRRPSQNAISFF	Unambiguous	1	S3(Phospho): 100	1	0.0024549	0.0728636	0.0789864	0.147643	0.175988	0.1902	0.109401	0.0999629	0.137003	0.164893	0.17214
[R].tYsAPAINAIQGGsFESPkk.[E]_T1 Y2 S3 S14_2	[R].tYsAPAINAIQGGsFESPkk.[E]	4	729.126	4.3	9.308e-05	Q9H4L5	OSBPL3	Oxysterol-binding protein-related protein 3	T1.Y2.S3.S14	T249.Y250.S251.S262	SMDVLHRTYSAPAIN.MDVLHRTYSAPAINA.DVLHRTYSAPAINAI.INAIQGGSFESPKKE	Ambiguous	2	T1(Phospho): 33.33; Y2(Phospho): 33.33; S3(Phospho): 33.33; S14(Phospho): 99.94	1	0.0164263	0.0662115	0.0351883	0.141857	0.249916	0.205335	0.0412968	0.101969	0.174461	0.174488	0.244731
[R].rRAsSASVPAVGASAEGTR.[R]_S4_1	[R].rRAsSASVPAVGASAEGTR.[R]	3	713.705	3.13	0.0003572	Q9BZ23	PANK2	Pantothenate kinase 2, mitochondrial	S4	S168	EPLRRRASSASVPAV	Unambiguous	1	S4(Phospho): 92.63	1	0.00618535	0.0872309	0.0928325	0.180702	0.217735	0.151824	0.0742352	0.0742471	0.155546	0.186586	0.137714
[R].rLsNLPTVDPIAVcHELYNTIR.[D]_S3_1	[R].rLsNLPTVDPIAVcHELYNTIR.[D]	4	723.378	4.51	7.016e-06	Q86U86	PBRM1	Protein polybromo-1	S3	S39	SRKRRRLSNLPTVDP	Unambiguous	1	S3(Phospho): 100	1	0.0304817	0.0579814	0.0709817	0.151931	0.283275	0.216124	0.0364699	0.0159058	0.213535	0.113029	0.271409
[R].qQSHFAMMHGGTGFAGIDsSSPEVk.[G]_S21_1	[R].qQSHFAMMHGGTGFAGIDsSSPEVk.[G]	3	1048.82	5.3	0.0001954	Q15365	PCBP1	Poly(rC)-binding protein 1	S21	S264	FAGIDSSSPEVKGYW	Unambiguous	1	S21(Phospho): 86.34	1	0.0990889	0.113487	0.123333	0.122311	0.161677	0.157168	0.106476	0.0865789	0.184655	0.136682	0.132904
[R].sNSPLPSIQLQPQsPSASk.[K]_S14_1	[R].sNSPLPSIQLQPQsPSASk.[K]	4	626.836	5.61	0.0001163	Q08174-2	PCDH1	Isoform 2 of Protocadherin-1	S14	S984	SIQLQPQSPSASKKH	Unambiguous	1	S14(Phospho): 99.48	1	0.0717579	0.102531	0.104992	0.148465	0.252005	0.146114	0.0878404	0.0541527	0.140828	0.134899	0.176455
[K].dIIRQPsEEEIIk.[L]_S7_1	[K].dIIRQPsEEEIIk.[L]	3	703.386	2.47	0.0006144	Q15121-2	PEA15	Isoform 2 of Astrocytic phosphoprotein PEA-15	S7	S137	KDIIRQPSEEEIIKL	Unambiguous	1	S7(Phospho): 100	1	0.0352743	0.0824852	0.0676251	0.162591	0.338378	0.234206	0.0522227	0.0781236	0.197874	0.171608	0.123222
[K].sLFTSQPsGEAEAPQTTDSPTTk.[V]_S8_1	[K].sLFTSQPsGEAEAPQTTDSPTTk.[V]	3	973.476	4.5	0.0002853	Q9H792	PEAK1	Pseudopodium-enriched atypical kinase 1	S8	S826	SLFTSQPSGEAEAPQ	Unambiguous	1	S8(Phospho): 89.94	1	0.0231775	0.0489222	0.0136052	0.21782	0.28641	0.128614	0.0644312	0.0637296	0.242913	0.181937	0.154792
[R].rNsFTPLSSSNTIR.[R]_S3_1	[R].rNsFTPLSSSNTIR.[R]	2	944.98	2.35	0.001623	O60825	PFKFB2	6-phosphofructo-2-kinase/fructose-2,6-bisphosphatase 2	S3	S466	PVRMRRNSFTPLSSS	Unambiguous	1	S3(Phospho): 90.9	1	0.00136043	0.0429064	0.0348253	0.173423	0.16479	0.225238	0.0464649	0.0331937	0.208233	0.177445	0.264262
[K].aVAGVmITAsHNRk.[E]_S10_1	[K].aVAGVmITAsHNRk.[E]	4	503.025	3.3	0.000665	Q6PCE3	PGM2L1	Glucose 1,6-bisphosphate synthase	S10	S175	AGVMITASHNRKEDN	Unambiguous	1	S10(Phospho): 99.9	1	0.0529039	0.0962098	0.0850219	0.141003	0.194501	0.115248	0.109784	0.104149	0.159754	0.154565	0.161475
[R].rPsASSPNNNTAAk.[G]_S3_1	[R].rPsASSPNNNTAAk.[G]	3	651.672	5.17	0.0002939	O75151	PHF2	Lysine-specific demethylase PHF2	S3	S1056	FLTQRRPSASSPNNN	Unambiguous	1	S3(Phospho): 92.93	1	0.0571832	0.047533	0.0531507	0.133871	0.376783	0.284383	0.0389309	0.0804185	0.139667	0.221872	0.155397
[R].rPsVGSQSNQAGQGk.[R]_S3_1	[R].rPsVGSQSNQAGQGk.[R]	3	680.354	3.69	0.0001296	Q9UPP1	PHF8	Histone lysine demethylase PHF8	S3	S1021	FLTQRRPSVGSQSNQ	Unambiguous	1	S3(Phospho): 99.94	1	0.0444128	0.042711	0.0641058	0.127398	0.308092	0.279683	0.0531382	0.0967549	0.141004	0.199121	0.181081
[R].kYsSSSLSHmGAYSR.[S]_S3_1	[R].kYsSSSLSHmGAYSR.[S]	3	739.028	2.12	0.01472	Q86SQ0	PHLDB2	Pleckstrin homology-like domain family B member 2	S3	S242	NLRTRKYSSSSLSHM	Unambiguous	1	S3(Phospho): 95.18	1	0.0105118	0.0682051	0.0453561	0.150601	0.22558	0.155111	0.12224	0.0960443	0.192743	0.17013	0.156053
[R].ksSISSISGRDDLmDYHR.[R]_S3_1	[R].ksSISSISGRDDLmDYHR.[R]	5	521.864	3.89	0.0008774	Q86SQ0	PHLDB2	Pleckstrin homology-like domain family B member 2	S3	S415	ALRERKSSISSISGR	Unambiguous	1	S3(Phospho): 80.58	1	0.063979	0.104924	0.102503	0.141547	0.135781	0.158898	0.128669	0.1173	0.132882	0.154377	0.116642
[K].aHLPLGQsNScGSVLPPSLAAMAk.[D]_S8_1	[K].aHLPLGQsNScGSVLPPSLAAMAk.[D]	3	982.179	4.38	0.0002182	Q86SQ0	PHLDB2	Pleckstrin homology-like domain family B member 2	S8	S932	AHLPLGQSNSCGSVL	Unambiguous	1	S8(Phospho): 100	1	0.00157324	0.0764065	0.0562869	0.172922	0.253446	0.214219	0.0683749	0.0525698	0.178927	0.153063	0.190536
[R].sksDATASISLSSNLk.[R]_S3_1	[R].sksDATASISLSSNLk.[R]	3	792.772	4.47	0.0002117	A0A0B4J1S8	PI4KB	Phosphatidylinositol 4-kinase beta	S3	S289	RTHQRSKSDATASIS	Unambiguous	1	S3(Phospho): 92.72	1	0.0917097	0.132472	0.107708	0.198591	0.239017	0.126302	0.11279	0.129339	0.102209	0.113707	0.090246
[R].sksDATASISLSSNLk.[R]_S1_1	[R].sksDATASISLSSNLk.[R]	2	1188.66	1.88	0.01352	A0A0B4J1S8	PI4KB	Phosphatidylinositol 4-kinase beta	S1	S287	SKRTHQRSKSDATAS	Unambiguous	1	S1(Phospho): 89.08	1	0.051239	0.133545	0.113087	0.164353	0.20489	0.150297	0.10485	0.130912	0.0802896	0.114911	0.124275
[R].rLsEQLAHTPTAFk.[R]_S3_1	[R].rLsEQLAHTPTAFk.[R]	3	713.059	3.8	0.001002	A0A0B4J1S8	PI4KB	Phosphatidylinositol 4-kinase beta	S3	S523	GDIRRRLSEQLAHTP	Unambiguous	1	S3(Phospho): 100	1	0.00767339	0.0596627	0.0935977	0.181469	0.174338	0.188293	0.0851606	0.108937	0.132892	0.131042	0.188683
[K].kPVIPVLsSTILPSTYQIR.[I]_S8_1	[K].kPVIPVLsSTILPSTYQIR.[I]	3	884.185	4	0.007943	Q99570	PIK3R4	Phosphoinositide 3-kinase regulatory subunit 4	S8	S925	KPVIPVLSSTILPST	Unambiguous	1	S8(Phospho): 95.75	1	0.000945154	0.0315222	0.011128	0.237807	0.235445	0.15562	0.0175723	0.0160271	0.210954	0.206111	0.28186
[R].aGsSGNScITYQPSVSGEHk.[A]_S3_1	[R].aGsSGNScITYQPSVSGEHk.[A]	3	868.745	4.9	0.0003225	Q99755	PIP5K1A	Phosphatidylinositol 4-phosphate 5-kinase type-1 alpha	S3	S475	SFSRRAGSSGNSCIT	Unambiguous	1	S3(Phospho): 72.89	1	0.00308697	0.0908914	0.100566	0.176036	0.184608	0.152834	0.0728866	0.0917839	0.14036	0.132004	0.17215
[K].aNVtPQSSSELRPtTTAALASGVEAk.[K]_T4 T14 T15_2	[K].aNVtPQSSSELRPtTTAALASGVEAk.[K]	5	641.729	4.79	0.001097	Q15147-4	PLCB4	Isoform 3 of 1-phosphatidylinositol 4,5-bisphosphate phosphodiesterase beta-4	T4.T14.T15	T886.T896.T897	NTAKANVTPQSSSEL.SSSELRPTTTAALAS.SSELRPTTTAALASG	Ambiguous	2	T4(Phospho): 84.88; T14(Phospho): 41.07; T15(Phospho): 41.07	1	0.0101938	0.0282392	0.0393921	0.211229	0.398409	0.240577	0.0251741	0.0575504	0.159624	0.19415	0.157829
[K].aNVtPQSSSELRPtTTAALASGVEAk.[K]_T4 S7 S8_2	[K].aNVtPQSSSELRPtTTAALASGVEAk.[K]	3	1068.87	3.01	0.001122	Q15147-4	PLCB4	Isoform 3 of 1-phosphatidylinositol 4,5-bisphosphate phosphodiesterase beta-4	T4.S7.S8	T886.S889.S890	NTAKANVTPQSSSEL.KANVTPQSSSELRPT.ANVTPQSSSELRPTT	Ambiguous	2	T4(Phospho): 99.94; S7(Phospho): 49.77; S8(Phospho): 49.77	1	0.00136287	0.0444955	0.0378432	0.210482	0.310885	0.216046	0.034928	0.0550135	0.157463	0.176495	0.187014
[R].sNSLVSTFTMEk.[R]_S3_1	[R].sNSLVSTFTMEk.[R]	3	627.988	3.24	0.001476	Q9HB21	PLEKHA1	Pleckstrin homology domain-containing family A member 1	S3	S332	STASRSNSLVSTFTM	Unambiguous	1	S3(Phospho): 99.73	1	0.0285288	0.0349812	0.0209148	0.275082	0.136053	0.124691	0.0456204	0.0485853	0.16226	0.196294	0.259283
[K].vsGAQEMVSSAk.[D]_S2_1	[K].vsGAQEMVSSAk.[D]	2	866.448	3.49	0.005841	O60664	PLIN3	Perilipin-3	S2	S130	ELVSSKVSGAQEMVS	Unambiguous	1	S2(Phospho): 100	1	0.0842074	0.0252364	0.0284996	0.182354	0.386341	0.158656	0.0227439	0.0256791	0.156373	0.10913	0.29459
[K].eLVSSkVsGAQEMVSSAk.[D]_S8_1	[K].eLVSSkVsGAQEMVSSAk.[D]	4	655.853	3.45	0.003695	O60664	PLIN3	Perilipin-3	S8	S130	ELVSSKVSGAQEMVS	Unambiguous	1	S8(Phospho): 96.33	1	7.60445e-05	0.0242773	0.0207188	0.212142	0.216217	0.192695	0.0151003	0.00967242	0.206793	0.176734	0.249184
[R].rGFsDSGGGPPAk.[Q]_S4_1	[R].rGFsDSGGGPPAk.[Q]	2	885.953	2.03	0.0004373	Q9H307	PNN	Pinin	S4	S66	LLLRRGFSDSGGGPP	Unambiguous	1	S4(Phospho): 99.97	1	0.0106036	0.0523785	0.0519303	0.209735	0.174242	0.299148	0.0226654	0.0265905	0.133896	0.150299	0.236021
[R].sIGASPNPFSVHTATAVPSGk.[I]_S1_1	[R].sIGASPNPFSVHTATAVPSGk.[I]	3	855.12	3.45	0.0001769	A6NMQ1	POLA1	DNA polymerase	S1	S192	MILKKKRSIGASPNP	Unambiguous	1	S1(Phospho): 100	1	0.000119752	0.0365507	0.0309077	0.208247	0.194657	0.241142	0.0487057	0.0334742	0.185055	0.160917	0.211955
[K].kRsIGASPNPFSVHTATAVPSGk.[I]_S3_1	[K].kRsIGASPNPFSVHTATAVPSGk.[I]	4	769.929	3.52	0.002193	A6NMQ1	POLA1	DNA polymerase	S3	S192	MILKKKRSIGASPNP	Unambiguous	1	S3(Phospho): 95.97	1	0.00909452	0.0360601	0.0390416	0.232385	0.212476	0.348427	0.0289651	0.0279918	0.122921	0.233814	0.130654
[R].sIGASPNPFsVHTATAVPSGk.[I]_S5_1	[R].sIGASPNPFsVHTATAVPSGk.[I]	4	641.59	1.83	0.01503	A6NMQ1	POLA1	DNA polymerase	S5	S196	KKRSIGASPNPFSVH	Unambiguous	1	S5(Phospho): 87.99	1	0.0137107	0.0390679	0.0438499	0.159543	0.172023	0.312222	0.0311052	0.0331094	0.178845	0.172936	0.217245
[R].sIVVIHPDTGR.[E]_S1_1	[R].sIVVIHPDTGR.[E]	3	501.603	2.99	0.0006192	O60437	PPL	Periplakin	S1	S1657	RENHLRRSIVVIHPD	Unambiguous	1	S1(Phospho): 100	1	0.0567372	0.123275	0.123069	0.138202	0.222966	0.166321	0.104485	0.074409	0.119237	0.134819	0.117395
[R].rSVPPATPATPTsPATVDAAVPGAGkk.[R]_T12_1	[R].rSVPPATPATPTsPATVDAAVPGAGkk.[R]	4	828.716	3.47	0.0005846	A0A0G2JHC2	PPP1R18	Phostensin	T12	T489	PATPATPTSPATVDA	Unambiguous	1	T12(Phospho): 81.34	1	0.0659097	0.0968325	0.0727958	0.146387	0.201287	0.143031	0.0975406	0.0818198	0.20984	0.188333	0.114986
[R].kPsDGSPDTkPSR.[L]_S3_1	[R].kPsDGSPDTkPSR.[L]	3	713.719	1.49	0.01712	Q92733	PRCC	Proline-rich protein PRCC	S3	S209	HAFSRKPSDGSPDTK	Unambiguous	1	S3(Phospho): 99.21	1	0.00539372	0.0642746	0.0539368	0.150921	0.201813	0.206464	0.0585395	0.116725	0.155365	0.173732	0.199104
[R].sHNNFVAILDLPEGEHQYk.[F]_S1_1	[R].sHNNFVAILDLPEGEHQYk.[F]	3	917.132	4.73	0.000139	Q9Y478	PRKAB1	5'-AMP-activated protein kinase subunit beta-1	S1	S108	SKLPLTRSHNNFVAI	Unambiguous	1	S1(Phospho): 100	1	0.0133619	0.0811297	0.114342	0.171731	0.154019	0.205767	0.0896224	0.0703269	0.126789	0.143445	0.176411
[R].hRAEAPPLEREDsGTFSLGk.[M]_S13_1	[R].hRAEAPPLEREDsGTFSLGk.[M]	4	684.605	2.6	0.0003089	O75569	PRKRA	Interferon-inducible double-stranded RNA-dependent protein kinase activator A	S13	S18	PPLEREDSGTFSLGK	Unambiguous	1	S13(Phospho): 81.1	1	0.00382435	0.0500707	0.0612734	0.201019	0.234852	0.293813	0.0426981	0.0426371	0.12957	0.226486	0.156915
[R].aEAPPLEREDsGTFSLGk.[M]_S11_1	[R].aEAPPLEREDsGTFSLGk.[M]	3	814.752	2.16	0.0001703	O75569	PRKRA	Interferon-inducible double-stranded RNA-dependent protein kinase activator A	S11	S18	PPLEREDSGTFSLGK	Unambiguous	1	S11(Phospho): 99.86	1	0.00173445	0.0469401	0.0431922	0.171061	0.218147	0.198633	0.0379044	0.0306631	0.236536	0.170681	0.28439
[R].eDsGTFSLGk.[M]_S3_1	[R].eDsGTFSLGk.[M]	2	789.895	2.83	0.001519	O75569	PRKRA	Interferon-inducible double-stranded RNA-dependent protein kinase activator A	S3	S18	PPLEREDSGTFSLGK	Unambiguous	1	S3(Phospho): 99.99	1	0.0185032	0.0504375	0.0521781	0.168913	0.23076	0.202728	0.0382117	0.0303736	0.301059	0.123749	0.258651
[K].rHsLEVmNSmVR.[G]_S3_1	[K].rHsLEVmNSmVR.[G]	3	600.623	3.76	0.009399	Q15678	PTPN14	Tyrosine-protein phosphatase non-receptor type 14	S3	S642	GTVNKRHSLEVMNSM	Unambiguous	1	S3(Phospho): 100	1	0.0188374	0.122203	0.113438	0.158114	0.139016	0.143738	0.106462	0.110058	0.135433	0.153216	0.126338
[R].rDsLTGSSDLYk.[R]_S3_1	[R].rDsLTGSSDLYk.[R]	3	627.325	4.37	0.0002179	Q5T1Z8	PUM1	Pumilio homolog 1	S3	S745	GSGSRRDSLTGSSDL	Unambiguous	1	S3(Phospho): 99.99	1	0.0298781	0.0698277	0.0776163	0.120189	0.183404	0.160281	0.115176	0.106913	0.134207	0.157869	0.193802
[R].vGEEEHVySFPNk.[Q]_S9_1	[R].vGEEEHVySFPNk.[Q]	4	519.009	1.77	0.007124	A0A1B0GTU4	PXN	Paxillin	S9	S119	GEEEHVYSFPNKQKS	Unambiguous	1	S9(Phospho): 94.48	1	0.0186194	0.104768	0.0868891	0.171151	0.164692	0.11353	0.0925969	0.0643169	0.18049	0.14443	0.191119
[K].kAAsTDLGAGETVVGk.[V]_S4_1	[K].kAAsTDLGAGETVVGk.[V]	3	757.759	4.23	0.0005851	Q15032-3	R3HDM1	Isoform 3 of R3H domain-containing protein 1	S4	S974	RQAKKAASTDLGAGE	Unambiguous	1	S4(Phospho): 91.42	1	0.0195254	0.0658739	0.0177926	0.259241	0.115578	0.331345	0.0203766	0.0291847	0.208745	0.237253	0.265188
[R].sGNGNkPPSTDLk.[T]_S1_1	[R].sGNGNkPPSTDLk.[T]	3	694.713	2.54	0.0002974	P51153	RAB13	Ras-related protein Rab-13	S1	S178	LKSGGRRSGNGNKPP	Unambiguous	1	S1(Phospho): 100	1	0.0298178	0.0588055	0.090011	0.14757	0.277095	0.298329	0.0473819	0.0883356	0.122736	0.138491	0.177957
[R].sHSESASPSALSSSPNNLsPTGWSQPk.[T]_S19_1	[R].sHSESASPSALSSSPNNLsPTGWSQPk.[T]	3	1093.53	6.12	1.541e-05	P04049-2	RAF1	Isoform 2 of RAF proto-oncogene serine/threonine-protein kinase	S19	S321	SSSPNNLSPTGWSQP	Unambiguous	1	S19(Phospho): 99.91	1	0.055389	0.0908536	0.151177	0.159315	0.154156	0.170993	0.107852	0.0875649	0.134237	0.123315	0.138908
[R].rGsSPGSLEIPk.[D]_S3_1	[R].rGsSPGSLEIPk.[D]	3	589.326	3.52	0.002727	A0A1B0GUI1	RALGAPA1	Ral GTPase-activating protein subunit alpha-1	S3	S1319	STMTRRGSSPGSLEI	Unambiguous	1	S3(Phospho): 92.69	1	0.0152852	0.0959353	0.08756	0.129559	0.161297	0.146762	0.131278	0.149601	0.139883	0.15304	0.128128
[K].gVGHEFQkVsVDk.[S]_S10_1	[K].gVGHEFQkVsVDk.[S]	4	550.056	3.17	0.001836	A0A1B0GUI1	RALGAPA1	Ral GTPase-activating protein subunit alpha-1	S10	S711	GHEFQKVSVDKSFSR	Unambiguous	1	S10(Phospho): 100	1	0.0058653	0.025205	0.041439	0.165712	0.330962	0.282877	0.0264226	0.0479207	0.175541	0.217593	0.194584
[R].eDLVGPEVGAsPQSGRk.[S]_S11_1	[R].eDLVGPEVGAsPQSGRk.[S]	4	566.799	2.29	0.04092	Q86X27	RALGPS2	Ras-specific guanine nucleotide-releasing factor RalGPS2	S11	S308	VGPEVGASPQSGRKS	Unambiguous	1	S11(Phospho): 98.91	1	0.00122697	0.0942606	0.0857376	0.153482	0.16868	0.140764	0.0895277	0.0914274	0.165965	0.151963	0.189412
[R].sLGsLSQGSTNATVLDVAQTGGHk.[K]_S1_1	[R].sLGsLSQGSTNATVLDVAQTGGHk.[K]	3	956.166	6.59	7.18e-05	Q9Y4G8	RAPGEF2	Rap guanine nucleotide exchange factor 2	S1	S930	TRKKKWRSLGSLSQG	Unambiguous	1	S1(Phospho): 77.53	1	0.0127129	0.102634	0.0341162	0.16912	0.277697	0.19577	0.0649681	0.0632735	0.15441	0.169669	0.186249
[R].rSsFLNAk.[K]_S3_1	[R].rSsFLNAk.[K]	2	730.907	1.62	0.02764	Q9Y4G8	RAPGEF2	Rap guanine nucleotide exchange factor 2	S3	S960	KKRVRRSSFLNAKKL	Unambiguous	1	S3(Phospho): 95.98	1	0.000952811	0.0544939	0.0398125	0.188459	0.242425	0.149649	0.0522104	0.062597	0.215144	0.215102	0.205998
[K].rPsVDSLVSk.[F]_S3_1	[K].rPsVDSLVSk.[F]	3	542.64	2.99	0.001017	C9K0J5	RAPH1	Ras association (RalGDS/AF-6) and pleckstrin homology domains 1, isoform CRA_b	S3	S1048	HPEPKRPSVDSLVSK	Unambiguous	1	S3(Phospho): 100	1	0.0127156	0.0873548	0.0969989	0.139263	0.181585	0.151909	0.0973034	0.10989	0.147212	0.15166	0.189359
[K].dsGPLPTPPGVSLLGEPPk.[D]_T7_1	[K].dsGPLPTPPGVSLLGEPPk.[D]	4	599.828	4.01	0.00102	E9PAU2	RAVER1	Ribonucleoprotein PTB-binding 1	T7	T505	KDSGPLPTPPGVSLL	Unambiguous	1	T7(Phospho): 99.99	1	0.0972708	0.0166652	0.0238577	0.0866661	0.418856	0.207958	0.0288867	0.024985	0.310504	0.154092	0.33637
[R].rLsESQLSFR.[R]_S3_1	[R].rLsESQLSFR.[R]	3	511.267	2.26	0.005523	Q96PK6	RBM14	RNA-binding protein 14	S3	S618	LSDYRRLSESQLSFR	Unambiguous	1	S3(Phospho): 99.63	1	0.0383491	0.0751289	0.0749689	0.144675	0.144002	0.199818	0.0834793	0.0584529	0.175293	0.128743	0.243512
[R].rsssSSAAASTPPPGPPAPADPLGYLPLHGGYQYk.[Q]_S5 S6 S10 T11_3	[R].rsssSSAAASTPPPGPPAPADPLGYLPLHGGYQYk.[Q]	4	1049	3.45	0.0124	Q8NDT2	RBM15B	Putative RNA-binding protein 15B	S5.S6.S10.T11	S232.S233.S237.T238	SSRRSSSSSAAASTP.SRRSSSSSAAASTPP.SSSSAAASTPPPGPP.SSSAAASTPPPGPPA	Ambiguous	3	S5(Phospho): 90.22; S6(Phospho): 96.42; S10(Phospho): 50.27; T11(Phospho): 50.27	1	0.00509216	0.0413871	0.0408225	0.204465	0.274232	0.249681	0.0660542	0.133037	0.158559	0.187822	0.102642
[K].eSLSTHTSPSQSPNSVHGsR.[R]_S19_1	[K].eSLSTHTSPSQSPNSVHGsR.[R]	3	802.043	3.1	0.002752	Q9H1K0	RBSN	Rabenosyn-5	S19	S226	SPNSVHGSRRGSISS	Unambiguous	1	S19(Phospho): 99.9	1	0.0532303	0.112762	0.129579	0.159491	0.167052	0.154936	0.122951	0.158853	0.0934398	0.133493	0.082066
[K].kGsVSHDTVQPR.[T]_S3_1	[K].kGsVSHDTVQPR.[T]	3	616.997	2.66	0.001626	Q96D71	REPS1	RalBP1-associated Eps domain-containing protein 1	S3	S143	RGQVKKGSVSHDTVQ	Unambiguous	1	S3(Phospho): 100	1	0.0825606	0.0339758	0.0251233	0.128991	0.378476	0.192241	0.0763128	0.0939105	0.186211	0.238555	0.178062
[K].rDsFDNcSLGESSk.[I]_S3_1	[K].rDsFDNcSLGESSk.[I]	3	713.999	5.41	0.000177	Q5UIP0	RIF1	Telomere-associated protein RIF1	S3	S1688	KRLHKRDSFDNCSLG	Unambiguous	1	S3(Phospho): 100	1	0.0712151	0.131591	0.0927154	0.139096	0.246537	0.188026	0.0901987	0.0862578	0.135189	0.100755	0.144517
[R].ekPAQDPLyDVPNASGGQAGGPQRPGR.[V]_Y9_1	[R].ekPAQDPLyDVPNASGGQAGGPQRPGR.[V]	3	1100.89	4.34	0.0005041	Q13671	RIN1	Ras and Rab interactor 1	Y9	Y36	KPAQDPLYDVPNASG	Unambiguous	1	Y9(Phospho): 100	1	0.0181941	0.070193	0.0947778	0.189687	0.233442	0.162068	0.118209	0.0668035	0.129782	0.0990173	0.144628
[R].sSsFVLPk.[L]_S3_1	[R].sSsFVLPk.[L]	2	701.892	1.79	0.01976	Q8WYP3-2	RIN2	Isoform 2 of Ras and Rab interactor 2	S3	S535	SKKKRSSSFVLPKLV	Unambiguous	1	S3(Phospho): 86.61	1	0.0329995	0.0559067	0.0444129	0.266806	0.108277	0.138165	0.0569234	0.0261282	0.193089	0.172084	0.217456
[R].ncsEEkSPQTSILk.[E]_S3_1	[R].ncsEEkSPQTSILk.[E]	3	796.753	2.07	0.03148	Q8ND24	RNF214	RING finger protein 214	S3	S150	QLASRNCSEEKSPQT	Unambiguous	1	S3(Phospho): 99.78	1	0.092692	0.057457	0.0785474	0.238366	0.0949418	0.17326	0.0500914	0.034219	0.105589	0.186335	0.241475
[R].sQLQALHIGLDSSsIGsGPGDAEADDGFPESR.[L]_S14 S17_2	[R].sQLQALHIGLDSSsIGsGPGDAEADDGFPESR.[L]	3	1201.54	6.9	0.0002888	O75116	ROCK2	Rho-associated protein kinase 2	S14.S17	S1134.S1137	HIGLDSSSIGSGPGD.LDSSSIGSGPGDAEA	Unambiguous	2	S14(Phospho): 97.31; S17(Phospho): 100	1	0.0258293	0.112621	0.101822	0.19676	0.28431	0.195688	0.050314	0.114032	0.106827	0.0848666	0.157022
[K].tLskEEETkk.[-]_S3_1	[K].tLskEEETkk.[-]	3	730.426	1.23	0.00438	P84098	RPL19	60S ribosomal protein L19	S3	S189	EEIIKTLSKEEETKK	Unambiguous	1	S3(Phospho): 99.8	1	0.0650949	0.105467	0.0625982	0.133276	0.280807	0.197862	0.0788657	0.0338365	0.244904	0.133016	0.194029
[R].tcsFGGFDLTNR.[S]_T1_1	[R].tcsFGGFDLTNR.[S]	3	561.919	5.79	9.098e-05	O94885	SASH1	SAM and SH3 domain-containing protein 1	T1	T405	GSLSHGRTCSFGGFD	Unambiguous	1	T1(Phospho): 96.56	1	0.0153028	0.0666198	0.0590359	0.202477	0.207828	0.155874	0.0772021	0.0463716	0.136698	0.146951	0.23829
[R].tcsFGGFDLTNR.[S]_S3_1	[R].tcsFGGFDLTNR.[S]	2	842.375	2.06	0.02299	O94885	SASH1	SAM and SH3 domain-containing protein 1	S3	S407	LSHGRTCSFGGFDLT	Unambiguous	1	S3(Phospho): 89.09	1	0.0510964	0.0760397	0.0578407	0.188978	0.169664	0.131878	0.0962442	0.0490437	0.167608	0.121676	0.243048
[R].fTGsFDDDPDPHRDPYGEEVDRR.[S]_S4_1	[R].fTGsFDDDPDPHRDPYGEEVDRR.[S]	4	758.584	3.35	0.0007253	J3KNL6	SEC16A	Protein transport protein Sec16A	S4	S1327	YDPRFTGSFDDDPDP	Unambiguous	1	S4(Phospho): 84.15	1	0.0534046	0.106314	0.0910363	0.182707	0.129428	0.188861	0.104741	0.0167634	0.145388	0.127882	0.174826
[K].kkPtPVLLPQSk.[Q]_T4_1	[K].kkPtPVLLPQSk.[Q]	4	583.87	3.63	0.002256	Q9UGP8	SEC63	Translocation protein SEC63 homolog	T4	T537	KPLKKKPTPVLLPQS	Unambiguous	1	T4(Phospho): 100	1	0.000100717	0.0110711	0.00340433	0.22885	0.254541	0.305242	0.00694011	0.00212408	0.224837	0.182817	0.244215
[R].tHTFNsGEARPGDR.[H]_T3_1	[R].tHTFNsGEARPGDR.[H]	3	618.622	1.77	0.01764	Q9H3T3	SEMA6B	Semaphorin-6B	T3	T848	ATLRRTHTFNSGEAR	Unambiguous	1	T3(Phospho): 99.51	1	0.0973695	0.110257	0.0970377	0.134978	0.195099	0.137884	0.104859	0.12382	0.14512	0.146142	0.139155
[R].rPsSSEIITEGk.[R]_S3_1	[R].rPsSSEIITEGk.[R]	3	614.666	3.28	0.001252	Q9BQF6	SENP7	Sentrin-specific protease 7	S3	S11	RKLGRRPSSSEIITE	Unambiguous	1	S3(Phospho): 99.15	1	0.0149182	0.0684486	0.0632392	0.189823	0.224791	0.174156	0.0743152	0.0783255	0.123178	0.231227	0.154534
[K].sksEEAHAEDSVMDHHFR.[K]_S3_1	[K].sksEEAHAEDSVMDHHFR.[K]	4	663.31	4.59	2.843e-05	Q8NC51	SERBP1	Plasminogen activator inhibitor 1 RNA-binding protein	S3	S330	FVLHKSKSEEAHAED	Unambiguous	1	S3(Phospho): 93.21	1	0.00122909	0.0121726	0.020517	0.178482	0.295694	0.238136	0.0223245	0.0123224	0.176225	0.246103	0.205207
[K].sksEEAHAEDSVmDHHFR.[K]_S1_1	[K].sksEEAHAEDSVmDHHFR.[K]	4	667.309	4.28	0.000593	Q8NC51	SERBP1	Plasminogen activator inhibitor 1 RNA-binding protein	S1	S328	KGFVLHKSKSEEAHA	Unambiguous	1	S1(Phospho): 90.25	1	0.00104007	0.0573349	0.0512109	0.163842	0.232436	0.1818	0.0603527	0.0358094	0.161072	0.201136	0.204122
[R].rkTVSFsAIEVVPAPEPPPATPPQAk.[F]_S7_1	[R].rkTVSFsAIEVVPAPEPPPATPPQAk.[F]	5	697.195	3.49	0.04206	O15047	SETD1A	Histone-lysine N-methyltransferase SETD1A	S7	S1171	RRKTVSFSAIEVVPA	Unambiguous	1	S7(Phospho): 75.68	1	0.0355615	0.0164609	0.0218151	0.16673	0.155949	0.364965	0.0208251	0.0128799	0.153152	0.275943	0.207553
[R].sLTHPPTIAPEGSRPQGGLPSSk.[L]_T3_1	[R].sLTHPPTIAPEGSRPQGGLPSSk.[L]	4	713.883	1.58	0.006679	Q7Z333-4	SETX	Isoform 4 of Probable helicase senataxin	T3	T2503	PVLQRSLTHPPTIAP	Unambiguous	1	T3(Phospho): 85.96	1	0.0106071	0.0994999	0.0924631	0.153925	0.244159	0.176807	0.0652585	0.0398196	0.159074	0.155806	0.207497
[R].ekQsDDEVYAPGLDIESSLk.[Q]_S4_1	[R].ekQsDDEVYAPGLDIESSLk.[Q]	3	997.516	5.4	0.0007347	Q15459	SF3A1	Splicing factor 3A subunit 1	S4	S451	RSIREKQSDDEVYAP	Unambiguous	1	S4(Phospho): 100	1	0.0423426	0.0969223	0.130981	0.164281	0.159583	0.135589	0.10564	0.103088	0.141878	0.119138	0.127187
[R].rSsEPQLcPGSAPk.[T]_S3_1	[R].rSsEPQLcPGSAPk.[T]	3	684.686	3.45	0.004675	Q8N5H7	SH2D3C	SH2 domain-containing protein 3C	S3	S447	SPVARRSSEPQLCPG	Unambiguous	1	S3(Phospho): 99.52	1	0.0378844	0.10223	0.0880714	0.179018	0.168627	0.151638	0.0910775	0.128722	0.107726	0.148749	0.160207
[R].nSTLSDSGMIDNLPDsPDEVAk.[E]_S16_1	[R].nSTLSDSGMIDNLPDsPDEVAk.[E]	3	948.454	5.06	0.0001226	Q9P0V3	SH3BP4	SH3 domain-binding protein 4	S16	S131	MIDNLPDSPDEVAKE	Unambiguous	1	S16(Phospho): 100	1	0.0217319	0.105717	0.0637017	0.131914	0.194636	0.172871	0.105415	0.0724362	0.181966	0.144873	0.161377
[R].aLASQAPSRsPtPVHsPDADRPGPLFVDVQAR.[D]_S4 S8 T12 S16_3	[R].aLASQAPSRsPtPVHsPDADRPGPLFVDVQAR.[D]	4	952.95	3.08	0.03217	Q9BYB0	SHANK3	SH3 and multiple ankyrin repeat domains protein 3	S4.S8.T12.S16	S1121.S1125.T1129.S1133	ARERALASQAPSRSP.ALASQAPSRSPTPVH.QAPSRSPTPVHSPDA.RSPTPVHSPDADRPG	Ambiguous	3	S4(Phospho): 48.5; S8(Phospho): 48.5; T12(Phospho): 93.04; S16(Phospho): 99.96	1	0.0408566	0.0964971	0.136242	0.181743	0.324035	0.215563	0.0499826	0.0757294	0.089248	0.175337	0.0924059
[R].sPsPQFAPQk.[L]_S3_1	[R].sPsPQFAPQk.[L]	2	812.931	2.49	0.01694	Q13796	SHROOM2	Protein Shroom2	S3	S1173	METSRSPSPQFAPQK	Unambiguous	1	S3(Phospho): 100	1	0.00134712	0.061315	0.0662489	0.185664	0.179533	0.161379	0.0630302	0.059185	0.171469	0.172171	0.240113
[R].sPPVQPHTPVTIsLGTAPSLQNNQPVEFNHAINYVNk.[I]_S1 T8_2	[R].sPPVQPHTPVTIsLGTAPSLQNNQPVEFNHAINYVNk.[I]	4	1157.59	3.99	0.0005684	Q96ST3	SIN3A	Paired amphipathic helix protein Sin3a	S1.T8	S277.T284	PPYASPRSPPVQPHT.SPPVQPHTPVTISLG	Unambiguous	2	S1(Phospho): 99.99; T8(Phospho): 96.28	1	0.0465157	0.0851184	0.0812445	0.122846	0.288724	0.24605	0.069369	0.030944	0.165347	0.130705	0.190777
[R].rPGNFSHsLDMk.[S]_S8_1	[R].rPGNFSHsLDMk.[S]	2	963.987	2.42	0.005721	O00400	SLC33A1	Acetyl-coenzyme A transporter 1	S8	S22	RPGNFSHSLDMKSGP	Unambiguous	1	S8(Phospho): 91.97	1	0.0497622	0.107528	0.0804484	0.146322	0.158195	0.159502	0.117658	0.131238	0.125612	0.168553	0.120568
[K].kksDPEGPALLFPESELSIR.[I]_S3_1	[K].kksDPEGPALLFPESELSIR.[I]	4	745.917	3.59	0.002646	Q8N1S5	SLC39A11	Zinc transporter ZIP11	S3	S125	STLMKKKSDPEGPAL	Unambiguous	1	S3(Phospho): 100	1	0.0362243	0.00452588	0.00419407	0.219342	0.25208	0.556001	0.00628216	0.00758762	0.149647	0.199483	0.207768
[R].sFADIGkk.[HQ]_S1_1	[R].sFADIGkk.[HQ]	3	544.983	1.84	0.02902	Q9Y6M7-13	SLC4A7	Isoform 13 of Sodium bicarbonate cotransporter 3	S1	S242	SRIPLVRSFADIGKK	Unambiguous	1	S1(Phospho): 100	1	0.00472668	0.0585807	0.0782306	0.178081	0.269508	0.219226	0.0387231	0.0816838	0.148356	0.162171	0.203962
[R].sQsSDYTGHVHPGTYTNTLER.[L]_S3_1	[R].sQsSDYTGHVHPGTYTNTLER.[L]	3	887.076	3.13	0.003249	Q8IX21-2	SLF2	Isoform 2 of SMC5-SMC6 complex localization factor protein 2	S3	S653	SKGLRSQSSDYTGHV	Unambiguous	1	S3(Phospho): 77.87	1	0.00672664	0.0665124	0.0365674	0.211892	0.240828	0.313491	0.0341157	0.0299065	0.124505	0.159178	0.250592
[R].qAStVEYLPGMLHSNcPk.[G]_S3_1	[R].qAStVEYLPGMLHSNcPk.[G]	3	857.424	3.85	0.0003551	Q8ND04-2	SMG8	Isoform 2 of Protein SMG8	S3	S742	NFVDRQASTVEYLPG	Unambiguous	1	S3(Phospho): 88.64	1	0.00467925	0.0841048	0.0958455	0.211388	0.33123	0.33919	0.0220987	0.0208324	0.0828646	0.108967	0.183067
[K].qEAGGLGIsIk.[G]_S9_1	[K].qEAGGLGIsIk.[G]	3	537.635	3.75	0.0003502	Q13425	SNTB2	Beta-2-syntrophin	S9	S129	EAGGLGISIKGGREN	Unambiguous	1	S9(Phospho): 100	1	0.04045	0.0226125	0.0221385	0.187521	0.156927	0.250122	0.0268547	0.0176259	0.193652	0.146255	0.385408
[K].lsLDGNPkPIHGTTER.[S]_S2_1	[K].lsLDGNPkPIHGTTER.[S]	4	569.058	3.57	0.002362	Q9NUQ6-3	SPATS2L	Isoform 3 of SPATS2-like protein	S2	S189	RLLQQKLSLDGNPKP	Unambiguous	1	S2(Phospho): 100	1	0.00330431	0.0292452	0.0133036	0.240848	0.235242	0.218025	0.0157392	0.0111729	0.151225	0.151777	0.285932
[R].rSStSSEPTPTVk.[T]_S5_1	[R].rSStSSEPTPTVk.[T]	3	639.003	3.12	0.0006846	Q69YQ0	SPECC1L	Cytospin-A	S5	S834	LSRRSSTSSEPTPTV	Unambiguous	1	S5(Phospho): 88.09	1	0.0099242	0.0449441	0.0449048	0.135927	0.254222	0.195074	0.0806645	0.101246	0.193596	0.173101	0.221946
[K].sGsQDFPQcNTIENTGTk.[Q]_S3_1	[K].sGsQDFPQcNTIENTGTk.[Q]	3	841.393	4.29	0.0001445	P28290	SSFA2	Sperm-specific antigen 2	S3	S593	ADKRKSGSQDFPQCN	Unambiguous	1	S3(Phospho): 91.21	1	0.00807986	0.0988089	0.06307	0.187244	0.273141	0.194774	0.0621579	0.0969442	0.139362	0.128372	0.155234
[R].tLsTHsVPNISGATcSAFASPFGcPYSHR.[H]_S3 S6_2	[R].tLsTHsVPNISGATcSAFASPFGcPYSHR.[H]	3	1166.85	7.26	0.0001825	P28290	SSFA2	Sperm-specific antigen 2	S3.S6	S866.S869	CEHTRTLSTHSVPNI.TRTLSTHSVPNISGA	Unambiguous	2	S3(Phospho): 85.8; S6(Phospho): 87.14	1	0.0385299	0.136909	0.0894972	0.169794	0.159783	0.174902	0.10728	0.100379	0.0860263	0.139495	0.104791
[R].kSGsQDFPQcNTIENTGTk.[Q]_S4_1	[R].kSGsQDFPQcNTIENTGTk.[Q]	3	960.479	5.65	7.914e-05	P28290	SSFA2	Sperm-specific antigen 2	S4	S593	ADKRKSGSQDFPQCN	Unambiguous	1	S4(Phospho): 99.85	1	0.0350566	0.10472	0.0689849	0.17235	0.0986693	0.175716	0.083588	0.0740458	0.167099	0.151287	0.186869
[K].qQsEEDLLLQDFSR.[N]_S3_1	[K].qQsEEDLLLQDFSR.[N]	3	672.993	4.63	0.0003091	Q9UNL2-2	SSR3	Isoform 2 of Translocon-associated protein subunit gamma	S3	S11	KGSSKQQSEEDLLLQ	Unambiguous	1	S3(Phospho): 100	1	0.00213925	0.0637255	0.0426978	0.187559	0.218462	0.206048	0.0458517	0.056175	0.187621	0.145265	0.244892
[K].rASGQAFELILsPR.[S]_S12_1	[K].rASGQAFELILsPR.[S]	3	618.667	1.43	0.002288	P16949	STMN1	Stathmin	S12	S25	QAFELILSPRSKESV	Unambiguous	1	S12(Phospho): 100	1	0.0901403	0.0240643	0.0185408	0.11714	0.276619	0.19426	0.0704974	0.0528733	0.1411	0.152647	0.337013
[R].rLsAQGQAISVVGSLSSmSPLEEEAPQAk.[R]_S10_1	[R].rLsAQGQAISVVGSLSSmSPLEEEAPQAk.[R]	3	1175.61	3.78	0.00266	Q92797	SYMPK	Symplekin	S10	S501	SAQGQAISVVGSLSS	Unambiguous	1	S10(Phospho): 97.23	1	0.0158691	0.0725973	0.0423257	0.177198	0.159771	0.175165	0.0909992	0.0159224	0.266235	0.166387	0.164018
[R].sLsVPNRPRPPQPPQRPPPPTGLmVk.[K]_S3_1	[R].sLsVPNRPRPPQPPQRPPPPTGLmVk.[K]	4	850.225	1.99	0.01296	O15056	SYNJ2	Synaptojanin-2	S3	S1097	RSPSRSLSVPNRPRP	Unambiguous	1	S3(Phospho): 75.77	1	0.0030736	0.0808616	0.084024	0.169889	0.197138	0.164615	0.099802	0.0334861	0.174442	0.163405	0.158689
[R].qLsLEGSGLGVEDLk.[D]_S3_1	[R].qLsLEGSGLGVEDLk.[D]	3	695.044	5.46	2.798e-05	Q9UMZ2	SYNRG	Synergin gamma	S3	S752	YDVFRQLSLEGSGLG	Unambiguous	1	S3(Phospho): 100	1	0.0612976	0.0615785	0.0836717	0.137221	0.310376	0.207303	0.0612944	0.00723467	0.281511	0.133397	0.18686
[R].lsVGSVTSRPSTPTLGTPTPQTMSVSTk.[V]_S2_1	[R].lsVGSVTSRPSTPTLGTPTPQTMSVSTk.[V]	3	1119.26	4.08	0.0008316	Q16594	TAF9	Transcription initiation factor TFIID subunit 9	S2	S149	RITVPRLSVGSVTSR	Unambiguous	1	S2(Phospho): 99.95	1	0.0332105	0.0774842	0.057177	0.186416	0.156719	0.235633	0.0272243	0.010264	0.163092	0.105175	0.27253
[R].aGsLkDPDVAELFFkDDPEk.[L]_S3_1	[R].aGsLkDPDVAELFFkDDPEk.[L]	5	644.353	4.32	0.0005739	Q9UL54-2	TAOK2	Isoform 2 of Serine/threonine-protein kinase TAO2	S3	S9	PAGGRAGSLKDPDVA	Unambiguous	1	S3(Phospho): 100	1	0.00413673	0.0722215	0.0484133	0.165782	0.168781	0.208006	0.0625456	0.0340144	0.208501	0.139521	0.227092
[R].tPSRTAPGALTAkPPLAPkPGTTVASGVTAR.[S]_T5_1	[R].tPSRTAPGALTAkPPLAPkPGTTVASGVTAR.[S]	4	935.536	2.37	0.001449	Q4KMP7	TBC1D10B	TBC1 domain family member 10B	T5	T160	PTRTPSRTAPGALTA	Unambiguous	1	T5(Phospho): 74.71	1	0.00361939	0.0371185	0.0317088	0.247047	0.127511	0.21983	0.0474757	0.0117857	0.188859	0.209268	0.184901
[R].rRPtLGVQLDDkR.[K]_T4_1	[R].rRPtLGVQLDDkR.[K]	4	523.801	1.91	0.002022	Q13769	THOC5	THO complex subunit 5 homolog	T4	T328	TTKRRRPTLGVQLDD	Unambiguous	1	T4(Phospho): 100	1	0.000581904	0.0333721	0.0427144	0.19242	0.234339	0.273944	0.0273853	0.0428504	0.157281	0.202287	0.215277
[R].rPtLGVQLDDk.[R]_T3_1	[R].rPtLGVQLDDk.[R]	3	593.998	3.91	0.0001594	Q13769	THOC5	THO complex subunit 5 homolog	T3	T328	TTKRRRPTLGVQLDD	Unambiguous	1	T3(Phospho): 100	1	0.00807377	0.0512142	0.0530373	0.161682	0.266551	0.226433	0.0428942	0.0512833	0.164781	0.155826	0.249366
[R].rRPtLGVQLDDk.[R]_T4_1	[R].rRPtLGVQLDDk.[R]	3	646.032	3.06	0.001895	Q13769	THOC5	THO complex subunit 5 homolog	T4	T328	TTKRRRPTLGVQLDD	Unambiguous	1	T4(Phospho): 100	1	0.00278233	0.0423026	0.0485024	0.191126	0.216936	0.208833	0.0392371	0.0338234	0.203216	0.139407	0.261519
[R].mDsFDEDLARPSGLLAQER.[K]_S3_1	[R].mDsFDEDLARPSGLLAQER.[K]	3	820.389	2.47	0.002171	Q9Y2W1	THRAP3	Thyroid hormone receptor-associated protein 3	S3	S575	QVNVRMDSFDEDLAR	Unambiguous	1	S3(Phospho): 100	1	0.0104484	0.0153524	0.012326	0.222585	0.224322	0.196254	0.023964	0.0140441	0.185981	0.148566	0.337597
[R].sSEPVREDSSGMHHENQTYPPYsPQAQPQPIHR.[I]_S23_1	[R].sSEPVREDSSGMHHENQTYPPYsPQAQPQPIHR.[I]	4	1024.72	4.29	4.287e-05	G3V1L9	TJP1	Tight junction protein 1 (Zona occludens 1), isoform CRA_a	S23	S899	NQTYPPYSPQAQPQP	Unambiguous	1	S23(Phospho): 86.76	1	0.0082054	0.0852647	0.108569	0.145731	0.145962	0.151843	0.118471	0.0754138	0.150311	0.167611	0.151865
[R].aASSDQLRDNsPPPAFkPEPPk.[A]_S4_1	[R].aASSDQLRDNsPPPAFkPEPPk.[A]	5	624.134	3.47	0.0004625	A0A1B0GTW1	TJP2	Tight junction protein ZO-2	S4	S1038	QMRRAASSDQLRDNS	Unambiguous	1	S4(Phospho): 89.18	1	0.00245591	0.088203	0.0713658	0.199502	0.20366	0.143583	0.0699171	0.0586471	0.191925	0.153615	0.172911
[R].rSsDPWSNSHFPHEN.[-]_S3_1	[R].rSsDPWSNSHFPHEN.[-]	3	702.64	2.79	0.008297	Q92545	TMEM131	Transmembrane protein 131	S3	S1871	PTIGRRSSDPWSNSH	Unambiguous	1	S3(Phospho): 89.55	1	0.00478229	0.062039	0.0902548	0.162834	0.167311	0.209139	0.0579786	0.110051	0.158309	0.181213	0.17141
[R].qRsLGPSLATDkS.[-]_S3_1	[R].qRsLGPSLATDkS.[-]	3	633.345	3.91	0.001071	Q9H3N1	TMX1	Thioredoxin-related transmembrane protein 1	S3	S270	QNAIRQRSLGPSLAT	Unambiguous	1	S3(Phospho): 100	1	0.0285607	0.022258	0.0316734	0.229593	0.167121	0.338448	0.0394794	0.0480174	0.0917922	0.148801	0.232061
[R].sLGPSLATDkS.[-]_S1_1	[R].sLGPSLATDkS.[-]	2	807.433	2.33	0.03563	Q9H3N1	TMX1	Thioredoxin-related transmembrane protein 1	S1	S270	QNAIRQRSLGPSLAT	Unambiguous	1	S1(Phospho): 98.37	1	0.00790068	0.0235542	0.0299707	0.2098	0.138152	0.254182	0.032431	0.0342285	0.200577	0.153626	0.268344
[R].gWsQEGPVk.[S]_S3_1	[R].gWsQEGPVk.[S]	3	509.265	3.46	0.007678	Q9C0C2	TNKS1BP1	182 kDa tankyrase-1-binding protein	S3	S221	STLFRGWSQEGPVKS	Unambiguous	1	S3(Phospho): 100	1	0.0135553	0.0567259	0.0555874	0.21881	0.157003	0.160459	0.0631472	0.0425214	0.152766	0.134686	0.234541
[R].kPSVsAQmQAYGQSSYSTQTWVR.[Q]_S3_1	[R].kPSVsAQmQAYGQSSYSTQTWVR.[Q]	3	1048.85	5.92	0.000199	Q68CZ2	TNS3	Tensin-3	S3	S571	QPLLRKPSVSAQMQA	Unambiguous	1	S3(Phospho): 98.93	1	0.0727021	0.103884	0.102392	0.151826	0.166395	0.167396	0.104301	0.10789	0.122789	0.107256	0.177943
[R].tSsGTSLSAMHSSGSSGk.[G]_S3_1	[R].tSsGTSLSAMHSSGSSGk.[G]	2	1104.03	3.56	5.533e-05	Q12888-2	TP53BP1	Isoform 2 of TP53-binding protein 1	S3	S1322	SSLHRTSSGTSLSAM	Unambiguous	1	S3(Phospho): 99.35	1	0.0047823	0.0752441	0.0767769	0.146152	0.180937	0.174186	0.0900427	0.103769	0.161719	0.1448	0.202201
[K].sSGFAFDPSVNYSk.[V]_S1_1	[K].sSGFAFDPSVNYSk.[V]	2	1022.5	4.42	0.00034	Q8IYM9	TRIM22	E3 ubiquitin-protein ligase TRIM22	S1	S383	SSLNKRKSSGFAFDP	Unambiguous	1	S1(Phospho): 99.11	1	0.0106769	0.0828856	0.0796162	0.155443	0.192915	0.164455	0.0817667	0.0875039	0.125254	0.159037	0.199008
[R].ksSGFAFDPSVNYSk.[V]_S2_1	[R].ksSGFAFDPSVNYSk.[V]	3	801.086	3.31	0.002165	Q8IYM9	TRIM22	E3 ubiquitin-protein ligase TRIM22	S2	S383	SSLNKRKSSGFAFDP	Unambiguous	1	S2(Phospho): 99.43	1	0.053442	0.0988721	0.0822945	0.141634	0.147927	0.212813	0.0871548	0.0897071	0.123348	0.142882	0.184775
[R].vsLERLDLDLTADSQPPVFk.[V]_S2_1	[R].vsLERLDLDLTADSQPPVFk.[V]	4	696.125	3.68	0.0007508	Q13263	TRIM28	Transcription intermediary factor 1-beta	S2	S489	MRKVPRVSLERLDLD	Unambiguous	1	S2(Phospho): 83.66	1	0.0565683	0.057452	0.0601421	0.199018	0.105278	0.23476	0.0603118	0.0185651	0.159163	0.13118	0.260107
[R].rPsSMYSTGGk.[R]_S3_1	[R].rPsSMYSTGGk.[R]	3	570.29	3.26	0.005383	O75382	TRIM3	Tripartite motif-containing protein 3	S3	S454	QKAVRRPSSMYSTGG	Unambiguous	1	S3(Phospho): 99.5	1	0.0171005	0.0545309	0.0526974	0.152425	0.283462	0.230161	0.0606386	0.0749471	0.127021	0.180928	0.212306
[R].rLssGkADGHVk.[K]_S3 S4_2	[R].rLssGkADGHVk.[K]	4	526.285	2.26	0.0003553	O75962	TRIO	Triple functional domain protein	S3.S4	S1785.S1786	TSPVRRLSSGKADGH.SPVRRLSSGKADGHV	Unambiguous	2	S3(Phospho): 100; S4(Phospho): 100	1	0.0174501	0.0427311	0.0610016	0.179181	0.248178	0.275166	0.024683	0.0938528	0.185307	0.245752	0.118425
[K].nkPRPPPLsPLGGPVPsALPNGPPSPR.[S]_S9 S25_2	[K].nkPRPPPLsPLGGPVPsALPNGPPSPR.[S]	3	1105.6	2.83	0.00572	Q15642	TRIP10	Cdc42-interacting protein 4	S9.S25	S335.S351	KPRPPPLSPLGGPVP.ALPNGPPSPRSGRDP	Unambiguous	2	S9(Phospho): 100; S25(Phospho): 100	1	0.00339876	0.0592128	0.0540891	0.166213	0.217033	0.145734	0.0802734	0.119268	0.182845	0.176788	0.186687
[R].sQsLPGADSLLAkPIDk.[Q]_S3_1	[R].sQsLPGADSLLAkPIDk.[Q]	3	836.475	2.8	0.006793	Q9Y4A5	TRRAP	Transformation/transcription domain-associated protein	S3	S2077	AVFGRSQSLPGADSL	Unambiguous	1	S3(Phospho): 99.11	1	0.0610788	0.0877288	0.0628139	0.227708	0.143615	0.3827	0.0293978	0.0245568	0.111473	0.104774	0.178715
[R].rVsGPDPkPGSNcSPAQSVLSEVPSVPTNGmAk.[N]_S14_1	[R].rVsGPDPkPGSNcSPAQSVLSEVPSVPTNGmAk.[N]	4	1034.28	3.61	0.0007115	P22314	UBA1	Ubiquitin-like modifier-activating enzyme 1	S14	S24	PKPGSNCSPAQSVLS	Unambiguous	1	S14(Phospho): 94.84	1	0.00819469	0.0898303	0.0840565	0.168933	0.18622	0.183397	0.0946336	0.0472877	0.191082	0.120654	0.158628
[R].rLsTSPDVIQGHQPR.[D]_S3_1	[R].rLsTSPDVIQGHQPR.[D]	3	667.347	5.3	3.15e-05	Q9Y385	UBE2J1	Ubiquitin-conjugating enzyme E2 J1	S3	S266	QQSQRRLSTSPDVIQ	Unambiguous	1	S3(Phospho): 99.62	1	6.95123e-06	0.0630145	0.071697	0.164553	0.167501	0.156317	0.0890924	0.0969271	0.167282	0.176948	0.185486
[R].sRPTsFADELAAR.[I]_S1 S5_2	[R].sRPTsFADELAAR.[I]	2	905.411	2.75	0.008039	Q641Q2	WASHC2A	WASH complex subunit 2A	S1.S5	S284.S288	ENTRPKRSRPTSFAD.PKRSRPTSFADELAA	Unambiguous	2	S1(Phospho): 92.27; S5(Phospho): 92.27	1	0.041575	0.0447332	0.0617835	0.146262	0.25767	0.177965	0.0874165	0.151542	0.133155	0.172792	0.177026
[R].sRPTSFADELAAR.[I]_S1_1	[R].sRPTSFADELAAR.[I]	3	577.288	3.92	0.0001461	Q641Q2	WASHC2A	WASH complex subunit 2A	S1	S284	ENTRPKRSRPTSFAD	Unambiguous	1	S1(Phospho): 99.94	1	0.0498964	0.0628048	0.0549494	0.155369	0.319544	0.194043	0.0864959	0.094146	0.129157	0.154811	0.189124
[K].gATAAPQRksEDDSAVPLAk.[A]_S10_1	[K].gATAAPQRksEDDSAVPLAk.[A]	4	695.631	2.81	0.0008112	Q9Y2W2	WBP11	WW domain-binding protein 11	S10	S600	TAAPQRKSEDDSAVP	Unambiguous	1	S10(Phospho): 86.7	1	0.00490818	0.0412426	0.0476127	0.15828	0.271545	0.276602	0.0515942	0.0567899	0.148451	0.180524	0.181441
[R].sNsLPHSAVSNAGSk.[S]_S1_1	[R].sNsLPHSAVSNAGSk.[S]	3	665.344	3.43	0.0001137	A0A088AWN2	WDR20	WD repeat-containing protein 20	S1	S463	VPPPLPRSNSLPHSA	Unambiguous	1	S1(Phospho): 99.38	1	0.00201252	0.120635	0.116829	0.176305	0.1854	0.167269	0.0872905	0.0956312	0.125915	0.159333	0.122614
[R].sNSLPHSAVSNAGSk.[S]_S3_1	[R].sNSLPHSAVSNAGSk.[S]	3	665.345	3.09	0.0001356	A0A088AWN2	WDR20	WD repeat-containing protein 20	S3	S465	PPLPRSNSLPHSAVS	Unambiguous	1	S3(Phospho): 94.59	1	0.049218	0.122456	0.126889	0.188497	0.12208	0.16127	0.080952	0.0743188	0.138608	0.186419	0.135753
[K].kLPPPPGSPLGHSPTAsPPPTAR.[K]_S17_1	[K].kLPPPPGSPLGHSPTAsPPPTAR.[K]	4	700.135	2.91	0.0001802	M0QXA7	WIZ	Protein Wiz	S17	S472	LGHSPTASPPPTARK	Unambiguous	1	S17(Phospho): 89.61	1	0.00249339	0.084117	0.0959547	0.138974	0.194441	0.154919	0.0841475	0.0861301	0.174039	0.163489	0.17983
[K].kLPPPPGSPLGHSPtASPPPTAR.[K]_T15_1	[K].kLPPPPGSPLGHSPtASPPPTAR.[K]	4	700.137	3.21	0.003241	M0QXA7	WIZ	Protein Wiz	T15	T470	SPLGHSPTASPPPTA	Unambiguous	1	T15(Phospho): 86.96	1	0.026767	0.0711139	0.0935437	0.147021	0.22444	0.197675	0.0768129	0.0462731	0.232215	0.124547	0.177639
[R].rRPRPPNAPsQDGk.[E]_S10_1	[R].rRPRPPNAPsQDGk.[E]	4	529.291	1.3	0.003511	P16989-2	YBX3	Isoform 2 of Y-box-binding protein 3	S10	S277	PRPPNAPSQDGKEAK	Unambiguous	1	S10(Phospho): 100	1	0.0737511	0.0694228	0.100419	0.122586	0.264531	0.264269	0.0600817	0.105913	0.125225	0.162383	0.144476
[R].rLSsAsTGkPPLSVEDDFEk.[L]_S4 S6_2	[R].rLSsAsTGkPPLSVEDDFEk.[L]	4	753.386	4.82	0.0001532	O75152	ZC3H11A	Zinc finger CCCH domain-containing protein 11A	S4.S6	S759.S761	MKTRRLSSASTGKPP.TRRLSSASTGKPPLS	Unambiguous	2	S4(Phospho): 89.1; S6(Phospho): 89.1	1	0.0758957	0.0785743	0.0667576	0.179885	0.411076	0.202033	0.0641182	0.0824059	0.140662	0.122937	0.147461
[R].rLSsAsTGkPPLSVEDDFEk.[L]_S4 S6 T7_2	[R].rLSsAsTGkPPLSVEDDFEk.[L]	3	1004.18	3.44	0.01333	O75152	ZC3H11A	Zinc finger CCCH domain-containing protein 11A	S4.S6.T7	S759.S761.T762	MKTRRLSSASTGKPP.TRRLSSASTGKPPLS.RRLSSASTGKPPLSV	Ambiguous	2	S4(Phospho): 49.69; S6(Phospho): 50.28; T7(Phospho): 93.74	1	0.0711758	0.0707471	0.0756425	0.188304	0.438027	0.20887	0.048874	0.0732696	0.151795	0.130826	0.137415
[R].rLSsAsTGkPPLSVEDDFEk.[L]_S3 S4 S6_2	[R].rLSsAsTGkPPLSVEDDFEk.[L]	4	753.386	4.53	0.0005303	O75152	ZC3H11A	Zinc finger CCCH domain-containing protein 11A	S3.S4.S6	S758.S759.S761	SMKTRRLSSASTGKP.MKTRRLSSASTGKPP.TRRLSSASTGKPPLS	Ambiguous	2	S3(Phospho): 50.23; S4(Phospho): 50.23; S6(Phospho): 90.12	1	0.0684211	0.07348	0.091048	0.175009	0.389823	0.20753	0.0508562	0.0905876	0.151866	0.135755	0.130852
[R].rLsSASTGkPPLSVEDDFEk.[L]_S3_1	[R].rLsSASTGkPPLSVEDDFEk.[L]	4	733.394	4.9	0.0001688	O75152	ZC3H11A	Zinc finger CCCH domain-containing protein 11A	S3	S758	SMKTRRLSSASTGKP	Unambiguous	1	S3(Phospho): 92.06	1	0.0504271	0.0793273	0.0584617	0.156015	0.270543	0.135349	0.076076	0.0364847	0.204203	0.139472	0.239788
[R].sMGTGDTPGLEVPSsPLRk.[A]_S15_1	[R].sMGTGDTPGLEVPSsPLRk.[A]	3	823.096	3.93	0.0009179	Q86WB0	ZC3HC1	Nuclear-interacting partner of ALK	S15	S395	PGLEVPSSPLRKAKR	Unambiguous	1	S15(Phospho): 89.01	1	0.0272904	0.0947817	0.107945	0.15768	0.205936	0.125193	0.090511	0.0736423	0.161836	0.147277	0.167477
[R].rIsTSDILSEk.[K]_S3_1	[R].rIsTSDILSEk.[K]	3	596.329	2.92	0.005214	O60293	ZFC3H1	Zinc finger C3H1 domain-containing protein	S3	S352	QNLTRRISTSDILSE	Unambiguous	1	S3(Phospho): 92.38	1	0.000880218	0.0433548	0.0459797	0.179206	0.166577	0.196405	0.0552199	0.0351402	0.204397	0.161431	0.246493
[R].rRSsPsARPPDVPGQQPQAAk.[S]_S3 S4_2	[R].rRSsPsARPPDVPGQQPQAAk.[S]	3	950.154	1.7	0.0812	Q96JP5	ZFP91	E3 ubiquitin-protein ligase ZFP91	S3.S4	S82.S83	EYPRRRRSSPSARPP.YPRRRRSSPSARPPD	Unambiguous	2	S3(Phospho): 85.24; S4(Phospho): 97.12	1	0.0460038	0.0623662	0.093166	0.160302	0.484895	0.414027	0.0507419	0.0325072	0.0738467	0.173275	0.0920443
[R].sSPSARPPDVPGQQPQAAk.[S]_S1_1	[R].sSPSARPPDVPGQQPQAAk.[S]	3	819.432	4.12	0.0008126	Q96JP5	ZFP91	E3 ubiquitin-protein ligase ZFP91	S1	S82	EYPRRRRSSPSARPP	Unambiguous	1	S1(Phospho): 92.53	1	0.00684083	0.050673	0.0515254	0.194915	0.356083	0.367061	0.0422491	0.0313719	0.13363	0.141695	0.192537
[R].rRssPSARPPDVPGQQPQAAk.[S]_S4 S6_2	[R].rRssPSARPPDVPGQQPQAAk.[S]	4	712.867	3.73	0.0001813	Q96JP5	ZFP91	E3 ubiquitin-protein ligase ZFP91	S4.S6	S83.S85	YPRRRRSSPSARPPD.RRRRSSPSARPPDVP	Unambiguous	2	S4(Phospho): 99.21; S6(Phospho): 99.21	1	0.0244677	0.0581971	0.0930343	0.176696	0.424956	0.418539	0.0374401	0.0273	0.0990042	0.174402	0.102684
[R].lLsFRsMEEAR.[L]_S3 S6_2	[R].lLsFRsMEEAR.[L]	3	576.599	1.95	0.0404	O43149	ZZEF1	Zinc finger ZZ-type and EF-hand domain-containing protein 1	S3.S6	S1537.S1540	RGRLRLLSFRSMEEA.LRLLSFRSMEEARLV	Unambiguous	2	S3(Phospho): 100; S6(Phospho): 100	1	0.000138266	0.0423341	0.0348268	0.217649	0.259337	0.261123	0.0409654	0.0571812	0.134182	0.190841	0.172125
[R].iIkPFPAPQtPGR.[L]_T10_1	[R].iIkPFPAPQtPGR.[L]	3	654.046	2.13	0.01865	P78536	ADAM17	Disintegrin and metalloproteinase domain-containing protein 17	T10	T735	KPFPAPQTPGRLQPA	Unambiguous	1	T10(Phospho): 100	2	0.0934047	0.0784891	0.0689043	0.154136	0.00314484	0.0871223	0.114443	0.0551488	0.243038	0.140922	0.236826
[K].tAESQtPTPSATSFFSGk.[S]_S4_1	[K].tAESQtPTPSATSFFSGk.[S]	4	596.299	4.47	0.00136	P55265-4	ADAR	Isoform 4 of Double-stranded RNA-specific adenosine deaminase	S4	S642	ESEKTAESQTPTPSA	Unambiguous	1	S4(Phospho): 81.09	2	0.00974963	0.0329659	0.0315045	0.134289	0.140813	0.17133	0.0381438	0.0319107	0.32398	0.159825	0.333324
[R].aAVVTsPPPTTAPHk.[E]_S6_1	[R].aAVVTsPPPTTAPHk.[E]	4	503.781	2.18	0.005316	P35611-3	ADD1	Isoform 3 of Alpha-adducin	S6	S12	SRAAVVTSPPPTTAP	Unambiguous	1	S6(Phospho): 98	2	0.00041909	0.0489455	0.0390282	0.171338	0.157322	0.147217	0.0710451	0.0527108	0.242777	0.184552	0.255397
[R].aAVVtSPPPTTAPHk.[E]_T5_1	[R].aAVVtSPPPTTAPHk.[E]	3	671.373	3.22	0.001967	P35611-3	ADD1	Isoform 3 of Alpha-adducin	T5	T11	DSRAAVVTSPPPTTA	Unambiguous	1	T5(Phospho): 99.41	2	0.000744677	0.0460766	0.0388996	0.181861	0.125127	0.137507	0.0735626	0.0449957	0.257185	0.195646	0.247979
[R].ySLQSANASSLSSGQLksPSLSQSQASR.[V]_S18_1	[R].ySLQSANASSLSSGQLksPSLSQSQASR.[V]	3	1136.58	4.43	0.0005195	Q9H2P0	ADNP	Activity-dependent neuroprotector homeobox protein	S18	S409	LSSGQLKSPSLSQSQ	Unambiguous	1	S18(Phospho): 85.36	2	0.0215623	0.0516374	0.0520653	0.139177	0.0132573	0.15756	0.0579905	0.0420881	0.267643	0.18307	0.306391
[R].tIsQSSSLk.[S]_S3_1	[R].tIsQSSSLk.[S]	2	744.91	1.58	0.01741	Q9UHB7	AFF4	AF4/FMR2 family member 4	S3	S836	GSRKRTISQSSSLKS	Unambiguous	1	S3(Phospho): 99.34	2	0.00131121	0.034381	0.0318599	0.16729	0.0709802	0.127468	0.0729303	0.0761681	0.243632	0.214971	0.25812
[K].gTPSQsPVVGR.[S]_S6_1	[K].gTPSQsPVVGR.[S]	2	697.358	2.46	0.03336	P52594-4	AGFG1	Isoform 4 of Arf-GAP domain and FG repeat-containing protein 1	S6	S181	NKGTPSQSPVVGRSQ	Unambiguous	1	S6(Phospho): 99.66	2	0.00302443	0.074953	0.0745383	0.146722	0.115369	0.125592	0.113559	0.107953	0.153036	0.173552	0.200727
[K].aDIksPSLDVTVPEAELNLETPEISVGGk.[G]_S5_1	[K].aDIksPSLDVTVPEAELNLETPEISVGGk.[G]	3	1259.35	6.22	0.0004357	Q09666	AHNAK	Neuroblast differentiation-associated protein AHNAK	S5	S4993	SPKADIKSPSLDVTV	Unambiguous	1	S5(Phospho): 86.77	2	0.017878	0.0524163	0.0460021	0.145596	0.14943	0.157047	0.0929021	0.0586869	0.221558	0.129642	0.258566
[K].iSmQDVDLSLGsPk.[L]_S12_1	[K].iSmQDVDLSLGsPk.[L]	3	682.021	4.94	0.0001067	Q09666	AHNAK	Neuroblast differentiation-associated protein AHNAK	S12	S511	DVDLSLGSPKLKGDI	Unambiguous	1	S12(Phospho): 100	2	0.0825864	0.0757631	0.0472909	0.117768	0.193666	0.121106	0.121221	0.0676351	0.221332	0.122722	0.246838
[K].mYFPDVEFDIksPk.[F]_S12_1	[K].mYFPDVEFDIksPk.[F]	4	621.58	6.36	3.898e-05	Q09666	AHNAK	Neuroblast differentiation-associated protein AHNAK	S12	S5099	DVEFDIKSPKFKAEA	Unambiguous	1	S12(Phospho): 100	2	0.00980703	0.056708	0.0424471	0.119677	0.0800617	0.116757	0.117306	0.0800113	0.251511	0.152923	0.247683
[K].mPsLEISAPk.[V]_S3_1	[K].mPsLEISAPk.[V]	3	537.627	4.18	0.002869	Q09666	AHNAK	Neuroblast differentiation-associated protein AHNAK	S3	S4908	GPSLKMPSLEISAPK	Unambiguous	1	S3(Phospho): 100	2	0.0356452	0.0495145	0.052266	0.199747	0.169409	0.121548	0.0778854	0.0375949	0.189354	0.127038	0.267901
[K].iSmPDLDLHLksPk.[A]_S12_1	[K].iSmPDLDLHLksPk.[A]	4	595.085	4.51	0.0006097	Q09666	AHNAK	Neuroblast differentiation-associated protein AHNAK	S12	S2397	DLDLHLKSPKAKGEV	Unambiguous	1	S12(Phospho): 100	2	0.0581557	0.0794239	0.0616136	0.138754	0.0152997	0.097251	0.14311	0.0861146	0.195799	0.165904	0.205691
[K].vSmPDVELNLksPk.[V]_S12_1	[K].vSmPDVELNLksPk.[V]	4	585.827	5.74	0.0001385	Q09666	AHNAK	Neuroblast differentiation-associated protein AHNAK	S12	S3426	DVELNLKSPKVKGDL	Unambiguous	1	S12(Phospho): 100	2	0.0555683	0.0805942	0.0704211	0.129615	0.0319037	0.118764	0.125408	0.094412	0.209209	0.145285	0.216238
[R].lPsGSGAASPTGSAVDIR.[A]_S3_1	[R].lPsGSGAASPTGSAVDIR.[A]	3	651.328	5.53	8.316e-05	Q09666	AHNAK	Neuroblast differentiation-associated protein AHNAK	S3	S210	KTVIRLPSGSGAASP	Unambiguous	1	S3(Phospho): 99.66	2	0.00564184	0.0191891	0.0200077	0.203792	0.184407	0.145319	0.0192602	0.0161988	0.247311	0.157781	0.321976
[K].vkTPsFGISAPQVSIPDVNVNLk.[G]_S5_1	[K].vkTPsFGISAPQVSIPDVNVNLk.[G]	5	636.365	2.95	0.0005803	Q09666	AHNAK	Neuroblast differentiation-associated protein AHNAK	S5	S5186	DAKVKTPSFGISAPQ	Unambiguous	1	S5(Phospho): 83.62	2	0.0889067	0.0703224	0.061211	0.109495	0.0830885	0.0744494	0.128766	0.0760524	0.303564	0.107832	0.255199
[K].sIPLEcPLSsPk.[G]_S10_1	[K].sIPLEcPLSsPk.[G]	3	622.668	4.3	0.0005039	Q92667	AKAP1	A-kinase anchor protein 1, mitochondrial	S10	S151	PLECPLSSPKGVLFS	Unambiguous	1	S10(Phospho): 99.84	2	0.0434168	0.0864185	0.0381192	0.147289	0.163183	0.104589	0.115274	0.0723468	0.206886	0.140789	0.256556
[K].sAESPTsPVTSETGSTFkk.[F]_T6_1	[K].sAESPTsPVTSETGSTFkk.[F]	4	677.857	2.88	0.01895	Q02952	AKAP12	A-kinase anchor protein 12	T6	T285	SKSAESPTSPVTSET	Unambiguous	1	T6(Phospho): 85.89	2	0.014472	0.0457417	0.0444977	0.170997	0.0590555	0.151155	0.0557686	0.0343432	0.254653	0.181862	0.327872
[R].tLsMIEEEIR.[A]_S3_1	[R].tLsMIEEEIR.[A]	2	765.38	3.95	0.001425	Q9Y2D5-4	AKAP2	Isoform 2 of A-kinase anchor protein 2	S3	S951	SRKQRTLSMIEEEIR	Unambiguous	1	S3(Phospho): 99.98	2	0.033842	0.0743112	0.0598375	0.176536	0.109278	0.0938326	0.106197	0.0780051	0.187741	0.152002	0.231806
[K].vkPPPsPTTEGPSLQPDLAPEEAAGTQRPk.[N]_S6_1	[K].vkPPPsPTTEGPSLQPDLAPEEAAGTQRPk.[N]	4	966.521	5.2	5.227e-05	Q9Y2D5-4	AKAP2	Isoform 2 of A-kinase anchor protein 2	S6	S1009	EKVKPPPSPTTEGPS	Unambiguous	1	S6(Phospho): 98.66	2	0.0800305	0.131306	0.0807791	0.107732	0.141285	0.136966	0.114799	0.0734712	0.176363	0.137204	0.191248
[K].ikEEVLSEsEAENQQAGAAALAPEIVIk.[V]_S7_1	[K].ikEEVLSEsEAENQQAGAAALAPEIVIk.[V]	6	618.342	4.23	0.0003814	Q9UJX5-3	ANAPC4	Isoform 3 of Anaphase-promoting complex subunit 4	S7	S778	KIKEEVLSESEAENQ	Unambiguous	1	S7(Phospho): 84.57	2	0.0921628	0.101321	0.106677	0.111228	0.148071	0.128765	0.113956	0.094179	0.21683	0.142286	0.149384
[R].qHEAPSNRPLNELLtPQGPSPR.[T]_T15_1	[R].qHEAPSNRPLNELLtPQGPSPR.[T]	4	687.601	3.95	0.0001303	P10398	ARAF	Serine/threonine-protein kinase A-Raf	T15	T181	RPLNELLTPQGPSPR	Unambiguous	1	T15(Phospho): 100	2	0.0474209	0.0846418	0.0818119	0.15242	0.126285	0.127898	0.167372	0.115997	0.133144	0.162258	0.139829
[R].rTLsMFFPMk.[S]_S4_1	[R].rTLsMFFPMk.[S]	3	599.317	3.02	0.0165	Q8WWN8	ARAP3	Arf-GAP with Rho-GAP domain, ANK repeat and PH domain-containing protein 3	S4	S1380	LHNRRTLSMFFPMKS	Unambiguous	1	S4(Phospho): 94.87	2	0.082753	0.111869	0.101329	0.15459	0.102734	0.0990265	0.123619	0.073826	0.175375	0.15285	0.159273
[R].fksDSGSLGDAk.[N]_S3_1	[R].fksDSGSLGDAk.[N]	3	660.355	2.3	0.01242	Q5T5U3	ARHGAP21	Rho GTPase-activating protein 21	S3	S1712	KKSARFKSDSGSLGD	Unambiguous	1	S3(Phospho): 99.95	2	0.00292727	0.0490231	0.0326468	0.0988064	0.169654	0.117089	0.138647	0.131483	0.210923	0.235885	0.181626
[R].rSsDSYPLAPVR.[A]_S3_1	[R].rSsDSYPLAPVR.[A]	3	552.95	3.07	0.002572	Q52LW3	ARHGAP29	Rho GTPase-activating protein 29	S3	S1144	EASERRSSDSYPLAP	Unambiguous	1	S3(Phospho): 99.79	2	0.0620716	0.0679863	0.0678744	0.134769	0.081988	0.153299	0.0883114	0.138167	0.163542	0.154483	0.239202
[R].kVsIVSkPVLYR.[T]_S3_1	[R].kVsIVSkPVLYR.[T]	4	539.836	1.41	0.007563	Q9NRY4	ARHGAP35	Rho GTPase-activating protein 35	S3	S1150	LERGRKVSIVSKPVL	Unambiguous	1	S3(Phospho): 99.85	2	5.26631e-05	0.0491612	0.0326031	0.148791	0.176076	0.194872	0.0803229	0.077694	0.21687	0.206585	0.202208
[R].hRGsEEDPLLsPVETWk.[G]_S4 S11_2	[R].hRGsEEDPLLsPVETWk.[G]	3	866.753	3.82	0.004676	Q13017	ARHGAP5	Rho GTPase-activating protein 5	S4.S11	S1195.S1202	RKGRHRGSEEDPLLS.SEEDPLLSPVETWKG	Unambiguous	2	S4(Phospho): 100; S11(Phospho): 100	2	0.00737941	0.0609527	0.0652435	0.131522	0.17919	0.16763	0.132001	0.160521	0.138744	0.176878	0.148013
[R].dSPSAGGPVGQLEPIPIPAPASPGtRPTLk.[D]_T28_1	[R].dSPSAGGPVGQLEPIPIPAPASPGtRPTLk.[D]	5	689.979	4.3	0.0001239	Q96PE2	ARHGEF17	Rho guanine nucleotide exchange factor 17	T28	T533	ASPGTRPTLKDLTAT	Unambiguous	1	T28(Phospho): 97.82	2	0.0812372	0.102037	0.0871196	0.122985	0.167519	0.098356	0.130151	0.082978	0.160959	0.155143	0.192899
[R].hSPAPPPDPGFPAPsPPPADSPSEGFSLk.[A]_S15_1	[R].hSPAPPPDPGFPAPsPPPADSPSEGFSLk.[A]	3	1140.22	5.57	0.0002227	Q6ZSZ5	ARHGEF18	Rho guanine nucleotide exchange factor 18	S15	S1124	DPGFPAPSPPPADSP	Unambiguous	1	S15(Phospho): 99.97	2	0.0135304	0.0621505	0.0367725	0.144314	0.119685	0.150201	0.101305	0.0929487	0.260864	0.150491	0.19247
[R].nVGkDPLTPtPPPPVAk.[T]_T10_1	[R].nVGkDPLTPtPPPPVAk.[T]	4	624.612	2.5	0.01245	O43150-2	ASAP2	Isoform 2 of Arf-GAP with SH3 domain, ANK repeat and PH domain-containing protein 2	T10	T800	GKDPLTPTPPPPVAK	Unambiguous	1	T10(Phospho): 90.67	2	0.0502944	0.0885889	0.0764968	0.136013	0.0526319	0.132525	0.129915	0.0684685	0.217305	0.168061	0.182125
[R].mYPPRsPk.[S]_S6_1	[R].mYPPRsPk.[S]	2	757.404	1.93	0.00849	Q8WWM7-3	ATXN2L	Isoform 3 of Ataxin-2-like protein	S6	S449	GRMYPPRSPKSAAPA	Unambiguous	1	S6(Phospho): 100	2	0.00940644	0.0975447	0.0903801	0.132892	0.12197	0.109016	0.139967	0.112261	0.176234	0.145986	0.161699
[R].aPPQTHLPSGASSGTGSASATHGGGsPPGTR.[G]_S26_1	[R].aPPQTHLPSGASSGTGSASATHGGGsPPGTR.[G]	3	1032.16	5.02	0.0001777	P46379-3	BAG6	Isoform 3 of Large proline-rich protein BAG6	S26	S113	SATHGGGSPPGTRGP	Unambiguous	1	S26(Phospho): 94.27	2	0.0261841	0.124351	0.144801	0.101566	0.126823	0.129162	0.0933301	0.109465	0.145002	0.143825	0.160027
[R].aGDPGEMPQsPTGLGQPk.[R]_S10_1	[R].aGDPGEMPQsPTGLGQPk.[R]	4	577.039	3.76	0.0002656	Q9UIF9	BAZ2A	Bromodomain adjacent to zinc finger domain protein 2A	S10	S1397	DPGEMPQSPTGLGQP	Unambiguous	1	S10(Phospho): 92.63	2	0.00729842	0.0906088	0.0647586	0.148037	0.11222	0.12844	0.102763	0.0765196	0.202913	0.149835	0.203516
[R].qksPLFQFAEISSSTSHSDASTk.[Q]_S3_1	[R].qksPLFQFAEISSSTSHSDASTk.[Q]	3	1084.22	6.86	6.375e-05	Q8WY36	BBX	HMG box transcription factor BBX	S3	S243	SPELRQKSPLFQFAE	Unambiguous	1	S3(Phospho): 100	2	0.0396883	0.103606	0.101224	0.0937128	0.142106	0.168449	0.103148	0.0786072	0.169218	0.157275	0.193371
[K].rLsASSTGSTR.[S]_S3_1	[K].rLsASSTGSTR.[S]	2	716.363	1.45	0.006297	P56945-6	BCAR1	Isoform 6 of Breast cancer anti-estrogen resistance protein 1	S3	S474	PAEGKRLSASSTGST	Unambiguous	1	S3(Phospho): 99.78	2	0.0955262	0.113531	0.100102	0.123477	0.144024	0.0851183	0.128215	0.10551	0.156697	0.146154	0.169328
[K].aQQGLYQVPGPSPQFQsPPAk.[Q]_S17_1	[K].aQQGLYQVPGPSPQFQsPPAk.[Q]	4	691.614	2.66	0.001343	P56945-6	BCAR1	Isoform 6 of Breast cancer anti-estrogen resistance protein 1	S17	S185	GPSPQFQSPPAKQTS	Unambiguous	1	S17(Phospho): 99.93	2	0.0999248	0.100369	0.113336	0.123456	0.0961285	0.114854	0.103695	0.107283	0.177273	0.119864	0.212331
[K].rLsLTMGGVQAR.[E]_S3_1	[K].rLsLTMGGVQAR.[E]	3	533.287	1.16	0.009491	O75815	BCAR3	Breast cancer anti-estrogen resistance protein 3	S3	S290	PDVAKRLSLTMGGVQ	Unambiguous	1	S3(Phospho): 99.39	2	0.0225182	0.091582	0.0664162	0.196594	0.116999	0.122739	0.0845051	0.0870746	0.17615	0.161595	0.192247
[R].cSPVPGLSSsPSGSPLHGk.[L]_S10_1	[R].cSPVPGLSSsPSGSPLHGk.[L]	3	797.073	3.24	0.0003922	Q9H6U6-8	BCAS3	Isoform 4 of Breast carcinoma-amplified sequence 3	S10	S488	PVPGLSSSPSGSPLH	Unambiguous	1	S10(Phospho): 75.79	2	0.0874235	0.109461	0.107392	0.156735	0.151346	0.106283	0.108076	0.0992898	0.173601	0.134531	0.152032
[R].kSPSGPVksPPLsPVGTTPVk.[L]_S9 S13_2	[R].kSPSGPVksPPLsPVGTTPVk.[L]	3	1046.26	4.14	0.002276	Q9BVC5	C2orf49	Ashwin	S9.S13	S189.S193	SPSGPVKSPPLSPVG.PVKSPPLSPVGTTPV	Unambiguous	2	S9(Phospho): 93.52; S13(Phospho): 97.3	2	0.0258047	0.0487153	0.0500502	0.153335	0.102931	0.23661	0.0711715	0.0947421	0.189869	0.177361	0.221051
[R].kSPSGPVksPPLsPVGTTPVk.[L]_S4 S13_2	[R].kSPSGPVksPPLsPVGTTPVk.[L]	4	784.947	3.54	0.001543	Q9BVC5	C2orf49	Ashwin	S4.S13	S184.S193	LTHRKSPSGPVKSPP.PVKSPPLSPVGTTPV	Unambiguous	2	S4(Phospho): 79.88; S13(Phospho): 99.69	2	0.0860288	0.0517887	0.0619873	0.156097	0.0678308	0.229944	0.059852	0.107314	0.159941	0.212121	0.212922
[K].aPVHFVEPLsPTGVAGHR.[K]_S10_1	[K].aPVHFVEPLsPTGVAGHR.[K]	4	545.786	3.53	0.0001837	Q5T5Y3-3	CAMSAP1	Isoform 3 of Calmodulin-regulated spectrin-associated protein 1	S10	S1091	VHFVEPLSPTGVAGH	Unambiguous	1	S10(Phospho): 99.96	2	0.0408783	0.0712982	0.071376	0.139115	0.120592	0.13514	0.121896	0.0492558	0.218809	0.13043	0.225116
[R].tFsATVR.[A]_S3_1	[R].tFsATVR.[A]	2	545.779	1.01	0.02199	Q9Y2V2	CARHSP1	Calcium-regulated heat-stable protein 1	S3	S52	TRRTRTFSATVRASQ	Unambiguous	1	S3(Phospho): 84.51	2	0.0385113	0.069447	0.0624519	0.172406	0.118481	0.108424	0.123617	0.0884234	0.201499	0.138697	0.232619
[R].lQSAGsAmPTSSSFk.[H]_S6_1	[R].lQSAGsAmPTSSSFk.[H]	2	1027.01	1.68	0.04773	Q5SW79	CEP170	Centrosomal protein of 170 kDa	S6	S1273	TRLQSAGSAMPTSSS	Unambiguous	1	S6(Phospho): 99.19	2	0.00428676	0.0402547	0.0137952	0.134068	0.180376	0.110621	0.0687412	0.0374363	0.306935	0.18508	0.297532
[R].sQSFTHSPSGDPk.[A]_S3_1	[R].sQSFTHSPSGDPk.[A]	3	638.313	2.59	0.004032	J3KQR7	CEP170B	Centrosomal protein of 170 kDa protein B	S3	S422	PRKKRSQSFTHSPSG	Unambiguous	1	S3(Phospho): 84.8	2	3.85348e-05	0.0693933	0.0547533	0.137262	0.135996	0.137719	0.103944	0.0808123	0.219067	0.202601	0.191225
[R].qAPAPTVIRDPPSITPAVksPLPGPSEEk.[T]_S20_1	[R].qAPAPTVIRDPPSITPAVksPLPGPSEEk.[T]	4	937.525	2.64	0.04648	Q13112	CHAF1B	Chromatin assembly factor 1 subunit B	S20	S458	SITPAVKSPLPGPSE	Unambiguous	1	S20(Phospho): 74.93	2	0.0573116	0.104101	0.0903473	0.124824	0.1361	0.136931	0.109447	0.0625333	0.197789	0.123205	0.210114
[R].aSSSGPRsPLDQR.[S]_S8_1	[R].aSSSGPRsPLDQR.[S]	3	556.276	1.6	0.01718	O14646	CHD1	Chromodomain-helicase-DNA-binding protein 1	S8	S1677	ASSSGPRSPLDQRSP	Unambiguous	1	S8(Phospho): 99.98	2	0.00229371	0.104458	0.0864322	0.14309	0.141726	0.117153	0.0978668	0.0778524	0.170403	0.158817	0.191565
[R].gGGAGQPLPLVsPPFSVPVQNGAQPPSk.[I]_S12_1	[R].gGGAGQPLPLVsPPFSVPVQNGAQPPSk.[I]	5	645.149	2.96	0.001407	I3L2J0	CIC	Protein capicua homolog	S12	S1855	GQPLPLVSPPFSVPV	Unambiguous	1	S12(Phospho): 99.97	2	0.0248239	0.00721203	0.00818695	0.146397	0.0639358	0.143459	0.0481883	0.0426325	0.301562	0.160034	0.416787
[R].gEPPtPPSPAPAPAVAPGGSSESSSGR.[A]_S8_1	[R].gEPPtPPSPAPAPAVAPGGSSESSSGR.[A]	4	689.081	4.21	0.0005423	I3L2J0	CIC	Protein capicua homolog	S8	S2201	GEPPTPPSPAPAPAV	Unambiguous	1	S8(Phospho): 85.49	2	0.0722016	0.0659893	0.0351172	0.151017	0.21954	0.0896956	0.111226	0.0552604	0.215786	0.14206	0.273291
[R].lHTVGGPGsARPR.[A]_S9_1	[R].lHTVGGPGsARPR.[A]	3	538.622	2.66	0.0006705	I3L2J0	CIC	Protein capicua homolog	S9	S1258	HTVGGPGSARPRAFS	Unambiguous	1	S9(Phospho): 100	2	0.00707456	0.0328552	0.0368966	0.0975817	0.171709	0.170889	0.0604435	0.0631598	0.223728	0.213846	0.341793
[K].rPEsVGGLEPPGPSVIAAPPSGGGNILQTLVLPPNkEEQEGGGAR.[V]_S4_1	[K].rPEsVGGLEPPGPSVIAAPPSGGGNILQTLVLPPNkEEQEGGGAR.[V]	5	994.331	2.83	0.001552	I3L2J0	CIC	Protein capicua homolog	S4	S1514	FRRKRPESVGGLEPP	Unambiguous	1	S4(Phospho): 99.97	2	0.0197529	0.0538783	0.0221946	0.127138	0.145117	0.128056	0.0793432	0.0424757	0.220761	0.175188	0.356078
[K].aQESGQGSTAGPLRPPPPGAGGPAtPSk.[A]_T25_1	[K].aQESGQGSTAGPLRPPPPGAGGPAtPSk.[A]	4	777.903	3.32	0.0004203	I3L2J0	CIC	Protein capicua homolog	T25	T1492	PGAGGPATPSKATRF	Unambiguous	1	T25(Phospho): 99.45	2	0.0286504	0.0659531	0.0958041	0.0774156	0.103311	0.150468	0.0740528	0.0710034	0.207087	0.17852	0.322956
[R].nTGNGTQSSmGsPLTRPTPR.[S]_S12_1	[R].nTGNGTQSSmGsPLTRPTPR.[S]	3	795.381	2.48	9.598e-05	O75122-3	CLASP2	Isoform 3 of CLIP-associating protein 2	S12	S1113	GTQSSMGSPLTRPTP	Unambiguous	1	S12(Phospho): 99.95	2	0.0318669	0.0887986	0.10088	0.0923184	0.100393	0.104784	0.160914	0.127686	0.135612	0.14682	0.195697
[R].fQTGNksPEVLR.[A]_T3_1	[R].fQTGNksPEVLR.[A]	2	957.52	1.84	0.05179	Q96S66	CLCC1	Chloride channel CLIC-like protein 1	T3	T434	DVDLRFQTGNKSPEV	Unambiguous	1	T3(Phospho): 91.51	2	0.00983264	0.0488019	0.0484445	0.173703	0.0536396	0.173387	0.0781915	0.0644889	0.241481	0.223347	0.219628
[R].vGHMSsVELDDELLDPDMDPPHPFPk.[E]_S6_1	[R].vGHMSsVELDDELLDPDMDPPHPFPk.[E]	4	864.668	4.03	0.02238	P51798	CLCN7	H(+)/Cl(-) exchange transporter 7	S6	S61	FRVGHMSSVELDDEL	Unambiguous	1	S6(Phospho): 87.45	2	0.087825	0.115578	0.106631	0.163924	0.0259589	0.0753036	0.0843511	0.085293	0.225108	0.15647	0.198255
[K].eLSVQDQPSLsPTSLQNSSSHTTTAk.[G]_S11_1	[K].eLSVQDQPSLsPTSLQNSSSHTTTAk.[G]	3	1094.55	5.48	0.000267	O95628-6	CNOT4	Isoform 6 of CCR4-NOT transcription complex subunit 4	S11	S432	VQDQPSLSPTSLQNS	Unambiguous	1	S11(Phospho): 98.81	2	0.0116093	0.093481	0.0871224	0.135352	0.158854	0.130199	0.0964992	0.0753768	0.170954	0.144965	0.212009
[R].hGSGPNIILTGDSsPGFSk.[E]_S14_1	[R].hGSGPNIILTGDSsPGFSk.[E]	3	803.747	5.72	1.325e-05	Q53ET0	CRTC2	CREB-regulated transcription coactivator 2	S14	S624	IILTGDSSPGFSKEI	Unambiguous	1	S14(Phospho): 93.58	2	0.0284039	0.102842	0.0971502	0.112143	0.139648	0.116277	0.132546	0.101546	0.146076	0.155519	0.183776
[R].lTQYHGGsLPNVSQLR.[S]_S8_1	[R].lTQYHGGsLPNVSQLR.[S]	2	1040.03	2.84	0.01733	Q6UUV7	CRTC3	CREB-regulated transcription coactivator 3	S8	S62	LTQYHGGSLPNVSQL	Unambiguous	1	S8(Phospho): 99.99	2	0.0726977	0.121749	0.0761503	0.143544	0.117443	0.112827	0.117131	0.0769047	0.184364	0.152485	0.1427
[K].yEDkPEPEVDALGsPPALLk.[S]_S14_1	[K].yEDkPEPEVDALGsPPALLk.[S]	3	979.2	4.84	0.0002491	Q68DQ2	CRYBG3	Very large A-kinase anchor protein	S14	S931	PEVDALGSPPALLKS	Unambiguous	1	S14(Phospho): 100	2	0.061834	0.0874247	0.0723502	0.147386	0.123075	0.127068	0.119981	0.0873438	0.208803	0.118411	0.193672
[K].ekPcVsPTVGEk.[N]_S6_1	[K].ekPcVsPTVGEk.[N]	3	700.047	2.71	0.0009988	Q68DQ2	CRYBG3	Very large A-kinase anchor protein	S6	S1280	VKEKPCVSPTVGEKN	Unambiguous	1	S6(Phospho): 95.42	2	0.0085329	0.118292	0.0968354	0.127566	0.130424	0.126065	0.116507	0.119689	0.150074	0.137973	0.157528
[K].lEDTAGDTGHSSLEAPRsPDTLAPVASER.[L]_S18_1	[K].lEDTAGDTGHSSLEAPRsPDTLAPVASER.[L]	4	822.898	3.67	0.006641	O43310-2	CTIF	Isoform 2 of CBP80/20-dependent translation initiation factor	S18	S299	SSLEAPRSPDTLAPV	Unambiguous	1	S18(Phospho): 99.61	2	0.00383837	0.0859203	0.068909	0.165007	0.168502	0.129861	0.0769863	0.0887798	0.170207	0.151297	0.202735
[R].gsLASLDSLR.[K]_S2_1	[R].gsLASLDSLR.[K]	2	664.347	2.81	0.01407	O60716-3	CTNND1	Isoform 1AC of Catenin delta-1	S2	S346	LAQHERGSLASLDSL	Unambiguous	1	S2(Phospho): 100	2	0.0805869	0.108313	0.0749494	0.18001	0.112037	0.0940783	0.101463	0.0480252	0.15952	0.155815	0.214379
[K].vSSPLSPLsPGIk.[S]_S9_1	[K].vSSPLSPLsPGIk.[S]	3	607.35	2.49	0.00328	Q9P2B4	CTTNBP2NL	CTTNBP2 N-terminal-like protein	S9	S563	SSPLSPLSPGIKSPT	Unambiguous	1	S9(Phospho): 100	2	0.0144952	0.0296633	0.0300447	0.150887	0.117587	0.153168	0.0831798	0.0294248	0.294858	0.147085	0.299515
[R].kLNsSSSSSSNSSNEREDFDSTSSSSSTPPLQPR.[D]_S4_1	[R].kLNsSSSSSSNSSNEREDFDSTSSSSSTPPLQPR.[D]	4	1032.74	5.73	9.888e-05	K4DI93	CUL4B	Cullin 4B, isoform CRA_e	S4	S48	AKKRKLNSSSSSSSN	Unambiguous	1	S4(Phospho): 85.82	2	0.0045292	0.0372283	0.0160869	0.129854	0.0950134	0.204838	0.0569996	0.0509475	0.238911	0.334301	0.229113
[R].iDFSSIAVPGTSsPR.[Q]_S13_1	[R].iDFSSIAVPGTSsPR.[Q]	3	614.979	2.8	0.00133	Q5TDH0-3	DDI2	Isoform 3 of Protein DDI1 homolog 2	S13	S106	IAVPGTSSPRQRQPP	Unambiguous	1	S13(Phospho): 94.34	2	0.0232469	0.0566425	0.0845828	0.118542	0.0793574	0.143316	0.0993877	0.0712717	0.192362	0.164134	0.270712
[R].nRSYIDRDSEyLLQENEPDGTLDQk.[L]_S3_1	[R].nRSYIDRDSEyLLQENEPDGTLDQk.[L]	3	1179.57	2.93	0.009272	Q9H2U1	DHX36	ATP-dependent RNA helicase DHX36	S3	S161	MFRIRNRSYIDRDSE	Unambiguous	1	S3(Phospho): 71.69	2	0.0039885	0.0594824	0.0392265	0.161083	0.141778	0.178593	0.08173	0.103897	0.175891	0.243333	0.169783
[R].sLDQTsPcPLVLVR.[I]_S1_1	[R].sLDQTsPcPLVLVR.[I]	3	631.997	2.12	0.02469	Q6XZF7	DNMBP	Dynamin-binding protein	S1	S684	GPGHMGRSLDQTSPC	Unambiguous	1	S1(Phospho): 92.73	2	0.00103713	0.0621641	0.0633976	0.127984	0.12639	0.104345	0.122357	0.0790511	0.218544	0.178605	0.221606
[R].tDsTSDGRPAWMR.[T]_S3_1	[R].tDsTSDGRPAWMR.[T]	2	894.901	1.83	0.02097	Q14204	DYNC1H1	Cytoplasmic dynein 1 heavy chain 1	S3	S4368	EKKTRTDSTSDGRPA	Unambiguous	1	S3(Phospho): 99.01	2	0.055703	0.0976748	0.0761309	0.153592	0.106916	0.0856413	0.121247	0.0799423	0.153127	0.160098	0.198332
[R].iGPPSsPSATDkEENPAVLAENcFR.[E]_S6_1	[R].iGPPSsPSATDkEENPAVLAENcFR.[E]	3	1075.53	2.44	0.03024	A0A1B0GUZ7	EFR3A	Protein EFR3 homolog A	S6	S247	SRIGPPSSPSATDKE	Unambiguous	1	S6(Phospho): 87.96	2	0.0243237	0.0848281	0.0593912	0.192839	0.126072	0.108293	0.0894151	0.0563681	0.196683	0.155695	0.234873
[R].lRRPsVNGEPGSVPPPR.[A]_S5_1	[R].lRRPsVNGEPGSVPPPR.[A]	3	708.714	2.4	0.001751	Q8N3D4	EHBP1L1	EH domain-binding protein 1-like protein 1	S5	S1257	GVRLRRPSVNGEPGS	Unambiguous	1	S5(Phospho): 100	2	0.0223644	0.0771162	0.0575547	0.129592	0.143613	0.160758	0.1209	0.0873737	0.214096	0.131934	0.182219
[R].eAALPPVsPLk.[A]_S8_1	[R].eAALPPVsPLk.[A]	3	553.988	3.41	0.001537	Q04637-9	EIF4G1	Isoform 9 of Eukaryotic translation initiation factor 4 gamma 1	S8	S1238	EAALPPVSPLKAALS	Unambiguous	1	S8(Phospho): 100	2	0.00766145	0.073032	0.054577	0.137707	0.0915681	0.115287	0.102873	0.0785968	0.256508	0.161267	0.235766
[K].aGTFIAPPVySNITPYQSHLRSPVR.[L]_S22_1	[K].aGTFIAPPVySNITPYQSHLRSPVR.[L]	4	770.904	3.38	0.0008014	A0A1C7CYX1	ELMSAN1	ELM2 and SANT domain-containing protein 1	S22	S636	PYQSHLRSPVRLADH	Unambiguous	1	S22(Phospho): 74.67	2	0.0545383	0.0992596	0.0993214	0.195793	0.124449	0.149504	0.0574179	0.0444509	0.267621	0.130251	0.180845
[R].dSAYQSITHYRPVsASR.[S]_S16_1	[R].dSAYQSITHYRPVsASR.[S]	4	562.525	3.87	0.0001639	P50402	EMD	Emerin	S16	S173	HYRPVSASRSSLDLS	Unambiguous	1	S16(Phospho): 89.7	2	0.00684177	0.0847999	0.0993595	0.141962	0.119897	0.125618	0.132853	0.157406	0.155308	0.143597	0.144784
[R].rTNsSSSSPVVLk.[E]_S5_1	[R].rTNsSSSSPVVLk.[E]	3	634.015	3.82	0.0004869	Q7Z589-7	EMSY	Isoform 7 of BRCA2-interacting transcriptional repressor EMSY	S5	S225	KRRRTNSSSSSPVVL	Unambiguous	1	S5(Phospho): 94.88	2	0.0194707	0.107732	0.065733	0.159883	0.120295	0.131487	0.115006	0.102428	0.182171	0.158483	0.152996
[R].lPStSGSEGVPFR.[T]_S3_1	[R].lPStSGSEGVPFR.[T]	3	548.274	5.36	0.0001048	P29317	EPHA2	Ephrin type-A receptor 2	S3	S897	RVSIRLPSTSGSEGV	Unambiguous	1	S3(Phospho): 95.68	2	0.00772347	0.0359917	0.0311847	0.166422	0.14076	0.147386	0.0963591	0.0550568	0.202223	0.158381	0.278089
[R].gSLAEAVGsPPPAATPTPTPPTR.[K]_S9_1	[R].gSLAEAVGsPPPAATPTPTPPTR.[K]	4	621.071	3.69	0.003005	Q9Y6I3-1	EPN1	Isoform 2 of Epsin-1	S9	S540	SLAEAVGSPPPAATP	Unambiguous	1	S9(Phospho): 100	2	0.0599395	0.0681467	0.0806227	0.144354	0.128282	0.158945	0.0628082	0.0836843	0.260798	0.114114	0.208321
[R].aLRPPHGPPRPGALTPtPSLSSQALPSPR.[L]_T15_1	[R].aLRPPHGPPRPGALTPtPSLSSQALPSPR.[L]	5	653.757	3.61	0.0001372	Q96AP7	ESAM	Endothelial cell-selective adhesion molecule	T15	T332	PPRPGALTPTPSLSS	Unambiguous	1	T15(Phospho): 79.26	2	0.0425015	0.0804392	0.0596723	0.137766	0.130001	0.162743	0.0947564	0.0172002	0.316176	0.16209	0.190852
[R].rGRPWEAPAPmktPEAGLAGRPSPWTTPGR.[A]_T13_1	[R].rGRPWEAPAPmktPEAGLAGRPSPWTTPGR.[A]	6	631.165	3.05	0.0004393	Q8WUP2	FBLIM1	Filamin-binding LIM protein 1	T13	T51	EAPAPMKTPEAGLAG	Unambiguous	1	T13(Phospho): 77.12	2	0.014951	0.0445507	0.0226293	0.18443	0.118869	0.1845	0.0566654	0.0129856	0.315315	0.263681	0.147966
[R].vLPcGPsPQHHR.[A]_S7_1	[R].vLPcGPsPQHHR.[A]	3	565.279	4.1	0.0009733	P98174	FGD1	FYVE, RhoGEF and PH domain-containing protein 1	S7	S82	RVLPCGPSPQHHRAL	Unambiguous	1	S7(Phospho): 100	2	0.00088923	0.103304	0.0768817	0.123096	0.115429	0.129339	0.130997	0.127848	0.156851	0.160932	0.157011
[R].tPQsPAPcVLLR.[A]_S4_1	[R].tPQsPAPcVLLR.[A]	3	549.956	2.17	0.005617	Q9Y613	FHOD1	FH1/FH2 domain-containing protein 1	S4	S498	PAARTPQSPAPCVLL	Unambiguous	1	S4(Phospho): 99.67	2	0.0347801	0.0613196	0.0540852	0.138299	0.0312146	0.123369	0.132589	0.0834493	0.215799	0.164513	0.25783
[R].aPsVATVGSIcDLNLk.[I]_S3_1	[R].aPsVATVGSIcDLNLk.[I]	4	546.544	4.97	7.022e-05	O75369	FLNB	Filamin-B	S3	S2107	TRTSRAPSVATVGSI	Unambiguous	1	S3(Phospho): 100	2	0.076149	0.0877318	0.0658069	0.162959	0.157412	0.108773	0.108807	0.0565751	0.158288	0.138162	0.241307
[R].sAPAsPNHAGVLSAHSSGAQTPESLSR.[E]_S5_1	[R].sAPAsPNHAGVLSAHSSGAQTPESLSR.[E]	3	975.81	5.5	0.0002339	Q01167	FOXK2	Forkhead box protein K2	S5	S373	SSRSAPASPNHAGVL	Unambiguous	1	S5(Phospho): 99.96	2	0.0382566	0.112542	0.0838458	0.156134	0.106992	0.0937941	0.105591	0.0529685	0.197855	0.150847	0.231201
[K].rFPStGScAEAGGGSNSLQNSPIR.[G]_S4_1	[K].rFPStGScAEAGGGSNSLQNSPIR.[G]	3	920.43	4.31	0.000925	Q9P2Q2	FRMD4A	FERM domain-containing protein 4A	S4	S640	SSHKRFPSTGSCAEA	Unambiguous	1	S4(Phospho): 79.03	2	0.0312447	0.106087	0.0527411	0.140371	0.161087	0.148798	0.101007	0.0870684	0.187339	0.129682	0.207519
[K].rNPsSSTLPGGGVQNPSADR.[N]_S4_1	[K].rNPsSSTLPGGGVQNPSADR.[N]	3	769.375	3.88	0.0003639	Q9UJY4	GGA2	ADP-ribosylation factor-binding protein GGA2	S4	S400	CEEKRNPSSSTLPGG	Unambiguous	1	S4(Phospho): 89.75	2	0.0168549	0.0886942	0.0915706	0.124978	0.132147	0.120134	0.0620781	0.1429	0.18145	0.180592	0.216638
[K].sDPYHATSGALsPAk.[D]_S12_1	[K].sDPYHATSGALsPAk.[D]	3	680.679	4.48	3.789e-05	P17302	GJA1	Gap junction alpha-1 protein	S12	S255	HATSGALSPAKDCGS	Unambiguous	1	S12(Phospho): 100	2	0.06407	0.0721708	0.0971638	0.0873191	0.212309	0.147178	0.0840629	0.0639955	0.20865	0.151599	0.236761
[K].nNLGtPLQk.[L]_T5_1	[K].nNLGtPLQk.[L]	3	508.284	2.95	0.009071	Q9UKJ3	GPATCH8	G patch domain-containing protein 8	T5	T293	GIKNNLGTPLQKLGV	Unambiguous	1	T5(Phospho): 100	2	0.0104732	0.0467415	0.0632739	0.0904623	0.103963	0.13177	0.0658823	0.0664413	0.201056	0.214492	0.346353
[R].tSsFAEPGGGGGGGGGGPGGSASGPGGTGGGk.[A]_S3_1	[R].tSsFAEPGGGGGGGGGGPGGSASGPGGTGGGk.[A]	3	991.126	7.46	2.715e-06	P49840	GSK3A	Glycogen synthase kinase-3 alpha	S3	S21	SGRARTSSFAEPGGG	Unambiguous	1	S3(Phospho): 90.95	2	0.00983637	0.0818566	0.067318	0.122034	0.102525	0.139145	0.107576	0.092685	0.152601	0.189798	0.230379
[R].ttSFAESckPVQQPSAFGSmk.[V]_T2_1	[R].ttSFAESckPVQQPSAFGSmk.[V]	3	1024.51	3.87	0.0008194	P49841-2	GSK3B	Isoform 2 of Glycogen synthase kinase-3 beta	T2	T8	MSGRPRTTSFAESCK	Unambiguous	1	T2(Phospho): 88.48	2	0.0201602	0.0746604	0.0612515	0.174976	0.0788663	0.152342	0.0885343	0.0774906	0.195386	0.165221	0.219226
[R].rAsWASENGETDAEGTQmTPAk.[R]_S3_1	[R].rAsWASENGETDAEGTQmTPAk.[R]	3	964.45	7.32	5.14e-05	Q12789	GTF3C1	General transcription factor 3C polypeptide 1	S3	S1865	RGTKRRASWASENGE	Unambiguous	1	S3(Phospho): 99.18	2	0.0324252	0.0640423	0.0940662	0.150277	0.116896	0.122073	0.10771	0.15719	0.1934	0.156948	0.154542
[R].rktFVSDLLPPTDk.[E]_S6_1	[R].rktFVSDLLPPTDk.[E]	4	596.846	1.81	0.02308	Q7Z4Q2	HEATR3	HEAT repeat-containing protein 3	S6	S343	VRRKTFVSDLLPPTD	Unambiguous	1	S6(Phospho): 92.55	2	0.00451305	0.023579	0.029918	0.147943	0.217713	0.196274	0.0677438	0.0254274	0.208533	0.176471	0.292925
[R].sAAEMYGSVTEHPSPsPLLSSSFDLDYDFQR.[D]_S16_1	[R].sAAEMYGSVTEHPSPsPLLSSSFDLDYDFQR.[D]	4	936.428	5.69	0.0001386	P07910	HNRNPC	Heterogeneous nuclear ribonucleoproteins C1/C2	S16	S115	VTEHPSPSPLLSSSF	Unambiguous	1	S16(Phospho): 99.98	2	0.0628791	0.0277535	0.0251642	0.131357	0.0753243	0.180589	0.0570823	0.0285376	0.24933	0.138324	0.411057
[R].eSQLAHIkDEPPPLsPAPLTPATPsSLDPFFSR.[E]_S15 T20_2	[R].eSQLAHIkDEPPPLsPAPLTPATPsSLDPFFSR.[E]	4	1041.03	4.59	0.0007255	Q7Z6Z7	HUWE1	E3 ubiquitin-protein ligase HUWE1	S15.T20	S3919.T3924	KDEPPPLSPAPLTPA.PLSPAPLTPATPSSL	Unambiguous	2	S15(Phospho): 85.12; T20(Phospho): 99.87	2	0.0015523	0.0802386	0.0760147	0.147348	0.134842	0.178718	0.0881893	0.0960751	0.155198	0.174191	0.183725
[K].rPAsVSSSAAVEHEQR.[E]_S4_1	[K].rPAsVSSSAAVEHEQR.[E]	3	674	3.77	7.972e-05	Q7Z5L9	IRF2BP2	Interferon regulatory factor 2-binding protein 2	S4	S240	GAHKRPASVSSSAAV	Unambiguous	1	S4(Phospho): 92.41	2	0.045226	0.0835347	0.0875868	0.0975772	0.167527	0.148434	0.0984766	0.0913167	0.142642	0.175629	0.21767
[R].sPGPPPPVGVk.[T]_S1_1	[R].sPGPPPPVGVk.[T]	3	523.967	5.04	0.0004062	Q9H1B7	IRF2BPL	Interferon regulatory factor 2-binding protein-like	S1	S69	GCFQDGRSPGPPPPV	Unambiguous	1	S1(Phospho): 100	2	0.0652117	0.0930706	0.0844396	0.086733	0.136906	0.116399	0.0742987	0.0629974	0.160429	0.164274	0.304302
[K].ekNPLMYLTGVQtDk.[A]_T13_1	[K].ekNPLMYLTGVQtDk.[A]	4	626.846	2.73	0.021	P17301	ITGA2	Integrin alpha-2	T13	T1011	MYLTGVQTDKAGDIS	Unambiguous	1	T13(Phospho): 99.97	2	0.0299351	0.0749324	0.138317	0.109436	0.0692592	0.12613	0.0905852	0.0817524	0.253817	0.197073	0.163383
[R].lGFVDVQNcIsR.[-]_S11_1	[R].lGFVDVQNcIsR.[-]	3	572.951	4.76	0.0001181	Q14573	ITPR3	Inositol 1,4,5-trisphosphate receptor type 3	S11	S2670	VDVQNCISR	Unambiguous	1	S11(Phospho): 100	2	0.0768967	0.0891878	0.0853453	0.170861	0.102258	0.132156	0.112699	0.0956723	0.155979	0.133716	0.185125
[R].sYsAGNASQLEQLSR.[A]_S3_1	[R].sYsAGNASQLEQLSR.[A]	2	960.456	3.03	0.001673	Q14678	KANK1	KN motif and ankyrin repeat domain-containing protein 1	S3	S325	GVRKRSYSAGNASQL	Unambiguous	1	S3(Phospho): 99.97	2	0.0135945	0.0657015	0.062009	0.161721	0.125609	0.118944	0.109906	0.0935679	0.159054	0.149267	0.215877
[R].eRVPsVAEAPQLRPAGTAAAk.[T]_S5_1	[R].eRVPsVAEAPQLRPAGTAAAk.[T]	4	665.122	2.76	0.001433	Q63ZY3-2	KANK2	Isoform 2 of KN motif and ankyrin repeat domain-containing protein 2	S5	S548	EPRERVPSVAEAPQL	Unambiguous	1	S5(Phospho): 100	2	1.50169e-05	0.0422041	0.0282606	0.170704	0.161156	0.164773	0.0934413	0.062756	0.218292	0.197187	0.202028
[R].vPsVAEAPQLRPAGTAAAk.[T]_S3_1	[R].vPsVAEAPQLRPAGTAAAk.[T]	3	791.443	2.22	0.006827	Q63ZY3-2	KANK2	Isoform 2 of KN motif and ankyrin repeat domain-containing protein 2	S3	S548	EPRERVPSVAEAPQL	Unambiguous	1	S3(Phospho): 100	2	0.00115311	0.0273579	0.0295242	0.173997	0.136414	0.126411	0.0825147	0.052461	0.240365	0.183678	0.265924
[K].nGLPGSRPGsPER.[E]_S10_1	[K].nGLPGSRPGsPER.[E]	3	544.941	1.43	0.06346	Q92993-3	KAT5	Isoform 3 of Histone acetyltransferase KAT5	S10	S123	LPGSRPGSPEREVPA	Unambiguous	1	S10(Phospho): 100	2	0.0222059	0.0852193	0.0832433	0.132689	0.158967	0.150554	0.147364	0.145454	0.120975	0.153771	0.175832
[R].sFsADGFEMLQNPVk.[D]_S3_1	[R].sFsADGFEMLQNPVk.[D]	2	1104.55	3.43	0.003511	Q9HCM1	KIAA1551	Uncharacterized protein KIAA1551	S3	S1708	RLSKRSFSADGFEML	Unambiguous	1	S3(Phospho): 91	2	0.0361971	0.0667341	0.0849633	0.170136	0.134258	0.136971	0.0768935	0.0563947	0.230535	0.122616	0.252611
[R].qLEHVMDSAAEDPQsPkTPPHFQTHLAk.[L]_S15_1	[R].qLEHVMDSAAEDPQsPkTPPHFQTHLAk.[L]	6	652.005	3.48	0.001539	Q9NS87	KIF15	Kinesin-like protein KIF15	S15	S1141	SAAEDPQSPKTPPHF	Unambiguous	1	S15(Phospho): 82.06	2	0.0572641	0.038457	0.0337244	0.205218	0.0703832	0.1647	0.114136	0.0431493	0.269907	0.230906	0.143934
[R].rQFsAPNLk.[A]_S4_1	[R].rQFsAPNLk.[A]	3	533.632	1.76	0.001784	O60333-3	KIF1B	Isoform 3 of Kinesin-like protein KIF1B	S4	S1141	PRMRRQFSAPNLKAG	Unambiguous	1	S4(Phospho): 100	2	0.0786419	0.118136	0.106084	0.145661	0.122121	0.109294	0.121632	0.09198	0.144106	0.141148	0.161926
[R].nSSTPGLQVPVsPTVPIQNQk.[Y]_T14_1	[R].nSSTPGLQVPVsPTVPIQNQk.[Y]	3	910.498	5.51	0.0002059	Q03164-3	KMT2A	Isoform 3 of Histone-lysine N-methyltransferase 2A	T14	T3041	LQVPVSPTVPIQNQK	Unambiguous	1	T14(Phospho): 99.28	2	0.0969374	0.0906301	0.107726	0.142831	0.12958	0.144748	0.11164	0.0955502	0.131715	0.13934	0.203799
[K].aSEPLLsPPPFGESR.[K]_S7_1	[K].aSEPLLsPPPFGESR.[K]	3	631.651	3.37	0.0009167	O14686-3	KMT2D	Isoform 3 of Histone-lysine N-methyltransferase 2D	S7	S2277	KASEPLLSPPPFGES	Unambiguous	1	S7(Phospho): 100	2	0.0437461	0.0761041	0.0617732	0.159521	0.133344	0.105142	0.108805	0.0833456	0.203387	0.122467	0.20661
[R].kFDGVEGPRtPk.[Y]_T10_1	[R].kFDGVEGPRtPk.[Y]	3	700.06	1.45	0.04689	Q6PKG0	LARP1	La-related protein 1	T10	T376	DGVEGPRTPKYMNNI	Unambiguous	1	T10(Phospho): 100	2	0.0100481	0.080688	0.0502644	0.113829	0.155397	0.148843	0.108219	0.105147	0.160442	0.17766	0.23067
[R].cPSQSSsRPAAMISQPPTPPTGQPVR.[E]_S3_1	[R].cPSQSSsRPAAMISQPPTPPTGQPVR.[E]	3	1015.16	4.28	0.000284	Q6PKG0	LARP1	La-related protein 1	S3	S1056	EGRKRCPSQSSSRPA	Unambiguous	1	S3(Phospho): 79.34	2	0.0917878	0.0828445	0.0605008	0.135455	0.120063	0.145312	0.115291	0.0936281	0.143987	0.137884	0.248129
[R].lRsPPEALVQGR.[Y]_S3_1	[R].lRsPPEALVQGR.[Y]	3	544.633	2.88	0.0003431	Q9UHB6-4	LIMA1	Isoform 4 of LIM domain and actin-binding protein 1	S3	S132	HPRSRLRSPPEALVQ	Unambiguous	1	S3(Phospho): 100	2	0.0340746	0.0890641	0.106839	0.124604	0.137926	0.105915	0.125347	0.0677584	0.149997	0.1692	0.192935
[K].sEVQQPVHPkPLSPDsR.[A]_S16_1	[K].sEVQQPVHPkPLSPDsR.[A]	3	813.766	1.85	0.01326	Q9UHB6-4	LIMA1	Isoform 4 of LIM domain and actin-binding protein 1	S16	S366	PKPLSPDSRASSLSE	Unambiguous	1	S16(Phospho): 89.01	2	0.0565141	0.0484685	0.0700245	0.18532	0.0232881	0.195535	0.0571946	0.0401817	0.207102	0.195178	0.256635
[R].sAsVNkEPVSLPGIMR.[R]_S3_1	[R].sAsVNkEPVSLPGIMR.[R]	4	556.556	3.72	0.005771	Q8WWI1-3	LMO7	Isoform 3 of LIM domain only protein 7	S3	S1159	WIRQRSASVNKEPVS	Unambiguous	1	S3(Phospho): 91.36	2	0.00889394	0.0701072	0.064125	0.132361	0.0752231	0.125928	0.139153	0.124543	0.167038	0.161587	0.200709
[R].vTTEIQLPSQsPVEEQSPASLSSLR.[S]_S11_1	[R].vTTEIQLPSQsPVEEQSPASLSSLR.[S]	3	998.177	6.3	7.194e-05	Q8WWI1-3	LMO7	Isoform 3 of LIM domain only protein 7	S11	S533	EIQLPSQSPVEEQSP	Unambiguous	1	S11(Phospho): 100	2	0.0940408	0.0850501	0.074966	0.161597	0.177964	0.118566	0.0994837	0.0755537	0.222707	0.106929	0.20988
[K].fGHSsFDQAEISHSESEHLPAR.[D]_S5_1	[K].fGHSsFDQAEISHSESEHLPAR.[D]	4	695.07	4.06	0.0002761	Q9H089	LSG1	Large subunit GTPase 1 homolog	S5	S272	TTKFGHSSFDQAEIS	Unambiguous	1	S5(Phospho): 90.14	2	2.0263e-05	0.0434739	0.0529214	0.167414	0.148275	0.146949	0.0756478	0.103165	0.206187	0.198897	0.210635
[R].wsWAGALHHSSPGHk.[T]_S2_1	[R].wsWAGALHHSSPGHk.[T]	4	549.78	3.55	0.0008258	Q3KQU3	MAP7D1	MAP7 domain-containing protein 1	S2	S232	EIRQQRWSWAGALHH	Unambiguous	1	S2(Phospho): 100	2	0.0592739	0.0570481	0.0811736	0.146842	0.230915	0.113408	0.102226	0.0857344	0.156119	0.219347	0.174913
[K].ncPPsPLPLISk.[Q]_S5_1	[K].ncPPsPLPLISk.[Q]	3	621.009	2.69	0.002105	Q8IWC1	MAP7D3	MAP7 domain-containing protein 3	S5	S524	IQKNCPPSPLPLISK	Unambiguous	1	S5(Phospho): 100	2	0.00846916	0.0454688	0.0305726	0.101208	0.121095	0.116195	0.116906	0.0750976	0.197592	0.196517	0.313716
[R].vADPDHDHTGFLtEYVAtR.[W]_T13 Y15 T18_2	[R].vADPDHDHTGFLtEYVAtR.[W]	2	1267.06	3.44	0.01942	P28482	MAPK1	Mitogen-activated protein kinase 1	T13.Y15.T18	T185.Y187.T190	HDHTGFLTEYVATRW.HTGFLTEYVATRWYR.FLTEYVATRWYRAPE	Ambiguous	2	T13(Phospho): 52.69; Y15(Phospho): 52.86; T18(Phospho): 93.27	2	0.00157381	0.0279705	0.036718	0.0703239	0.0757832	0.139542	0.151011	0.189738	0.200032	0.241569	0.262638
[R].vADPDHDHTGFLtEYVAtR.[W]_T13 Y15_2	[R].vADPDHDHTGFLtEYVAtR.[W]	3	845.04	3.48	0.002371	P28482	MAPK1	Mitogen-activated protein kinase 1	T13.Y15	T185.Y187	HDHTGFLTEYVATRW.HTGFLTEYVATRWYR	Unambiguous	2	T13(Phospho): 99.99; Y15(Phospho): 100	2	0.00238767	0.0450065	0.0414235	0.0856695	0.0951551	0.11384	0.124865	0.229848	0.228012	0.233896	0.228425
[R].vADPDHDHTGFLtEYVATR.[W]_T13_1	[R].vADPDHDHTGFLtEYVATR.[W]	3	818.385	4.01	0.000719	P28482	MAPK1	Mitogen-activated protein kinase 1	T13	T185	HDHTGFLTEYVATRW	Unambiguous	1	T13(Phospho): 99.94	2	0.00458715	0.0703369	0.0543417	0.123693	0.0919208	0.148707	0.137838	0.15413	0.230989	0.179645	0.184376
[R].vADPDHDHTGFLTEyVAtR.[W]_T9 T13_2	[R].vADPDHDHTGFLTEyVAtR.[W]	3	845.04	2.45	0.02305	P28482	MAPK1	Mitogen-activated protein kinase 1	T9.T13	T181.T185	ADPDHDHTGFLTEYV.HDHTGFLTEYVATRW	Unambiguous	2	T9(Phospho): 87.5; T13(Phospho): 97.84	2	0.00660416	0.0876244	0.0561579	0.0799094	0.0617219	0.126712	0.132534	0.180656	0.200395	0.19305	0.251412
[R].vADPDHDHTGFLTEyVATR.[W]_Y15_1	[R].vADPDHDHTGFLTEyVATR.[W]	4	614.04	3.87	0.0001558	P28482	MAPK1	Mitogen-activated protein kinase 1	Y15	Y187	HTGFLTEYVATRWYR	Unambiguous	1	Y15(Phospho): 99.99	2	0.0550097	0.0989529	0.0667247	0.103313	0.0452112	0.116448	0.141071	0.106254	0.230006	0.137972	0.273499
[R].iADPEHDHTGFLtEYVAtR.[W]_T13 Y15_2	[R].iADPEHDHTGFLtEYVAtR.[W]	3	854.384	2.46	0.0006191	P27361	MAPK3	Mitogen-activated protein kinase 3	T13.Y15	T202.Y204	HDHTGFLTEYVATRW.HTGFLTEYVATRWYR	Unambiguous	2	T13(Phospho): 100; Y15(Phospho): 99.98	2	0.0110709	0.0615971	0.0455455	0.0703763	0.145882	0.129637	0.127329	0.20368	0.199668	0.19877	0.204059
[R].iADPEHDHTGFLtEYVATR.[W]_T13_1	[R].iADPEHDHTGFLtEYVATR.[W]	3	827.73	4.59	8.307e-05	P27361	MAPK3	Mitogen-activated protein kinase 3	T13	T202	HDHTGFLTEYVATRW	Unambiguous	1	T13(Phospho): 99.7	2	0.025991	0.0786327	0.0531832	0.120934	0.194964	0.102637	0.127508	0.109587	0.176323	0.193948	0.184026
[R].iADPEHDHTGFLTEyVATR.[W]_Y15_1	[R].iADPEHDHTGFLTEyVATR.[W]	4	621.048	3.73	0.0001606	P27361	MAPK3	Mitogen-activated protein kinase 3	Y15	Y204	HTGFLTEYVATRWYR	Unambiguous	1	Y15(Phospho): 100	2	0.0445492	0.0917841	0.0586421	0.0962937	0.1701	0.101345	0.139499	0.098227	0.2044	0.153664	0.21116
[K].kPLTsSSAAPQRPISTQR.[T]_T16_1	[K].kPLTsSSAAPQRPISTQR.[T]	4	616.593	2.86	0.0001591	Q15691	MAPRE1	Microtubule-associated protein RP/EB family member 1	T16	T166	APQRPISTQRTAAAP	Unambiguous	1	T16(Phospho): 91.33	2	0.0220284	0.07493	0.0514398	0.114234	0.208624	0.147483	0.114871	0.0922673	0.165055	0.206989	0.180795
[K].yEMAcAIADAFNLPSSHLRPITDsPVLGAQRPR.[N]_S24_1	[K].yEMAcAIADAFNLPSSHLRPITDsPVLGAQRPR.[N]	4	991.496	5.34	1.935e-05	Q9NZL9	MAT2B	Methionine adenosyltransferase 2 subunit beta	S24	S282	HLRPITDSPVLGAQR	Unambiguous	1	S24(Phospho): 98.93	2	0.0600187	0.0861917	0.0533278	0.159044	0.108384	0.129147	0.12406	0.0160627	0.263271	0.14676	0.205153
[R].gPVsPSVSFQPLAR.[S]_S4_1	[R].gPVsPSVSFQPLAR.[S]	3	584.308	4.3	0.0005881	Q7Z434	MAVS	Mitochondrial antiviral-signaling protein	S4	S222	TPSRGPVSPSVSFQP	Unambiguous	1	S4(Phospho): 99.98	2	0.0828903	0.110981	0.0672583	0.140926	0.121413	0.089068	0.115764	0.104363	0.216581	0.129928	0.186868
[K].hLAPPPLLsPLLPSIkPTVR.[K]_S9_1	[K].hLAPPPLLsPLLPSIkPTVR.[K]	4	671.906	3.75	0.0003169	Q14676	MDC1	Mediator of DNA damage checkpoint protein 1	S9	S1068	LAPPPLLSPLLPSIK	Unambiguous	1	S9(Phospho): 99.99	2	0.0436421	0.0672534	0.088728	0.0728656	0.109576	0.154742	0.0591883	0.0661359	0.284618	0.135602	0.304739
[R].nkkPsLTAVIDk.[L]_S5_1	[R].nkkPsLTAVIDk.[L]	4	578.356	3.45	0.002545	Q15648	MED1	Mediator of RNA polymerase II transcription subunit 1	S5	S1302	PSRNKKPSLTAVIDK	Unambiguous	1	S5(Phospho): 99.87	2	0.0239088	0.0308879	0.0255481	0.135564	0.0359385	0.216185	0.0680287	0.0852633	0.213801	0.228932	0.26908
[K].sILPYPVsPk.[Q]_S8_1	[K].sILPYPVsPk.[Q]	3	546.982	3.62	0.0013	Q8IWI9-4	MGA	Isoform 4 of MAX gene-associated protein	S8	S924	SILPYPVSPKQKYSH	Unambiguous	1	S8(Phospho): 100	2	0.0398265	0.0751986	0.0803067	0.162729	0.102866	0.111425	0.111491	0.0880959	0.199829	0.1358	0.217997
[R].sPVPSPGSsSPQLQVk.[S]_S10_1	[R].sPVPSPGSsSPQLQVk.[S]	2	1067.07	4.21	0.0004356	Q8N3F8	MICALL1	MICAL-like protein 1	S10	S621	VPSPGSSSPQLQVKS	Unambiguous	1	S10(Phospho): 90.98	2	0.00437524	0.0671853	0.0565938	0.177577	0.111768	0.136241	0.0749712	0.0388485	0.189318	0.178054	0.243606
[R].eQLVDQGIMPPLksPAAFHEQIk.[S]_S14_1	[R].eQLVDQGIMPPLksPAAFHEQIk.[S]	4	836.708	4.11	0.0002226	Q9ULH7-5	MKL2	Isoform 5 of MKL/myocardin-like protein 2	S14	S77	GIMPPLKSPAAFHEQ	Unambiguous	1	S14(Phospho): 100	2	0.0657776	0.0878542	0.0335056	0.143971	0.0861743	0.131178	0.113869	0.0573118	0.177196	0.15053	0.279864
[K].hAEAtLGSGNLR.[MQ]_T5_1	[K].hAEAtLGSGNLR.[MQ]	2	767.883	2.98	0.001144	Q7L9L4-2	MOB1B	Isoform 2 of MOB kinase activator 1B	T5	T40	LLKHAEATLGSGNLR	Unambiguous	1	T5(Phospho): 100	2	0.0154016	0.0969396	0.102386	0.153635	0.123912	0.124274	0.117791	0.123109	0.142319	0.144693	0.142426
[R].dHAPSIPTsPFGDSLESSTELRR.[H]_S9_1	[R].dHAPSIPTsPFGDSLESSTELRR.[H]	3	936.787	3.41	0.0006831	Q9Y4B5	MTCL1	Microtubule cross-linking factor 1	S9	S622	HAPSIPTSPFGDSLE	Unambiguous	1	S9(Phospho): 91.72	2	0.0480233	0.0941796	0.125494	0.122643	0.160614	0.0933977	0.101974	0.0979828	0.205342	0.15576	0.175635
[R].rVNsGDTEVGSSLLR.[H]_S4_1	[R].rVNsGDTEVGSSLLR.[H]	3	633.657	2.25	0.001681	O75592	MYCBP2	E3 ubiquitin-protein ligase MYCBP2	S4	S3467	IPRRRVNSGDTEVGS	Unambiguous	1	S4(Phospho): 91.14	2	0.00267257	0.0672603	0.0745364	0.146319	0.112315	0.127877	0.126074	0.0967784	0.17224	0.16618	0.204437
[R].dNLGEVPLtPTEEASLPLAVTk.[E]_T9_1	[R].dNLGEVPLtPTEEASLPLAVTk.[E]	4	708.885	4.24	3.768e-05	Q6ZNJ1	NBEAL2	Neurobeachin-like protein 2	T9	T1867	NLGEVPLTPTEEASL	Unambiguous	1	T9(Phospho): 99.56	2	0.0351839	0.0483412	0.0718418	0.156858	0.0902381	0.141754	0.0676158	0.0472142	0.254228	0.128261	0.277424
[K].vASEAPLEHkPQVEASsPR.[L]_S17_1	[K].vASEAPLEHkPQVEASsPR.[L]	4	643.341	3.29	0.0001377	Q8TD19	NEK9	Serine/threonine-protein kinase Nek9	S17	S869	KPQVEASSPRLNPAV	Unambiguous	1	S17(Phospho): 89.66	2	0.0476992	0.123593	0.128458	0.117838	0.101005	0.100039	0.131896	0.107996	0.15459	0.128113	0.159987
[R].eASRPPEEPSAPsPTLPAQFk.[Q]_S13_1	[R].eASRPPEEPSAPsPTLPAQFk.[Q]	3	925.48	3.9	0.001456	A0A0C4DFX9	NELFA	Negative elongation factor A	S13	S374	PEEPSAPSPTLPAQF	Unambiguous	1	S13(Phospho): 99.74	2	0.00280937	0.100652	0.075852	0.14129	0.116698	0.123106	0.0928906	0.0711463	0.216018	0.164274	0.221047
[K].tTSQAHSLPLsPASTR.[Q]_S11_1	[K].tTSQAHSLPLsPASTR.[Q]	3	655.002	3.92	0.004045	P19838-2	NFKB1	Isoform 2 of Nuclear factor NF-kappa-B p105 subunit	S11	S908	QAHSLPLSPASTRQQ	Unambiguous	1	S11(Phospho): 99.99	2	0.0320129	0.0879543	0.0443581	0.0970766	0.0610704	0.0874597	0.0990779	0.101989	0.285215	0.134984	0.293357
[R].hLsTcDGQNPPkk.[Q]_S3_1	[R].hLsTcDGQNPPkk.[Q]	4	563.049	3.26	0.0001775	O15226-2	NKRF	Isoform 2 of NF-kappa-B-repressing factor	S3	S50	KGQKRHLSTCDGQNP	Unambiguous	1	S3(Phospho): 93.99	2	0.0821227	0.0515345	0.0525632	0.119673	0.119783	0.273662	0.0637997	0.106754	0.166299	0.227037	0.198039
[R].rILIPsDIESSk.[S]_S6_1	[R].rILIPsDIESSk.[S]	3	632.692	2.82	0.0007565	P30414	NKTR	NK-tumor recognition protein	S6	S463	KRRILIPSDIESSKS	Unambiguous	1	S6(Phospho): 100	2	0.0988477	0.078294	0.102749	0.111237	0.153435	0.100986	0.146627	0.0954306	0.173608	0.138688	0.20531
[R].qPDIScILGTGGksPR.[L]_S14_1	[R].qPDIScILGTGGksPR.[L]	4	556.796	3.91	0.0002294	P57740	NUP107	Nuclear pore complex protein Nup107	S14	S86	ILGTGGKSPRLTQSS	Unambiguous	1	S14(Phospho): 99.96	2	0.0976795	0.0974311	0.0736328	0.113656	0.18655	0.135478	0.127059	0.107961	0.150165	0.137921	0.179397
[K].aAPQsPSVPk.[K]_S5_1	[K].aAPQsPSVPk.[K]	3	507.282	3.28	0.04888	O75694	NUP155	Nuclear pore complex protein Nup155	S5	S992	QSKAAPQSPSVPKKP	Unambiguous	1	S5(Phospho): 100	2	0.0234295	0.0914748	0.0890543	0.145542	0.101717	0.116482	0.116161	0.0821892	0.181608	0.140531	0.188594
[K].nLNNSNLFsPVNR.[D]_S9_1	[K].nLNNSNLFsPVNR.[D]	3	599.968	5.23	0.0003152	P52948	NUP98	Nuclear pore complex protein Nup98-Nup96	S9	S612	LNNSNLFSPVNRDSE	Unambiguous	1	S9(Phospho): 99.98	2	0.0343405	0.11434	0.0694435	0.121308	0.111387	0.120172	0.118884	0.0567153	0.16972	0.159515	0.226487
[R].sRsLTLLPHGTPNSASPcSQR.[H]_S3_1	[R].sRsLTLLPHGTPNSASPcSQR.[H]	4	644.574	3.6	0.0006478	Q9BXB5	OSBPL10	Oxysterol-binding protein-related protein 10	S3	S188	APSSRSRSLTLLPHG	Unambiguous	1	S3(Phospho): 96.31	2	0.026221	0.0227438	0.0571232	0.121742	0.205086	0.145082	0.052736	0.0244066	0.141528	0.334533	0.305088
[R].dRLGsYSGPTSVSR.[Q]_S5_1	[R].dRLGsYSGPTSVSR.[Q]	3	597.628	1.73	0.002703	Q9BZ23	PANK2	Pantothenate kinase 2, mitochondrial	S5	S189	TRRDRLGSYSGPTSV	Unambiguous	1	S5(Phospho): 99.28	2	0.0741641	0.079925	0.0771973	0.150101	0.133539	0.151066	0.126435	0.190649	0.131333	0.175155	0.11785
[R].kAsAQASLASk.[D]_S3_1	[R].kAsAQASLASk.[D]	3	610.356	3.34	0.0006791	Q15154	PCM1	Pericentriolar material 1 protein	S3	S1283	TFKTRKASAQASLAS	Unambiguous	1	S3(Phospho): 99.87	2	0.0660705	0.0454635	0.0409921	0.137325	0.183715	0.122565	0.123502	0.137896	0.111638	0.178567	0.246027
[R].sGLTVPTsPk.[G]_S8_1	[R].sGLTVPTsPk.[G]	3	508.953	2.41	0.001867	Q53EL6	PDCD4	Programmed cell death protein 4	S8	S94	SGLTVPTSPKGRLLD	Unambiguous	1	S8(Phospho): 99.97	2	0.0308549	0.119255	0.0982137	0.137347	0.0985749	0.10228	0.109896	0.0942186	0.170508	0.139419	0.168838
[R].hSQPAtPTPLQSR.[T]_T6_1	[R].hSQPAtPTPLQSR.[T]	3	576.96	4.52	0.0001705	Q9NR12	PDLIM7	PDZ and LIM domain protein 7	T6	T251	TRHSQPATPTPLQSR	Unambiguous	1	T6(Phospho): 99.57	2	0.0253116	0.0824709	0.0869303	0.160259	0.102498	0.133517	0.0898964	0.0959144	0.168406	0.155245	0.228765
[K].rGHtASESDEQQWPEEk.[R]_S6_1	[K].rGHtASESDEQQWPEEk.[R]	3	851.406	2.25	0.05738	Q9NTI5	PDS5B	Sister chromatid cohesion protein PDS5 homolog B	S6	S1257	RKRGHTASESDEQQW	Unambiguous	1	S6(Phospho): 87.29	2	0.0424017	0.0757298	0.0694078	0.122055	0.170504	0.15885	0.11173	0.146298	0.179807	0.199377	0.127479
[K].sTIGVmVtASHNPEEDNGVk.[L]_T8_1	[K].sTIGVmVtASHNPEEDNGVk.[L]	4	660.575	4.18	6.313e-05	O95394-4	PGM3	Isoform 3 of Phosphoacetylglucosamine mutase	T8	T90	STIGVMVTASHNPEE	Unambiguous	1	T8(Phospho): 82.35	2	0.00542807	0.136043	0.1114	0.127957	0.13465	0.126306	0.10175	0.101426	0.157819	0.145439	0.144952
[K].aLRPPtSPGVFGALQNFk.[E]_S7_1	[K].aLRPPtSPGVFGALQNFk.[E]	4	610.338	3.68	0.0008531	O75151	PHF2	Lysine-specific demethylase PHF2	S7	S655	KALRPPTSPGVFGAL	Unambiguous	1	S7(Phospho): 92.12	2	0.036731	0.0382163	0.0441855	0.104009	0.259516	0.167857	0.057448	0.0387589	0.291913	0.148293	0.299296
[R].esASPTIPNLDLLEAHTk.[E]_S2_1	[R].esASPTIPNLDLLEAHTk.[E]	3	825.439	3.78	0.0009426	O75151	PHF2	Lysine-specific demethylase PHF2	S2	S537	KGKKSRESASPTIPN	Unambiguous	1	S2(Phospho): 87.29	2	0.0956092	0.108254	0.136532	0.129401	0.0337795	0.0763757	0.0992099	0.0903339	0.251437	0.132116	0.185746
[R].gsISSTSEVHSPPNVGLR.[R]_S2_1	[R].gsISSTSEVHSPPNVGLR.[R]	3	711.691	4.39	0.001048	Q8WWQ0	PHIP	PH-interacting protein	S2	S674	TSRLSRGSISSTSEV	Unambiguous	1	S2(Phospho): 99.91	2	0.0173814	0.0890567	0.0568237	0.10632	0.176618	0.180367	0.0618519	0.0178524	0.249817	0.152631	0.275359
[R].kmsIQDSLALQPk.[L]_S7_1	[R].kmsIQDSLALQPk.[L]	4	561.318	2.67	0.005612	Q86SQ0	PHLDB2	Pleckstrin homology-like domain family B member 2	S7	S216	RKMSIQDSLALQPKL	Unambiguous	1	S7(Phospho): 99.43	2	0.00286312	0.0292444	0.0265296	0.144563	0.1979	0.162593	0.0973245	0.0802769	0.16903	0.211627	0.264552
[R].kMSIQDsLALQPk.[L]_S3_1	[R].kMSIQDsLALQPk.[L]	3	742.759	3.23	0.00142	Q86SQ0	PHLDB2	Pleckstrin homology-like domain family B member 2	S3	S212	PKQARKMSIQDSLAL	Unambiguous	1	S3(Phospho): 99.91	2	0.000346915	0.0395889	0.0307341	0.132971	0.163262	0.172268	0.0956473	0.0846869	0.192596	0.21158	0.249835
[R].kYsSSSLSHMGAYSR.[S]_Y2_1	[R].kYsSSSLSHMGAYSR.[S]	4	550.52	2.35	0.05203	Q86SQ0	PHLDB2	Pleckstrin homology-like domain family B member 2	Y2	Y241	INLRTRKYSSSSLSH	Unambiguous	1	Y2(Phospho): 87.41	2	0.00499353	0.0720298	0.0719555	0.141105	0.126266	0.136355	0.123111	0.131291	0.136068	0.172256	0.189989
[K].aSSEsSYLSILPk.[TV]_S6_1	[K].aSSEsSYLSILPk.[TV]	3	640.678	2.56	0.0007343	Q86SQ0	PHLDB2	Pleckstrin homology-like domain family B member 2	S6	S566	PKASSESSYLSILPK	Unambiguous	1	S6(Phospho): 95.86	2	0.00510407	0.0507568	0.0346749	0.195888	0.131678	0.130053	0.067909	0.0297778	0.233178	0.174919	0.280897
[R].iNIPGNMAHSSQLSsPGFcNTFRPVDDkEQR.[K]_S15_1	[R].iNIPGNMAHSSQLSsPGFcNTFRPVDDkEQR.[K]	4	1011	4.19	0.001439	Q9P1Y6	PHRF1	PHD and RING finger domain-containing protein 1	S15	S793	AHSSQLSSPGFCNTF	Unambiguous	1	S15(Phospho): 98.34	2	0.0970128	0.0528736	0.0569893	0.184931	0.00998802	0.211805	0.0795115	0.0357952	0.218496	0.183588	0.264068
[K].vSNLQVsPk.[S]_S7_1	[K].vSNLQVsPk.[S]	3	503.954	3.38	0.004441	O00443	PIK3C2A	Phosphatidylinositol 4-phosphate 3-kinase C2 domain-containing subunit alpha	S7	S259	KVSNLQVSPKSEDIS	Unambiguous	1	S7(Phospho): 100	2	0.00739152	0.0750529	0.0662742	0.147383	0.09419	0.111331	0.110717	0.0757005	0.201594	0.161511	0.225192
[K].kTPLGEEmtPPPkPPR.[L]_T9_1	[K].kTPLGEEmtPPPkPPR.[L]	4	640.356	2.13	0.04084	Q6P5Z2	PKN3	Serine/threonine-protein kinase N3	T9	T508	TPLGEEMTPPPKPPR	Unambiguous	1	T9(Phospho): 100	2	0.0017221	0.0711495	0.0943699	0.120205	0.103922	0.1429	0.0984745	0.0806993	0.186931	0.177347	0.217646
[R].sSsVGSSSSYPISPAVSR.[T]_S3_1	[R].sSsVGSSSSYPISPAVSR.[T]	2	1032.5	4.09	0.0002078	Q15149	PLEC	Plectin	S3	S4386	GFRSRSSSVGSSSSY	Unambiguous	1	S3(Phospho): 99.53	2	0.00774911	0.0663703	0.0383264	0.151841	0.119663	0.122849	0.0964225	0.0669328	0.231773	0.15587	0.258285
[R].aGTLSITEFADmLSGNAGGFRsR.[S]_S22_1	[R].aGTLSITEFADmLSGNAGGFRsR.[S]	3	895.096	2.78	0.002291	Q15149	PLEC	Plectin	S22	S4382	GNAGGFRSRSSSVGS	Unambiguous	1	S22(Phospho): 99.3	2	0.0569907	0.0501109	0.0574743	0.213327	0.0901087	0.163266	0.0792294	0.0478123	0.250679	0.128039	0.211046
[K].ySPTsPTYSPTTPk.[Y]_Y1_1	[K].ySPTsPTYSPTTPk.[Y]	3	689.016	3.25	0.005653	P24928	POLR2A	DNA-directed RNA polymerase II subunit RPB1	Y1	Y1874	YSPTSPKYSPTSPTY	Unambiguous	1	Y1(Phospho): 100	2	0.0494798	0.100255	0.0789133	0.178479	0.0924886	0.124276	0.0971897	0.0720041	0.176644	0.148676	0.191707
[R].cSSPtVGPPPLPQk.[S]_S3_1	[R].cSSPtVGPPPLPQk.[S]	4	501.518	3.98	0.001565	Q8ND30	PPFIBP2	Liprin-beta-2	S3	S363	EMPPRCSSPTVGPPP	Unambiguous	1	S3(Phospho): 87.3	2	0.00185097	0.0963938	0.102404	0.142791	0.135615	0.126722	0.112871	0.0821741	0.164711	0.158018	0.153302
[K].vLsPTAAkPSPFEGk.[T]_S3_1	[K].vLsPTAAkPSPFEGk.[T]	2	1148.66	2.46	0.01335	Q96QC0	PPP1R10	Serine/threonine-protein phosphatase 1 regulatory subunit 10	S3	S313	KKKKKVLSPTAAKPS	Unambiguous	1	S3(Phospho): 98.75	2	0.0584596	0.090102	0.0662456	0.151887	0.0612936	0.118305	0.103255	0.082974	0.199431	0.140915	0.238428
[R].rLssTSLASGHSVR.[L]_S3 S4_2	[R].rLssTSLASGHSVR.[L]	3	616.298	3.37	0.002427	B4DTS2	PRKD2	Serine/threonine-protein kinase	S3.S4	S197.S198	GARKRRLSSTSLASG.ARKRRLSSTSLASGH	Unambiguous	2	S3(Phospho): 98.69; S4(Phospho): 89.68	2	0.0369188	0.0683625	0.0605028	0.163322	0.180186	0.18309	0.0548766	0.137891	0.188556	0.263585	0.146915
[R].lGIAVIHGEAQDAESDLVDGRHsPPmVR.[S]_S23_1	[R].lGIAVIHGEAQDAESDLVDGRHsPPmVR.[S]	5	659.729	5.58	0.0001137	O60256	PRPSAP2	Phosphoribosyl pyrophosphate synthase-associated protein 2	S23	S227	DLVDGRHSPPMVRSV	Unambiguous	1	S23(Phospho): 100	2	0.0470897	0.106561	0.0984792	0.131011	0.148797	0.111709	0.121941	0.0760729	0.187782	0.137758	0.180613
[K].gGLtSPIFcSTkPk.[K]_S5_1	[K].gGLtSPIFcSTkPk.[K]	4	565.815	2.75	0.002345	Q9ULL5-3	PRR12	Isoform 3 of Proline-rich protein 12	S5	S1061	EPKGGLTSPIFCSTK	Unambiguous	1	S5(Phospho): 88.26	2	0.0671228	0.0827448	0.0728827	0.140097	0.0599432	0.170232	0.0858936	0.0784558	0.209171	0.14145	0.219859
[R].sVSHGSNHTQkPDEQR.[S]_S1_1	[R].sVSHGSNHTQkPDEQR.[S]	4	587.042	2.36	0.003564	Q9Y520-7	PRRC2C	Isoform 7 of Protein PRRC2C	S1	S926	SQPSRKRSVSHGSNH	Unambiguous	1	S1(Phospho): 98.59	2	0.0733575	0.0574935	0.0793356	0.101585	0.227845	0.155935	0.107308	0.120442	0.192337	0.198652	0.155742
[R].rPGQSFHVNSEVNSVLsPR.[S]_S17_1	[R].rPGQSFHVNSEVNSVLsPR.[S]	4	605.558	5.19	0.0001301	Q5T1Z8	PUM1	Pumilio homolog 1	S17	S245	SEVNSVLSPRSESGG	Unambiguous	1	S17(Phospho): 100	2	0.00421673	0.0996456	0.104599	0.121593	0.131096	0.141737	0.10345	0.122279	0.17594	0.15651	0.151134
[R].sGQGFHGNSEVNAILsPR.[S]_S16_1	[R].sGQGFHGNSEVNAILsPR.[S]	3	727.023	3.79	0.01038	Q8TB72	PUM2	Pumilio homolog 2	S16	S82	SEVNAILSPRSESGG	Unambiguous	1	S16(Phospho): 100	2	0.0738016	0.102703	0.126686	0.106525	0.0917306	0.100683	0.126181	0.120799	0.152729	0.128363	0.199118
[K].tSSVSNPQDSVGsPcSR.[V]_S13_1	[K].tSSVSNPQDSVGsPcSR.[V]	3	691.975	3.42	0.000564	A0A1B0GTU4	PXN	Paxillin	S13	S106	NPQDSVGSPCSRVGE	Unambiguous	1	S13(Phospho): 99.41	2	0.0194233	0.0878232	0.0796506	0.105022	0.136955	0.111423	0.107719	0.0635827	0.156573	0.195986	0.257028
[R].aSPTPLAsPGk.[A]_S8_1	[R].aSPTPLAsPGk.[A]	3	521.957	3.19	0.01784	A0A1B0GTL5	RAB11FIP5	Rab11 family-interacting protein 5	S8	S640	ASPTPLASPGKALPE	Unambiguous	1	S8(Phospho): 100	2	0.0212246	0.0714776	0.0813086	0.140573	0.127783	0.125798	0.122794	0.0966536	0.184635	0.133457	0.211949
[R].tPGPPGLTTTPAPPDk.[L]_T1_1	[R].tPGPPGLTTTPAPPDk.[L]	3	695.708	3.54	0.000223	Q7Z5J4	RAI1	Retinoic acid-induced protein 1	T1	T1068	TALSEPRTPGPPGLT	Unambiguous	1	T1(Phospho): 93.55	2	0.0746479	0.0364303	0.0308264	0.126857	0.195224	0.0867091	0.110043	0.0600455	0.165528	0.17362	0.335689
[K].fGHVDQENsPSFMFQGSSNTEFk.[S]_S9_1	[K].fGHVDQENsPSFMFQGSSNTEFk.[S]	3	1053.49	6.4	0.0002219	P49792	RANBP2	E3 SUMO-protein ligase RanBP2	S9	S1869	GHVDQENSPSFMFQG	Unambiguous	1	S9(Phospho): 99.49	2	0.0598818	0.03938	0.0486143	0.151294	0.113946	0.145337	0.120321	0.0297662	0.181798	0.14063	0.293271
[R].lSGGSHSYGGESPRLsPcSSIGk.[L]_S16_1	[R].lSGGSHSYGGESPRLsPcSSIGk.[L]	3	953.472	2.96	0.005532	Q13905-3	RAPGEF1	Isoform 3 of Rap guanine nucleotide exchange factor 1	S16	S367	GGESPRLSPCSSIGK	Unambiguous	1	S16(Phospho): 98.45	2	0.00675019	0.0590631	0.0398275	0.161266	0.106694	0.182539	0.0976306	0.0397834	0.174059	0.22607	0.242798
[K].qQSFcAkPPPsPLsPVPSVVk.[Q]_S11 S14_2	[K].qQSFcAkPPPsPLsPVPSVVk.[Q]	5	620.331	3.01	0.001082	C9K0J5	RAPH1	Ras association (RalGDS/AF-6) and pleckstrin homology domains 1, isoform CRA_b	S11.S14	S905.S908	FCAKPPPSPLSPVPS.KPPPSPLSPVPSVVK	Unambiguous	2	S11(Phospho): 99.31; S14(Phospho): 96.84	2	0.00870858	0.0368209	0.0361524	0.12056	0.215234	0.153549	0.0826295	0.163061	0.224016	0.22847	0.205881
[K].kQPAFPASYIPPSPPtPPVPVPPPTLPk.[Q]_T16_1	[K].kQPAFPASYIPPSPPtPPVPVPPPTLPk.[Q]	5	737.822	1.99	0.01326	C9K0J5	RAPH1	Ras association (RalGDS/AF-6) and pleckstrin homology domains 1, isoform CRA_b	T16	T882	YIPPSPPTPPVPVPP	Unambiguous	1	T16(Phospho): 87.63	2	0.0199834	0.0446304	0.0498524	0.130174	0.105147	0.175383	0.0828026	0.0454058	0.242347	0.167234	0.336234
[R].sISGTSTSEkPNSmDTANTSPFk.[V]_S1_1	[R].sISGTSTSEkPNSmDTANTSPFk.[V]	3	1057.52	3.8	0.0003848	Q9UJF2-2	RASAL2	Isoform 2 of Ras GTPase-activating protein nGAP	S1	S164	ERSPRRRSISGTSTS	Unambiguous	1	S1(Phospho): 98.3	2	0.0112769	0.0945698	0.0853097	0.139049	0.100561	0.155821	0.105443	0.0817284	0.157187	0.172561	0.167583
[R].aASGGAALAsPGPGTGSGAPAGSGGk.[E]_S10_1	[R].aASGGAALAsPGPGTGSGAPAGSGGk.[E]	3	850.434	6.07	0.0002625	Q5U651	RASIP1	Ras-interacting protein 1	S10	S299	SGGAALASPGPGTGS	Unambiguous	1	S10(Phospho): 100	2	0.0542497	0.100447	0.0557671	0.143976	0.135136	0.10213	0.133709	0.0835056	0.220273	0.145097	0.175472
[R].rGkPPPLLPSVLGPAGGDREALGLGPPAAQLtPPPAPVGLR.[G]_T32_1	[R].rGkPPPLLPSVLGPAGGDREALGLGPPAAQLtPPPAPVGLR.[G]	5	905.915	3.75	0.003443	E9PAU2	RAVER1	Ribonucleoprotein PTB-binding 1	T32	T480	GPPAAQLTPPPAPVG	Unambiguous	1	T32(Phospho): 100	2	0.0821725	0.0464749	0.047064	0.162696	0.0687202	0.260378	0.0632915	0.0268204	0.323071	0.174273	0.185994
[K].dSGPLPtPPGVSLLGEPPkDYR.[I]_T7_1	[K].dSGPLPtPPGVSLLGEPPkDYR.[I]	3	944.166	3.84	0.001815	E9PAU2	RAVER1	Ribonucleoprotein PTB-binding 1	T7	T505	KDSGPLPTPPGVSLL	Unambiguous	1	T7(Phospho): 99.76	2	0.0941817	0.0478546	0.0303455	0.172247	0.0135847	0.158802	0.0564296	0.0401357	0.191251	0.174247	0.386492
[R].kVTGTEGSSSTLVDYTSTSSTGGsPVR.[K]_S24_1	[R].kVTGTEGSSSTLVDYTSTSSTGGsPVR.[K]	3	1067.2	5.79	8.983e-06	Q7Z6E9	RBBP6	E3 ubiquitin-protein ligase RBBP6	S24	S1277	STSSTGGSPVRKSEE	Unambiguous	1	S24(Phospho): 100	2	0.0597756	0.13021	0.108091	0.113467	0.107789	0.102967	0.12761	0.126699	0.171983	0.125425	0.16413
[R].rssSSSAAASTPPPGPPAPADPLGYLPLHGGYQYk.[Q]_S5 S6 T11_2	[R].rssSSSAAASTPPPGPPAPADPLGYLPLHGGYQYk.[Q]	4	1029.01	4.45	0.001479	Q8NDT2	RBM15B	Putative RNA-binding protein 15B	S5.S6.T11	S232.S233.T238	SSRRSSSSSAAASTP.SRRSSSSSAAASTPP.SSSAAASTPPPGPPA	Ambiguous	2	S5(Phospho): 40.89; S6(Phospho): 40.89; T11(Phospho): 82.56	2	0.0163527	0.0552688	0.0544809	0.10671	0.174812	0.192643	0.100489	0.117054	0.176322	0.169315	0.228819
[R].rVsFADPIYQAGLADDIDRR.[C]_S3_1	[R].rVsFADPIYQAGLADDIDRR.[C]	4	647.578	2.94	0.0009014	Q5UIP0	RIF1	Telomere-associated protein RIF1	S3	S2205	VNKVRRVSFADPIYQ	Unambiguous	1	S3(Phospho): 100	2	0.0928555	0.029165	0.0439251	0.120911	0.0510074	0.249095	0.0500174	0.0430319	0.195136	0.15818	0.310219
[K].tLSGGRPGAGPELELGTAGsPGGAPPEAAPGDcTR.[A]_S20_1	[K].tLSGGRPGAGPELELGTAGsPGGAPPEAAPGDcTR.[A]	3	1190.57	4.01	0.0001299	Q8WYP3-2	RIN2	Isoform 2 of Ras and Rab interactor 2	S20	S444	LELGTAGSPGGAPPE	Unambiguous	1	S20(Phospho): 99.5	2	0.00876525	0.10311	0.0838668	0.144272	0.0929538	0.101684	0.109476	0.0974274	0.178151	0.162522	0.19621
[R].rLSsLRAsTSk.[S]_S3 S4 S10_2	[R].rLSsLRAsTSk.[S]	3	608.658	1.2	0.01513	P62753	RPS6	40S ribosomal protein S6	S3.S4.S10	S235.S236.S242	IAKRRRLSSLRASTS.AKRRRLSSLRASTSK.SSLRASTSKSESSQK	Ambiguous	2	S3(Phospho): 49.59; S4(Phospho): 49.59; S10(Phospho): 80.35	2	0.00996832	0.0325021	0.029419	0.0975165	0.227602	0.123225	0.0705562	0.109845	0.266205	0.267772	0.204989
[K].tPTSsPASSPLVAk.[K]_S5_1	[K].tPTSsPASSPLVAk.[K]	3	627.678	3.81	0.002459	Q14684	RRP1B	Ribosomal RNA processing protein 1 homolog B	S5	S732	VLKTPTSSPASSPLV	Unambiguous	1	S5(Phospho): 88.78	2	0.0732105	0.056207	0.0998322	0.136743	0.0878032	0.135174	0.091171	0.0654588	0.165175	0.156319	0.290037
[R].gRSDsVDYGQTHYYHQR.[Q]_S5_1	[R].gRSDsVDYGQTHYYHQR.[Q]	3	793.361	4.43	5.441e-05	Q9UPU9	SAMD4A	Protein Smaug homolog 1	S5	S168	QNRGRSDSVDYGQTH	Unambiguous	1	S5(Phospho): 99.97	2	0.0113016	0.0775005	0.0745953	0.124193	0.178619	0.158717	0.0972138	0.122709	0.148346	0.196374	0.185727
[R].hALTsPSLGGQGR.[Q]_T4_1	[R].hALTsPSLGGQGR.[Q]	2	795.406	3.08	0.0003522	Q5PRF9	SAMD4B	Protein Smaug homolog 2	T4	T606	VSPRHALTSPSLGGQ	Unambiguous	1	T4(Phospho): 86.96	2	0.0565627	0.110585	0.0930984	0.102129	0.154308	0.108543	0.111121	0.0925569	0.193783	0.136309	0.187205
[R].aAFTTPDHAPLsPQSSVASSGSEQTEEQGSSR.[N]_S12_1	[R].aAFTTPDHAPLsPQSSVASSGSEQTEEQGSSR.[N]	3	1185.88	7.03	2.09e-05	Q5PRF9	SAMD4B	Protein Smaug homolog 2	S12	S271	TPDHAPLSPQSSVAS	Unambiguous	1	S12(Phospho): 100	2	0.0149959	0.092776	0.0734156	0.137258	0.128159	0.113514	0.0879195	0.0590158	0.247132	0.146319	0.20061
[K].sSPFkVsPLTFGR.[K]_S7_1	[K].sSPFkVsPLTFGR.[K]	3	654.361	2.3	0.01807	O95810	SDPR	Serum deprivation-response protein	S7	S293	KSSPFKVSPLTFGRK	Unambiguous	1	S7(Phospho): 99.86	2	0.0926282	0.112891	0.0810887	0.161043	0.112635	0.126201	0.112244	0.0977636	0.19746	0.131601	0.162813
[R].qEkPSsPSPMPSSTPSPSLNLGNTEEAIR.[D]_S6_1	[R].qEkPSsPSPMPSSTPSPSLNLGNTEEAIR.[D]	3	1192.93	5.71	5.242e-05	O95810	SDPR	Serum deprivation-response protein	S6	S25	MRQEKPSSPSPMPSS	Unambiguous	1	S6(Phospho): 86.75	2	0.0908331	0.109565	0.0871674	0.117334	0.112279	0.132381	0.136683	0.061658	0.150281	0.158747	0.21734
[R].nLGsINTELQDVQR.[I]_S4_1	[R].nLGsINTELQDVQR.[I]	3	632.654	5.25	0.0001638	O75396	SEC22B	Vesicle-trafficking protein SEC22b	S4	S137	CARRNLGSINTELQD	Unambiguous	1	S4(Phospho): 100	2	0.0218399	0.0970627	0.0857772	0.151622	0.123216	0.151357	0.0998885	0.0828896	0.131583	0.172818	0.198893
[R].eQtLSPTITSGLHNIAR.[S]_T3_1	[R].eQtLSPTITSGLHNIAR.[S]	3	716.375	4.4	0.0004045	D6REX3	SEC31A	Protein transport protein Sec31A	T3	T1192	YDKLREQTLSPTITS	Unambiguous	1	T3(Phospho): 99.97	2	0.0313622	0.0784532	0.0877291	0.159683	0.0574751	0.0893768	0.110138	0.0616677	0.198204	0.171885	0.211728
[K].sFPIkPVPSPSWSGscR.[R]_S15_1	[K].sFPIkPVPSPSWSGscR.[R]	3	809.75	2.91	0.006508	Q9P0U3	SENP1	Sentrin-specific protease 1	S15	S163	PSPSWSGSCRRSLLS	Unambiguous	1	S15(Phospho): 82.82	2	0.0136383	0.0793201	0.0687423	0.15262	0.136215	0.12322	0.0797283	0.0518723	0.217244	0.156499	0.282963
[-K].mLNAkPEDVHVQsPLSk.[F]_S13_1	[-K].mLNAkPEDVHVQsPLSk.[F]	4	669.866	3.49	0.01551	Q9BQF6	SENP7	Sentrin-specific protease 7	S13	S46	PEDVHVQSPLSKFRS	Unambiguous	1	S13(Phospho): 87.64	2	0.0811843	0.0878087	0.134861	0.114166	0.138583	0.144797	0.0879708	0.124822	0.155507	0.203739	0.158161
[K].vVNGAAASQPPskR.[K]_S12_1	[K].vVNGAAASQPPskR.[K]	3	640.688	1.88	0.001123	O75533	SF3B1	Splicing factor 3B subunit 1	S12	S194	AAASQPPSKRKRRWD	Unambiguous	1	S12(Phospho): 100	2	0.0991454	0.102934	0.0886257	0.149875	0.0530307	0.110612	0.118556	0.11337	0.188731	0.163531	0.155672
[R].lFSsLGELSSISAQR.[S]_S4_1	[R].lFSsLGELSSISAQR.[S]	3	635.33	4.2	0.0005664	Q9BYB0	SHANK3	SH3 and multiple ankyrin repeat domains protein 3	S4	S1539	AAARLFSSLGELSSI	Unambiguous	1	S4(Phospho): 89.97	2	0.0232757	0.0407281	0.0456733	0.210012	0.102331	0.136678	0.0770339	0.0341986	0.246464	0.146045	0.260671
[R].rPsYTLGmk.[S]_S3_1	[R].rPsYTLGmk.[S]	3	536.287	2.03	0.02477	O43166	SIPA1L1	Signal-induced proliferation-associated 1-like protein 1	S3	S1632	SLPLRRPSYTLGMKS	Unambiguous	1	S3(Phospho): 98.74	2	0.00592099	0.065554	0.0438398	0.166387	0.171398	0.122207	0.118546	0.0968352	0.15301	0.176237	0.208914
[R].rPsYTLGMk.[S]_T5_1	[R].rPsYTLGMk.[S]	2	795.929	1.91	0.02564	O43166	SIPA1L1	Signal-induced proliferation-associated 1-like protein 1	T5	T1634	PLRRPSYTLGMKSLH	Unambiguous	1	T5(Phospho): 89.13	2	0.00766538	0.0585333	0.0620634	0.174332	0.158452	0.128745	0.117271	0.0942356	0.164816	0.148583	0.210484
[R].iDHyRHTAAQLGEk.[L]_T7_1	[R].iDHyRHTAAQLGEk.[L]	4	545.038	2.98	0.001055	P55011	SLC12A2	Solute carrier family 12 member 2	T7	T230	RIDHYRHTAAQLGEK	Unambiguous	1	T7(Phospho): 99.34	2	0.015188	0.0966631	0.141308	0.0829675	0.0537497	0.0845947	0.132499	0.16293	0.154862	0.148954	0.197912
[R].iGsDPLAYEPk.[E]_S3_1	[R].iGsDPLAYEPk.[E]	3	576.64	3.93	0.002073	P19634	SLC9A1	Sodium/hydrogen exchanger 1	S3	S703	MSRARIGSDPLAYEP	Unambiguous	1	S3(Phospho): 100	2	0.0391618	0.0556662	0.0326151	0.160656	0.234713	0.112426	0.114369	0.0721451	0.228226	0.145113	0.240119
[R].cLsDPGPHPEPGEGEPFFPk.[G]_S3_1	[R].cLsDPGPHPEPGEGEPFFPk.[G]	4	683.828	3.18	0.001904	P19634	SLC9A1	Sodium/hydrogen exchanger 1	S3	S796	QRIQRCLSDPGPHPE	Unambiguous	1	S3(Phospho): 100	2	0.00918778	0.0525821	0.0344099	0.191538	0.0843644	0.168771	0.065022	0.0722158	0.290834	0.185889	0.265369
[R].kAsISYFk.[N]_S3_1	[R].kAsISYFk.[N]	2	855.996	2.57	0.008648	Q9H4L7-2	SMARCAD1	Isoform 2 of SWI/SNF-related matrix-associated actin-dependent regulator of chromatin subfamily A containing DEAD/H box 1	S3	S79	PDNERKASISYFKNQ	Unambiguous	1	S3(Phospho): 99.67	2	0.00517143	0.0635358	0.0553069	0.123927	0.20673	0.177158	0.0863946	0.11134	0.18144	0.183243	0.198403
[R].kAsISYFk.[N]_S5_1	[R].kAsISYFk.[N]	3	570.999	1.59	0.003909	Q9H4L7-2	SMARCAD1	Isoform 2 of SWI/SNF-related matrix-associated actin-dependent regulator of chromatin subfamily A containing DEAD/H box 1	S5	S81	NERKASISYFKNQRG	Unambiguous	1	S5(Phospho): 87.3	2	0.00201657	0.0704146	0.0549163	0.126777	0.18177	0.17965	0.0839591	0.104654	0.17214	0.199513	0.195863
[K].kPSLVSDLPWEGAAPQsPSFSGSEDSGSPk.[H]_S17_1	[K].kPSLVSDLPWEGAAPQsPSFSGSEDSGSPk.[H]	4	953.732	5.99	2.741e-05	Q13425	SNTB2	Beta-2-syntrophin	S17	S222	WEGAAPQSPSFSGSE	Unambiguous	1	S17(Phospho): 99.84	2	0.0716206	0.113716	0.0816893	0.150444	0.136957	0.130843	0.118017	0.0860085	0.172273	0.12131	0.167448
[R].sAsVSSISLTk.[G]_S3_1	[R].sAsVSSISLTk.[G]	2	809.449	2.64	0.02447	Q07889	SOS1	Son of sevenless homolog 1	S3	S1134	PHGPRSASVSSISLT	Unambiguous	1	S3(Phospho): 99.32	2	0.00274767	0.0361731	0.0176439	0.133749	0.0578779	0.111357	0.0915145	0.0610429	0.295225	0.1978	0.29888
[R].tPDVFSSsPLHLQPPPLGk.[K]_S8_1	[R].tPDVFSSsPLHLQPPPLGk.[K]	4	639.599	1.69	0.0005474	Q07889	SOS1	Son of sevenless homolog 1	S8	S1229	TPDVFSSSPLHLQPP	Unambiguous	1	S8(Phospho): 91.52	2	0.0156089	0.0539407	0.0261945	0.145542	0.109834	0.118037	0.0930229	0.0689051	0.310943	0.154765	0.246152
[K].hLDsPPAIPPR.[Q]_S4_1	[K].hLDsPPAIPPR.[Q]	3	503.599	3.44	0.0001899	Q07889	SOS1	Son of sevenless homolog 1	S4	S1178	IMSKHLDSPPAIPPR	Unambiguous	1	S4(Phospho): 100	2	0.0216529	0.104924	0.0749546	0.118995	0.146914	0.114003	0.111675	0.0882567	0.168708	0.152344	0.214793
[R].kGSsGNASEVSVAcLTER.[I]_S3_1	[R].kGSsGNASEVSVAcLTER.[I]	4	598.299	3.95	0.001791	Q69YQ0	SPECC1L	Cytospin-A	S3	S384	IERSRKGSSGNASEV	Unambiguous	1	S3(Phospho): 90.49	2	0.071543	0.0877487	0.0684884	0.117481	0.178228	0.156604	0.102469	0.129585	0.157282	0.139183	0.220938
[R].gAASTLVPGVSETSASPGsPSVR.[S]_S19_1	[R].gAASTLVPGVSETSASPGsPSVR.[S]	3	808.409	4.56	0.0002965	Q6ZRS2	SRCAP	Helicase SRCAP	S19	S2790	ETSASPGSPSVRSMS	Unambiguous	1	S19(Phospho): 98.67	2	0.0974552	0.106154	0.121721	0.138788	0.0949014	0.107575	0.116595	0.106171	0.172255	0.128086	0.173716
[R].rTAsPPPPPk.[R]_S4_1	[R].rTAsPPPPPk.[R]	3	529.302	2.99	0.006131	A9Z1X7	SRRM1	Serine/arginine repetitive matrix protein 1	S4	S625	PPKRRTASPPPPPKR	Unambiguous	1	S4(Phospho): 99.81	2	0.0549673	0.0874443	0.0939745	0.138246	0.105455	0.116416	0.133901	0.107823	0.210892	0.137925	0.161504
[R].sRtPPSAPSQSR.[M]_T3_1	[R].sRtPPSAPSQSR.[M]	3	527.267	3.04	0.04542	Q9UQ35	SRRM2	Serine/arginine repetitive matrix protein 2	T3	T2409	LDRARSRTPPSAPSQ	Unambiguous	1	T3(Phospho): 92.18	2	0.0279686	0.136444	0.132171	0.122157	0.121332	0.119834	0.132054	0.12771	0.129772	0.146277	0.142127
[K].vkAQtPPGPSLSGSk.[S]_T5_1	[K].vkAQtPPGPSLSGSk.[S]	4	556.071	2.48	0.002194	Q9UQ35	SRRM2	Serine/arginine repetitive matrix protein 2	T5	T1003	YPKVKAQTPPGPSLS	Unambiguous	1	T5(Phospho): 99.75	2	0.089394	0.118245	0.0731526	0.146387	0.127924	0.131388	0.112394	0.0926049	0.221575	0.131914	0.167417
[K].rVPsPTPAPk.[E]_S4_1	[K].rVPsPTPAPk.[E]	3	529.973	2.37	0.0005463	Q9UQ35	SRRM2	Serine/arginine repetitive matrix protein 2	S4	S2581	VALKRVPSPTPAPKE	Unambiguous	1	S4(Phospho): 100	2	0.0409579	0.122853	0.099407	0.125567	0.124818	0.115978	0.127536	0.0961706	0.189438	0.138657	0.173723
[R].tPAAAAAMNLAsPR.[T]_S12_1	[R].tPAAAAAMNLAsPR.[T]	3	550.946	4.31	0.0001949	Q9UQ35	SRRM2	Serine/arginine repetitive matrix protein 2	S12	S2272	AAAMNLASPRTAVAP	Unambiguous	1	S12(Phospho): 100	2	0.0284766	0.0619997	0.0641699	0.122045	0.11291	0.149102	0.0703802	0.0551205	0.226512	0.14754	0.319455
[K].gSSPTPPcsPVQPSk.[Q]_S9_1	[K].gSSPTPPcsPVQPSk.[Q]	3	688.681	3.71	0.001184	A0A0A0MTC5	STAU2	Double-stranded RNA-binding protein Staufen homolog 2	S9	S492	SSPTPPCSPVQPSKQ	Unambiguous	1	S9(Phospho): 100	2	0.00339314	0.0402046	0.0205192	0.120783	0.168274	0.116008	0.110967	0.0541553	0.242025	0.191245	0.286937
[R].hTscSSAGNDSkPVQEAPSVAR.[I]_S3_1	[R].hTscSSAGNDSkPVQEAPSVAR.[I]	3	941.79	2.26	0.01143	Q9P246-2	STIM2	Isoform 2 of Stromal interaction molecule 2	S3	S792	VPKPRHTSCSSAGND	Unambiguous	1	S3(Phospho): 74.26	2	0.0205162	0.0519037	0.0649093	0.111717	0.188558	0.196596	0.123971	0.122303	0.156484	0.193903	0.165663
[K].rAsGQAFELILSPR.[S]_S3_1	[K].rAsGQAFELILSPR.[S]	3	618.667	3.2	0.0006685	P16949	STMN1	Stathmin	S3	S16	KELEKRASGQAFELI	Unambiguous	1	S3(Phospho): 88.35	2	0.0205635	0.0724379	0.0752263	0.144937	0.15738	0.155328	0.103392	0.0679374	0.177063	0.14067	0.240877
[R].aSGQAFELILsPR.[S]_S11_1	[R].aSGQAFELILsPR.[S]	3	566.633	4.03	0.0001461	P16949	STMN1	Stathmin	S11	S25	QAFELILSPRSKESV	Unambiguous	1	S11(Phospho): 100	2	0.0132156	0.00338802	0.0317629	0.159721	0.0430973	0.110122	0.047565	0.0369883	0.363248	0.175721	0.332773
[R].dVDASPsPLSVQDLk.[G]_S7_1	[R].dVDASPsPLSVQDLk.[G]	3	703.703	4.7	0.0001273	Q8IWZ8	SUGP1	SURP and G-patch domain-containing protein 1	S7	S411	RDVDASPSPLSVQDL	Unambiguous	1	S7(Phospho): 99.71	2	0.0281718	0.100972	0.0856613	0.134798	0.124137	0.132565	0.105098	0.0782562	0.155743	0.140365	0.209789
[R].lTRySQGDDDGSSSSGGSSVAGSQSTLFk.[D]_S5_1	[R].lTRySQGDDDGSSSSGGSSVAGSQSTLFk.[D]	3	1140.54	5.98	2.483e-05	Q9UH99	SUN2	SUN domain-containing protein 2	S5	S12	SQRLTRYSQGDDDGS	Unambiguous	1	S5(Phospho): 87.79	2	0.000444794	0.0591018	0.0360493	0.154813	0.175807	0.184177	0.0839936	0.0523741	0.207643	0.180386	0.236271
[R].tPHYGSQtPLHDGSR.[T]_T8_1	[R].tPHYGSQtPLHDGSR.[T]	3	654.642	3.3	0.001073	O00267	SUPT5H	Transcription elongation factor SPT5	T8	T806	TPHYGSQTPLHDGSR	Unambiguous	1	T8(Phospho): 100	2	0.00746875	0.105185	0.0852429	0.145244	0.156853	0.130371	0.0914297	0.110982	0.163675	0.179868	0.143282
[R].rSPtDSDVSLDSEDSGAksPGILGYNIcPR.[G]_T4 S15_2	[R].rSPtDSDVSLDSEDSGAksPGILGYNIcPR.[G]	4	953.7	4.6	0.001958	Q8N3V7-2	SYNPO	Isoform 2 of Synaptopodin	T4.S15	T856.S867	FLYRRSPTDSDVSLD.VSLDSEDSGAKSPGI	Unambiguous	2	T4(Phospho): 95.34; S15(Phospho): 78.62	2	0.0520245	0.0678355	0.0575895	0.143971	0.108456	0.227904	0.0740678	0.107465	0.149836	0.196294	0.190376
[R].aSAGPAPGPVVTAEGLHPSLPsPTGNSTPLGSSk.[E]_S22_1	[R].aSAGPAPGPVVTAEGLHPSLPsPTGNSTPLGSSk.[E]	4	919.983	3.68	0.002856	Q4KMP7	TBC1D10B	TBC1 domain family member 10B	S22	S707	GLHPSLPSPTGNSTP	Unambiguous	1	S22(Phospho): 83	2	0.0644646	0.119713	0.046617	0.175291	0.0809259	0.0775236	0.103157	0.0392933	0.179403	0.185939	0.224291
[R].gGTTSWGTSGQPsPSYDSSR.[G]_S13_1	[R].gGTTSWGTSGQPsPSYDSSR.[G]	3	775.341	4.18	6.631e-05	Q99081-3	TCF12	Isoform 3 of Transcription factor 12	S13	S67	WGTSGQPSPSYDSSR	Unambiguous	1	S13(Phospho): 99.26	2	0.0111162	0.0702317	0.0806063	0.135726	0.0889392	0.128837	0.103246	0.0775615	0.229867	0.153415	0.231254
[R].iDsPGFkPASQQk.[A]_S3_1	[R].iDsPGFkPASQQk.[A]	4	543.302	4.9	0.0007298	G3V1L9	TJP1	Tight junction protein 1 (Zona occludens 1), isoform CRA_a	S3	S912	QPIHRIDSPGFKPAS	Unambiguous	1	S3(Phospho): 100	2	0.0469695	0.120787	0.0909631	0.141662	0.10783	0.109264	0.11981	0.10592	0.180093	0.143137	0.158261
[R].iDsPGFkPASQQVYR.[K]_S3_1	[R].iDsPGFkPASQQVYR.[K]	3	744.395	2.01	0.004115	G5E9E7	TJP1	Tight junction protein 1 (Zona occludens 1), isoform CRA_e	S3	S916	QPIHRIDSPGFKPAS	Unambiguous	1	S3(Phospho): 100	2	0.0220066	0.0806881	0.0754568	0.163927	0.0995898	0.111632	0.0949311	0.0932662	0.207562	0.145334	0.217046
[K].ysRLSSTDDGYIDLQFk.[K]_S5_1	[K].ysRLSSTDDGYIDLQFk.[K]	3	849.425	4.13	0.001359	Q96A57-2	TMEM230	Isoform 1 of Transmembrane protein 230	S5	S86	KVKYSRLSSTDDGYI	Unambiguous	1	S5(Phospho): 91.62	2	0.0110549	0.0350941	0.0347422	0.128005	0.15282	0.199334	0.092551	0.0589546	0.255026	0.163153	0.301449
[K].ySRLsSTDDGYIDLQFkk.[T]_S5_1	[K].ySRLsSTDDGYIDLQFkk.[T]	4	726.637	1.67	0.002011	Q96A57-2	TMEM230	Isoform 1 of Transmembrane protein 230	S5	S86	KVKYSRLSSTDDGYI	Unambiguous	1	S5(Phospho): 96.08	2	0.0266959	0.0220057	0.0357529	0.21439	0.0433819	0.144959	0.0895594	0.0500012	0.307171	0.201489	0.233778
[K].gPPDFSSDEEREPtPVLGSGAAAAGR.[S]_T14_1	[K].gPPDFSSDEEREPtPVLGSGAAAAGR.[S]	4	720.593	2.95	0.0001956	P42166	TMPO	Lamina-associated polypeptide 2, isoform alpha	T14	T74	SDEEREPTPVLGSGA	Unambiguous	1	T14(Phospho): 100	2	0.0558382	0.107977	0.097882	0.125453	0.140897	0.0735497	0.132006	0.115603	0.174527	0.17106	0.155435
[K].sSSSSSQPEHSAMLVSTAAsPSLIk.[E]_S20_1	[K].sSSSSSQPEHSAMLVSTAAsPSLIk.[E]	3	1009.84	5.28	0.0003953	P42166	TMPO	Lamina-associated polypeptide 2, isoform alpha	S20	S310	MLVSTAASPSLIKET	Unambiguous	1	S20(Phospho): 87.93	2	0.0239854	0.0713734	0.0483794	0.124107	0.12552	0.163758	0.0775029	0.0499949	0.225208	0.143878	0.294224
[K].sSSSSSQPEHSAmLVSTAAsPSLIk.[E]_T17_1	[K].sSSSSSQPEHSAmLVSTAAsPSLIk.[E]	3	1015.18	4.41	0.0002911	P42166	TMPO	Lamina-associated polypeptide 2, isoform alpha	T17	T307	HSAMLVSTAASPSLI	Unambiguous	1	T17(Phospho): 89.21	2	0.0322702	0.0938163	0.0571678	0.128581	0.109864	0.150866	0.0594062	0.0484085	0.241048	0.134156	0.293695
[R].ySsQDADEQDWEFQkR.[D]_S3_1	[R].ySsQDADEQDWEFQkR.[D]	3	857.393	3.2	0.004226	Q9C0C2	TNKS1BP1	182 kDa tankyrase-1-binding protein	S3	S920	DHHGRYSSQDADEQD	Unambiguous	1	S3(Phospho): 90.99	2	0.0513229	0.0573788	0.045426	0.183979	0.0545979	0.172922	0.0710937	0.0708392	0.1805	0.162713	0.232816
[R].gWSQEGPVksPAEcREEHSk.[T]_S10_1	[R].gWSQEGPVksPAEcREEHSk.[T]	5	613.909	3.48	0.0003198	Q9C0C2	TNKS1BP1	182 kDa tankyrase-1-binding protein	S10	S228	SQEGPVKSPAECREE	Unambiguous	1	S10(Phospho): 100	2	0.0197214	0.096435	0.0949803	0.097339	0.062619	0.113224	0.154903	0.108428	0.157405	0.174206	0.158052
[R].gSGGLFsPSTAHVPDGALGQR.[D]_S7_1	[R].gSGGLFsPSTAHVPDGALGQR.[D]	4	580.789	3.58	0.0002115	Q9C0C2	TNKS1BP1	182 kDa tankyrase-1-binding protein	S7	S1029	RGSGGLFSPSTAHVP	Unambiguous	1	S7(Phospho): 96.08	2	0.0402085	0.0578908	0.061295	0.167162	0.110848	0.136439	0.0528799	0.0786261	0.208147	0.126439	0.274933
[R].vSGAGFsPSSk.[M]_S7_1	[R].vSGAGFsPSSk.[M]	2	781.406	2.65	0.001217	Q9C0C2	TNKS1BP1	182 kDa tankyrase-1-binding protein	S7	S1138	RVSGAGFSPSSKMEG	Unambiguous	1	S7(Phospho): 93.4	2	0.0372501	0.076806	0.0867667	0.129697	0.0794886	0.0639043	0.110364	0.0731607	0.185245	0.146907	0.250366
[R].kLsLGQYDNDAGGQLPFSk.[C]_S3_1	[R].kLsLGQYDNDAGGQLPFSk.[C]	3	935.833	4.29	0.0009668	Q68CZ2	TNS3	Tensin-3	S3	S776	GGRLRKLSLGQYDND	Unambiguous	1	S3(Phospho): 93.09	2	0.000563855	0.0646175	0.054324	0.148146	0.120022	0.154806	0.11748	0.125218	0.15914	0.180557	0.183829
[R].rLLQPGGGPDVGtGAPRPGcSPR.[A]_S21_1	[R].rLLQPGGGPDVGtGAPRPGcSPR.[A]	3	871.109	2.43	0.02396	Q9NXH8	TOR4A	Torsin-4A	S21	S63	GAPRPGCSPRAPRAD	Unambiguous	1	S21(Phospho): 99.7	2	0.000162869	0.03909	0.0352445	0.162993	0.151297	0.157956	0.0915417	0.0755647	0.247216	0.209354	0.188201
[R].lLQPGGGPDVGTGAPRPGcsPR.[A]_S20_1	[R].lLQPGGGPDVGTGAPRPGcsPR.[A]	4	614.558	4.09	0.0003925	Q9NXH8	TOR4A	Torsin-4A	S20	S63	GAPRPGCSPRAPRAD	Unambiguous	1	S20(Phospho): 100	2	0.00920342	0.0503842	0.0275906	0.191263	0.0927261	0.139374	0.0761812	0.0699347	0.249531	0.166553	0.243305
[R].sNVSSPAtPTASSSSSTTPTRk.[I]_T8_1	[R].sNVSSPAtPTASSSSSTTPTRk.[I]	3	897.121	3.16	0.0002033	Q12888-2	TP53BP1	Isoform 2 of TP53-binding protein 1	T8	T1643	SNVSSPATPTASSSS	Unambiguous	1	T8(Phospho): 90.36	2	0.00218466	0.0883614	0.101034	0.124357	0.111825	0.148463	0.0921114	0.0775852	0.193026	0.166209	0.21314
[R].tDGFAEAIHsPQVAGVPR.[F]_S10_1	[R].tDGFAEAIHsPQVAGVPR.[F]	4	541.023	4.8	4.798e-05	P12270	TPR	Nucleoprotein TPR	S10	S2155	GFAEAIHSPQVAGVP	Unambiguous	1	S10(Phospho): 100	2	0.00577482	0.0410699	0.0435459	0.140888	0.11545	0.153957	0.116041	0.0990625	0.195287	0.157565	0.24928
[R].gLQLtPGIGGMQQHFFDDEDR.[T]_T5_1	[R].gLQLtPGIGGMQQHFFDDEDR.[T]	3	890.748	4.54	9.127e-05	P12270	TPR	Nucleoprotein TPR	T5	T2116	VGRGLQLTPGIGGMQ	Unambiguous	1	T5(Phospho): 100	2	0.065549	0.0363304	0.0217887	0.133464	0.192907	0.0866761	0.121131	0.0499026	0.299219	0.121818	0.291852
[R].tVPsTPTLVVPHR.[T]_T1_1	[R].tVPsTPTLVVPHR.[T]	3	571.649	4.16	0.0004532	P12270	TPR	Nucleoprotein TPR	T1	T2133	FFDDEDRTVPSTPTL	Unambiguous	1	T1(Phospho): 99.96	2	0.0553079	0.0403015	0.0380341	0.0814454	0.140113	0.117484	0.0956365	0.0835323	0.384196	0.132774	0.287446
[R].rGGIPAsPIDPFQSR.[L]_S7_1	[R].rGGIPAsPIDPFQSR.[L]	3	636.33	2.03	0.002347	Q96LD4	TRIM47	Tripartite motif-containing protein 47	S7	S588	RRGGIPASPIDPFQS	Unambiguous	1	S7(Phospho): 100	2	0.0930205	0.0754105	0.067025	0.197371	0.0788312	0.12814	0.114127	0.0833814	0.213612	0.144286	0.190538
[R].gGIPAsPIDPFQSR.[L]_S6_1	[R].gGIPAsPIDPFQSR.[L]	3	584.296	2.74	0.0125	Q96LD4	TRIM47	Tripartite motif-containing protein 47	S6	S588	RRGGIPASPIDPFQS	Unambiguous	1	S6(Phospho): 100	2	0.0907592	0.0840774	0.0564054	0.162993	0.0845683	0.0915194	0.120265	0.0817985	0.195202	0.133029	0.262166
[R].sGRDPLAILSEISk.[S]_S1_1	[R].sGRDPLAILSEISk.[S]	3	675.381	3.82	0.0008491	Q15642	TRIP10	Cdc42-interacting protein 4	S1	S354	NGPPSPRSGRDPLAI	Unambiguous	1	S1(Phospho): 100	2	0.0126007	0.0363822	0.0570768	0.123491	0.221988	0.162912	0.103009	0.110949	0.211252	0.160273	0.217826
[K].mTLIPSPNsPFQk.[V]_S9_1	[K].mTLIPSPNsPFQk.[V]	3	666.689	2.49	0.01489	Q96AY4	TTC28	Tetratricopeptide repeat protein 28	S9	S2120	TLIPSPNSPFQKVGK	Unambiguous	1	S9(Phospho): 99.99	2	0.0127537	0.0721273	0.0743817	0.116746	0.113382	0.102039	0.119203	0.0436681	0.253468	0.162204	0.258967
[K].nMTVEQLLTGSPTsPTVEPEkPTR.[E]_S14_1	[K].nMTVEQLLTGSPTsPTVEPEkPTR.[E]	3	1050.87	5.35	0.001894	Q9C0C9	UBE2O	(E3-independent) E2 ubiquitin-conjugating enzyme	S14	S839	LLTGSPTSPTVEPEK	Unambiguous	1	S14(Phospho): 90.85	2	0.0876785	0.0919178	0.100599	0.146719	0.103065	0.142332	0.111793	0.0948635	0.140111	0.135353	0.186725
[R].kNsTGSGHSAQELPTIR.[T]_S3_1	[R].kNsTGSGHSAQELPTIR.[T]	4	581.057	3.45	0.001861	O94763	URI1	Unconventional prefoldin RPB5 interactor 1	S3	S372	AKRKRKNSTGSGHSA	Unambiguous	1	S3(Phospho): 79.02	2	0.00651556	0.0640026	0.0398031	0.136818	0.166415	0.176714	0.0753432	0.111461	0.146711	0.203858	0.222212
[R].sRPTsFADELAAR.[I]_S5_1	[R].sRPTsFADELAAR.[I]	3	577.289	1.78	0.0007828	Q641Q2	WASHC2A	WASH complex subunit 2A	S5	S288	PKRSRPTSFADELAA	Unambiguous	1	S5(Phospho): 99.91	2	0.0430579	0.0310651	0.0247958	0.102309	0.310214	0.115818	0.0715797	0.0738111	0.349883	0.22833	0.24923
[K].kLPPPPGSPLGHsPTAsPPPTAR.[K]_S8 S17_2	[K].kLPPPPGSPLGHsPTAsPPPTAR.[K]	4	720.128	3.01	0.05709	M0QXA7	WIZ	Protein Wiz	S8.S17	S463.S472	KLPPPPGSPLGHSPT.LGHSPTASPPPTARK	Unambiguous	2	S8(Phospho): 97.06; S17(Phospho): 96.55	2	0.0391935	0.0714775	0.0644399	0.101508	0.226705	0.184173	0.0613356	0.112161	0.166965	0.218617	0.214301
[R].kFsAPGQLcISmTSNLGGSAPISAASATSLGHFTk.[S]_S3_1	[R].kFsAPGQLcISmTSNLGGSAPISAASATSLGHFTk.[S]	4	1070.31	4.54	0.001019	Q9H4A3-7	WNK1	Isoform 6 of Serine/threonine-protein kinase WNK1	S3	S2737	PGMARKFSAPGQLCI	Unambiguous	1	S3(Phospho): 99.33	2	0.0729393	0.0171098	0.0357039	0.201231	0.0877051	0.156742	0.0555217	0.00979835	0.244	0.10798	0.35381
[R].sVGDGETVEFDVVEGEk.[G]_T7_1	[R].sVGDGETVEFDVVEGEk.[G]	3	778.712	4.43	0.0008241	P67809	YBX1	Nuclease-sensitive element-binding protein 1	T7	T108	RSVGDGETVEFDVVE	Unambiguous	1	T7(Phospho): 92.12	2	0.00740184	0.0488978	0.0519769	0.136676	0.191755	0.137132	0.0728839	0.0685648	0.198097	0.167984	0.270111
[R].rIPVLsPkPVAPPAPPSSSQLcR.[Y]_S6_1	[R].rIPVLsPkPVAPPAPPSSSQLcR.[Y]	4	748.921	4.2	8.734e-05	Q6PJT7-2	ZC3H14	Isoform 2 of Zinc finger CCCH domain-containing protein 14	S6	S665	SRRIPVLSPKPVAPP	Unambiguous	1	S6(Phospho): 100	2	0.0356877	0.111622	0.104608	0.126804	0.157264	0.158184	0.0809568	0.0477031	0.22202	0.123912	0.211162
[K].tGSGSPFAGNsPAREGEQDAASLk.[D]_S11_1	[K].tGSGSPFAGNsPAREGEQDAASLk.[D]	4	718.853	3.06	0.001216	Q9UPT8	ZC3H4	Zinc finger CCCH domain-containing protein 4	S11	S1275	GSPFAGNSPAREGEQ	Unambiguous	1	S11(Phospho): 99.8	2	0.00128644	0.0747913	0.0785091	0.130532	0.123212	0.108093	0.116142	0.0744627	0.231637	0.186159	0.194941
[K].tGSGSPFAGNsPAR.[E]_S11_1	[K].tGSGSPFAGNsPAR.[E]	2	807.879	2.47	0.0005342	Q9UPT8	ZC3H4	Zinc finger CCCH domain-containing protein 4	S11	S1275	GSPFAGNSPAREGEQ	Unambiguous	1	S11(Phospho): 100	2	0.0226262	0.0697737	0.0470293	0.116011	0.131862	0.0879896	0.12039	0.0543816	0.268174	0.150862	0.276973
[K].iHsPIPDMSk.[F]_S3_1	[K].iHsPIPDMSk.[F]	3	554.961	2.32	0.03511	Q6NZY4	ZCCHC8	Zinc finger CCHC domain-containing protein 8	S3	S658	STATKIHSPIPDMSK	Unambiguous	1	S3(Phospho): 100	2	0.00335053	0.0691983	0.0472614	0.12543	0.104373	0.139207	0.08668	0.0513996	0.243419	0.180339	0.282286
[R].sEPSLEPESFRsPTFGk.[S]_S12_1	[R].sEPSLEPESFRsPTFGk.[S]	3	811.746	3.05	0.006505	Q9C0B5	ZDHHC5	Palmitoyltransferase ZDHHC5	S12	S409	LEPESFRSPTFGKSF	Unambiguous	1	S12(Phospho): 84.31	2	0.0665238	0.0788036	0.061586	0.150295	0.0993646	0.128063	0.107399	0.0980869	0.237634	0.118329	0.214188
[R].sEPSLEPESFRsPTFGk.[S]_T14_1	[R].sEPSLEPESFRsPTFGk.[S]	4	609.058	2.67	0.0004829	Q9C0B5	ZDHHC5	Palmitoyltransferase ZDHHC5	T14	T411	PESFRSPTFGKSFHF	Unambiguous	1	T14(Phospho): 87.8	2	0.0450535	0.0798833	0.071291	0.1559	0.0932057	0.0991319	0.106928	0.0694414	0.246633	0.135159	0.21844
[R].nEIIQSPISQVPsVEk.[L]_S13_1	[R].nEIIQSPISQVPsVEk.[L]	3	769.422	4.29	0.0002168	Q7Z3T8	ZFYVE16	Zinc finger FYVE domain-containing protein 16	S13	S946	SPISQVPSVEKLSMN	Unambiguous	1	S13(Phospho): 100	2	0.0394399	0.0705457	0.0593925	0.177159	0.100272	0.151827	0.10809	0.0578339	0.203309	0.134719	0.221919
[R].nEIIQsPISQVPSVEk.[L]_S6_1	[R].nEIIQsPISQVPSVEk.[L]	3	769.421	3.13	0.004031	Q7Z3T8	ZFYVE16	Zinc finger FYVE domain-containing protein 16	S6	S939	TRNEIIQSPISQVPS	Unambiguous	1	S6(Phospho): 98.99	2	0.0144144	0.0579467	0.0511206	0.128274	0.147494	0.157724	0.0725983	0.0660113	0.184336	0.183265	0.309976
[R].vsPAHRSPTVLcQk.[V]_S2_1	[R].vsPAHRSPTVLcQk.[V]	4	530.288	3.03	0.05011	Q5VUA4	ZNF318	Zinc finger protein 318	S2	S2030	DFCTTRVSPAHRSPT	Unambiguous	1	S2(Phospho): 99.98	2	0.0499143	0.108429	0.0832717	0.1274	0.0880682	0.163944	0.116134	0.0928702	0.176339	0.159797	0.176745
[K].vETVHcSAcSVYIPALHSSVQQHLksPDHIk.[G]_S26_1	[K].vETVHcSAcSVYIPALHSSVQQHLksPDHIk.[G]	6	716.707	2.63	0.0004978	Q5BKZ1	ZNF326	DBIRD complex subunit ZNF326	S26	S427	SVQQHLKSPDHIKGK	Unambiguous	1	S26(Phospho): 99.93	2	0.00369719	0.0415548	0.0443437	0.144451	0.0948509	0.112659	0.107681	0.00925258	0.212392	0.234272	0.285629
[R].tNsmGSATGPLPGTk.[V]_S3_1	[R].tNsmGSATGPLPGTk.[V]	2	978.995	2.82	0.0004578	O15014	ZNF609	Zinc finger protein 609	S3	S467	SKRVRTNSMGSATGP	Unambiguous	1	S3(Phospho): 98.66	2	0.00582497	0.0274671	0.0341417	0.19905	0.133119	0.181799	0.0715705	0.0390469	0.222634	0.156117	0.271578
[R].lVEPHsPSPSSk.[F]_S6_1	[R].lVEPHsPSPSSk.[F]	3	601.655	1.91	0.000205	O15014	ZNF609	Zinc finger protein 609	S6	S576	VRLVEPHSPSPSSKF	Unambiguous	1	S6(Phospho): 99.98	2	0.0182737	0.118503	0.0942959	0.13072	0.118359	0.105788	0.114952	0.0837272	0.183129	0.143351	0.18176
[K].nYQSQADIPIRsPFGIVk.[A]_S12_1	[K].nYQSQADIPIRsPFGIVk.[A]	3	857.798	2.29	0.01056	Q14966	ZNF638	Zinc finger protein 638	S12	S383	QADIPIRSPFGIVKA	Unambiguous	1	S12(Phospho): 100	2	0.0340296	0.0649453	0.0471034	0.117155	0.202447	0.171397	0.0734292	0.0768213	0.197349	0.148345	0.28631
[K].aPIIPHSGsIEkAEIHEk.[V]_S9_1	[K].aPIIPHSGsIEkAEIHEk.[V]	5	545.509	3.24	0.004381	Q96NB3	ZNF830	Zinc finger protein 830	S9	S225	PIIPHSGSIEKAEIH	Unambiguous	1	S9(Phospho): 87.39	2	0.0306022	0.0275694	0.0222976	0.195876	0.0328622	0.222455	0.0242813	0.00713274	0.18396	0.226203	0.290182
[K].fTPVASkFsPGAPGGSGSQPNQk.[L]_S9_1	[K].fTPVASkFsPGAPGGSGSQPNQk.[L]	4	754.153	3.88	0.0003744	Q15942	ZYX	Zyxin	S9	S281	TPVASKFSPGAPGGS	Unambiguous	1	S9(Phospho): 87.79	2	0.0374542	0.111756	0.140429	0.109113	0.0863485	0.102928	0.121614	0.112524	0.149012	0.128145	0.147117
[R].rEQGGSGLGSGsSGGGGSTSGLGSGYIGR.[V]_S12_1	[R].rEQGGSGLGSGsSGGGGSTSGLGSGYIGR.[V]	3	951.112	2.81	0.0006682	Q2M2I8	AAK1	AP2-associated protein kinase 1	S12	S20	GSGLGSGSSGGGGST	Unambiguous	1	S12(Phospho): 96.24	3	0.01008	0.122046	0.165438	0.105633	0.0720793	0.0775268	0.171219	0.15607	0.116719	0.103376	0.114548
[R].hHNsTAELQkAEAk.[K]_S4_1	[R].hHNsTAELQkAEAk.[K]	4	583.565	3.2	0.009364	P33527-9	ABCC1	Isoform 9 of Multidrug resistance-associated protein 1	S4	S940	DISRHHNSTAELQKA	Unambiguous	1	S4(Phospho): 98.84	3	0.0838936	0.0490761	0.0717653	0.116504	0.0189612	0.0629708	0.185424	0.551392	0.138456	0.0811656	0.0225206
[K].kLsVPtsDEEDEVPAPkPR.[G]_S3 T6 S7_3	[K].kLsVPtsDEEDEVPAPkPR.[G]	5	605.098	3.99	0.0005377	Q8NE71	ABCF1	ATP-binding cassette sub-family F member 1	S3.T6.S7	S105.T108.S109	MERLKKLSVPTSDEE.LKKLSVPTSDEEDEV.KKLSVPTSDEEDEVP	Unambiguous	3	S3(Phospho): 100; T6(Phospho): 100; S7(Phospho): 100	3	0.0757615	0.138679	0.16997	0.107514	0.110033	0.11674	0.138624	0.262691	0.0906784	0.107509	0.0631929
[K].kLSVPtsDEEDEVPAPkPR.[G]_S3 T6 S7_2	[K].kLSVPtsDEEDEVPAPkPR.[G]	5	589.104	2.8	0.008676	Q8NE71	ABCF1	ATP-binding cassette sub-family F member 1	S3.T6.S7	S105.T108.S109	MERLKKLSVPTSDEE.LKKLSVPTSDEEDEV.KKLSVPTSDEEDEVP	Ambiguous	2	S3(Phospho): 91.97; T6(Phospho): 54.02; S7(Phospho): 54.02	3	0.0926671	0.129628	0.16916	0.11282	0.13115	0.11589	0.134362	0.23872	0.0924582	0.105631	0.0807734
[K].lSVPTsDEEDEVPAPkPR.[G]_S6_1	[K].lSVPTsDEEDEVPAPkPR.[G]	3	835.431	3.37	0.0003335	Q8NE71	ABCF1	ATP-binding cassette sub-family F member 1	S6	S109	KKLSVPTSDEEDEVP	Unambiguous	1	S6(Phospho): 93.73	3	0.07393	0.116731	0.121211	0.140132	0.0861632	0.102114	0.162466	0.159357	0.127464	0.106606	0.122752
[R].iFDEVMGcFSDsPPQsPTFPEAGHTSLYDEDkVPR.[D]_S12 S16_2	[R].iFDEVMGcFSDsPPQsPTFPEAGHTSLYDEDkVPR.[D]	4	1144.26	3.99	0.0005033	Q13085-4	ACACA	Isoform 4 of Acetyl-CoA carboxylase 1	S12.S16	S1296.S1300	VMGCFSDSPPQSPTF.FSDSPPQSPTFPEAG	Unambiguous	2	S12(Phospho): 93.74; S16(Phospho): 79.86	3	0.0433523	0.159542	0.129457	0.105108	0.0698634	0.0960965	0.173455	0.139801	0.124694	0.0791434	0.112458
[K].sSSISEEkGDsDDEkPR.[K]_S11_1	[K].sSSISEEkGDsDDEkPR.[K]	3	878.439	1.9	0.001065	Q9UKV3	ACIN1	Apoptotic chromatin condensation inducer in the nucleus	S11	S216	ISEEKGDSDDEKPRK	Unambiguous	1	S11(Phospho): 100	3	0.0777821	0.165613	0.144431	0.103113	0.0667348	0.117377	0.133757	0.202873	0.116052	0.128215	0.0975641
[R].hVsPVtPPREVPIYANR.[F]_S3 T6_2	[R].hVsPVtPPREVPIYANR.[F]	4	581.042	3.62	0.0004612	Q13443	ADAM9	Disintegrin and metalloproteinase domain-containing protein 9	S3.T6	S758.T761	GSVPRHVSPVTPPRE.PRHVSPVTPPREVPI	Unambiguous	2	S3(Phospho): 100; T6(Phospho): 100	3	0.0775055	0.125912	0.177141	0.136851	0.120034	0.0991964	0.132208	0.204423	0.094297	0.0959864	0.0744277
[K].sSkAsLGsLEGEAEAEAsSPkGk.[F]_S5 S8 S19_3	[K].sSkAsLGsLEGEAEAEAsSPkGk.[F]	5	676.138	4.66	0.0003162	Q09666	AHNAK	Neuroblast differentiation-associated protein AHNAK	S5.S8.S19	S5749.S5752.S5763	DLKSSKASLGSLEGE.SSKASLGSLEGEAEA.EAEAEASSPKGKFSL	Unambiguous	3	S5(Phospho): 97.18; S8(Phospho): 99.92; S19(Phospho): 98.58	3	0.0487518	0.149677	0.25014	0.014191	0.0341885	0.00557762	0.186871	0.602864	0.0303305	0.0275949	0.010698
[K].sSkAsLGsLEGEAEAEAsSPkGk.[F]_S1 S2 S8 S19_3	[K].sSkAsLGsLEGEAEAEAsSPkGk.[F]	5	676.137	4.44	0.0005054	Q09666	AHNAK	Neuroblast differentiation-associated protein AHNAK	S1.S2.S8.S19	S5745.S5746.S5752.S5763	GSKGDLKSSKASLGS.SKGDLKSSKASLGSL.SSKASLGSLEGEAEA.EAEAEASSPKGKFSL	Ambiguous	3	S1(Phospho): 47.67; S2(Phospho): 47.67; S8(Phospho): 88.43; S19(Phospho): 88.43	3	0.0469105	0.123768	0.260031	0.029021	0.0196128	0.00753742	0.193063	0.584	0.0377877	0.0194854	0.0177687
[K].asLGsLEGEAEAEAsSPkGk.[F]_S2 S5 S16_3	[K].asLGsLEGEAEAEAsSPkGk.[F]	4	712.088	4.31	0.0001689	Q09666	AHNAK	Neuroblast differentiation-associated protein AHNAK	S2.S5.S16	S5749.S5752.S5763	DLKSSKASLGSLEGE.SSKASLGSLEGEAEA.EAEAEASSPKGKFSL	Unambiguous	3	S2(Phospho): 100; S5(Phospho): 100; S16(Phospho): 99.55	3	0.00463946	0.178592	0.267884	0.0220467	0.00961277	0.0134189	0.238436	0.460997	0.0231889	0.0120473	0.0123821
[K].sskAsLGSLEGEAEAEASSPk.[G]_S2 S5 S8_2	[K].sskAsLGSLEGEAEAEASSPk.[G]	4	721.359	2.64	0.01689	Q09666	AHNAK	Neuroblast differentiation-associated protein AHNAK	S2.S5.S8	S5746.S5749.S5752	SKGDLKSSKASLGSL.DLKSSKASLGSLEGE.SSKASLGSLEGEAEA	Ambiguous	2	S2(Phospho): 52.15; S5(Phospho): 89.6; S8(Phospho): 47.85	3	0.00242115	0.243607	0.221465	0.0298879	0.0189281	0.0144894	0.225501	0.419501	0.0297902	0.0248969	0.00987974
[K].isMPDLDLHLksPk.[A]_S2 S12_2	[K].isMPDLDLHLksPk.[A]	4	611.078	3.09	0.0005012	Q09666	AHNAK	Neuroblast differentiation-associated protein AHNAK	S2.S12	S2387.S2397	HFKAPKISMPDLDLH.DLDLHLKSPKAKGEV	Unambiguous	2	S2(Phospho): 100; S12(Phospho): 100	3	0.0194355	0.13536	0.118317	0.091534	0.0159714	0.0714339	0.177511	0.287365	0.126774	0.0903687	0.11148
[R].kPEsPYGNLcDAPDsPRPVk.[A]_S4 S15_2	[R].kPEsPYGNLcDAPDsPRPVk.[A]	4	769.385	3.93	0.002066	Q9UKA4	AKAP11	A-kinase anchor protein 11	S4.S15	S422.S433	PTPRKPESPYGNLCD.NLCDAPDSPRPVKAS	Unambiguous	2	S4(Phospho): 89.37; S15(Phospho): 99.81	3	0.0835449	0.138525	0.124681	0.04577	0.160314	0.119097	0.174146	0.312022	0.100398	0.10392	0.0812734
[R].kPESPyGNLcDAPDsPRPVk.[A]_Y6 S15_2	[R].kPESPyGNLcDAPDsPRPVk.[A]	5	615.709	2.29	0.0002398	Q9UKA4	AKAP11	A-kinase anchor protein 11	Y6.S15	Y424.S433	PRKPESPYGNLCDAP.NLCDAPDSPRPVKAS	Unambiguous	2	Y6(Phospho): 98.46; S15(Phospho): 100	3	0.0652457	0.130508	0.147109	0.0664923	0.171453	0.112504	0.172087	0.265773	0.0861352	0.101629	0.0788648
[K].fAcLsPGYYsPDYGLPSPk.[V]_S5 S10_2	[K].fAcLsPGYYsPDYGLPSPk.[V]	3	913.087	4.07	0.0001065	Q6UB99	ANKRD11	Ankyrin repeat domain-containing protein 11	S5.S10	S1847.S1852	AEKFACLSPGYYSPD.CLSPGYYSPDYGLPS	Unambiguous	2	S5(Phospho): 99.98; S10(Phospho): 100	3	0.0883529	0.143824	0.128383	0.111612	0.142374	0.0952009	0.151276	0.235657	0.117827	0.0785503	0.119995
[R].sEsLSNcSIGkk.[R]_S3_1	[R].sEsLSNcSIGkk.[R]	3	693.038	1.95	0.0005466	Q92625	ANKS1A	Ankyrin repeat and SAM domain-containing protein 1A	S3	S647	TMGSRSESLSNCSIG	Unambiguous	1	S3(Phospho): 99.67	3	0.000451253	0.000146361	0.000119644	0.11615	0.06969	0.075946	0.352766	0.483933	0.145843	0.115584	0.0676254
[R].sLSksDSDLLTcSPTEDATMGSR.[S]_S5_1	[R].sLSksDSDLLTcSPTEDATMGSR.[S]	3	999.47	4.72	0.0006095	Q92625	ANKS1A	Ankyrin repeat and SAM domain-containing protein 1A	S5	S626	LSRSLSKSDSDLLTC	Unambiguous	1	S5(Phospho): 98.48	3	0.00954182	0.193465	0.115601	0.0779816	0.0777015	0.0551444	0.272051	0.189083	0.106286	0.0864114	0.0705461
[R].qHEAPSNRPLNELLtPQGPsPR.[T]_T15 S20_2	[R].qHEAPSNRPLNELLtPQGPsPR.[T]	4	707.594	3.32	0.0002465	P10398	ARAF	Serine/threonine-protein kinase A-Raf	T15.S20	T181.S186	RPLNELLTPQGPSPR.LLTPQGPSPRTQHCD	Unambiguous	2	T15(Phospho): 100; S20(Phospho): 100	3	0.00892036	0.0872096	0.0704608	0.123299	0.122551	0.147106	0.15861	0.217925	0.135468	0.14024	0.129957
[R].qHHHLLQSPVSHHEPEsPQLR.[Y]_S17_1	[R].qHHHLLQSPVSHHEPEsPQLR.[Y]	4	701.352	5.09	0.0002184	Q9Y6D6	ARFGEF1	Brefeldin A-inhibited guanine nucleotide-exchange protein 1	S17	S243	VSHHEPESPQLRYLP	Unambiguous	1	S17(Phospho): 100	3	0.0502868	0.116885	0.145881	0.0855289	0.0913611	0.112218	0.206441	0.17133	0.122006	0.127335	0.048312
[R].sAsQDRLEEVAAPRPWPcsTSQDALSQLGQEGWHR.[A]_S1 S19 T20_2	[R].sAsQDRLEEVAAPRPWPcsTSQDALSQLGQEGWHR.[A]	4	1085.5	4.32	0.00046	Q9P227	ARHGAP23	Rho GTPase-activating protein 23	S1.S19.T20	S314.S332.T333	AMAPRARSASQDRLE.APRPWPCSTSQDALS.PRPWPCSTSQDALSQ	Ambiguous	2	S1(Phospho): 86.17; S19(Phospho): 46.28; T20(Phospho): 46.28	3	0.00468395	0.153782	0.220591	0.0578445	0.0868115	0.0514653	0.202968	0.304706	0.0900399	0.0586165	0.0354267
[R].sLDSESIsPGDFHR.[K]_S8_1	[R].sLDSESIsPGDFHR.[K]	3	619.287	3.55	0.0008551	Q52LW3	ARHGAP29	Rho GTPase-activating protein 29	S8	S559	SLDSESISPGDFHRK	Unambiguous	1	S8(Phospho): 100	3	0.0673106	0.131499	0.144507	0.112802	0.0525317	0.0702015	0.17579	0.125302	0.116708	0.101888	0.131096
[R].fQAEPYGLEDDtRSLAADDEGGPELEPDYGtATR.[R]_S14 T31 T33_2	[R].fQAEPYGLEDDtRSLAADDEGGPELEPDYGtATR.[R]	4	1019.44	3.88	0.0008575	O00192	ARVCF	Armadillo repeat protein deleted in velo-cardio-facial syndrome	S14.T31.T33	S267.T284.T286	GLEDDTRSLAADDEG.ELEPDYGTATRRRPE.EPDYGTATRRRPECG	Ambiguous	2	S14(Phospho): 97.47; T31(Phospho): 46.39; T33(Phospho): 46.39	3	0.0192148	0.16353	0.108766	0.137712	0.150471	0.130097	0.164602	0.211968	0.0769284	0.10055	0.0430969
[R].nSsPPPsPNkNNNAVDSGIHLTIEMNk.[S]_S2 S3 S7_2	[R].nSsPPPsPNkNNNAVDSGIHLTIEMNk.[S]	4	931.464	3.49	0.01445	P20020	ATP2B1	Plasma membrane calcium-transporting ATPase 1	S2.S3.S7	S1215.S1216.S1220	DAPTKRNSSPPPSPN.APTKRNSSPPPSPNK.RNSSPPPSPNKNNNA	Ambiguous	2	S2(Phospho): 50.26; S3(Phospho): 50.26; S7(Phospho): 94.95	3	0.0883838	0.145742	0.141848	0.129354	0.0122644	0.0956106	0.149357	0.30328	0.0560799	0.0908216	0.0784388
[R].lkSPSMAVPsPGWVAsPk.[T]_S3 S5 S16_2	[R].lkSPSMAVPsPGWVAsPk.[T]	4	672.358	3.25	0.004198	Q86UU0	BCL9L	B-cell CLL/lymphoma 9-like protein	S3.S5.S16	S997.S999.S1010	GSPSRLKSPSMAVPS.PSRLKSPSMAVPSPG.PSPGWVASPKTAMPS	Ambiguous	2	S3(Phospho): 50; S5(Phospho): 50; S16(Phospho): 100	3	0.0638933	0.177401	0.146744	0.0901169	0.123728	0.107352	0.133955	0.279035	0.0581155	0.0916978	0.0638313
[K].gRAEGEWEDQEALDYFsDkESGk.[Q]_S17_1	[K].gRAEGEWEDQEALDYFsDkESGk.[Q]	5	683.531	4.92	0.0001516	Q9NYF8	BCLAF1	Bcl-2-associated transcription factor 1	S17	S385	QEALDYFSDKESGKQ	Unambiguous	1	S17(Phospho): 99.96	3	0.0254964	0.133145	0.161076	0.106335	0.12216	0.0876857	0.148082	0.171646	0.109137	0.107554	0.126414
[R].hQDGLPYIDDsPsSSPHLSSk.[G]_S11 S14_2	[R].hQDGLPYIDDsPsSSPHLSSk.[G]	3	962.448	3.77	0.007678	P11274	BCR	Breakpoint cluster region protein	S11.S14	S459.S462	GLPYIDDSPSSSPHL.YIDDSPSSSPHLSSK	Unambiguous	2	S11(Phospho): 99.63; S14(Phospho): 77.33	3	0.0944592	0.113055	0.123697	0.147807	0.203668	0.129881	0.130057	0.19312	0.0690639	0.109732	0.0902774
[R].gRRsPILLPk.[G]_S4_1	[R].gRRsPILLPk.[G]	3	559.012	2.06	0.002277	Q8TD16-2	BICD2	Isoform 2 of Protein bicaudal D homolog 2	S4	S582	PEARGRRSPILLPKG	Unambiguous	1	S4(Phospho): 100	3	0.0360508	0.115537	0.128137	0.127768	0.125895	0.0969525	0.148563	0.203986	0.0946772	0.116662	0.0914522
[R].qsRPANkQSPSPSEVSQSPGR.[E]_S9_1	[R].qsRPANkQSPSPSEVSQSPGR.[E]	4	691.357	1.79	0.01525	P55201-2	BRPF1	Isoform 2 of Peregrin	S9	S75	SRPANKQSPSPSEVS	Unambiguous	1	S9(Phospho): 94.41	3	0.0722129	0.129414	0.140559	0.126717	0.121498	0.113634	0.148758	0.158099	0.109973	0.140493	0.1059
[R].vGLSPDSPAGDRNsVGsEGSVGSIR.[S]_S14 S17_2	[R].vGLSPDSPAGDRNsVGsEGSVGSIR.[S]	3	930.429	1.9	0.007254	Q8WXE0	CASKIN2	Caskin-2	S14.S17	S403.S406	SPAGDRNSVGSEGSV.GDRNSVGSEGSVGSI	Unambiguous	2	S14(Phospho): 99.76; S17(Phospho): 95.85	3	0.0655287	0.151081	0.152936	0.110825	0.144047	0.11251	0.136005	0.234965	0.101048	0.0913358	0.0741076
[R].lLEDsDsEDEAAPSPLQPALRPNPTAILDEAPkPk.[R]_S5 S7_2	[R].lLEDsDsEDEAAPSPLQPALRPNPTAILDEAPkPk.[R]	5	915.271	1.74	0.0005747	Q9BW85	CCDC94	Coiled-coil domain-containing protein 94	S5.S7	S211.S213	KRRLLEDSDSEDEAA.RLLEDSDSEDEAAPS	Unambiguous	2	S5(Phospho): 98.64; S7(Phospho): 98.64	3	0.0754178	0.156424	0.14738	0.097649	0.139502	0.0957832	0.134609	0.20463	0.0950034	0.108306	0.105901
[K].gLNPDGTPALsTLGGFsPAskPsSPR.[E]_T7 S17 S20 S24_4	[K].gLNPDGTPALsTLGGFsPAskPsSPR.[E]	3	1097.16	3.81	0.03294	Q9UK58	CCNL1	Cyclin-L1	T7.S17.S20.S24	T325.S335.S338.S342	KGLNPDGTPALSTLG.LSTLGGFSPASKPSS.LGGFSPASKPSSPRE.SPASKPSSPREVKAE	Unambiguous	4	T7(Phospho): 72.92; S17(Phospho): 99.82; S20(Phospho): 99.33; S24(Phospho): 84.33	3	0.038342	0.164375	0.166616	0.119462	0.155934	0.0695591	0.153334	0.231882	0.0733628	0.0926847	0.059245
[K].hSTPSNSsNPsGPPSPNSPHR.[S]_S8 S11_2	[K].hSTPSNSsNPsGPPSPNSPHR.[S]	4	633.277	3.98	0.01565	Q9Y5S2	CDC42BPB	Serine/threonine-protein kinase MRCK beta	S8.S11	S1683.S1686	HSTPSNSSNPSGPPS.PSNSSNPSGPPSPNS	Unambiguous	2	S8(Phospho): 83.49; S11(Phospho): 96.23	3	0.0366465	0.149319	0.16679	0.0781133	0.141055	0.125252	0.151511	0.218009	0.0634042	0.105353	0.0790771
[K].wSDSSkQDDSPSGAsYGQDYDLsPSR.[S]_S10 S23_2	[K].wSDSSkQDDSPSGAsYGQDYDLsPSR.[S]	3	1151.82	3.99	0.007931	Q9NYV4	CDK12	Cyclin-dependent kinase 12	S10.S23	S236.S249	DSSKQDDSPSGASYG.YGQDYDLSPSRSHTS	Unambiguous	2	S10(Phospho): 99.55; S23(Phospho): 89.24	3	0.0895268	0.132166	0.177505	0.0963719	0.0644085	0.10248	0.133226	0.282443	0.0848613	0.104138	0.0819822
[R].rQsVsPPYkEPSAYQSSTR.[S]_S3 S5_2	[R].rQsVsPPYkEPSAYQSSTR.[S]	4	697.338	2.27	0.00174	Q9NYV4	CDK12	Cyclin-dependent kinase 12	S3.S5	S274.S276	GSTSRRQSVSPPYKE.TSRRQSVSPPYKEPS	Unambiguous	2	S3(Phospho): 100; S5(Phospho): 97.91	3	0.0328343	0.134183	0.159097	0.0999833	0.106003	0.0947346	0.140715	0.205331	0.118386	0.115631	0.0962873
[R].csTGSPSkDVTk.[S]_S5_1	[R].csTGSPSkDVTk.[S]	3	678.69	2.22	0.01885	Q5SW79	CEP170	Centrosomal protein of 170 kDa	S5	S971	KDRCSTGSPSKDVTK	Unambiguous	1	S5(Phospho): 93.63	3	0.0757213	0.165904	0.183797	0.0719184	0.0030962	0.108918	0.137585	0.278528	0.039766	0.0786812	0.120636
[K].kPWTcFPkPSNsQPTsPSLEDPAk.[S]_S10 T15 S16_2	[K].kPWTcFPkPSNsQPTsPSLEDPAk.[S]	3	1259.31	2.98	0.0191	Q0VF96	CGNL1	Cingulin-like protein 1	S10.T15.S16	S196.T201.S202	WTCFPKPSNSQPTSP.KPSNSQPTSPSLEDP.PSNSQPTSPSLEDPA	Ambiguous	2	S10(Phospho): 86.22; T15(Phospho): 49.25; S16(Phospho): 49.25	3	0.052952	0.169877	0.127634	0.107378	0.0939422	0.0677465	0.143227	0.22744	0.0888661	0.122989	0.0847881
[K].tsPTTPEAsATNSPcTSkPATPAPSEk.[G]_T4 T5 S13_2	[K].tsPTTPEAsATNSPcTSkPATPAPSEk.[G]	4	891.435	3.95	0.00211	Q12873-3	CHD3	Isoform 3 of Chromodomain-helicase-DNA-binding protein 3	T4.T5.S13	T1599.T1600.S1608	SPTKTSPTTPEASAT.PTKTSPTTPEASATN.PEASATNSPCTSKPA	Ambiguous	2	T4(Phospho): 46.62; T5(Phospho): 46.62; S13(Phospho): 94.92	3	0.0960497	0.128796	0.122046	0.134955	0.109739	0.156651	0.139912	0.18299	0.0740867	0.0946038	0.120838
[K].tSPTTPEASATNsPcTSkPATPAPSEk.[G]_S13_1	[K].tSPTTPEASATNsPcTSkPATPAPSEk.[G]	3	1161.58	3.99	0.001007	Q12873-3	CHD3	Isoform 3 of Chromodomain-helicase-DNA-binding protein 3	S13	S1608	PEASATNSPCTSKPA	Unambiguous	1	S13(Phospho): 81.51	3	0.0583014	0.119248	0.105118	0.108265	0.037506	0.0992736	0.160255	0.137976	0.16132	0.127938	0.163074
[K].tASEsISNLSEAGSIk.[K]_S5_1	[K].tASEsISNLSEAGSIk.[K]	3	711.369	3.51	0.0004974	P30622	CLIP1	CAP-Gly domain-containing linker protein 1	S5	S195	LTKTASESISNLSEA	Unambiguous	1	S5(Phospho): 88.32	3	0.00356215	0.109876	0.0830099	0.103715	0.0662926	0.0756885	0.186477	0.15716	0.135844	0.136319	0.147076
[R].tLDRsGDLGDMEPLkGTTPLmQk.[I]_S5_1	[R].tLDRsGDLGDMEPLkGTTPLmQk.[I]	4	822.433	5.25	0.0007808	O60716-3	CTNND1	Isoform 1AC of Catenin delta-1	S5	S920	HNRTLDRSGDLGDME	Unambiguous	1	S5(Phospho): 98.29	3	0.000330894	0.229943	0.16028	0.0594649	0.0144604	0.0214369	0.309067	0.237293	0.0258456	0.0214792	0.0164631
[R].gsLAsLDsLRk.[G]_S2 S5 S8_3	[R].gsLAsLDsLRk.[G]	3	615.63	3.53	0.02951	O60716-3	CTNND1	Isoform 1AC of Catenin delta-1	S2.S5.S8	S346.S349.S352	LAQHERGSLASLDSL.HERGSLASLDSLRKG.GSLASLDSLRKGGPP	Unambiguous	3	S2(Phospho): 100; S5(Phospho): 100; S8(Phospho): 100	3	0.000137297	0.215814	0.240696	0.0213151	0.0435272	0.0176882	0.253439	0.357346	0.018317	0.025612	0.0172218
[K].eGWkksDFQVNLNNASR.[S]_S6_1	[K].eGWkksDFQVNLNNASR.[S]	4	690.866	2.15	0.03749	O60716-3	CTNND1	Isoform 1AC of Catenin delta-1	S6	S847	EKEGWKKSDFQVNLN	Unambiguous	1	S6(Phospho): 99.66	3	0.0143001	0.131801	0.123731	0.130015	0.0766497	0.106387	0.176832	0.194891	0.112135	0.110519	0.074196
[R].tLDRsGDLGDMEPLk.[G]_S5_1	[R].tLDRsGDLGDMEPLk.[G]	3	729.039	3.54	0.0002598	O60716-3	CTNND1	Isoform 1AC of Catenin delta-1	S5	S920	HNRTLDRSGDLGDME	Unambiguous	1	S5(Phospho): 100	3	0.000393844	0.201374	0.176089	0.0396949	0.0409279	0.0388491	0.294597	0.203808	0.0374351	0.0460536	0.0588492
[K].vSSPLsPLsPGIkSPTIPR.[A]_S6 S14_2	[K].vSSPLsPLsPGIkSPTIPR.[A]	4	638.599	1.61	0.07655	Q9P2B4	CTTNBP2NL	CTTNBP2 N-terminal-like protein	S6.S14	S560.S568	GKVSSPLSPLSPGIK.PLSPGIKSPTIPRAE	Unambiguous	2	S6(Phospho): 97.46; S14(Phospho): 90.09	3	0.0830546	0.138883	0.141547	0.141862	0.0937556	0.104174	0.142499	0.185478	0.106328	0.103056	0.12275
[K].ssPNPFVGsPPk.[G]_S1 S2 S9_2	[K].ssPNPFVGsPPk.[G]	3	611.298	3.56	0.0006232	P98082	DAB2	Disabled homolog 2	S1.S2.S9	S393.S394.S401	QNGFSVKSSPNPFVG.NGFSVKSSPNPFVGS.SPNPFVGSPPKGLSI	Ambiguous	2	S1(Phospho): 50; S2(Phospho): 50; S9(Phospho): 100	3	0.0151504	0.180446	0.180603	0.0612441	0.138631	0.0506828	0.171333	0.268131	0.0542256	0.0749715	0.072714
[K].ssPNPFVGsPPk.[G]_S1 S9_2	[K].ssPNPFVGsPPk.[G]	3	611.298	3.47	0.000199	P98082	DAB2	Disabled homolog 2	S1.S9	S393.S401	QNGFSVKSSPNPFVG.SPNPFVGSPPKGLSI	Unambiguous	2	S1(Phospho): 97.06; S9(Phospho): 100	3	0.0249835	0.183785	0.194322	0.0521086	0.109533	0.0649749	0.152277	0.310342	0.062813	0.0646827	0.0769556
[R].kASsPSPLTIGTPESQR.[K]_S4_1	[R].kASsPSPLTIGTPESQR.[K]	3	765.411	2.81	0.04699	Q9NPI6	DCP1A	mRNA-decapping enzyme 1A	S4	S523	DLERKASSPSPLTIG	Unambiguous	1	S4(Phospho): 85.97	3	0.00377547	0.18389	0.135301	0.103349	0.0663712	0.0857005	0.20569	0.181358	0.0844174	0.113259	0.0994655
[R].kASSPsPLTIGTPESQR.[K]_S6_1	[R].kASSPsPLTIGTPESQR.[K]	2	1147.61	2.85	0.003826	Q9NPI6	DCP1A	mRNA-decapping enzyme 1A	S6	S525	ERKASSPSPLTIGTP	Unambiguous	1	S6(Phospho): 99.68	3	0.0310669	0.167091	0.133675	0.122316	0.033994	0.0991444	0.192004	0.179653	0.104933	0.105699	0.109361
[R].ksASScDVSSSPSLPSR.[T]_S4_1	[R].ksASScDVSSSPSLPSR.[T]	3	764.043	2.43	0.06621	O75140	DEPDC5	DEP domain-containing protein 5	S4	S496	SHSRKSASSCDVSSS	Unambiguous	1	S4(Phospho): 73.96	3	0.0822809	0.143324	0.12595	0.102541	0.0477829	0.111891	0.149487	0.248085	0.127567	0.112606	0.0720697
[R].gGPASVPSSsPGTSVk.[K]_S10_1	[R].gGPASVPSSsPGTSVk.[K]	3	651.675	3.28	0.004695	O43237	DYNC1LI2	Cytoplasmic dynein 1 light intermediate chain 2	S10	S407	PASVPSSSPGTSVKK	Unambiguous	1	S10(Phospho): 87.52	3	0.0397548	0.15068	0.142114	0.11124	0.053577	0.0824572	0.191303	0.13302	0.117394	0.121	0.124808
[R].aETWsLLsDSTMDTR.[Y]_S8 S10_2	[R].aETWsLLsDSTMDTR.[Y]	2	1051.44	3.08	0.004375	O75923-13	DYSF	Isoform 13 of Dysferlin	S8.S10	S167.S169	AETWSLLSDSTMDTR.TWSLLSDSTMDTRYS	Unambiguous	2	S8(Phospho): 99.29; S10(Phospho): 91.99	3	0.0211759	0.160456	0.126506	0.117579	0.104943	0.109864	0.153732	0.228232	0.0628535	0.0951543	0.096847
[K].wDGsEEDEDNSkk.[I]_S4_1	[K].wDGsEEDEDNSkk.[I]	3	769.367	1.38	0.004404	A0A087WUT6	EIF5B	Eukaryotic translation initiation factor 5B	S4	S164	SNKKWDGSEEDEDNS	Unambiguous	1	S4(Phospho): 100	3	0.0233049	0.157447	0.144415	0.11186	0.0730102	0.114542	0.148798	0.207191	0.110129	0.104924	0.0912325
[K].vEmYsGsDDDDDFNkLPk.[K]_Y4 S5 S7_2	[K].vEmYsGsDDDDDFNkLPk.[K]	4	735.335	4.4	0.0002767	A0A087WUT6	EIF5B	Eukaryotic translation initiation factor 5B	Y4.S5.S7	Y134.S135.S137	AKPKVEMYSGSDDDD.KPKVEMYSGSDDDDD.KVEMYSGSDDDDDFN	Ambiguous	2	Y4(Phospho): 51.79; S5(Phospho): 51.79; S7(Phospho): 96.42	3	0.0886712	0.162323	0.140592	0.111107	0.0208709	0.111514	0.145659	0.25618	0.093492	0.102546	0.0986584
[R].hPsREQLIDYLMLk.[V]_S3_1	[R].hPsREQLIDYLMLk.[V]	4	571.062	2.67	0.01925	Q96RT1-8	ERBIN	Isoform 8 of Erbin	S3	S1293	ASVARHPSREQLIDY	Unambiguous	1	S3(Phospho): 99.99	3	0.00228335	0.146351	0.181005	0.0796851	0.0910932	0.0720587	0.188699	0.221488	0.0420115	0.105916	0.0588414
[R].vGsEHSLLDPPGk.[S]_S3_1	[R].vGsEHSLLDPPGk.[S]	3	625.334	3.77	0.00195	Q96RT1-8	ERBIN	Isoform 8 of Erbin	S3	S1179	RPNARVGSEHSLLDP	Unambiguous	1	S3(Phospho): 99.5	3	0.000756016	0.183754	0.147612	0.0807826	0.0851786	0.0320956	0.200224	0.202687	0.0806899	0.0714512	0.0740925
[-].mktPADTGFAFPDWAYkPESSPGsR.[Q]_T3 T7 S24_2	[-].mktPADTGFAFPDWAYkPESSPGsR.[Q]	5	718.948	2.38	0.007919	P50548	ERF	ETS domain-containing transcription factor ERF	T3.T7.S24	T3.T7.S24	MKTPADTGFA.MKTPADTGFAFPDW.KPESSPGSRQIQLWH	Ambiguous	2	T3(Phospho): 50; T7(Phospho): 50; S24(Phospho): 94.79	3	0.048389	0.0892857	0.101704	0.128796	0.164453	0.17556	0.147466	0.181382	0.0963238	0.115015	0.142536
[R].lSSGDPSTSPSLSQTtPSkDTDDQSRk.[N]_S18_1	[R].lSSGDPSTSPSLSQTtPSkDTDDQSRk.[N]	4	898.207	3.52	0.005011	Q99504	EYA3	Eyes absent homolog 3	S18	S271	SLSQTTPSKDTDDQS	Unambiguous	1	S18(Phospho): 92.52	3	0.0996498	0.137884	0.154245	0.0804817	0.0261393	0.128844	0.154865	0.20565	0.131224	0.0863106	0.137479
[R].sNAHVRHsYIDLQR.[A]_S8_1	[R].sNAHVRHsYIDLQR.[A]	4	502.005	3.1	0.03325	Q5VUB5	FAM171A1	Protein FAM171A1	S8	S723	SNAHVRHSYIDLQRA	Unambiguous	1	S8(Phospho): 89.56	3	0.0154107	0.160942	0.127763	0.117096	0.126011	0.0985981	0.157356	0.159749	0.113667	0.107577	0.109906
[R].dHsPTPSVFNSDEERYR.[Y]_S3_1	[R].dHsPTPSVFNSDEERYR.[Y]	4	587.015	1.89	0.002152	Q6UN15	FIP1L1	Pre-mRNA 3'-end-processing factor FIP1	S3	S492	RERERDHSPTPSVFN	Unambiguous	1	S3(Phospho): 98.14	3	0.0858233	0.158773	0.135514	0.144859	0.0879351	0.121671	0.149431	0.170817	0.118739	0.108427	0.0922883
[K].kASLQSGQEGAGDsPGSQFSk.[W]_S14_1	[K].kASLQSGQEGAGDsPGSQFSk.[W]	3	945.152	6.88	2.404e-05	Q12778	FOXO1	Forkhead box protein O1	S14	S287	GQEGAGDSPGSQFSK	Unambiguous	1	S14(Phospho): 99.48	3	0.0896903	0.144496	0.166118	0.132137	0.0117066	0.0673377	0.157699	0.231674	0.0688157	0.136712	0.101456
[R].rPPsPDVIVLSDNEQPSSPR.[V]_S4_1	[R].rPPsPDVIVLSDNEQPSSPR.[V]	3	833.756	4.47	0.0002259	Q86YP4-3	GATAD2A	Isoform 3 of Transcriptional repressor p66-alpha	S4	S100	KSERRPPSPDVIVLS	Unambiguous	1	S4(Phospho): 100	3	0.0864918	0.130849	0.119847	0.116572	0.0901147	0.112762	0.155898	0.181136	0.13103	0.0741596	0.13166
[R].gRLtPSPDIIVLSDNEASsPR.[S]_T4 S19_2	[R].gRLtPSPDIIVLSDNEASsPR.[S]	3	871.758	5.52	6.513e-05	Q8WXI9	GATAD2B	Transcriptional repressor p66-beta	T4.S19	T120.S135	EPERGRLTPSPDIIV.LSDNEASSPRSSSRM	Unambiguous	2	T4(Phospho): 99.99; S19(Phospho): 99.01	3	0.0631921	0.152017	0.158664	0.0871807	0.149151	0.0964442	0.143476	0.242307	0.0841602	0.0965334	0.0872033
[K].tSFNHHINSNHVSSNSTGSS.[-]_S2_1	[K].tSFNHHINSNHVSSNSTGSS.[-]	3	808.36	4.76	0.0001597	P34947	GRK5	G protein-coupled receptor kinase 5	S2	S572	SSPSSKTSFNHHINS	Unambiguous	1	S2(Phospho): 89.98	3	0.0842467	0.170524	0.114493	0.0848756	0.120424	0.119	0.153376	0.204794	0.0931817	0.128229	0.0748408
[R].kGGSYSQAASSDSAQGsDMsLTAckV.[-]_S17 S20_2	[R].kGGSYSQAASSDSAQGsDMsLTAckV.[-]	4	860.897	2.57	0.01016	A0A140T8Y4	HLA-A	HLA class I histocompatibility antigen, A-3 alpha chain	S17.S20	S362.S365	SSDSAQGSDMSLTAC.SAQGSDMSLTACKV	Unambiguous	2	S17(Phospho): 96.59; S20(Phospho): 96.74	3	0.0732777	0.150677	0.146082	0.0834846	0.142536	0.0998513	0.143147	0.274877	0.0943674	0.0868604	0.0600877
[R].kGGSYSQAASSDSAQGsDVsLTAckV.[-]_S17 S20_2	[R].kGGSYSQAASSDSAQGsDVsLTAckV.[-]	3	1136.87	5.88	0.0001753	P05534	HLA-A	HLA class I histocompatibility antigen, A-24 alpha chain	S17.S20	S356.S359	SSDSAQGSDVSLTAC.SAQGSDVSLTACKV	Unambiguous	2	S17(Phospho): 90.25; S20(Phospho): 90.25	3	0.0402548	0.164225	0.144828	0.0981113	0.107223	0.10694	0.135735	0.208404	0.107526	0.109168	0.0718103
[K].eGLGQGQsLEQLEALVQTk.[D]_S8_1	[K].eGLGQGQsLEQLEALVQTk.[D]	4	642.345	4.98	2.24e-05	Q9NSC5	HOMER3	Homer protein homolog 3	S8	S256	EGLGQGQSLEQLEAL	Unambiguous	1	S8(Phospho): 100	3	0.0202304	0.186282	0.13342	0.0764181	0.05054	0.0505763	0.24868	0.144845	0.107216	0.06232	0.0692033
[R].sPSPLVSLQAVk.[E]_S3_1	[R].sPSPLVSLQAVk.[E]	3	588.675	3.56	0.00168	Q9UPZ3	HPS5	Hermansky-Pudlak syndrome 5 protein	S3	S534	PLPFRSPSPLVSLQA	Unambiguous	1	S3(Phospho): 99.82	3	0.0439996	0.179366	0.122654	0.126322	0.0678302	0.0600139	0.245866	0.151115	0.0934662	0.0573767	0.0771597
[R].dSPAFPDsPWRER.[V]_S8_1	[R].dSPAFPDsPWRER.[V]	3	623.623	2.78	0.01381	Q9NQS7	INCENP	Inner centromere protein	S8	S275	DSPAFPDSPWRERVL	Unambiguous	1	S8(Phospho): 100	3	0.00158144	0.20704	0.180003	0.13275	0.0492291	0.0697937	0.233849	0.229355	0.0772291	0.0848399	0.0819709
[R].kPsPEPEGEVGPPk.[I]_S3_1	[R].kPsPEPEGEVGPPk.[I]	3	739.072	4.24	6.327e-05	Q7Z5L9	IRF2BP2	Interferon regulatory factor 2-binding protein 2	S3	S360	TARKRKPSPEPEGEV	Unambiguous	1	S3(Phospho): 100	3	0.018501	0.139002	0.133849	0.104169	0.079667	0.108372	0.138992	0.151153	0.131198	0.116195	0.142133
[R].tVSPGSVsPIHGQGQVVENLk.[A]_T1 S3_2	[R].tVSPGSVsPIHGQGQVVENLk.[A]	4	688.604	3.32	0.002522	Q9NZM3	ITSN2	Intersectin-2	T1.S3	T882.S884	KKSAFTRTVSPGSVS.SAFTRTVSPGSVSPI	Unambiguous	2	T1(Phospho): 99.74; S3(Phospho): 99.74	3	0.00920011	0.21778	0.193679	0.0601336	0.0866722	0.0290176	0.180197	0.362996	0.0326436	0.0389999	0.0257262
[R].aPYQENDGYcPDLELSDsEAESDGNkEk.[V]_S16_1	[R].aPYQENDGYcPDLELSDsEAESDGNkEk.[V]	4	982.7	6.27	8.713e-05	Q92613	JADE3	Protein Jade-3	S16	S774	YCPDLELSDSEAESD	Unambiguous	1	S16(Phospho): 98.05	3	0.00545964	0.156337	0.155747	0.110737	0.0456481	0.074531	0.205569	0.181071	0.100417	0.123398	0.0859748
[K].nGLPGsRPGsPEREVPASAQASGk.[T]_S6 S10_2	[K].nGLPGsRPGsPEREVPASAQASGk.[T]	4	742.621	3.22	0.009902	Q92993-3	KAT5	Isoform 3 of Histone acetyltransferase KAT5	S6.S10	S119.S123	TKNGLPGSRPGSPER.LPGSRPGSPEREVPA	Unambiguous	2	S6(Phospho): 99.91; S10(Phospho): 99.55	3	0.0957638	0.137578	0.144656	0.161837	0.117235	0.125918	0.153322	0.253196	0.0311735	0.125057	0.0889579
[K].sRPVsVktFEDIPLEEPEVk.[V]_S5 T8_2	[K].sRPVsVktFEDIPLEEPEVk.[V]	4	787.417	2.8	0.003702	P35968	KDR	Vascular endothelial growth factor receptor 2	S5.T8	S1235.T1238	KRKSRPVSVKTFEDI.SRPVSVKTFEDIPLE	Unambiguous	2	S5(Phospho): 99.02; T8(Phospho): 100	3	0.00446511	0.174212	0.138184	0.0580292	0.118849	0.0947786	0.195229	0.298636	0.0418529	0.0394959	0.0550677
[R].tLSPSSGYSsQsGTPTLPPk.[G]_S10 T14_2	[R].tLSPSSGYSsQsGTPTLPPk.[G]	4	653.317	3.27	0.01831	Q9P206-2	KIAA1522	Isoform 2 of Uncharacterized protein KIAA1522	S10.T14	S586.T590	SPSSGYSSQSGTPTL.GYSSQSGTPTLPPKG	Unambiguous	2	S10(Phospho): 86.73; T14(Phospho): 86.77	3	0.0554162	0.170759	0.181105	0.100145	0.126634	0.0451391	0.160349	0.342876	0.0242452	0.104974	0.0501394
[R].kNtFTAWSDEEsDYEIDDRDVNk.[I]_S8 S12_2	[R].kNtFTAWSDEEsDYEIDDRDVNk.[I]	5	725.733	3.56	0.04406	Q6PKG0	LARP1	La-related protein 1	S8.S12	S627.S631	KNTFTAWSDEESDYE.TAWSDEESDYEIDDR	Unambiguous	2	S8(Phospho): 84.64; S12(Phospho): 86.47	3	0.0553505	0.123891	0.143071	0.115127	0.104794	0.103703	0.151584	0.304572	0.0916147	0.0851133	0.0691332
[R].hsSNPPLESHVGWVmDSR.[E]_S3_1	[R].hsSNPPLESHVGWVmDSR.[E]	3	787.363	3.72	8.97e-05	Q6PKG0	LARP1	La-related protein 1	S3	S824	KRKTRHSSNPPLESH	Unambiguous	1	S3(Phospho): 92.67	3	0.0368325	0.108281	0.133685	0.136129	0.13985	0.128793	0.144764	0.159572	0.0925476	0.119243	0.114974
[R].dIEIStEEEkDtGDLkDSSLLk.[T]_S5 T6_2	[R].dIEIStEEEkDtGDLkDSSLLk.[T]	5	709.167	3.14	0.07408	Q4G0J3-3	LARP7	Isoform 3 of La-related protein 7	S5.T6	S344.T345	ENRDIEISTEEEKDT.NRDIEISTEEEKDTG	Unambiguous	2	S5(Phospho): 96.5; T6(Phospho): 96.5	3	0.0898142	0.188082	0.145612	0.131029	0.0035537	0.0891168	0.144551	0.241105	0.0771736	0.0991488	0.0755403
[K].sPSEARQDVDLcLVSScEYk.[H]_S1_1	[K].sPSEARQDVDLcLVSScEYk.[H]	3	961.126	3.64	0.001956	P46821	MAP1B	Microtubule-associated protein 1B	S1	S2072	CYTAEKKSPSEARQD	Unambiguous	1	S1(Phospho): 99.92	3	0.0343995	0.137234	0.137263	0.118524	0.142136	0.117745	0.155464	0.141761	0.111042	0.109817	0.121447
[K].vSPSkSPsLsPSPPSPLEk.[T]_S12 S15_2	[K].vSPSkSPsLsPSPPSPLEk.[T]	3	923.488	2.39	0.04018	P46821	MAP1B	Microtubule-associated protein 1B	S12.S15	S1262.S1265	KSPSLSPSPPSPLEK.SLSPSPPSPLEKTPL	Unambiguous	2	S12(Phospho): 74.39; S15(Phospho): 99.99	3	0.0122441	0.173878	0.174112	0.112926	0.0212979	0.0690212	0.176891	0.2339	0.0599405	0.074967	0.112631
[R].sPSSESSPQHPtPPARPR.[H]_T12_1	[R].sPSSESSPQHPtPPARPR.[H]	3	742.031	2.92	0.001516	O14733-2	MAP2K7	Isoform 2 of Dual specificity mitogen-activated protein kinase kinase 7	T12	T66	ESSPQHPTPPARPRH	Unambiguous	1	T12(Phospho): 98.92	3	0.0250869	0.138872	0.171491	0.0874786	0.144707	0.0980614	0.209054	0.182238	0.128667	0.0928464	0.0756533
[R].rAcWAWGPSsPkPGEAQNGR.[R]_S9_1	[R].rAcWAWGPSsPkPGEAQNGR.[R]	3	917.448	2.72	0.05185	Q16584	MAP3K11	Mitogen-activated protein kinase kinase kinase 11	S9	S569	ACWAWGPSSPKPGEA	Unambiguous	1	S9(Phospho): 90.18	3	0.0600315	0.0938014	0.0953257	0.14422	0.124617	0.146545	0.170799	0.154496	0.122275	0.137182	0.0729554
[R].skVGsTENIk.[H]_S5_1	[R].skVGsTENIk.[H]	3	610.684	2.35	0.005114	E7EVA0	MAP4	Microtubule-associated protein	S5	S2086	NVRSKVGSTENIKHQ	Unambiguous	1	S5(Phospho): 92.01	3	0.00381648	0.17006	0.172222	0.073622	0.0378313	0.0914437	0.166807	0.230625	0.101927	0.112529	0.0951454
[R].tPsPTPQPTsPQRsPSPLLGHSLGNSk.[I]_T5 S14 S16_3	[R].tPsPTPQPTsPQRsPSPLLGHSLGNSk.[I]	4	867.422	2.44	0.002892	O15021	MAST4	Microtubule-associated serine/threonine-protein kinase 4	T5.S14.S16	T1389.S1398.S1400	LARTPSPTPQPTSPQ.QPTSPQRSPSPLLGH.TSPQRSPSPLLGHSL	Unambiguous	3	T5(Phospho): 81.76; S14(Phospho): 98.47; S16(Phospho): 99.41	3	0.0438531	0.17024	0.166613	0.0884305	0.0963831	0.0627537	0.153339	0.317654	0.0673893	0.106106	0.0272727
[R].mPGMsPANPsLHSPVPDASHSPR.[A]_S5 S13_2	[R].mPGMsPANPsLHSPVPDASHSPR.[A]	3	920.076	3.04	0.09125	O60244	MED14	Mediator of RNA polymerase II transcription subunit 14	S5.S13	S1128.S1136	AARMPGMSPANPSLH.PANPSLHSPVPDASH	Unambiguous	2	S5(Phospho): 100; S13(Phospho): 87.37	3	0.00282193	0.142423	0.142583	0.113462	0.0992107	0.122213	0.146635	0.164197	0.0890045	0.109267	0.0943073
[R].tPQNFSVPsPGPLNTPVNPsSVMSPAGSSQAEEQQYLDk.[L]_S9 S24_2	[R].tPQNFSVPsPGPLNTPVNPsSVMSPAGSSQAEEQQYLDk.[L]	4	1176.81	6.04	0.0001012	Q96RN5	MED15	Mediator of RNA polymerase II transcription subunit 15	S9.S24	S505.S520	PQNFSVPSPGPLNTP.VNPSSVMSPAGSSQA	Unambiguous	2	S9(Phospho): 99.77; S24(Phospho): 97.88	3	0.00783755	0.139434	0.150508	0.103055	0.1341	0.0913566	0.156521	0.173281	0.103087	0.0966013	0.102056
[R].kIVEPEVVGEsDsEVEGDAWR.[M]_S11 S13_2	[R].kIVEPEVVGEsDsEVEGDAWR.[M]	3	983.465	5.68	6.335e-05	P55081	MFAP1	Microfibrillar-associated protein 1	S11.S13	S116.S118	EPEVVGESDSEVEGD.EVVGESDSEVEGDAW	Unambiguous	2	S11(Phospho): 100; S13(Phospho): 100	3	0.068016	0.130776	0.182512	0.105435	0.0694341	0.100721	0.134034	0.250254	0.0900476	0.0915983	0.0879166
[K].tLGSQSFNTSDSAMLTPPssPPPPPPPGEEPATLR.[R]_T16 S19 S20_2	[K].tLGSQSFNTSDSAMLTPPssPPPPPPPGEEPATLR.[R]	4	988.215	4.43	0.0003838	Q7RTP6	MICAL3	[F-actin]-methionine sulfoxide oxidase MICAL3	T16.S19.S20	T1454.S1457.S1458	TSDSAMLTPPSSPPP.SAMLTPPSSPPPPPP.AMLTPPSSPPPPPPP	Ambiguous	2	T16(Phospho): 98.93; S19(Phospho): 50.53; S20(Phospho): 50.53	3	0.088546	0.135901	0.114413	0.128039	0.202359	0.134184	0.14369	0.176465	0.083589	0.0957875	0.101612
[K].yFDTNsEVEEEsEEDEDYIPSEDWkk.[E]_S6 S12_2	[K].yFDTNsEVEEEsEEDEDYIPSEDWkk.[E]	5	812.757	5.38	0.0002532	Q8N108-12	MIER1	Isoform 2 of Mesoderm induction early response protein 1	S6.S12	S213.S219	CKYFDTNSEVEEESE.NSEVEEESEEDEDYI	Unambiguous	2	S6(Phospho): 94.56; S12(Phospho): 97.18	3	0.0683951	0.149667	0.173964	0.101705	0.109727	0.107263	0.128955	0.272772	0.0628871	0.0884437	0.0780601
[R].hSskPVLPTSGWk.[A]_S2_1	[R].hSskPVLPTSGWk.[A]	3	731.082	2.86	0.0003062	Q9C0I1	MTMR12	Myotubularin-related protein 12	S2	S715	FALLQRHSSKPVLPT	Unambiguous	1	S2(Phospho): 94.91	3	0.0605913	0.154916	0.153212	0.114803	0.086631	0.132107	0.139711	0.209503	0.0709879	0.114707	0.101177
[R].rSNLsLAsLTFQR.[Q]_S5 S8_2	[R].rSNLsLAsLTFQR.[Q]	3	627.979	1.77	0.04133	Q8N699	MYCT1	Myc target protein 1	S5.S8	S138.S141	CERRSNLSLASLTFQ.RSNLSLASLTFQRQA	Unambiguous	2	S5(Phospho): 90.33; S8(Phospho): 90.33	3	0.0741797	0.137672	0.164449	0.097128	0.145253	0.113206	0.139376	0.239822	0.073547	0.109775	0.0668999
[R].sNLsLAsLTFQR.[Q]_S1 S7_2	[R].sNLsLAsLTFQR.[Q]	3	575.945	3.38	0.000256	Q8N699	MYCT1	Myc target protein 1	S1.S7	S135.S141	HSGCERRSNLSLASL.RSNLSLASLTFQRQA	Unambiguous	2	S1(Phospho): 99.99; S7(Phospho): 100	3	0.0763899	0.175226	0.143902	0.0777018	0.155527	0.0883776	0.147359	0.260042	0.057758	0.09895	0.0845488
[R].sRsSYTHGLNR.[T]_S1_1	[R].sRsSYTHGLNR.[T]	3	529.593	2.55	0.004045	Q8N699	MYCT1	Myc target protein 1	S1	S112	QWSSSRRSRSSYTHG	Unambiguous	1	S1(Phospho): 78.27	3	0.0205351	0.183968	0.157796	0.0684231	0.133067	0.0779778	0.164907	0.224609	0.0820212	0.112763	0.0570936
[R].lAALALASSENSssTPEEcEEMSEkPk.[K]_S14 T15_2	[R].lAALALASSENSssTPEEcEEMSEkPk.[K]	4	936.443	4.88	0.0002137	O00567	NOP56	Nucleolar protein 56	S14.T15	S467.T468	ASSENSSSTPEECEE.SSENSSSTPEECEEM	Unambiguous	2	S14(Phospho): 84.19; T15(Phospho): 96.96	3	0.0361139	0.133897	0.12184	0.12313	0.162002	0.130525	0.142393	0.187168	0.106996	0.0945053	0.0927052
[R].iRtQSFsLQER.[Q]_T3 S5_2	[R].iRtQSFsLQER.[Q]	3	585.28	1.6	0.07034	P29474	NOS3	Nitric oxide synthase, endothelial	T3.S5	T1175.S1177	EVTSRIRTQSFSLQE.TSRIRTQSFSLQERQ	Unambiguous	2	T3(Phospho): 99.99; S5(Phospho): 93.15	3	0.0697465	0.199729	0.12754	0.0832391	0.146697	0.0857126	0.147324	0.246519	0.0625532	0.0932096	0.076938
[R].kGLPLGSAVSsPVLFSPVGR.[R]_S11_1	[R].kGLPLGSAVSsPVLFSPVGR.[R]	3	836.146	3.85	0.0002942	Q8WUM0	NUP133	Nuclear pore complex protein Nup133	S11	S45	PLGSAVSSPVLFSPV	Unambiguous	1	S11(Phospho): 91.12	3	0.097255	0.117496	0.164082	0.103215	0.0142061	0.100153	0.158346	0.179374	0.12203	0.081442	0.123749
[K].yLsFTPPEkDGFPsGTPALNAk.[G]_S3 T16_2	[K].yLsFTPPEkDGFPsGTPALNAk.[G]	3	1062.21	3.43	0.03852	Q13177	PAK2	Serine/threonine-protein kinase PAK 2	S3.T16	S141.T154	TVKQKYLSFTPPEKD.KDGFPSGTPALNAKG	Unambiguous	2	S3(Phospho): 98.03; T16(Phospho): 88.68	3	0.0452439	0.186851	0.14769	0.13165	0.00788011	0.0528635	0.159525	0.276282	0.0558201	0.0941527	0.0465354
[K].yLsFTPPEkDGFPsGTPALNAk.[G]_Y1 T5 S14_2	[K].yLsFTPPEkDGFPsGTPALNAk.[G]	5	637.725	3.62	0.02128	Q13177	PAK2	Serine/threonine-protein kinase PAK 2	Y1.T5.S14	Y139.T143.S152	SNTVKQKYLSFTPPE.KQKYLSFTPPEKDGF.PEKDGFPSGTPALNA	Ambiguous	2	Y1(Phospho): 84.89; T5(Phospho): 45.65; S14(Phospho): 45.71	3	0.0411232	0.191977	0.168702	0.103434	0.0171316	0.032914	0.146063	0.329536	0.0730508	0.0820592	0.049879
[R].sNSPLPsIQLQPQsPSASkk.[H]_S3 S14_2	[R].sNSPLPsIQLQPQsPSASkk.[H]	3	981.187	2.94	0.007049	Q08174-2	PCDH1	Isoform 2 of Protocadherin-1	S3.S14	S973.S984	GRHYRSNSPLPSIQL.SIQLQPQSPSASKKH	Unambiguous	2	S3(Phospho): 90.56; S14(Phospho): 98.83	3	0.0153342	0.149613	0.158682	0.111087	0.0677309	0.0968103	0.159609	0.285737	0.0592838	0.0613102	0.0585058
[R].sNSPLPsIQLQPQsPSASkk.[H]_S1 S3 S14_2	[R].sNSPLPsIQLQPQsPSASkk.[H]	5	589.115	2.06	0.0008572	Q08174-2	PCDH1	Isoform 2 of Protocadherin-1	S1.S3.S14	S971.S973.S984	DLGRHYRSNSPLPSI.GRHYRSNSPLPSIQL.SIQLQPQSPSASKKH	Ambiguous	2	S1(Phospho): 50; S3(Phospho): 50; S14(Phospho): 97.06	3	0.0375059	0.167027	0.179125	0.0813231	0.083355	0.0656824	0.144165	0.31755	0.0719463	0.0844576	0.0464367
[R].sNSPLPsIQLQPQsPSASkk.[H]_S1 S14_2	[R].sNSPLPsIQLQPQsPSASkk.[H]	4	736.143	3.63	0.0008147	Q08174-2	PCDH1	Isoform 2 of Protocadherin-1	S1.S14	S971.S984	DLGRHYRSNSPLPSI.SIQLQPQSPSASKKH	Unambiguous	2	S1(Phospho): 91.92; S14(Phospho): 99.91	3	0.0185935	0.174425	0.169612	0.0808342	0.0487907	0.069076	0.159594	0.305177	0.078817	0.0860513	0.0330289
[K].kANNSQEPsPQLASSVASTR.[S]_S9_1	[K].kANNSQEPsPQLASSVASTR.[S]	3	870.786	3.68	0.000377	Q96HC4	PDLIM5	PDZ and LIM domain protein 5	S9	S313	ANNSQEPSPQLASSV	Unambiguous	1	S9(Phospho): 83.74	3	0.0499647	0.126579	0.12971	0.104068	0.0524918	0.109803	0.140916	0.173405	0.128241	0.141107	0.131201
[R].lDSsEMDHsENEDYTMSSPLPGk.[K]_S3 S4 S9_2	[R].lDSsEMDHsENEDYTMSSPLPGk.[K]	3	1063.12	3.52	0.0004929	Q9NTI5	PDS5B	Sister chromatid cohesion protein PDS5 homolog B	S3.S4.S9	S1176.S1177.S1182	RIKGRLDSSEMDHSE.IKGRLDSSEMDHSEN.DSSEMDHSENEDYTM	Ambiguous	2	S3(Phospho): 53.12; S4(Phospho): 53.12; S9(Phospho): 93.76	3	0.0268188	0.112197	0.118062	0.101611	0.140955	0.108276	0.163804	0.233664	0.0879868	0.11603	0.112709
[K].gRLDSSEMDHSENEDytmSSPLPGk.[K]_S6 T17_2	[K].gRLDSSEMDHSENEDytmSSPLPGk.[K]	4	854.867	3.23	0.01634	Q9NTI5	PDS5B	Sister chromatid cohesion protein PDS5 homolog B	S6.T17	S1177.T1188	IKGRLDSSEMDHSEN.HSENEDYTMSSPLPG	Unambiguous	2	S6(Phospho): 86.24; T17(Phospho): 85.9	3	0.0825715	0.121024	0.119145	0.129315	0.153482	0.179409	0.140853	0.138122	0.0856168	0.093485	0.129499
[K].ncHksAPTsPTATNISSk.[T]_S5 T8_2	[K].ncHksAPTsPTATNISSk.[T]	4	687.843	2.48	0.001494	Q9H792	PEAK1	Pseudopodium-enriched atypical kinase 1	S5.T8	S568.T571	PRKNCHKSAPTSPTA.NCHKSAPTSPTATNI	Unambiguous	2	S5(Phospho): 99.99; T8(Phospho): 91.31	3	0.0723408	0.103529	0.128229	0.185088	0.00891034	0.081261	0.188364	0.284025	0.0180691	0.0769081	0.0529651
[K].nAIkVPIVINPNAyDNLAIYk.[S]_Y14_1	[K].nAIkVPIVINPNAyDNLAIYk.[S]	3	1037.58	5.39	0.0002185	Q9H792	PEAK1	Pseudopodium-enriched atypical kinase 1	Y14	Y635	IVINPNAYDNLAIYK	Unambiguous	1	Y14(Phospho): 100	3	0.0832126	0.144286	0.14862	0.121046	0.0110838	0.0871442	0.154315	0.290997	0.111206	0.0913231	0.0380291
[R].sHSsPSQIPk.[K]_S4_1	[R].sHSsPSQIPk.[K]	2	803.426	3.07	0.02318	Q9H792	PEAK1	Pseudopodium-enriched atypical kinase 1	S4	S1036	EKKRSHSSPSQIPKK	Unambiguous	1	S4(Phospho): 99.41	3	0.0151972	0.148835	0.132132	0.108381	0.124234	0.0983992	0.148044	0.16217	0.100688	0.122996	0.098999
[K].akESQQYYHsLAVR.[Q]_S10_1	[K].akESQQYYHsLAVR.[Q]	4	555.292	4.29	0.0002829	Q9H792	PEAK1	Pseudopodium-enriched atypical kinase 1	S10	S1374	ESQQYYHSLAVRQSL	Unambiguous	1	S10(Phospho): 99.29	3	0.0257219	0.159916	0.149014	0.119445	0.0108568	0.0758915	0.173662	0.225015	0.0958182	0.0891646	0.051265
[R].yQQPFEDFRIsQEHLADHFDSR.[E]_S11_1	[R].yQQPFEDFRIsQEHLADHFDSR.[E]	4	769.358	3.43	0.0006498	P19174-2	PLCG1	Isoform 2 of 1-phosphatidylinositol 4,5-bisphosphate phosphodiesterase gamma-1	S11	S1264	PFEDFRISQEHLADH	Unambiguous	1	S11(Phospho): 100	3	0.0840932	0.145259	0.122972	0.109634	0.107198	0.0953453	0.158595	0.147627	0.140272	0.117339	0.0872962
[K].dGsGDSHPDFPEDADIDLkDVDk.[I]_S3_1	[K].dGsGDSHPDFPEDADIDLkDVDk.[I]	4	814.395	3.57	0.00184	Q08752	PPID	Peptidyl-prolyl cis-trans isomerase D	S3	S198	GIFPKDGSGDSHPDF	Unambiguous	1	S3(Phospho): 98.51	3	0.0638901	0.163589	0.13207	0.110386	0.000802928	0.0893491	0.157105	0.246225	0.114339	0.101831	0.0841496
[K].iRSsVEkENQk.[S]_S4_1	[K].iRSsVEkENQk.[S]	4	522.047	1.35	0.004131	Q13427	PPIG	Peptidyl-prolyl cis-trans isomerase G	S4	S717	EDEKIRSSVEKENQK	Unambiguous	1	S4(Phospho): 99.14	3	0.0889248	0.146829	0.141878	0.124443	0.00703415	0.0961101	0.163468	0.203152	0.097464	0.126043	0.0978982
[R].rSTGVSFWTQDsDENEQEQQsDTEEGSNkk.[E]_S12 S21_2	[R].rSTGVSFWTQDsDENEQEQQsDTEEGSNkk.[E]	4	1074.24	5.48	0.003089	O14974	PPP1R12A	Protein phosphatase 1 regulatory subunit 12A	S12.S21	S862.S871	VSFWTQDSDENEQEQ.ENEQEQQSDTEEGSN	Unambiguous	2	S12(Phospho): 99.94; S21(Phospho): 95.46	3	0.0115828	0.135154	0.171198	0.0726535	0.0667668	0.0795697	0.175743	0.305233	0.0886188	0.0642801	0.0419526
[K].tNLTSQSSTTNLPGSPGSPGsPGsPGSPGSVPk.[N]_S21 S30_2	[K].tNLTSQSSTTNLPGSPGSPGsPGsPGSPGSVPk.[N]	5	731.953	3.6	0.001875	Q6IN85	PPP4R3A	Serine/threonine-protein phosphatase 4 regulatory subunit 3A	S21.S30	S774.S783	GSPGSPGSPGSPGSP.GSPGSPGSVPKNTSQ	Unambiguous	2	S21(Phospho): 93.7; S30(Phospho): 99.87	3	0.0255749	0.153626	0.146884	0.130569	0.0646336	0.116096	0.149851	0.195332	0.0884732	0.0911804	0.0785472
[R].kTVsLTPsPTTQVETPDLVDHDNTsPLFR.[T]_S4 S8 T24 S25_3	[R].kTVsLTPsPTTQVETPDLVDHDNTsPLFR.[T]	4	974.22	5.12	0.002043	Q05209	PTPN12	Tyrosine-protein phosphatase non-receptor type 12	S4.S8.T24.S25	S567.S571.T587.S588	YQTRKTVSLTPSPTT.KTVSLTPSPTTQVET.DLVDHDNTSPLFRTP.LVDHDNTSPLFRTPL	Ambiguous	3	S4(Phospho): 98.79; S8(Phospho): 96.15; T24(Phospho): 50; S25(Phospho): 50	3	0.0122325	0.150914	0.16864	0.111601	0.033468	0.0729784	0.16133	0.231656	0.0785457	0.0896273	0.0739523
[R].sSStSDILEPFTVER.[A]_S1_1	[R].sSStSDILEPFTVER.[A]	3	659.654	3.87	0.000785	A0A1B0GUI1	RALGAPA1	Ral GTPase-activating protein subunit alpha-1	S1	S795	EEQPLPRSSSTSDIL	Unambiguous	1	S1(Phospho): 95.21	3	0.00234279	0.161056	0.131431	0.0897591	0.0639504	0.0668841	0.207807	0.162266	0.103378	0.0843397	0.0998343
[R].nNkkPYVSLAQQMAPPsPSNSTPNSSSGSNGNDQLSk.[T]_S19_1	[R].nNkkPYVSLAQQMAPPsPSNSTPNSSSGSNGNDQLSk.[T]	4	1207.87	4.31	0.0001234	Q15434	RBMS2	RNA-binding motif, single-stranded-interacting protein 2	S19	S37	QMAPPSPSNSTPNSS	Unambiguous	1	S19(Phospho): 80.82	3	0.0937986	0.153703	0.170114	0.121925	0.0135936	0.117698	0.149204	0.220557	0.0923604	0.105337	0.0633928
[R].eREEsEDELEEANGNNPIDIEVDQNk.[E]_S5_1	[R].eREEsEDELEEANGNNPIDIEVDQNk.[E]	3	1185.22	6.21	4.194e-05	Q9UKL0	RCOR1	REST corepressor 1	S5	S260	QKREREESEDELEEA	Unambiguous	1	S5(Phospho): 100	3	0.0858106	0.171437	0.126758	0.107243	0.101848	0.106704	0.130438	0.197523	0.0961907	0.121526	0.0950173
[R].tSADAQEPAsPVVsPQQsPPTSPHTWR.[K]_S10 S14 T21 S22_3	[R].tSADAQEPAsPVVsPQQsPPTSPHTWR.[K]	4	832.616	2.53	0.0002255	Q96D71	REPS1	RalBP1-associated Eps domain-containing protein 1	S10.S14.T21.S22	S162.S166.T173.S174	ADAQEPASPVVSPQQ.EPASPVVSPQQSPPT.SPQQSPPTSPHTWRK.PQQSPPTSPHTWRKH	Ambiguous	3	S10(Phospho): 100; S14(Phospho): 99.82; T21(Phospho): 44.75; S22(Phospho): 44.75	3	0.0306199	0.136351	0.161414	0.109671	0.107572	0.0960832	0.137208	0.199126	0.110696	0.0988776	0.107022
[R].tPkDsPGIPPsAGAHQLFR.[G]_S5 S11_2	[R].tPkDsPGIPPsAGAHQLFR.[G]	3	865.438	2.78	0.01891	Q15418-2	RPS6KA1	Isoform 2 of Ribosomal protein S6 kinase alpha-1	S5.S11	S372.S378	TSRTPKDSPGIPPSA.DSPGIPPSAGAHQLF	Unambiguous	2	S5(Phospho): 99.53; S11(Phospho): 100	3	0.0236076	0.0865111	0.115844	0.110526	0.134626	0.102962	0.174963	0.285769	0.0754739	0.114397	0.0808834
[K].sTLESEkPGsPEAAETsPPSNIIDHcEk.[L]_S10 T16 S17_2	[K].sTLESEkPGsPEAAETsPPSNIIDHcEk.[L]	4	965.213	4.06	0.0005414	Q96T23	RSF1	Remodeling and spacing factor 1	S10.T16.S17	S622.T628.S629	LESEKPGSPEAAETS.GSPEAAETSPPSNII.SPEAAETSPPSNIID	Ambiguous	2	S10(Phospho): 100; T16(Phospho): 49.97; S17(Phospho): 49.97	3	0.0936964	0.160914	0.147369	0.111925	0.153305	0.0978531	0.135914	0.215344	0.107824	0.0976227	0.0862046
[R].skSDNSSHPQkDEGDNPETIMSSGNVNSSS.[-]_S6_1	[R].skSDNSSHPQkDEGDNPETIMSSGNVNSSS.[-]	4	976.457	3.85	0.001335	P21453	S1PR1	Sphingosine 1-phosphate receptor 1	S6	S358	SRSKSDNSSHPQKDE	Unambiguous	1	S6(Phospho): 73.73	3	0.0924621	0.189438	0.132228	0.101007	0.00496196	0.115117	0.163575	0.301201	0.0533883	0.136315	0.0544284
[R].kkGsPGLAsGSVGQSPNSAPk.[A]_S4 S9 S11_2	[R].kkGsPGLAsGSVGQSPNSAPk.[A]	3	1010.88	2.83	0.01933	Q14162	SCARF1	Scavenger receptor class F member 1	S4.S9.S11	S742.S747.S749	ALNRKKGSPGLASGS.KGSPGLASGSVGQSP.SPGLASGSVGQSPNS	Ambiguous	2	S4(Phospho): 50.46; S9(Phospho): 50.46; S11(Phospho): 96.38	3	0.0319562	0.158193	0.183933	0.0924172	0.0660035	0.0861406	0.150184	0.293993	0.0890446	0.0933383	0.078378
[R].qEkPSSPSPMPssTPSPSLNLGNTEEAIR.[D]_S8 S18_2	[R].qEkPSSPSPMPssTPSPSLNLGNTEEAIR.[D]	3	1219.59	4.58	0.009643	O95810	SDPR	Serum deprivation-response protein	S8.S18	S27.S37	QEKPSSPSPMPSSTP.PSSTPSPSLNLGNTE	Unambiguous	2	S8(Phospho): 92.49; S18(Phospho): 97.13	3	0.0159225	0.160635	0.141789	0.108733	0.0579874	0.0972195	0.168509	0.235752	0.0885424	0.110926	0.12392
[R].aRSMIILQDSAPEsGDAPRPPPAAtPPERPk.[R]_S3 S14 T25_2	[R].aRSMIILQDSAPEsGDAPRPPPAAtPPERPk.[R]	4	968.494	2.02	0.04767	Q9BYB0	SHANK3	SH3 and multiple ankyrin repeat domains protein 3	S3.S14.T25	S891.S902.T913	ERQKRARSMIILQDS.LQDSAPESGDAPRPP.PRPPPAATPPERPKR	Ambiguous	2	S3(Phospho): 97.66; S14(Phospho): 49.65; T25(Phospho): 49.65	3	0.000314631	0.190457	0.149978	0.106574	0.0640528	0.0908463	0.205455	0.196976	0.0490032	0.0627424	0.0564602
[R].sRsPsPsPLPSPASGPGPGAPGPR.[R]_S1 S3 S5_3	[R].sRsPsPsPLPSPASGPGPGAPGPR.[R]	3	893.738	3.83	0.07475	Q9BYB0	SHANK3	SH3 and multiple ankyrin repeat domains protein 3	S1.S3.S5	S1634.S1636.S1638	VRSVSARSRSPSPSP.SVSARSRSPSPSPLP.SARSRSPSPSPLPSP	Unambiguous	3	S1(Phospho): 89.69; S3(Phospho): 89.69; S5(Phospho): 98.54	3	0.0348098	0.155063	0.17947	0.110558	0.0956077	0.109628	0.142916	0.266155	0.0597236	0.0968899	0.0664752
[R].lGGAEEERPGtPELAPAPmQSAAVAEPLPsPR.[A]_T11 S30_2	[R].lGGAEEERPGtPELAPAPmQSAAVAEPLPsPR.[A]	3	1210.91	6.21	0.0004172	Q9BYB0	SHANK3	SH3 and multiple ankyrin repeat domains protein 3	T11.S30	T1234.S1253	AEEERPGTPELAPAP.AVAEPLPSPRAQPPG	Unambiguous	2	T11(Phospho): 100; S30(Phospho): 100	3	0.0491748	0.130613	0.126351	0.105018	0.122684	0.124617	0.148122	0.221562	0.100754	0.102791	0.123519
[R].lQASLSSsDVRFPQsPHSGR.[H]_S6 S18_2	[R].lQASLSSsDVRFPQsPHSGR.[H]	4	637.051	1.52	0.00169	Q13796	SHROOM2	Protein Shroom2	S6.S18	S413.S425	SRLQASLSSSDVRFP.RFPQSPHSGRHPPLY	Unambiguous	2	S6(Phospho): 90.39; S18(Phospho): 91.79	3	0.0960523	0.160629	0.242115	0.0946888	0.0733786	0.0564592	0.123585	0.370395	0.0720489	0.0587041	0.0723236
[R].sRssPSTDHYkQEASVELR.[R]_S3 S6_2	[R].sRssPSTDHYkQEASVELR.[R]	4	699.585	2.46	0.01337	Q13796	SHROOM2	Protein Shroom2	S3.S6	S921.S924	HVHGRSRSSPSTDHY.GRSRSSPSTDHYKQE	Unambiguous	2	S3(Phospho): 84.34; S6(Phospho): 75.9	3	0.0597141	0.138158	0.207573	0.0862647	0.0183623	0.0836605	0.149127	0.26969	0.0942195	0.14046	0.0831432
[K].gPHSPQVPSQVQSPmtSR.[L]_S13_1	[K].gPHSPQVPSQVQSPmtSR.[L]	3	743.696	4.35	0.0001659	O43166	SIPA1L1	Signal-induced proliferation-associated 1-like protein 1	S13	S1087	QVPSQVQSPMTSRLN	Unambiguous	1	S13(Phospho): 93.59	3	0.0544699	0.126711	0.138249	0.0945174	0.0458698	0.0946266	0.160644	0.244233	0.155191	0.137886	0.0811431
[R].hSAsPVVFTSAR.[S]_S4_1	[R].hSAsPVVFTSAR.[S]	3	523.267	2.73	0.00136	O43166	SIPA1L1	Signal-induced proliferation-associated 1-like protein 1	S4	S1433	MSSRHSASPVVFTSA	Unambiguous	1	S4(Phospho): 99.37	3	0.0352486	0.130195	0.121889	0.112398	0.10332	0.103385	0.153333	0.132202	0.145167	0.122483	0.152997
[R].tQAPPtPDkVQMtWTR.[E]_T6 T13_2	[R].tQAPPtPDkVQMtWTR.[E]	3	825.735	2.14	0.02737	A0A0G2JNW7	SLC12A7	Solute carrier family 12 member 7	T6.T13	T973.T980	ARTQAPPTPDKVQMT.TPDKVQMTWTREKLI	Unambiguous	2	T6(Phospho): 99.99; T13(Phospho): 89.62	3	0.0536315	0.156778	0.153691	0.0805451	0.0557471	0.0742735	0.168268	0.361352	0.060313	0.140303	0.0496109
[K].iPsAVsTVsMQNIHPk.[S]_S3 S6 S9_3	[K].iPsAVsTVsMQNIHPk.[S]	4	602.539	3.97	0.0002641	P19634	SLC9A1	Sodium/hydrogen exchanger 1	S3.S6.S9	S599.S602.S605	GGMGKIPSAVSTVSM.GKIPSAVSTVSMQNI.PSAVSTVSMQNIHPK	Unambiguous	3	S3(Phospho): 100; S6(Phospho): 90.81; S9(Phospho): 99.88	3	0.0191344	0.148394	0.224053	0.0395423	0.0884297	0.0477554	0.171135	0.352841	0.0421425	0.0550363	0.0337174
[K].iPSAVsTVsMQNIHPk.[S]_S3 S6 S9_2	[K].iPSAVsTVsMQNIHPk.[S]	3	776.395	1.94	0.002562	P19634	SLC9A1	Sodium/hydrogen exchanger 1	S3.S6.S9	S599.S602.S605	GGMGKIPSAVSTVSM.GKIPSAVSTVSMQNI.PSAVSTVSMQNIHPK	Ambiguous	2	S3(Phospho): 48.22; S6(Phospho): 48.22; S9(Phospho): 99.99	3	0.0694301	0.127866	0.165581	0.106668	0.0761439	0.124407	0.143404	0.26148	0.0394995	0.0867389	0.0995285
[R].iSsksPGHMVILDQTk.[G]_S2 S5_2	[R].iSsksPGHMVILDQTk.[G]	4	647.845	4.21	0.003242	Q9NWH9	SLTM	SAFB-like transcription modulator	S2.S5	S550.S553	SEEKKRISSKSPGHM.KKRISSKSPGHMVIL	Unambiguous	2	S2(Phospho): 88.46; S5(Phospho): 88.46	3	0.0375268	0.180921	0.129394	0.118947	0.0681647	0.0959666	0.155769	0.231746	0.103327	0.110409	0.08827
[R].kGssGNASEVSVAcLTER.[I]_S3 S4_2	[R].kGssGNASEVSVAcLTER.[I]	3	824.055	4.07	0.0004631	Q69YQ0	SPECC1L	Cytospin-A	S3.S4	S384.S385	IERSRKGSSGNASEV.ERSRKGSSGNASEVS	Unambiguous	2	S3(Phospho): 100; S4(Phospho): 100	3	0.0570496	0.11706	0.171755	0.0761066	0.161859	0.0745183	0.174292	0.23959	0.0737218	0.104933	0.068425
[R].kTQsFYMSSPGPSEYcPSER.[T]_S4_1	[R].kTQsFYMSSPGPSEYcPSER.[T]	3	959.44	4.5	0.0002453	Q08AE8	SPIRE1	Protein spire homolog 1	S4	S735	RLKRKTQSFYMSSPG	Unambiguous	1	S4(Phospho): 98.6	3	0.0872278	0.131599	0.129523	0.10139	0.0537881	0.103641	0.148777	0.128692	0.120253	0.117297	0.154025
[K].aQtPPGPSLSGSksPcPQEk.[S]_T3 S12 S14_2	[K].aQtPPGPSLSGSksPcPQEk.[S]	3	967.482	2.22	0.0452	Q9UQ35	SRRM2	Serine/arginine repetitive matrix protein 2	T3.S12.S14	T1003.S1012.S1014	YPKVKAQTPPGPSLS.PGPSLSGSKSPCPQE.PSLSGSKSPCPQEKS	Ambiguous	2	T3(Phospho): 99.88; S12(Phospho): 46.16; S14(Phospho): 46.16	3	0.0164905	0.164972	0.153725	0.100511	0.129912	0.0929984	0.164022	0.25923	0.0880432	0.0813851	0.0956992
[K].aQtPPGPSLSGSksPcPQEk.[S]_T3 S14_2	[K].aQtPPGPSLSGSksPcPQEk.[S]	4	725.865	3.99	0.0009033	Q9UQ35	SRRM2	Serine/arginine repetitive matrix protein 2	T3.S14	T1003.S1014	YPKVKAQTPPGPSLS.PSLSGSKSPCPQEKS	Unambiguous	2	T3(Phospho): 97.87; S14(Phospho): 86.26	3	0.0257978	0.163208	0.166467	0.107849	0.110525	0.102678	0.145556	0.243607	0.090471	0.100532	0.0945564
[R].nHSGsRTPPVALNSSR.[M]_T7_1	[R].nHSGsRTPPVALNSSR.[M]	3	663.669	2.62	0.002235	Q9UQ35	SRRM2	Serine/arginine repetitive matrix protein 2	T7	T2104	RNHSGSRTPPVALNS	Unambiguous	1	T7(Phospho): 98.28	3	0.0473493	0.130778	0.163784	0.117201	0.140343	0.111756	0.15803	0.161155	0.116141	0.0945598	0.12274
[K].vkAQtPPGPSLSGSksPcPQEk.[S]_T5 S10 S12_2	[K].vkAQtPPGPSLSGSksPcPQEk.[S]	4	839.946	2.73	0.01673	Q9UQ35	SRRM2	Serine/arginine repetitive matrix protein 2	T5.S10.S12	T1003.S1008.S1010	YPKVKAQTPPGPSLS.AQTPPGPSLSGSKSP.TPPGPSLSGSKSPCP	Ambiguous	2	T5(Phospho): 100; S10(Phospho): 44.41; S12(Phospho): 44.41	3	0.0849531	0.137915	0.180947	0.126451	0.0126135	0.0829744	0.154731	0.27857	0.119646	0.101685	0.0885108
[K].lDsDFNIsSHSELENSSELk.[S]_S9 S11_2	[K].lDsDFNIsSHSELENSSELk.[S]	4	718.082	3.17	0.01878	P28290	SSFA2	Sperm-specific antigen 2	S9.S11	S425.S427	DSDFNISSHSELENS.DFNISSHSELENSSE	Unambiguous	2	S9(Phospho): 79.61; S11(Phospho): 79.61	3	0.0558912	0.118763	0.22055	0.0425896	0.139646	0.0152174	0.189633	0.467951	0.0356146	0.041979	0.0462434
[R].gSSMSsPPPLPPPPPMsPSWSER.[S]_S6 S17_2	[R].gSSMSsPPPLPPPPPMsPSWSER.[S]	4	703.313	4.88	0.0002686	Q8N3V7-2	SYNPO	Isoform 2 of Synaptopodin	S6.S17	S718.S729	GRGSSMSSPPPLPPP.LPPPPPMSPSWSERS	Unambiguous	2	S6(Phospho): 85.88; S17(Phospho): 98.2	3	0.0545875	0.109712	0.108205	0.115862	0.1622	0.162516	0.160707	0.206594	0.0689118	0.124226	0.114455
[R].dRAsPAAAEEVVPEWAscLkSPR.[I]_S4 S17_2	[R].dRAsPAAAEEVVPEWAscLkSPR.[I]	3	1048.84	3.07	0.01405	Q8N3V7-2	SYNPO	Isoform 2 of Synaptopodin	S4.S17	S441.S454	PAPRDRASPAAAEEV.EVVPEWASCLKSPRI	Unambiguous	2	S4(Phospho): 100; S17(Phospho): 87.47	3	0.00577955	0.148078	0.184936	0.0984458	0.0377222	0.0843489	0.1861	0.271238	0.0824817	0.0819951	0.079663
[R].sPtDSDVSLDSEDSGAksPGILGYNIcPR.[G]_S1 S14_2	[R].sPtDSDVSLDSEDSGAksPGILGYNIcPR.[G]	3	1219.23	4.34	0.002185	Q8N3V7-2	SYNPO	Isoform 2 of Synaptopodin	S1.S14	S854.S867	RPFLYRRSPTDSDVS.VSLDSEDSGAKSPGI	Unambiguous	2	S1(Phospho): 99.15; S14(Phospho): 95.53	3	0.0742387	0.111341	0.0854966	0.124068	0.0769073	0.101521	0.133592	0.210413	0.148633	0.136388	0.159991
[K].tAANksPcETIsSPSSTLESk.[D]_S6 T17_2	[K].tAANksPcETIsSPSSTLESk.[D]	3	1014.83	3.57	0.004989	Q9C0D5	TANC1	Protein TANC1	S6.T17	S207.T218	SKTAANKSPCETISS.TISSPSSTLESKDSG	Unambiguous	2	S6(Phospho): 99.96; T17(Phospho): 78.49	3	0.0180094	0.196323	0.161192	0.101553	0.0740646	0.0723927	0.162091	0.29276	0.0626562	0.093845	0.0747998
[R].qQPPLGPSSsLLsLPGLk.[S]_S10 S13_2	[R].qQPPLGPSSsLLsLPGLk.[S]	2	1219.15	2.44	0.03893	Q4KMP7	TBC1D10B	TBC1 domain family member 10B	S10.S13	S658.S661	PPLGPSSSLLSLPGL.GPSSSLLSLPGLKSR	Unambiguous	2	S10(Phospho): 77.76; S13(Phospho): 99.96	3	0.0244954	0.130632	0.148621	0.10602	0.125302	0.094075	0.148375	0.207413	0.111592	0.095206	0.096013
[R].nREEEWDPEYtPk.[S]_T11_1	[R].nREEEWDPEYtPk.[S]	3	744.352	2.35	0.001657	Q9Y2W1	THRAP3	Thyroid hormone receptor-associated protein 3	T11	T874	EEWDPEYTPKSKKYY	Unambiguous	1	T11(Phospho): 99.04	3	0.0641941	0.138711	0.19822	0.0624887	0.122339	0.0824696	0.17225	0.210777	0.0630982	0.0748543	0.151683
[R].kHGLAHDEMksPR.[E]_S11_1	[R].kHGLAHDEMksPR.[E]	3	758.414	1.9	0.007502	Q9Y2W1	THRAP3	Thyroid hormone receptor-associated protein 3	S11	S698	LAHDEMKSPREPGYK	Unambiguous	1	S11(Phospho): 100	3	0.0814301	0.100954	0.181204	0.0742575	0.0810979	0.0981774	0.166011	0.196111	0.166496	0.102373	0.113927
[R].kSVSTSSPAGAAIASTSGASNNSsSN.[-]_S25_1	[R].kSVSTSSPAGAAIASTSGASNNSsSN.[-]	3	960.134	4.85	5.253e-06	Q86UE8	TLK2	Serine/threonine-protein kinase tousled-like 2	S25	S771	GASNNSSSN	Unambiguous	1	S25(Phospho): 94.56	3	0.0677651	0.175088	0.152729	0.121179	0.0242614	0.107644	0.146074	0.257652	0.104467	0.0630072	0.0597168
[R].gHsPAFLQPQNGNSR.[H]_S3_1	[R].gHsPAFLQPQNGNSR.[H]	3	640.311	4.42	0.0004734	Q9UHN6	TMEM2	Transmembrane protein 2	S3	S10	ATDSRGHSPAFLQPQ	Unambiguous	1	S3(Phospho): 100	3	0.02007	0.164515	0.124149	0.0984194	0.100286	0.11939	0.186582	0.150254	0.0904109	0.112376	0.0791102
[K].nTPASAsLEGLAQTAGR.[R]_S7_1	[K].nTPASAsLEGLAQTAGR.[R]	3	651.66	4.44	0.0001327	Q96Q45-3	TMEM237	Isoform 3 of Transmembrane protein 237	S7	S73	KNTPASASLEGLAQT	Unambiguous	1	S7(Phospho): 99.97	3	0.0575664	0.128144	0.162744	0.0890741	0.135563	0.0848966	0.163713	0.166556	0.0970929	0.129528	0.102079
[R].gYPsPGAHsPR.[A]_S4 S9_2	[R].gYPsPGAHsPR.[A]	2	757.822	2.74	0.03393	Q63HR2-4	TNS2	Isoform 4 of Tensin-2	S4.S9	S830.S835	GEGRGYPSPGAHSPR.YPSPGAHSPRAGSIS	Unambiguous	2	S4(Phospho): 99.97; S9(Phospho): 100	3	0.0862502	0.164224	0.214678	0.0836558	0.170753	0.0472085	0.141747	0.332429	0.0409059	0.0645592	0.057822
[R].eGPSGHSTLPRsPR.[D]_S12_1	[R].eGPSGHSTLPRsPR.[D]	3	596.298	2.61	0.001317	Q63HR2-4	TNS2	Isoform 4 of Tensin-2	S12	S903	GHSTLPRSPRDAPCS	Unambiguous	1	S12(Phospho): 100	3	0.0319712	0.125345	0.129804	0.109316	0.0961353	0.0830293	0.160094	0.163768	0.0931159	0.145159	0.12853
[K].nRVPsAGDVEk.[A]_S5_1	[K].nRVPsAGDVEk.[A]	3	570.639	1.93	0.01092	Q15785	TOMM34	Mitochondrial import receptor subunit TOM34	S5	S186	ATKNRVPSAGDVEKA	Unambiguous	1	S5(Phospho): 100	3	0.0647383	0.137543	0.128145	0.117131	0.155049	0.108069	0.144056	0.195701	0.0996943	0.10132	0.106143
[R].nAVALSAsPQLk.[E]_S8_1	[R].nAVALSAsPQLk.[E]	3	579.663	3.11	0.001153	Q92547	TOPBP1	DNA topoisomerase 2-binding protein 1	S8	S888	NAVALSASPQLKEAQ	Unambiguous	1	S8(Phospho): 100	3	0.0722944	0.126907	0.184137	0.0922439	0.0582325	0.132263	0.153674	0.199651	0.0617497	0.0818477	0.11933
[R].kPLSLAGDEETEcQSsPk.[H]_S16_1	[R].kPLSLAGDEETEcQSsPk.[H]	4	686.603	2.93	0.0002036	Q86TN4-4	TRPT1	Isoform 4 of tRNA 2'-phosphotransferase 1	S16	S242	EETECQSSPKHSSRE	Unambiguous	1	S16(Phospho): 99.23	3	0.0383951	0.160887	0.144912	0.110795	0.14805	0.0895316	0.154862	0.180326	0.105221	0.0917054	0.112936
[R].gQPEGPLPSSsPRsPSGLRPR.[G]_S9 S14_2	[R].gQPEGPLPSSsPRsPSGLRPR.[G]	3	850.082	1.92	0.03513	P49815	TSC2	Tuberin	S9.S14	S1447.S1452	QPEGPLPSSSPRSPS.LPSSSPRSPSGLRPR	Unambiguous	2	S9(Phospho): 75.5; S14(Phospho): 85.23	3	0.0155518	0.141174	0.157006	0.0934745	0.108232	0.0810869	0.162216	0.237028	0.0531537	0.111733	0.0843519
[R].gNQSGRsPNNPFSR.[V]_S7_1	[R].gNQSGRsPNNPFSR.[V]	3	609.623	2.07	0.01479	Q9UNY4	TTF2	Transcription termination factor 2	S7	S883	RGNQSGRSPNNPFSR	Unambiguous	1	S7(Phospho): 98.27	3	0.0717413	0.139377	0.133763	0.106965	0.0796982	0.116103	0.136775	0.204349	0.0854169	0.125246	0.0963536
[R].kHSEEAEFTPPLkcsPk.[R]_S15_1	[R].kHSEEAEFTPPLkcsPk.[R]	5	597.126	2.54	0.04326	Q3B726	TWISTNB	DNA-directed RNA polymerase I subunit RPA43	S15	S328	FTPPLKCSPKRKGKS	Unambiguous	1	S15(Phospho): 100	3	0.0293634	0.151053	0.184802	0.111502	0.0341651	0.146322	0.175747	0.224349	0.0856834	0.0619426	0.0379139
[R].rYPSSISssPQkDLTQAk.[N]_S7 S8 S9_2	[R].rYPSSISssPQkDLTQAk.[N]	5	568.898	2.81	0.01229	Q14157-5	UBAP2L	Isoform 5 of Ubiquitin-associated protein 2-like	S7.S8.S9	S607.S608.S609	RRYPSSISSSPQKDL.RYPSSISSSPQKDLT.YPSSISSSPQKDLTQ	Ambiguous	2	S7(Phospho): 46.04; S8(Phospho): 46.04; S9(Phospho): 86.26	3	0.0790162	0.144393	0.186461	0.129536	0.0194801	0.0604772	0.144561	0.327354	0.0506553	0.0965316	0.0523915
[R].rYPSsIsSSPQkDLTQAk.[N]_S5 T15_2	[R].rYPSsIsSSPQkDLTQAk.[N]	4	710.87	2.25	0.03028	Q14157-5	UBAP2L	Isoform 5 of Ubiquitin-associated protein 2-like	S5.T15	S605.T615	QTRRYPSSISSSPQK.SSPQKDLTQAKNGFS	Unambiguous	2	S5(Phospho): 85.07; T15(Phospho): 99.12	3	0.0909445	0.155623	0.214925	0.135497	0.0217059	0.0546154	0.128765	0.321722	0.0400939	0.0857344	0.0503254
[K].nPSDSAVHsPFTkR.[Q]_S9_1	[K].nPSDSAVHsPFTkR.[Q]	4	521.02	4.2	0.001099	Q14157-5	UBAP2L	Isoform 5 of Ubiquitin-associated protein 2-like	S9	S416	PSDSAVHSPFTKRQA	Unambiguous	1	S9(Phospho): 99.18	3	0.038046	0.10289	0.143064	0.10771	0.0299834	0.0737707	0.153994	0.176243	0.136968	0.12988	0.16687
[K].lSSskENLDASk.[E]_S4_1	[K].lSSskENLDASk.[E]	3	682.709	2.3	0.00936	Q8NFA0	USP32	Ubiquitin carboxyl-terminal hydrolase 32	S4	S1423	SKNKLSSSKENLDAS	Unambiguous	1	S4(Phospho): 82.28	3	0.000970347	0.179327	0.177272	0.0714674	0.00982269	0.0527326	0.242112	0.183291	0.0756829	0.0825235	0.0630368
[R].sDsPENkYSDSTGHSk.[A]_S3_1	[R].sDsPENkYSDSTGHSk.[A]	4	627.307	4.41	0.001566	Q9BTA9	WAC	WW domain-containing adapter protein with coiled-coil	S3	S64	KMLRRSDSPENKYSD	Unambiguous	1	S3(Phospho): 87.97	3	0.0847415	0.138768	0.152797	0.104599	0.0366417	0.0945674	0.134405	0.232012	0.117703	0.119307	0.0863797
[R].hHSSSSQSGSSIQRHsPsPR.[R]_S11 S16 S18_2	[R].hHSSSSQSGSSIQRHsPsPR.[R]	4	634.535	2.83	0.0004292	Q5T200	ZC3H13	Zinc finger CCCH domain-containing protein 13	S11.S16.S18	S341.S346.S348	SSSQSGSSIQRHSPS.GSSIQRHSPSPRRKR.SIQRHSPSPRRKRTP	Ambiguous	2	S11(Phospho): 50.22; S16(Phospho): 49.78; S18(Phospho): 99.12	3	0.0105159	0.0549154	0.173512	0.0879598	0.09282	0.0502707	0.278772	0.262527	0.124152	0.0663753	0.0430422
[K].kSEAGHAsSPDSEVTSLcQk.[E]_S8_1	[K].kSEAGHAsSPDSEVTSLcQk.[E]	3	962.484	3.11	0.01877	Q6NZY4	ZCCHC8	Zinc finger CCHC domain-containing protein 8	S8	S597	KSEAGHASSPDSEVT	Unambiguous	1	S8(Phospho): 83.73	3	0.00968421	0.136701	0.115272	0.116017	0.117829	0.125994	0.148959	0.16552	0.118413	0.110297	0.10121
[R].tHLGLATNEDSSLLAkDSPPtPtMYk.[Y]_S18 T21_2	[R].tHLGLATNEDSSLLAkDSPPtPtMYk.[Y]	4	909.456	3.31	0.001158	Q9C0B5	ZDHHC5	Palmitoyltransferase ZDHHC5	S18.T21	S345.T348	SSLLAKDSPPTPTMY.LAKDSPPTPTMYKYR	Unambiguous	2	S18(Phospho): 100; T21(Phospho): 89.4	3	0.0358857	0.15639	0.151205	0.101071	0.126507	0.0861619	0.154986	0.24272	0.118565	0.0623995	0.0863817
[R].tkskGsLEITESQSADAEPPPPPkPDLSR.[Y]_S12 S14_2	[R].tkskGsLEITESQSADAEPPPPPkPDLSR.[Y]	4	1035.54	2.76	0.005858	Q9C0B5	ZDHHC5	Palmitoyltransferase ZDHHC5	S12.S14	S305.S307	GSLEITESQSADAEP.LEITESQSADAEPPP	Unambiguous	2	S12(Phospho): 74.51; S14(Phospho): 88.6	3	0.0002976	0.180842	0.27074	0.0260614	0.0103452	0.0268622	0.260297	0.319565	0.0568736	0.0203843	0.00533106
[R].aFkPEETSSNsDPPsPPVLNNSHPVPR.[S]_S11 S15_2	[R].aFkPEETSSNsDPPsPPVLNNSHPVPR.[S]	4	880.428	3.41	0.01801	O60293	ZFC3H1	Zinc finger C3H1 domain-containing protein	S11.S15	S651.S655	PEETSSNSDPPSPPV.SSNSDPPSPPVLNNS	Unambiguous	2	S11(Phospho): 76.68; S15(Phospho): 100	3	0.000527091	0.12412	0.142028	0.125547	0.136601	0.16176	0.182346	0.175574	0.0736986	0.0772121	0.081268
[R].kPIsDNsFSSDEEQSTGPIk.[Y]_S4 S7 S9_2	[R].kPIsDNsFSSDEEQSTGPIk.[Y]	4	754.117	3.05	0.001278	O60293	ZFC3H1	Zinc finger C3H1 domain-containing protein	S4.S7.S9	S1298.S1301.S1303	KFWRKPISDNSFSSD.RKPISDNSFSSDEEQ.PISDNSFSSDEEQST	Ambiguous	2	S4(Phospho): 52.08; S7(Phospho): 52.08; S9(Phospho): 85.88	3	0.0331456	0.131888	0.139479	0.102816	0.165786	0.0949703	0.174493	0.2545	0.0735226	0.109295	0.0675011
[R].kPISDNSFssDEEQSTGPIk.[Y]_S9 S15_2	[R].kPISDNSFssDEEQSTGPIk.[Y]	3	1005.15	3.47	0.004585	O60293	ZFC3H1	Zinc finger C3H1 domain-containing protein	S9.S15	S1303.S1309	PISDNSFSSDEEQST.FSSDEEQSTGPIKYA	Unambiguous	2	S9(Phospho): 77.65; S15(Phospho): 87.24	3	0.0255969	0.150424	0.13808	0.103316	0.144593	0.105591	0.157977	0.232861	0.087827	0.105038	0.0780313
[R].gPPASsPAPAPkFsPVTPk.[F]_S6 S14_2	[R].gPPASsPAPAPkFsPVTPk.[F]	4	670.86	3.16	0.0005838	Q15942	ZYX	Zyxin	S6.S14	S259.S267	PRGPPASSPAPAPKF.PAPAPKFSPVTPKFT	Unambiguous	2	S6(Phospho): 90.68; S14(Phospho): 99.98	3	0.0294714	0.151467	0.198162	0.0756581	0.0738567	0.0429345	0.149958	0.338964	0.05249	0.0565173	0.0467161
[R].gPPASsPAPAPkFsPVTPk.[F]_S5 S6 S14_2	[R].gPPASsPAPAPkFsPVTPk.[F]	5	536.889	4.13	0.04866	Q15942	ZYX	Zyxin	S5.S6.S14	S258.S259.S267	QPRGPPASSPAPAPK.PRGPPASSPAPAPKF.PAPAPKFSPVTPKFT	Ambiguous	2	S5(Phospho): 50; S6(Phospho): 50; S14(Phospho): 100	3	0.0232372	0.141495	0.199736	0.0640485	0.0816717	0.0566559	0.159003	0.325858	0.0531957	0.0700011	0.0479409
[R].rEQGGSGLGsGSSGGGGSTSGLGSGYIGR.[V]_S10_1	[R].rEQGGSGLGsGSSGGGGSTSGLGSGYIGR.[V]	3	951.112	3.11	0.0005395	Q2M2I8	AAK1	AP2-associated protein kinase 1	S10	S18	QGGSGLGSGSSGGGG	Unambiguous	1	S10(Phospho): 96.94	4	0.0435751	0.158855	0.191244	0.0934587	0.0561511	0.118774	0.145231	0.17149	0.0433132	0.0856924	0.12418
[K].kLSVPTsDEEDEVPAPkPR.[G]_S7_1	[K].kLSVPTsDEEDEVPAPkPR.[G]	4	716.139	3.81	0.0001437	Q8NE71	ABCF1	ATP-binding cassette sub-family F member 1	S7	S109	KKLSVPTSDEEDEVP	Unambiguous	1	S7(Phospho): 93.14	4	0.0901986	0.146916	0.158123	0.117365	0.0746316	0.136407	0.144823	0.141326	0.103923	0.112963	0.109365
[R].gLHsELGEsSLILk.[A]_S4 S9 S10_2	[R].gLHsELGEsSLILk.[A]	3	701.03	2.74	0.005333	G3V1W8	ACVRL1	Serine/threonine-protein kinase receptor	S4.S9.S10	S169.S174.S175	EKQRGLHSELGESSL.LHSELGESSLILKAS.HSELGESSLILKASE	Ambiguous	2	S4(Phospho): 100; S9(Phospho): 50; S10(Phospho): 50	4	0.00339554	0.245676	0.155259	0.0747692	0.112446	0.0430076	0.20627	0.257803	0.0518785	0.0504426	0.0349289
[R].gLHsELGEsSLILk.[A]_S4 S9_2	[R].gLHsELGEsSLILk.[A]	3	701.033	2.86	0.005634	G3V1W8	ACVRL1	Serine/threonine-protein kinase receptor	S4.S9	S169.S174	EKQRGLHSELGESSL.LHSELGESSLILKAS	Unambiguous	2	S4(Phospho): 100; S9(Phospho): 92.06	4	0.00784705	0.217924	0.189286	0.0787903	0.13974	0.0321076	0.187425	0.277031	0.0601511	0.0379069	0.0553381
[R].gLHSELGEsSLILk.[A]_S9_1	[R].gLHSELGEsSLILk.[A]	2	1011.06	3.8	0.0005086	G3V1W8	ACVRL1	Serine/threonine-protein kinase receptor	S9	S174	LHSELGESSLILKAS	Unambiguous	1	S9(Phospho): 92.7	4	0.0333106	0.200426	0.162349	0.106302	0.114274	0.0547628	0.211132	0.124849	0.0921218	0.0741568	0.0673984
[K].kLELDGEkETAPEEPGsPAk.[S]_S17_1	[K].kLELDGEkETAPEEPGsPAk.[S]	4	781.181	3.99	0.0001777	P35612	ADD2	Beta-adducin	S17	S592	TAPEEPGSPAKSAPA	Unambiguous	1	S17(Phospho): 100	4	0.076016	0.148088	0.134286	0.104341	0.0301535	0.101764	0.140528	0.146349	0.141409	0.133287	0.119301
[K].kLSSERPsSDGEGVVENGITTcNGk.[E]_S9_1	[K].kLSSERPsSDGEGVVENGITTcNGk.[E]	5	678.548	2.59	0.00109	Q8N556-2	AFAP1	Isoform 2 of Actin filament-associated protein 1	S9	S283	LSSERPSSDGEGVVE	Unambiguous	1	S9(Phospho): 80.61	4	0.00974035	0.163129	0.189659	0.0830744	0.119365	0.0711314	0.172503	0.163682	0.0518527	0.11247	0.0875998
[K].lSSERPsSDGEGVVENGITTcNGk.[E]_S8_1	[K].lSSERPsSDGEGVVENGITTcNGk.[E]	3	1011.15	4.26	4.045e-05	Q8N556-2	AFAP1	Isoform 2 of Actin filament-associated protein 1	S8	S283	LSSERPSSDGEGVVE	Unambiguous	1	S8(Phospho): 92.04	4	0.0360566	0.187466	0.186456	0.0758453	0.145712	0.0682462	0.167122	0.140698	0.107751	0.0560575	0.102801
[K].sLLGDSAPTLHLNkGTPsQsPVVGR.[S]_T16 S18 S20_2	[K].sLLGDSAPTLHLNkGTPsQsPVVGR.[S]	3	1050.55	3.1	0.05985	P52594-4	AGFG1	Isoform 4 of Arf-GAP domain and FG repeat-containing protein 1	T16.S18.S20	T177.S179.S181	TLHLNKGTPSQSPVV.HLNKGTPSQSPVVGR.NKGTPSQSPVVGRSQ	Ambiguous	2	T16(Phospho): 99.73; S18(Phospho): 50.04; S20(Phospho): 50.04	4	0.0150286	0.191153	0.192033	0.102751	0.0499737	0.118675	0.136778	0.225021	0.076022	0.0760024	0.0633152
[K].sLLGDSAPTLHLNkGTPsQsPVVGR.[S]_T9 S20_2	[K].sLLGDSAPTLHLNkGTPsQsPVVGR.[S]	5	630.73	3.71	0.001037	P52594-4	AGFG1	Isoform 4 of Arf-GAP domain and FG repeat-containing protein 1	T9.S20	T170.S181	LLGDSAPTLHLNKGT.NKGTPSQSPVVGRSQ	Unambiguous	2	T9(Phospho): 94.94; S20(Phospho): 82.76	4	0.0538606	0.193134	0.189351	0.100431	0.0421553	0.0827559	0.12464	0.300332	0.0727646	0.0798725	0.0660322
[K].asLGsLEGEAEAEASSPk.[G]_S2 S5_2	[K].asLGsLEGEAEAEASSPk.[G]	3	784.367	3.63	0.0001757	Q09666	AHNAK	Neuroblast differentiation-associated protein AHNAK	S2.S5	S5749.S5752	DLKSSKASLGSLEGE.SSKASLGSLEGEAEA	Unambiguous	2	S2(Phospho): 100; S5(Phospho): 100	4	0.000273444	0.303873	0.241732	0.0188305	0.103972	0.0108246	0.25812	0.297688	0.00300272	0.00824556	0.00776088
[K].sSkAsLGsLEGEAEAEAsSPk.[G]_S5 S8 S19_3	[K].sSkAsLGsLEGEAEAEAsSPk.[G]	3	988.131	4.5	0.01664	Q09666	AHNAK	Neuroblast differentiation-associated protein AHNAK	S5.S8.S19	S5749.S5752.S5763	DLKSSKASLGSLEGE.SSKASLGSLEGEAEA.EAEAEASSPKGKFSL	Unambiguous	3	S5(Phospho): 95.99; S8(Phospho): 99.14; S19(Phospho): 98.07	4	0.00240729	0.229416	0.287037	0.0219159	0.058796	0.0155665	0.216218	0.397866	0.0146258	0.011892	0.0150081
[K].sSkAsLGsLEGEAEAEASSPk.[G]_S5 S8_2	[K].sSkAsLGsLEGEAEAEASSPk.[G]	5	577.287	4.64	0.0002334	Q09666	AHNAK	Neuroblast differentiation-associated protein AHNAK	S5.S8	S5749.S5752	DLKSSKASLGSLEGE.SSKASLGSLEGEAEA	Unambiguous	2	S5(Phospho): 99.74; S8(Phospho): 99.95	4	0.000221551	0.273621	0.251569	0.0391238	0.0566724	0.00808705	0.223823	0.327733	0.0267425	0.0190675	0.0143755
[R].lPSGsGAAsPTGSAVDIR.[A]_S5 S9_2	[R].lPSGsGAAsPTGSAVDIR.[A]	2	1016.47	6.11	8.134e-05	Q09666	AHNAK	Neuroblast differentiation-associated protein AHNAK	S5.S9	S212.S216	VIRLPSGSGAASPTG.PSGSGAASPTGSAVD	Unambiguous	2	S5(Phospho): 100; S9(Phospho): 99.96	4	0.000550071	0.256849	0.278852	0.0655297	0.115333	0.0473065	0.1617	0.232682	0.0362672	0.0473771	0.0465506
[K].gGVtGSPEASISGskGDLk.[S]_T4 S14_2	[K].gGVtGSPEASISGskGDLk.[S]	4	649.333	4.2	0.0004275	Q09666	AHNAK	Neuroblast differentiation-associated protein AHNAK	T4.S14	T5729.S5739	PKGKGGVTGSPEASI.PEASISGSKGDLKSS	Unambiguous	2	T4(Phospho): 98.79; S14(Phospho): 90.33	4	0.0101545	0.229363	0.285236	0.0534879	0.0262929	0.0966922	0.139734	0.30383	0.0386892	0.0371244	0.0568561
[K].sPQISMsDIDLNLkGPk.[I]_S7_1	[K].sPQISMsDIDLNLkGPk.[I]	4	653.361	3.15	0.0004867	Q09666	AHNAK	Neuroblast differentiation-associated protein AHNAK	S7	S4522	KSPQISMSDIDLNLK	Unambiguous	1	S7(Phospho): 99.95	4	0.00542679	0.189797	0.208845	0.120652	0.00293585	0.0622301	0.196469	0.204988	0.0691959	0.0653041	0.0539509
[K].gkGGVTGSPEASISGskGDLk.[S]_S16_1	[K].gkGGVTGSPEASISGskGDLk.[S]	3	976.883	3.83	0.001169	Q09666	AHNAK	Neuroblast differentiation-associated protein AHNAK	S16	S5739	PEASISGSKGDLKSS	Unambiguous	1	S16(Phospho): 99.89	4	0.000252046	0.285143	0.246856	0.0695088	0.00701179	0.0686292	0.176458	0.224496	0.0486923	0.0468361	0.0358839
[K].gkGGVTGSPEASISGskGDLk.[S]_S14_1	[K].gkGGVTGSPEASISGskGDLk.[S]	4	732.912	2.12	0.001486	Q09666	AHNAK	Neuroblast differentiation-associated protein AHNAK	S14	S5737	GSPEASISGSKGDLK	Unambiguous	1	S14(Phospho): 88.26	4	0.000158581	0.260481	0.244342	0.062211	0.0172963	0.0629577	0.18364	0.242755	0.0607106	0.0536701	0.0337157
[K].gkGGVTGsPEAsISGSk.[G]_S8 S12_2	[K].gkGGVTGsPEAsISGSk.[G]	3	789.406	2.85	0.03734	Q09666	AHNAK	Neuroblast differentiation-associated protein AHNAK	S8.S12	S5731.S5735	GKGGVTGSPEASISG.VTGSPEASISGSKGD	Unambiguous	2	S8(Phospho): 99.89; S12(Phospho): 99.78	4	0.0600683	0.219831	0.200283	0.0871936	0.00995942	0.144579	0.132085	0.192651	0.0396001	0.0884111	0.107956
[K].skGHYEVTGsDDETGk.[L]_S10_1	[K].skGHYEVTGsDDETGk.[L]	4	620.062	3.27	0.0005718	Q09666	AHNAK	Neuroblast differentiation-associated protein AHNAK	S10	S5841	GHYEVTGSDDETGKL	Unambiguous	1	S10(Phospho): 99.16	4	0.0103499	0.190424	0.178538	0.0954601	0.0197105	0.100451	0.158175	0.183337	0.0923853	0.0920471	0.10441
[K].gGVTGSPEASISGskGDLk.[S]_S14_1	[K].gGVTGSPEASISGskGDLk.[S]	4	629.342	4.55	0.0001712	Q09666	AHNAK	Neuroblast differentiation-associated protein AHNAK	S14	S5739	PEASISGSKGDLKSS	Unambiguous	1	S14(Phospho): 100	4	0.000288443	0.255016	0.21757	0.0619415	0.0251967	0.0688004	0.209086	0.165561	0.0716938	0.0477634	0.0751209
[K].fkMPsMNIQTHk.[I]_S5_1	[K].fkMPsMNIQTHk.[I]	4	558.054	1.92	0.002167	Q09666	AHNAK	Neuroblast differentiation-associated protein AHNAK	S5	S1571	GPKFKMPSMNIQTHK	Unambiguous	1	S5(Phospho): 100	4	0.0180387	0.218212	0.217864	0.0716234	0.0158907	0.139262	0.157402	0.146375	0.0807758	0.0738015	0.100531
[K].vktPEMIIQkPk.[I]_T3_1	[K].vktPEMIIQkPk.[I]	3	803.492	3.35	0.0008121	Q09666	AHNAK	Neuroblast differentiation-associated protein AHNAK	T3	T490	MKGTKVKTPEMIIQK	Unambiguous	1	T3(Phospho): 100	4	0.0099687	0.206125	0.181367	0.0852515	0.0123436	0.0797849	0.189293	0.134338	0.106179	0.0845813	0.108182
[K].aSISVHsPQk.[S]_S7_1	[K].aSISVHsPQk.[S]	3	531.293	2.16	0.01768	O43572	AKAP10	A-kinase anchor protein 10, mitochondrial	S7	S52	KASISVHSPQKSTKN	Unambiguous	1	S7(Phospho): 100	4	0.0900146	0.122097	0.226161	0.0878957	0.121882	0.110482	0.141243	0.185212	0.0849442	0.093951	0.092945
[K].fLSHsTDsLNk.[I]_S5 S8_2	[K].fLSHsTDsLNk.[I]	3	622.966	2.98	0.00448	Q12802-2	AKAP13	Isoform 2 of A-kinase anchor protein 13	S5.S8	S1933.S1936	TWKFLSHSTDSLNKI.FLSHSTDSLNKISKV	Unambiguous	2	S5(Phospho): 99.3; S8(Phospho): 100	4	0.028152	0.202325	0.227695	0.0651254	0.144202	0.0649821	0.133069	0.276651	0.0602903	0.0556217	0.0531035
[K].fLSHsTDsLNk.[I]_S5 T6 S8_2	[K].fLSHsTDsLNk.[I]	2	933.946	2.54	0.04608	Q12802-2	AKAP13	Isoform 2 of A-kinase anchor protein 13	S5.T6.S8	S1933.T1934.S1936	TWKFLSHSTDSLNKI.WKFLSHSTDSLNKIS.FLSHSTDSLNKISKV	Ambiguous	2	S5(Phospho): 50.12; T6(Phospho): 50.12; S8(Phospho): 99.74	4	0.0162461	0.192424	0.249655	0.0709541	0.12767	0.0667797	0.134961	0.262964	0.0400152	0.059015	0.0573482
[K].gkSsPIcSTTGDDkLcADSAcQQNTVTSSGDLVAk.[L]_S4_1	[K].gkSsPIcSTTGDDkLcADSAcQQNTVTSSGDLVAk.[L]	4	1164.58	5.59	0.0002207	Q12802-2	AKAP13	Isoform 2 of A-kinase anchor protein 13	S4	S650	QSQKGKSSPICSTTG	Unambiguous	1	S4(Phospho): 83.95	4	0.0562901	0.158972	0.146209	0.137003	0.0234793	0.0838576	0.179186	0.16091	0.0811121	0.0910378	0.0787294
[K].eHYPVSsPsSPSPPAQPGGVSR.[N]_S6 S7 S10_2	[K].eHYPVSsPsSPSPPAQPGGVSR.[N]	3	870.393	3.9	0.0008468	O75179	ANKRD17	Ankyrin repeat domain-containing protein 17	S6.S7.S10	S2041.S2042.S2045	AKEHYPVSSPSSPSP.KEHYPVSSPSSPSPP.YPVSSPSSPSPPAQP	Ambiguous	2	S6(Phospho): 47.26; S7(Phospho): 47.26; S10(Phospho): 98.49	4	0.0110003	0.172212	0.174304	0.0997551	0.14103	0.127837	0.143479	0.196768	0.0490439	0.0924744	0.0853017
[R].aPsPAPSSVPLGSEkPSNVSQDR.[K]_S3_1	[R].aPsPAPSSVPLGSEkPSNVSQDR.[K]	3	949.156	3.02	0.0004864	O75179	ANKRD17	Ankyrin repeat domain-containing protein 17	S3	S2401	SSGVRAPSPAPSSVP	Unambiguous	1	S3(Phospho): 97.36	4	0.0911006	0.166258	0.157147	0.122636	0.0204923	0.100508	0.146772	0.156267	0.110854	0.111272	0.113649
[K].qETHcQStPLkk.[H]_S7_1	[K].qETHcQStPLkk.[H]	3	742.065	1.82	0.02516	Q9NQW6	ANLN	Anillin	S7	S471	KQETHCQSTPLKKHQ	Unambiguous	1	S7(Phospho): 94.38	4	0.0898973	0.159941	0.160653	0.0706829	0.140613	0.102649	0.14668	0.176502	0.106341	0.134809	0.0886732
[K].eGDELEDNGkNFYEsDDDQkEk.[T]_S15_1	[K].eGDELEDNGkNFYEsDDDQkEk.[T]	5	720.948	3.9	4.249e-05	O00203	AP3B1	AP-3 complex subunit beta-1	S15	S276	NGKNFYESDDDQKEK	Unambiguous	1	S15(Phospho): 99.98	4	0.0882313	0.205934	0.142903	0.115606	0.0279935	0.122522	0.134295	0.179588	0.088341	0.0809742	0.086694
[R].kQEQANNPFYIkSsPSPQk.[R]_S14_1	[R].kQEQANNPFYIkSsPSPQk.[R]	5	638.354	3.24	0.00345	O14617-5	AP3D1	Isoform 5 of AP-3 complex subunit delta-1	S14	S686	NPFYIKSSPSPQKRY	Unambiguous	1	S14(Phospho): 75.16	4	0.00179256	0.265837	0.216269	0.111222	0.00740696	0.0520263	0.1843	0.211576	0.0458823	0.0556332	0.0267307
[R].qQFYHsVQDLSGGSR.[Q]_S6_1	[R].qQFYHsVQDLSGGSR.[Q]	3	673.318	2.57	0.002315	P10398	ARAF	Serine/threonine-protein kinase A-Raf	S6	S157	NRQQFYHSVQDLSGG	Unambiguous	1	S6(Phospho): 98.49	4	0.0868018	0.174794	0.16849	0.155077	0.0672005	0.0790838	0.146997	0.166623	0.075144	0.122465	0.0940536
[K].hLDVDLDRQsLsSIDkNPSER.[G]_S10 S13_2	[K].hLDVDLDRQsLsSIDkNPSER.[G]	5	609.301	3.06	0.003801	Q9Y6D5	ARFGEF2	Brefeldin A-inhibited guanine nucleotide-exchange protein 2	S10.S13	S1511.S1514	DVDLDRQSLSSIDKN.LDRQSLSSIDKNPSE	Unambiguous	2	S10(Phospho): 99.57; S13(Phospho): 86.32	4	0.0123987	0.176572	0.291753	0.0819508	0.0643055	0.106813	0.159057	0.192557	0.0544311	0.0974333	0.0321445
[R].eLEkPIQSkPQsPVIQAAAVsPk.[F]_S8 S12 S21_2	[R].eLEkPIQSkPQsPVIQAAAVsPk.[F]	4	881.246	3.43	0.001289	Q9Y6D5	ARFGEF2	Brefeldin A-inhibited guanine nucleotide-exchange protein 2	S8.S12.S21	S214.S218.S227	ELEKPIQSKPQSPVI.PIQSKPQSPVIQAAA.VIQAAAVSPKFVRLK	Ambiguous	2	S8(Phospho): 50; S12(Phospho): 50; S21(Phospho): 100	4	0.0564969	0.164834	0.191938	0.116848	0.0117316	0.0874138	0.148027	0.25205	0.114697	0.100489	0.0785336
[K].hLDVDLDRQsLSSIDkNPSER.[G]_S12_1	[K].hLDVDLDRQsLSSIDkNPSER.[G]	4	741.383	2.68	0.001576	Q9Y6D5	ARFGEF2	Brefeldin A-inhibited guanine nucleotide-exchange protein 2	S12	S1513	DLDRQSLSSIDKNPS	Unambiguous	1	S12(Phospho): 88.26	4	0.042289	0.175666	0.165587	0.120745	0.0240357	0.0958942	0.165311	0.161887	0.106618	0.119769	0.09184
[R].sAsQGALTSPSVSFSNHR.[T]_S3_1	[R].sAsQGALTSPSVSFSNHR.[T]	3	714.676	5.3	7.181e-05	Q5T5U3	ARHGAP21	Rho GTPase-activating protein 21	S3	S476	KYCPRSASQGALTSP	Unambiguous	1	S3(Phospho): 93.33	4	0.0447728	0.158739	0.138329	0.0793241	0.0813313	0.0808334	0.153464	0.134512	0.131848	0.164852	0.0917659
[R-].skscDDGLNTFR.[D]_S3_1	[R-].skscDDGLNTFR.[D]	3	646.646	1.87	0.02608	Q9P227	ARHGAP23	Rho GTPase-activating protein 23	S3	S623	ITTERSKSCDDGLNT	Unambiguous	1	S3(Phospho): 99.4	4	0.0411055	0.185956	0.144141	0.0953964	0.128418	0.0839007	0.159039	0.165175	0.064049	0.0829728	0.128005
[K].sLFFsSkEDIHTSESESk.[I]_S5_1	[K].sLFFsSkEDIHTSESESk.[I]	4	707.113	2.12	0.0007414	Q52LW3	ARHGAP29	Rho GTPase-activating protein 29	S5	S929	SMKSLFFSSKEDIHT	Unambiguous	1	S5(Phospho): 94.99	4	0.0855762	0.149272	0.128242	0.0976244	0.108738	0.122737	0.12454	0.135269	0.131661	0.139717	0.124974
[R].tksLIAQDHR.[S]_S3_1	[R].tksLIAQDHR.[S]	3	569.651	2.25	0.004433	O15013	ARHGEF10	Rho guanine nucleotide exchange factor 10	S3	S379	RSFIRTKSLIAQDHR	Unambiguous	1	S3(Phospho): 99.86	4	0.0207605	0.209861	0.215302	0.108154	0.00160096	0.107537	0.155277	0.2195	0.0733115	0.103256	0.0755875
[R].aYLSSGGGFPEGPEPRDSPsYGsLSR.[G]_S18 S23 S25_2	[R].aYLSSGGGFPEGPEPRDSPsYGsLSR.[G]	3	1020.45	3.16	0.003462	O00192	ARVCF	Armadillo repeat protein deleted in velo-cardio-facial syndrome	S18.S23.S25	S198.S203.S205	EGPEPRDSPSYGSLS.RDSPSYGSLSRGLGM.SPSYGSLSRGLGMRP	Ambiguous	2	S18(Phospho): 99.9; S23(Phospho): 46.26; S25(Phospho): 46.26	4	0.00644737	0.219001	0.182074	0.0905622	0.137921	0.0733106	0.167069	0.251356	0.0564979	0.0744491	0.0456502
[R].kTDHLsLDkATIPPEIFQk.[S]_S6_1	[R].kTDHLsLDkATIPPEIFQk.[S]	4	795.21	2.92	0.0013	Q9ULH1-2	ASAP1	Isoform 1 of Arf-GAP with SH3 domain, ANK repeat and PH domain-containing protein 1	S6	S913	LRKTDHLSLDKATIP	Unambiguous	1	S6(Phospho): 98.53	4	0.0191152	0.180597	0.167963	0.135031	0.0265034	0.0848657	0.198846	0.176943	0.085581	0.0514816	0.00947092
[K].eRsPRPQSFcHSSSISPQDk.[L]_S3_1	[K].eRsPRPQSFcHSSSISPQDk.[L]	4	717.854	3.69	0.001207	Q9ULH1-2	ASAP1	Isoform 1 of Arf-GAP with SH3 domain, ANK repeat and PH domain-containing protein 1	S3	S736	SPIKKERSPRPQSFC	Unambiguous	1	S3(Phospho): 98.4	4	3.45662e-05	0.219723	0.223285	0.0545843	0.0527412	0.0100581	0.217471	0.250191	0.0420588	0.0299966	0.00945117
[R].kVSSSsPQSGcPSPTIPAGk.[V]_S4_1	[R].kVSSSsPQSGcPSPTIPAGk.[V]	3	913.821	4.42	0.001711	Q76L83	ASXL2	Putative Polycomb group protein ASXL2	S4	S137	RWKRKVSSSSPQSGC	Unambiguous	1	S4(Phospho): 77.89	4	0.00166801	0.173147	0.197918	0.122651	0.082739	0.112835	0.145742	0.15429	0.0863493	0.0995786	0.082529
[K].lTPVsLsNSPIkGADcQEVPQDkDGYk.[S]_S5 S9_2	[K].lTPVsLsNSPIkGADcQEVPQDkDGYk.[S]	6	671.345	1.96	0.009055	P46100	ATRX	Transcriptional regulator ATRX	S5.S9	S594.S598	YVKLTPVSLSNSPIK.TPVSLSNSPIKGADC	Unambiguous	2	S5(Phospho): 80.13; S9(Phospho): 82.89	4	0.0398506	0.171048	0.268541	0.110426	0.00940196	0.107297	0.123658	0.224589	0.0368372	0.0556621	0.0673151
[R].qNsPAGNkENIkPNETsPSFSk.[A]_S3 S17_2	[R].qNsPAGNkENIkPNETsPSFSk.[A]	4	863.443	2.27	0.041	Q99700	ATXN2	Ataxin-2	S3.S17	S758.S772	LQDQRQNSPAGNKEN.NIKPNETSPSFSKAE	Unambiguous	2	S3(Phospho): 99.58; S17(Phospho): 68.64	4	0.0780888	0.144115	0.273556	0.0908958	0.0102135	0.0702968	0.133718	0.325225	0.0536579	0.0544204	0.0967315
[R].qNsPAGNkENIkPNETSPSFSk.[A]_S3_1	[R].qNsPAGNkENIkPNETSPSFSk.[A]	3	1124.27	2.77	0.002295	Q99700	ATXN2	Ataxin-2	S3	S758	LQDQRQNSPAGNKEN	Unambiguous	1	S3(Phospho): 100	4	0.0228808	0.211628	0.180683	0.1313	0.0182034	0.0686907	0.160822	0.166396	0.0569332	0.098901	0.0842343
[R].lkSPsmAVPsPGWVAsPk.[T]_S3 S5 S10 S16_3	[R].lkSPsmAVPsPGWVAsPk.[T]	4	696.348	3.03	0.01492	Q86UU0	BCL9L	B-cell CLL/lymphoma 9-like protein	S3.S5.S10.S16	S997.S999.S1004.S1010	GSPSRLKSPSMAVPS.PSRLKSPSMAVPSPG.SPSMAVPSPGWVASP.PSPGWVASPKTAMPS	Ambiguous	3	S3(Phospho): 50.05; S5(Phospho): 50.05; S10(Phospho): 99.9; S16(Phospho): 100	4	0.0711731	0.187691	0.129125	0.0906725	0.18166	0.112447	0.159284	0.196297	0.0679466	0.0809407	0.0870683
[R].lkSPsMAVPsPGWVAsPk.[T]_S3 S5 S16_3	[R].lkSPsMAVPsPGWVAsPk.[T]	4	692.35	3.18	0.01567	Q86UU0	BCL9L	B-cell CLL/lymphoma 9-like protein	S3.S5.S16	S997.S999.S1010	GSPSRLKSPSMAVPS.PSRLKSPSMAVPSPG.PSPGWVASPKTAMPS	Unambiguous	3	S3(Phospho): 100; S5(Phospho): 99.94; S16(Phospho): 100	4	0.0223601	0.178963	0.163675	0.0807434	0.153963	0.11419	0.147079	0.206259	0.077953	0.0838366	0.0774262
[R].lkSPSmAVPsPGWVAsPk.[T]_S3 S16_2	[R].lkSPSmAVPsPGWVAsPk.[T]	4	676.357	2.85	0.02209	Q86UU0	BCL9L	B-cell CLL/lymphoma 9-like protein	S3.S16	S997.S1010	GSPSRLKSPSMAVPS.PSPGWVASPKTAMPS	Unambiguous	2	S3(Phospho): 87.53; S16(Phospho): 100	4	0.0156448	0.177516	0.192257	0.0808035	0.14175	0.12044	0.137675	0.207828	0.0703588	0.0895055	0.0635024
[R].aEGEWEDQEALDYFsDkEsGkQk.[F]_S15 S19_2	[R].aEGEWEDQEALDYFsDkEsGkQk.[F]	5	753.962	3.92	9.918e-05	Q9NYF8	BCLAF1	Bcl-2-associated transcription factor 1	S15.S19	S385.S389	QEALDYFSDKESGKQ.DYFSDKESGKQKFND	Unambiguous	2	S15(Phospho): 89.24; S19(Phospho): 98.6	4	0.0371677	0.218294	0.182222	0.0868445	0.0223662	0.135877	0.134083	0.214629	0.0767618	0.0703836	0.0832449
[K].gRAEGEWEDQEALDYFsDkESGk.[Q]_Y15_1	[K].gRAEGEWEDQEALDYFsDkESGk.[Q]	4	854.164	2.52	0.01238	Q9NYF8	BCLAF1	Bcl-2-associated transcription factor 1	Y15	Y383	EDQEALDYFSDKESG	Unambiguous	1	Y15(Phospho): 87.99	4	0.0311223	0.171349	0.166014	0.0999652	0.0390498	0.108175	0.136852	0.160305	0.100923	0.110222	0.129883
[R].rHQDGLPYIDDsPSSSPHLSSk.[G]_S12_1	[R].rHQDGLPYIDDsPSSSPHLSSk.[G]	4	741.12	3.96	0.002253	P11274	BCR	Breakpoint cluster region protein	S12	S459	GLPYIDDSPSSSPHL	Unambiguous	1	S12(Phospho): 99.6	4	0.0418267	0.147036	0.145607	0.121905	0.104797	0.0944022	0.149872	0.153415	0.136222	0.094252	0.0927614
[R].sPSQNSQQsFDSSSPPTPQcHk.[R]_S9_1	[R].sPSQNSQQsFDSSSPPTPQcHk.[R]	3	990.456	3.66	0.0002673	P11274	BCR	Breakpoint cluster region protein	S9	S377	PSQNSQQSFDSSSPP	Unambiguous	1	S9(Phospho): 96.99	4	0.00144279	0.20139	0.248213	0.0531272	0.0748473	0.0644542	0.146018	0.221157	0.0713658	0.0627011	0.0858453
[R].kGPPVPPPPkHtPSk.[E]_T12_1	[R].kGPPVPPPPkHtPSk.[E]	5	512.91	3.36	0.016	O00499	BIN1	Myc box-dependent-interacting protein 1	T12	T348	VPPPPKHTPSKEVKQ	Unambiguous	1	T12(Phospho): 99.89	4	0.0394139	0.149366	0.274735	0.0529003	0.0457672	0.109124	0.156527	0.151149	0.0767859	0.074582	0.113275
[R].rAQRPNsLDLSATNVLDGSSIQIGESTQDGk.[S]_S7_1	[R].rAQRPNsLDLSATNVLDGSSIQIGESTQDGk.[S]	3	1265.98	2.99	0.0774	Q13873	BMPR2	Bone morphogenetic protein receptor type-2	S7	S940	RRAQRPNSLDLSATN	Unambiguous	1	S7(Phospho): 89.33	4	0.00296282	0.170144	0.143269	0.104149	0.0753503	0.113892	0.161632	0.183631	0.077066	0.0941767	0.0941913
[R].kADTTTPTPTAILAPGsPAsPPGSLEPk.[A]_S17 S20_2	[R].kADTTTPTPTAILAPGsPAsPPGSLEPk.[A]	3	1183.96	6.06	0.0003895	A0A0G2JK44	BRD2	Bromodomain-containing protein 2	S17.S20	S298.S301	TAILAPGSPASPPGS.LAPGSPASPPGSLEP	Unambiguous	2	S17(Phospho): 100; S20(Phospho): 98.67	4	0.0126423	0.163148	0.147392	0.104027	0.112358	0.111234	0.135409	0.180744	0.107733	0.110591	0.0927028
[K].sPsGPVksPPLSPVGTTPVk.[L]_S1 S3 S8_2	[K].sPsGPVksPPLSPVGTTPVk.[L]	4	695.635	2.17	0.03004	Q9BVC5	C2orf49	Ashwin	S1.S3.S8	S182.S184.S189	HDLTHRKSPSGPVKS.LTHRKSPSGPVKSPP.SPSGPVKSPPLSPVG	Ambiguous	2	S1(Phospho): 50.57; S3(Phospho): 50.57; S8(Phospho): 95.47	4	0.00146631	0.211663	0.220491	0.0603357	0.131809	0.0537735	0.174496	0.2257	0.044146	0.0483973	0.040342
[R].kSPSGPVksPPLSPVGTTPVk.[L]_S9_1	[R].kSPSGPVksPPLSPVGTTPVk.[L]	3	1019.61	3.29	0.001373	Q9BVC5	C2orf49	Ashwin	S9	S189	SPSGPVKSPPLSPVG	Unambiguous	1	S9(Phospho): 99.74	4	0.0930335	0.18149	0.182904	0.124692	0.0141574	0.0984052	0.16473	0.0995465	0.100004	0.0756054	0.0894612
[R].nVFHIAsQk.[N]_S7_1	[R].nVFHIAsQk.[N]	3	527.957	2.07	0.04829	Q8N0T1	C8orf59	Uncharacterized protein C8orf59	S7	S19	RNVFHIASQKNFKAK	Unambiguous	1	S7(Phospho): 100	4	0.028509	0.165065	0.216002	0.0777915	0.100719	0.119404	0.197903	0.144015	0.0695301	0.0865994	0.129344
[R].vGDTEkPEPERsPPNR.[K]_S12_1	[R].vGDTEkPEPERsPPNR.[K]	3	782.735	1.84	0.005028	Q9NZ63	C9orf78	Uncharacterized protein C9orf78	S12	S261	EKPEPERSPPNRKRP	Unambiguous	1	S12(Phospho): 99.72	4	0.098975	0.169364	0.125038	0.109969	0.0700823	0.106772	0.151668	0.133385	0.130886	0.105799	0.1296
[R].sSLETLEDIEENAPLRR.[C]_S1_1	[R].sSLETLEDIEENAPLRR.[C]	3	761.049	2.95	0.0008029	Q8TDN4	CABLES1	CDK5 and ABL1 enzyme substrate 1	S1	S290	RRLISQRSSLETLED	Unambiguous	1	S1(Phospho): 99.65	4	0.00415271	0.22223	0.220701	0.0882626	0.0976989	0.0782061	0.122248	0.229309	0.0564194	0.0518286	0.0634672
[K].rGsIGENQIkDEk.[I]_S3_1	[K].rGsIGENQIkDEk.[I]	4	561.061	2.46	0.0002305	Q05682-4	CALD1	Isoform 4 of Caldesmon	S3	S202	EEKPKRGSIGENQIK	Unambiguous	1	S3(Phospho): 100	4	0.0075019	0.171298	0.145861	0.107466	0.0870167	0.112618	0.140594	0.155388	0.111312	0.097614	0.118274
[K].nSLEPQTtVVHNATDGIk.[G]_T8_1	[K].nSLEPQTtVVHNATDGIk.[G]	3	821.431	4.19	0.0002549	Q13555-9	CAMK2G	Isoform 9 of Calcium/calmodulin-dependent protein kinase type II subunit gamma	T8	T344	NSLEPQTTVVHNATD	Unambiguous	1	T8(Phospho): 91.34	4	2.23514e-05	0.265443	0.2335	0.0456403	0.0439466	0.0163191	0.213547	0.179852	0.0411644	0.0433413	0.0201237
[K].qkSDAEEDGGTVsQEEEDRkPk.[A]_S13_1	[K].qkSDAEEDGGTVsQEEEDRkPk.[A]	5	692.556	1.59	0.0003239	P27824-2	CANX	Isoform 2 of Calnexin	S13	S599	EEDGGTVSQEEEDRK	Unambiguous	1	S13(Phospho): 82.36	4	0.0336662	0.169236	0.158138	0.103344	0.0583705	0.11776	0.157847	0.175444	0.0743124	0.133064	0.0948174
[R].eRsPsPLRGNVVPsPLPTR.[R]_S3 S5 S14_3	[R].eRsPsPLRGNVVPsPLPTR.[R]	4	632.807	3.4	0.000305	Q9Y2V2	CARHSP1	Calcium-regulated heat-stable protein 1	S3.S5.S14	S30.S32.S41	TPRSRERSPSPLRGN.RSRERSPSPLRGNVV.LRGNVVPSPLPTRRT	Unambiguous	3	S3(Phospho): 100; S5(Phospho): 100; S14(Phospho): 100	4	0.0212222	0.154626	0.212601	0.0861746	0.149288	0.0898847	0.156211	0.247219	0.0655805	0.0693998	0.0636762
[R].eRsPsPLRGNVVPSPLPTR.[R]_S3 S5_2	[R].eRsPsPLRGNVVPSPLPTR.[R]	3	816.752	1.82	0.01942	Q9Y2V2	CARHSP1	Calcium-regulated heat-stable protein 1	S3.S5	S30.S32	TPRSRERSPSPLRGN.RSRERSPSPLRGNVV	Unambiguous	2	S3(Phospho): 100; S5(Phospho): 100	4	0.0704461	0.158611	0.153158	0.107719	0.127383	0.115638	0.146772	0.162963	0.0820384	0.0834252	0.141833
[K].rksNFSNSADDIk.[S]_S3_1	[K].rksNFSNSADDIk.[S]	3	750.403	1.77	0.0003829	P45973	CBX5	Chromobox protein homolog 5	S3	S92	SESNKRKSNFSNSAD	Unambiguous	1	S3(Phospho): 99.99	4	0.0507465	0.174845	0.232618	0.059341	0.0336212	0.12689	0.123193	0.212294	0.0592705	0.0931346	0.114479
[K].sSsQENLLDEVMk.[S]_S3_1	[K].sSsQENLLDEVMk.[S]	2	1009.5	3.36	0.001515	Q3V6T2	CCDC88A	Girdin	S3	S1702	SVQIKSSSQENLLDE	Unambiguous	1	S3(Phospho): 92.17	4	0.000830453	0.209915	0.217811	0.04561	0.0430304	0.0258813	0.252047	0.153415	0.0312723	0.0352243	0.054091
[R].dSkPIALkEEIVtPk.[E]_T13_1	[R].dSkPIALkEEIVtPk.[E]	5	533.722	2.4	0.000514	Q9NYV4	CDK12	Cyclin-dependent kinase 12	T13	T514	ALKEEIVTPKETETS	Unambiguous	1	T13(Phospho): 100	4	0.0204093	0.185137	0.15456	0.0957751	0.0397274	0.0874715	0.143475	0.12244	0.0998241	0.113659	0.136355
[R].kDLSLGLDDSRtNtPQGVLPSSQLk.[S]_S10 T12_2	[R].kDLSLGLDDSRtNtPQGVLPSSQLk.[S]	3	1172.95	2.92	0.001177	Q14004	CDK13	Cyclin-dependent kinase 13	S10.T12	S1054.T1056	LSLGLDDSRTNTPQG.LGLDDSRTNTPQGVL	Unambiguous	2	S10(Phospho): 99.71; T12(Phospho): 88.51	4	0.00421171	0.190234	0.206126	0.107052	0.0421848	0.0978762	0.143317	0.206196	0.0697506	0.0623307	0.0489413
[R].kDLSLGLDDSRtNtPQGVLPSSQLk.[S]_S10 T14_2	[R].kDLSLGLDDSRtNtPQGVLPSSQLk.[S]	4	879.967	4.83	0.0002946	Q14004	CDK13	Cyclin-dependent kinase 13	S10.T14	S1054.T1058	LSLGLDDSRTNTPQG.LDDSRTNTPQGVLPS	Unambiguous	2	S10(Phospho): 89.48; T14(Phospho): 98.67	4	0.0141076	0.187139	0.220178	0.111628	0.029823	0.107913	0.128107	0.180934	0.076212	0.0785986	0.0505015
[K].aSNTStPTkGNTETSASASQTNHVk.[D]_T12_1	[K].aSNTStPTkGNTETSASASQTNHVk.[D]	3	1096.22	2.27	0.05534	Q14004	CDK13	Cyclin-dependent kinase 13	T12	T500	STPTKGNTETSASAS	Unambiguous	1	T12(Phospho): 83.82	4	0.085692	0.147858	0.169194	0.0932015	0.0295891	0.120577	0.145846	0.143737	0.126514	0.103161	0.0993061
[R].tEEDSksIksDVPVYLk.[R]_S5 S7 S10_2	[R].tEEDSksIksDVPVYLk.[R]	4	754.404	2.91	0.01482	Q5SW79	CEP170	Centrosomal protein of 170 kDa	S5.S7.S10	S354.S356.S359	WERTEEDSKSIKSDV.RTEEDSKSIKSDVPV.EDSKSIKSDVPVYLK	Ambiguous	2	S5(Phospho): 50.26; S7(Phospho): 50.26; S10(Phospho): 99.49	4	0.00940814	0.220944	0.175987	0.086847	0.00837352	0.0781549	0.154934	0.238383	0.0660155	0.0858677	0.0648548
[R].tEEDSksIksDVPVYLk.[R]_S5 S7_2	[R].tEEDSksIksDVPVYLk.[R]	5	603.725	3.62	0.007486	Q5SW79	CEP170	Centrosomal protein of 170 kDa	S5.S7	S354.S356	WERTEEDSKSIKSDV.RTEEDSKSIKSDVPV	Unambiguous	2	S5(Phospho): 88.79; S7(Phospho): 88.79	4	0.0108465	0.232806	0.16719	0.0881319	0.0172488	0.0836008	0.150903	0.219135	0.0815803	0.080525	0.0676085
[R].dIDtGSIPGVDQLIEk.[F]_T4_1	[R].dIDtGSIPGVDQLIEk.[F]	3	746.728	3.91	0.0003965	Q0VF96	CGNL1	Cingulin-like protein 1	T4	T347	GTGRDIDTGSIPGVD	Unambiguous	1	T4(Phospho): 99.75	4	0.00672433	0.156095	0.169668	0.112874	0.147219	0.0897436	0.166201	0.160176	0.061922	0.0733224	0.0932024
[R].kNDMDEPPPLDYGsGEDDGkSDk.[R]_S14_1	[R].kNDMDEPPPLDYGsGEDDGkSDk.[R]	4	877.18	3.98	0.0005206	Q12873-3	CHD3	Isoform 3 of Chromodomain-helicase-DNA-binding protein 3	S14	S656	PPPLDYGSGEDDGKS	Unambiguous	1	S14(Phospho): 88.79	4	0.0221645	0.178809	0.14221	0.109288	0.101371	0.100374	0.132421	0.179937	0.0975	0.11515	0.102901
[R].wSMPELAEVEENkkMsQPGsPSPk.[T]_S16 S20_2	[R].wSMPELAEVEENkkMsQPGsPSPk.[T]	5	753.382	3.37	0.002811	Q14839-2	CHD4	Isoform 2 of Chromodomain-helicase-DNA-binding protein 4	S16.S20	S1559.S1563	VEENKKMSQPGSPSP.KKMSQPGSPSPKTPT	Unambiguous	2	S16(Phospho): 99.28; S20(Phospho): 96.58	4	0.0402055	0.213998	0.173938	0.11442	0.0224428	0.0613736	0.133497	0.211787	0.118641	0.11078	0.0603448
[R].hFSTLkDDDLVEFsDLEsEDDERPR.[S]_S14 S18_2	[R].hFSTLkDDDLVEFsDLEsEDDERPR.[S]	4	903.912	3.71	0.06424	Q9HCK8	CHD8	Chromodomain-helicase-DNA-binding protein 8	S14.S18	S1420.S1424	DDDLVEFSDLESEDD.VEFSDLESEDDERPR	Unambiguous	2	S14(Phospho): 99.61; S18(Phospho): 99.97	4	0.0864952	0.13571	0.18863	0.118013	0.110183	0.134265	0.12658	0.219026	0.0800577	0.107097	0.0654137
[K].kGkPAAPGGAGNtGTk.[N]_T13_1	[K].kGkPAAPGGAGNtGTk.[N]	4	602.853	2.1	0.0007951	Q14008-3	CKAP5	Isoform 3 of Cytoskeleton-associated protein 5	T13	T569	APGGAGNTGTKNKKG	Unambiguous	1	T13(Phospho): 88.71	4	0.076025	0.187048	0.199403	0.0924251	0.0315801	0.138954	0.125523	0.296514	0.0234511	0.0871271	0.053233
[K].nSSNTSVGsPSNTIGR.[T]_S9_1	[K].nSSNTSVGsPSNTIGR.[T]	3	629.635	4.45	0.0002159	Q7Z460	CLASP1	CLIP-associating protein 1	S9	S1091	SSNTSVGSPSNTIGR	Unambiguous	1	S9(Phospho): 99.96	4	0.000646507	0.212506	0.178959	0.098213	0.0980043	0.0736866	0.157733	0.19511	0.0554397	0.0834048	0.0649106
[R].tNSMSSSGLGSPNRSSPsIIcMPk.[Q]_T1 S3 S5 S6 S7 S15_2	[R].tNSMSSSGLGSPNRSSPsIIcMPk.[Q]	3	1038.48	2.97	0.02975	Q9NZN8	CNOT2	CCR4-NOT transcription complex subunit 2	T1.S3.S5.S6.S7.S15	T155.S157.S159.S160.S161.S169	GIGIPSRTNSMSSSG.GIPSRTNSMSSSGLG.PSRTNSMSSSGLGSP.SRTNSMSSSGLGSPN.RTNSMSSSGLGSPNR.GLGSPNRSSPSIICM	Ambiguous	2	T1(Phospho): 19.27; S3(Phospho): 19.27; S5(Phospho): 19.24; S6(Phospho): 19.24; S7(Phospho): 19.24; S15(Phospho): 82.93	4	0.00458079	0.198759	0.201177	0.0720176	0.0918244	0.0408194	0.159754	0.267847	0.0675974	0.0625995	0.0445996
[K].nQWQLsADDLkk.[L]_S6_1	[K].nQWQLsADDLkk.[L]	4	554.055	3.65	0.0007714	P09543	CNP	2',3'-cyclic-nucleotide 3'-phosphodiesterase	S6	S170	EKNQWQLSADDLKKL	Unambiguous	1	S6(Phospho): 100	4	0.0167476	0.155872	0.142471	0.111072	0.137728	0.116462	0.13863	0.181791	0.0883608	0.104498	0.096078
[K].qNHLQADNFYQtV.[-]_T12_1	[K].qNHLQADNFYQtV.[-]	2	943.939	3.06	0.001482	Q9NZV1	CRIM1	Cysteine-rich motor neuron 1 protein	T12	T1035	QADNFYQTV	Unambiguous	1	T12(Phospho): 99.29	4	0.0848357	0.166863	0.161302	0.119527	0.0491678	0.122693	0.143215	0.151102	0.116956	0.0742395	0.107973
[R].qVPVMQGTGMQGASIQGGSQPGGFsPGQNQVTPQDHEk.[A]_S25_1	[R].qVPVMQGTGMQGASIQGGSQPGGFsPGQNQVTPQDHEk.[A]	4	1101.53	8.46	4.494e-06	E7EWR4	CSTF2	Cleavage stimulation factor subunit 2	S25	S544	GSQPGGFSPGQNQVT	Unambiguous	1	S25(Phospho): 99.4	4	0.0174415	0.161612	0.144126	0.117841	0.116579	0.105302	0.161766	0.122025	0.0932133	0.105324	0.0760604
[R].gsLAsLDSLRk.[G]_S2 S5_2	[R].gsLAsLDSLRk.[G]	3	588.975	1.28	0.03321	O60716-3	CTNND1	Isoform 1AC of Catenin delta-1	S2.S5	S346.S349	LAQHERGSLASLDSL.HERGSLASLDSLRKG	Unambiguous	2	S2(Phospho): 100; S5(Phospho): 100	4	0.0235887	0.194004	0.177893	0.0695017	0.175611	0.0733673	0.17745	0.239947	0.0452355	0.0828795	0.0592896
[R].hYEDGYPGGSDNYGsLSR.[V]_S15_1	[R].hYEDGYPGGSDNYGsLSR.[V]	3	761.658	3.83	0.0002955	O60716-3	CTNND1	Isoform 1AC of Catenin delta-1	S15	S230	GGSDNYGSLSRVTRI	Unambiguous	1	S15(Phospho): 90.62	4	0.0303099	0.149069	0.157973	0.12178	0.131274	0.135822	0.125904	0.171833	0.0913871	0.100982	0.112017
[R].aPsRQDVYGPQPQVR.[V]_S3_1	[R].aPsRQDVYGPQPQVR.[V]	4	502.507	2.52	0.008861	O60716-3	CTNND1	Isoform 1AC of Catenin delta-1	S3	S252	MEGYRAPSRQDVYGP	Unambiguous	1	S3(Phospho): 100	4	0.000682233	0.173245	0.153096	0.110227	0.115209	0.0919106	0.16325	0.164677	0.105599	0.085079	0.0894632
[R].akTQtPPVSPAPQPTEER.[L]_T3_1	[R].akTQtPPVSPAPQPTEER.[L]	4	618.829	2.85	0.01096	Q14247	CTTN	Src substrate cortactin	T3	T399	EEQARAKTQTPPVSP	Unambiguous	1	T3(Phospho): 90.47	4	0.0608018	0.16069	0.175231	0.11518	0.0442208	0.111345	0.164747	0.128816	0.0948878	0.0988533	0.121168
[K].sSPNPFVGSPPk.[G]_S2_1	[K].sSPNPFVGSPPk.[G]	3	584.644	4.11	0.000491	P98082	DAB2	Disabled homolog 2	S2	S394	NGFSVKSSPNPFVGS	Unambiguous	1	S2(Phospho): 95.97	4	0.000524697	0.185926	0.202468	0.0912018	0.0557036	0.0414917	0.212791	0.170697	0.0379908	0.0558652	0.0712569
[R].qQSSSSkGDsPELkPR.[A]_S10_1	[R].qQSSSSkGDsPELkPR.[A]	3	833.447	2.79	0.004391	Q5VWQ8	DAB2IP	Disabled homolog 2-interacting protein	S10	S978	SSSSKGDSPELKPRA	Unambiguous	1	S10(Phospho): 99.93	4	0.0722634	0.169308	0.142142	0.0945507	0.121279	0.10895	0.130469	0.20062	0.104256	0.114655	0.0686774
[K].dNTRPGANsPEmWSEAIk.[I]_S9_1	[K].dNTRPGANsPEmWSEAIk.[I]	3	853.075	3.07	0.009318	Q92499	DDX1	ATP-dependent RNA helicase DDX1	S9	S481	NTRPGANSPEMWSEA	Unambiguous	1	S9(Phospho): 99.99	4	0.0902125	0.16367	0.14545	0.135038	0.0807899	0.10466	0.125991	0.162353	0.100283	0.118947	0.103961
[R].yMAENPTAGVVQEEEEDNLEYDsDGNPIAPTkk.[I]_Y21_1	[R].yMAENPTAGVVQEEEEDNLEYDsDGNPIAPTkk.[I]	6	737.691	4.89	0.002815	Q86XP3	DDX42	ATP-dependent RNA helicase DDX42	Y21	Y183	EEEDNLEYDSDGNPI	Unambiguous	1	Y21(Phospho): 81.59	4	0.00995575	0.16802	0.154871	0.106955	0.0829016	0.0843428	0.139783	0.128242	0.100064	0.115686	0.138797
[K].dLYPFTVNTsNQGsRDDLSTNGGFQSQTAIk.[H]_T9 S10_2	[K].dLYPFTVNTsNQGsRDDLSTNGGFQSQTAIk.[H]	3	1327.29	4.9	0.01383	Q96BY6	DOCK10	Dedicator of cytokinesis protein 10	T9.S10	T1231.S1232	LYPFTVNTSNQGSRD.YPFTVNTSNQGSRDD	Unambiguous	2	T9(Phospho): 79.87; S10(Phospho): 79.87	4	0.00109147	0.215009	0.29391	0.0515537	0.0393574	0.016955	0.19804	0.306706	0.0327677	0.0078071	0.0425703
[K].dLYPFTVNTsNQGSRDDLSTNGGFQSQTAIk.[H]_S14_1	[K].dLYPFTVNTsNQGSRDDLSTNGGFQSQTAIk.[H]	4	975.73	4.92	0.0003357	Q96BY6	DOCK10	Dedicator of cytokinesis protein 10	S14	S1236	VNTSNQGSRDDLSTN	Unambiguous	1	S14(Phospho): 85.65	4	0.00129919	0.211775	0.206883	0.0481297	0.0715955	0.0375006	0.27244	0.170718	0.0599985	0.0469068	0.0332
[R].gMYDGPVFDLTTtPkGGtPAGSAR.[G]_T13 T18_2	[R].gMYDGPVFDLTTtPkGGtPAGSAR.[G]	4	754.358	5.91	0.000178	Q14195-2	DPYSL3	Isoform LCRMP-4 of Dihydropyrimidinase-related protein 3	T13.T18	T623.T628	PVFDLTTTPKGGTPA.TTTPKGGTPAGSARG	Unambiguous	2	T13(Phospho): 99.11; T18(Phospho): 100	4	0.014622	0.183299	0.213104	0.0723057	0.0777126	0.0625775	0.143415	0.287914	0.0719969	0.0682372	0.0584255
[K].lkEGHETPMDIDsDDSk.[A]_S13_1	[K].lkEGHETPMDIDsDDSk.[A]	4	671.834	3.73	0.0002875	Q8TDB6	DTX3L	E3 ubiquitin-protein ligase DTX3L	S13	S532	ETPMDIDSDDSKAAS	Unambiguous	1	S13(Phospho): 99.89	4	0.092146	0.171316	0.126331	0.107886	0.022477	0.099194	0.144603	0.166684	0.0951953	0.111841	0.115763
[K].kPAtPAEDDEDDDIDLFGsDNEEEDkEAAQLR.[E]_T4 S19_2	[K].kPAtPAEDDEDDDIDLFGsDNEEEDkEAAQLR.[E]	4	1107	4.86	0.0003403	E9PRY8	EEF1D	Elongation factor 1-delta	T4.S19	T563.S578	PPAKKPATPAEDDED.DDIDLFGSDNEEEDK	Unambiguous	2	T4(Phospho): 100; S19(Phospho): 100	4	0.0389584	0.166101	0.207398	0.0881968	0.0352192	0.121151	0.13057	0.191018	0.079405	0.0836736	0.112484
[K].gsSGGSGAkPSDAASEAARPATSTLNR.[F]_S2_1	[K].gsSGGSGAkPSDAASEAARPATSTLNR.[F]	3	1014.51	1.85	0.007873	Q04637-9	EIF4G1	Isoform 9 of Eukaryotic translation initiation factor 4 gamma 1	S2	S1104	RLSWGKGSSGGSGAK	Unambiguous	1	S2(Phospho): 84.91	4	0.00639632	0.1932	0.199621	0.0934777	0.0442044	0.0979087	0.172592	0.142037	0.0369065	0.103483	0.0755832
[K].qSFDDNDsEELEDkDSk.[S]_S8_1	[K].qSFDDNDsEELEDkDSk.[S]	4	692.827	4.77	0.0007699	A0A087WUT6	EIF5B	Eukaryotic translation initiation factor 5B	S8	S113	QSFDDNDSEELEDKD	Unambiguous	1	S8(Phospho): 100	4	0.00652206	0.203096	0.171656	0.103989	0.0414111	0.0837387	0.158884	0.228896	0.0767107	0.0915935	0.0658736
[K].hQPWQSPERPLsRLSPER.[S]_S12_1	[K].hQPWQSPERPLsRLSPER.[S]	4	628.073	2.25	0.005363	Q9BQ52	ELAC2	Zinc phosphodiesterase ELAC protein 2	S12	S205	QSPERPLSRLSPERS	Unambiguous	1	S12(Phospho): 89.64	4	0.0555846	0.154398	0.190879	0.119025	0.0768175	0.104879	0.146848	0.124612	0.106262	0.134454	0.0789762
[R].iTPLSLQTQGSsHETLNIVEEk.[K]_S12_1	[R].iTPLSLQTQGSsHETLNIVEEk.[K]	3	988.192	4.63	0.000124	O43491	EPB41L2	Band 4.1-like protein 2	S12	S683	SLQTQGSSHETLNIV	Unambiguous	1	S12(Phospho): 98.97	4	0.000247876	0.185032	0.187781	0.072665	0.0480724	0.0543934	0.238378	0.186716	0.0903123	0.0574823	0.0622755
[K].sHmSGSPGPGGSNtAPStPVIGGSDkPGMEEk.[A]_S1 S17 T18_2	[K].sHmSGSPGPGGSNtAPStPVIGGSDkPGMEEk.[A]	4	979.959	4.2	0.0008006	A0FGR8-6	ESYT2	Isoform 6 of Extended synaptotagmin-2	S1.S17.T18	S709.S725.T726	GRKTSIKSHMSGSPG.GGSNTAPSTPVIGGS.GSNTAPSTPVIGGSD	Ambiguous	2	S1(Phospho): 85.14; S17(Phospho): 49.9; T18(Phospho): 49.9	4	0.0187685	0.210296	0.233074	0.0458514	0.0823784	0.0432002	0.156178	0.379087	0.0461092	0.0234945	0.0289061
[K].sHMSGSPGPGGsNTAPsTPVIGGSDkPGMEEk.[A]_T14 S17 T18_2	[K].sHMSGSPGPGGsNTAPsTPVIGGSDkPGMEEk.[A]	4	975.96	3.99	0.003395	A0FGR8-6	ESYT2	Isoform 6 of Extended synaptotagmin-2	T14.S17.T18	T722.S725.T726	PGPGGSNTAPSTPVI.GGSNTAPSTPVIGGS.GSNTAPSTPVIGGSD	Ambiguous	2	T14(Phospho): 96.01; S17(Phospho): 49.99; T18(Phospho): 49.99	4	0.0112604	0.197959	0.239343	0.0527456	0.0921069	0.0606807	0.150204	0.306706	0.0593681	0.0428121	0.0452779
[K].sHmSGSPGPGGSNtAPSTPVIGGSDkPGMEEk.[A]_S4_1	[K].sHmSGSPGPGGSNtAPSTPVIGGSDkPGMEEk.[A]	4	963.965	5.28	0.0001317	A0FGR8-6	ESYT2	Isoform 6 of Extended synaptotagmin-2	S4	S712	TSIKSHMSGSPGPGG	Unambiguous	1	S4(Phospho): 81.64	4	0.0288754	0.210996	0.14978	0.0975092	0.106871	0.0668214	0.191146	0.130008	0.101907	0.0745906	0.0422885
[K].kVIYSQPsARsEGEFk.[Q]_S8 S11_2	[K].kVIYSQPsARsEGEFk.[Q]	3	891.794	2.45	0.005442	Q9Y624	F11R	Junctional adhesion molecule A	S8.S11	S284.S287	KVIYSQPSARSEGEF.YSQPSARSEGEFKQT	Unambiguous	2	S8(Phospho): 99.43; S11(Phospho): 99.43	4	0.0216631	0.185634	0.154861	0.103636	0.109521	0.111619	0.138925	0.205113	0.074262	0.110178	0.099985
[K].mDTcSSNLNNsIYkk.[L]_S11_1	[K].mDTcSSNLNNsIYkk.[L]	4	640.321	4.65	0.0001969	P25116	F2R	Proteinase-activated receptor 1	S11	S418	CSSNLNNSIYKKLLT	Unambiguous	1	S11(Phospho): 94.73	4	0.00167648	0.188704	0.247544	0.0876948	0.0513212	0.0764095	0.154139	0.212459	0.0578609	0.0718906	0.0757069
[K].dYHksVEVFPLk.[A]_Y2_1	[K].dYHksVEVFPLk.[A]	4	558.064	3.28	0.00397	Q5VUB5	FAM171A1	Protein FAM171A1	Y2	Y457	SGTLGKDYHKSVEVF	Unambiguous	1	Y2(Phospho): 93.86	4	2.18286e-06	0.216568	0.249792	0.0228503	0.0110621	0.00230422	0.309657	0.270321	0.011326	0.00593351	0.0114427
[R].hsPAPRPLVQQPEPLPIQVAFR.[R]_S2_1	[R].hsPAPRPLVQQPEPLPIQVAFR.[R]	4	697.387	3.44	0.02492	Q6ZS17-4	FAM65A	Isoform 4 of Protein FAM65A	S2	S417	LSGTARHSPAPRPLV	Unambiguous	1	S2(Phospho): 100	4	0.000339973	0.167121	0.15608	0.10779	0.10703	0.100993	0.152196	0.141686	0.107045	0.0840559	0.0979018
[K].vSIGNItLSPAISRHsPVQMNR.[N]_T7 S9 S13_2	[K].vSIGNItLSPAISRHsPVQMNR.[N]	3	922.8	1.92	0.08351	Q0JRZ9	FCHO2	F-BAR domain only protein 2	T7.S9.S13	T385.S387.S391	KVSIGNITLSPAISR.SIGNITLSPAISRHS.ITLSPAISRHSPVQM	Ambiguous	2	T7(Phospho): 49.97; S9(Phospho): 49.97; S13(Phospho): 99.99	4	0.0229817	0.175599	0.167818	0.113827	0.104285	0.0640909	0.13564	0.221255	0.0845805	0.0918269	0.0623365
[K].vSIGNITLsPAIsRHSPVQMNR.[N]_S9 S13_2	[K].vSIGNITLsPAIsRHSPVQMNR.[N]	4	692.349	3.48	0.0002177	Q0JRZ9	FCHO2	F-BAR domain only protein 2	S9.S13	S387.S391	SIGNITLSPAISRHS.ITLSPAISRHSPVQM	Unambiguous	2	S9(Phospho): 99.97; S13(Phospho): 89.66	4	0.0386679	0.181402	0.147566	0.117255	0.0868798	0.14742	0.130613	0.16315	0.0993444	0.0849319	0.0720587
[K].vSIGNITLsPAIsRHSPVQmNR.[N]_S9 S13 S16_2	[K].vSIGNITLsPAIsRHSPVQmNR.[N]	4	696.348	3.87	0.0004593	Q0JRZ9	FCHO2	F-BAR domain only protein 2	S9.S13.S16	S387.S391.S394	SIGNITLSPAISRHS.ITLSPAISRHSPVQM.SPAISRHSPVQMNRN	Ambiguous	2	S9(Phospho): 99.91; S13(Phospho): 50.04; S16(Phospho): 50.04	4	0.0588049	0.172982	0.16442	0.114295	0.0884132	0.141059	0.113452	0.176799	0.0993616	0.0983857	0.084653
[R].sIEDLQPPSALSAPFTNSLAR.[S]_S1_1	[R].sIEDLQPPSALSAPFTNSLAR.[S]	3	841.762	3.28	0.0002262	Q8IVF7	FMNL3	Formin-like protein 3	S1	S174	KLRSWSRSIEDLQPP	Unambiguous	1	S1(Phospho): 100	4	0.0505077	0.144855	0.205485	0.108547	0.0901405	0.078712	0.149062	0.140448	0.140999	0.0838534	0.0901231
[K].aSLQSGQEGAGDsPGSQFSk.[W]_S13_1	[K].aSLQSGQEGAGDsPGSQFSk.[W]	4	619.801	5.46	1.297e-05	Q12778	FOXO1	Forkhead box protein O1	S13	S287	GQEGAGDSPGSQFSK	Unambiguous	1	S13(Phospho): 99.96	4	0.0819673	0.135068	0.163858	0.11235	0.0920045	0.0963175	0.161162	0.135074	0.0945344	0.106592	0.145118
[K].kQNVSTSNSGsmPNLAQk.[D]_S11_1	[K].kQNVSTSNSGsmPNLAQk.[D]	3	892.135	4.79	9.294e-05	Q9Y2L6	FRMD4B	FERM domain-containing protein 4B	S11	S778	VSTSNSGSMPNLAQK	Unambiguous	1	S11(Phospho): 100	4	0.00150043	0.193025	0.196309	0.102689	0.0430365	0.0894384	0.171134	0.206151	0.0832708	0.0915614	0.0637091
[K].sSsLEMTPYNTPQLsPATTPANkk.[N]_S3 T7 T19_2	[K].sSsLEMTPYNTPQLsPATTPANkk.[N]	4	853.426	3.5	0.01513	Q14C86-6	GAPVD1	Isoform 6 of GTPase-activating protein and VPS9 domain-containing protein 1	S3.T7.T19	S454.T458.T470	AKPGKSSSLEMTPYN.KSSSLEMTPYNTPQL.PQLSPATTPANKKNR	Ambiguous	2	S3(Phospho): 45.46; T7(Phospho): 45.46; T19(Phospho): 76.95	4	0.00178083	0.245055	0.236314	0.0729216	0.110406	0.0886402	0.133648	0.232927	0.0481513	0.0518017	0.0285918
[R].qksLDSDLSDGPVTVQEFMEVk.[N]_S3_1	[R].qksLDSDLSDGPVTVQEFMEVk.[N]	3	1073.89	5.57	3.103e-05	Q14161	GIT2	ARF GTPase-activating protein GIT2	S3	S415	SKTNRQKSLDSDLSD	Unambiguous	1	S3(Phospho): 99.93	4	0.00511589	0.222966	0.160492	0.0716814	0.0224412	0.0772853	0.212971	0.154314	0.0788167	0.069711	0.0815081
[R].aHAWPsPYkDYEVk.[K]_S6_1	[R].aHAWPsPYkDYEVk.[K]	4	615.327	2.61	0.001722	Q8NFJ5	GPRC5A	Retinoic acid-induced protein 3	S6	S345	PRAHAWPSPYKDYEV	Unambiguous	1	S6(Phospho): 93.78	4	0.00371721	0.191688	0.187221	0.0917344	0.00622643	0.0552399	0.208994	0.16239	0.0647356	0.0915824	0.060655
[R].tTSFAESckPVQQPSAFGsmk.[V]_S19_1	[R].tTSFAESckPVQQPSAFGsmk.[V]	4	768.636	4.48	0.0005667	P49841-2	GSK3B	Isoform 2 of Glycogen synthase kinase-3 beta	S19	S25	QQPSAFGSMKVSRDK	Unambiguous	1	S19(Phospho): 100	4	0.0126824	0.192935	0.149204	0.118592	0.0750564	0.11669	0.143571	0.15758	0.0936383	0.0749394	0.0936658
[R].lDTGPQSLsGksTPQPPSGk.[T]_S7 S9_2	[R].lDTGPQSLsGksTPQPPSGk.[T]	4	708.119	2.09	0.08995	P35269	GTF2F1	General transcription factor IIF subunit 1	S7.S9	S431.S433	RLDTGPQSLSGKSTP.DTGPQSLSGKSTPQP	Unambiguous	2	S7(Phospho): 98.06; S9(Phospho): 98.06	4	0.0690673	0.241853	0.177187	0.08803	0.172775	0.0922276	0.106093	0.243072	0.0506971	0.0414463	0.0753816
[R].lRLDTGPQSLsGksTPQPPSGk.[T]_S11 S14_2	[R].lRLDTGPQSLsGksTPQPPSGk.[T]	4	775.413	2.67	0.01367	P35269	GTF2F1	General transcription factor IIF subunit 1	S11.S14	S433.S436	DTGPQSLSGKSTPQP.PQSLSGKSTPQPPSG	Unambiguous	2	S11(Phospho): 98.27; S14(Phospho): 88.96	4	0.0115544	0.235372	0.208727	0.115658	0.0225164	0.0468242	0.12856	0.230102	0.0734367	0.0621356	0.0504621
[R].kNSSTDQGsDEEGSLQk.[E]_S9_1	[R].kNSSTDQGsDEEGSLQk.[E]	3	859.759	2.66	0.01238	Q12789	GTF3C1	General transcription factor 3C polypeptide 1	S9	S1068	NSSTDQGSDEEGSLQ	Unambiguous	1	S9(Phospho): 99.97	4	0.0687342	0.17322	0.222411	0.0710596	0.134442	0.122257	0.127202	0.283452	0.0836403	0.0761163	0.0352578
[K].kIQQGEEEEkEsSGEIEAAPVTGTGR.[V]_S12_1	[K].kIQQGEEEEkEsSGEIEAAPVTGTGR.[V]	4	882.455	2.7	0.0007823	Q6AI08	HEATR6	HEAT repeat-containing protein 6	S12	S336	GEEEEKESSGEIEAA	Unambiguous	1	S12(Phospho): 99.49	4	0.0488681	0.159652	0.189547	0.0953626	0.101884	0.110391	0.120352	0.203228	0.0937908	0.118612	0.0852481
[R].kGGSYSQAASSDsAQGSDMSLTAckV.[-]_S13_1	[R].kGGSYSQAASSDsAQGSDMSLTAckV.[-]	3	1120.88	5.2	0.000126	A0A140T8Y4	HLA-A	HLA class I histocompatibility antigen, A-3 alpha chain	S13	S358	SQAASSDSAQGSDMS	Unambiguous	1	S13(Phospho): 99.99	4	0.0194031	0.150668	0.148265	0.107423	0.109276	0.132176	0.133261	0.154166	0.0817459	0.107757	0.109664
[K].kPGkEsPWEVLk.[R]_S6_1	[K].kPGkEsPWEVLk.[R]	4	599.355	2.7	0.0002558	P35367	HRH1	Histamine H1 receptor	S6	S255	AKKPGKESPWEVLKR	Unambiguous	1	S6(Phospho): 100	4	0.0388694	0.147891	0.141209	0.113875	0.15169	0.119418	0.151295	0.142577	0.105803	0.112141	0.0863341
[R].nSSsPVSPASVPGQR.[R]_S4_1	[R].nSSsPVSPASVPGQR.[R]	2	889.938	2.4	0.007962	Q9H1B7	IRF2BPL	Interferon regulatory factor 2-binding protein-like	S4	S659	SARRNSSSPVSPASV	Unambiguous	1	S4(Phospho): 87.54	4	0.0787321	0.156795	0.142907	0.112664	0.128849	0.0888362	0.133442	0.136636	0.120516	0.107701	0.130076
[R].kPIStHtVDFTFNk.[F]_T5 T7_2	[R].kPIStHtVDFTFNk.[F]	4	621.324	4.29	0.0007718	P18084	ITGB5	Integrin beta-5	T5.T7	T780.T782	LYRKPISTHTVDFTF.RKPISTHTVDFTFNK	Unambiguous	2	T5(Phospho): 99.27; T7(Phospho): 99.93	4	0.0263218	0.185201	0.154766	0.09801	0.109118	0.0992604	0.144509	0.206897	0.120612	0.101645	0.0646705
[R].tVsPGsVSPIHGQGQVVENLk.[A]_S6 S8_2	[R].tVsPGsVSPIHGQGQVVENLk.[A]	3	917.802	3.3	0.0005083	Q9NZM3	ITSN2	Intersectin-2	S6.S8	S887.S889	TRTVSPGSVSPIHGQ.TVSPGSVSPIHGQGQ	Unambiguous	2	S6(Phospho): 90.15; S8(Phospho): 90.15	4	0.0056052	0.211992	0.208921	0.0651957	0.0928096	0.0304136	0.17633	0.321298	0.0451262	0.0475759	0.0252569
[R].tLSPSSGYSsQsGTPTLPPk.[G]_S12 T14_2	[R].tLSPSSGYSsQsGTPTLPPk.[G]	4	653.32	2.6	0.01743	Q9P206-2	KIAA1522	Isoform 2 of Uncharacterized protein KIAA1522	S12.T14	S588.T590	SSGYSSQSGTPTLPP.GYSSQSGTPTLPPKG	Unambiguous	2	S12(Phospho): 90.59; T14(Phospho): 99.86	4	0.000519415	0.212243	0.204999	0.118696	0.106538	0.0551773	0.17733	0.183963	0.0370015	0.0624083	0.0514182
[R].aSTAsPcNNNINAATAVALQEPR.[K]_T3_1	[R].aSTAsPcNNNINAATAVALQEPR.[K]	4	670.576	4.91	2.424e-05	Q71RC2-4	LARP4	Isoform 4 of La-related protein 4	T3	T601	TKPSRASTASPCNNN	Unambiguous	1	T3(Phospho): 91.23	4	0.041777	0.162406	0.148922	0.133399	0.141573	0.0931782	0.15331	0.152512	0.076284	0.108816	0.108854
[K].eWNGVVSESDsPVkRPGR.[K]_S11_1	[K].eWNGVVSESDsPVkRPGR.[K]	4	635.08	4.57	0.0002147	P18858	LIG1	DNA ligase 1	S11	S51	GVVSESDSPVKRPGR	Unambiguous	1	S11(Phospho): 98.83	4	0.043505	0.170285	0.18178	0.108095	0.0221706	0.0911089	0.128587	0.154745	0.073647	0.0946824	0.124267
[K].iAIsPLksPNk.[A]_S4 S8_2	[K].iAIsPLksPNk.[A]	4	504.539	2.71	0.01767	Q6MZP7	LIN54	Protein lin-54 homolog	S4.S8	S310.S314	TPNKIAISPLKSPNK.IAISPLKSPNKAVKS	Unambiguous	2	S4(Phospho): 100; S8(Phospho): 100	4	0.0156471	0.189128	0.235519	0.086273	0.150001	0.128505	0.14554	0.23325	0.05231	0.0725534	0.0863557
[R].nksNEDQSMGNWQIk.[R]_S3_1	[R].nksNEDQSMGNWQIk.[R]	5	510.06	3.58	0.001236	P02545	LMNA	Prelamin-A/C	S3	S458	FVRLRNKSNEDQSMG	Unambiguous	1	S3(Phospho): 99.99	4	0.00187391	0.168857	0.163888	0.104964	0.136899	0.103782	0.150148	0.165482	0.080627	0.0961324	0.0958247
[K].sRsTTELDDYSTNk.[N]_S3_1	[K].sRsTTELDDYSTNk.[N]	3	719.017	4.48	7.617e-05	Q8WWI1-3	LMO7	Isoform 3 of LIM domain only protein 7	S3	S1089	GDRNKSRSTTELDDY	Unambiguous	1	S3(Phospho): 99.48	4	0.0185506	0.176989	0.170647	0.0927379	0.168438	0.0659466	0.190369	0.176951	0.045617	0.0632819	0.0800094
[K].aSHMGVsTDSGTQETk.[K]_S7_1	[K].aSHMGVsTDSGTQETk.[K]	3	725.351	4.21	0.002273	Q86V48	LUZP1	Leucine zipper protein 1	S7	S440	KASHMGVSTDSGTQE	Unambiguous	1	S7(Phospho): 91.82	4	0.000336512	0.22034	0.228624	0.0637642	0.117718	0.072719	0.164492	0.173977	0.0529206	0.0526546	0.0814379
[K].gkDSLsDDGVDLk.[T]_S6_1	[K].gkDSLsDDGVDLk.[T]	3	706.045	3.07	0.01795	P07948	LYN	Tyrosine-protein kinase Lyn	S6	S13	SKGKDSLSDDGVDLK	Unambiguous	1	S6(Phospho): 94.29	4	0.0911593	0.165631	0.138092	0.127238	0.0975805	0.107725	0.12436	0.141978	0.0954346	0.130102	0.101859
[K].qGsPDQVsPVSEMTSTSLYQDk.[Q]_S3 S8_2	[K].qGsPDQVsPVSEMTSTSLYQDk.[Q]	3	1001.46	5.6	1.242e-05	P46821	MAP1B	Microtubule-associated protein 1B	S3.S8	S1438.S1443	EKSGKQGSPDQVSPV.QGSPDQVSPVSEMTS	Unambiguous	2	S3(Phospho): 100; S8(Phospho): 100	4	0.077305	0.160933	0.169693	0.0999684	0.15664	0.128299	0.133556	0.211182	0.0452032	0.0990965	0.103431
[K].vSPSkSPsLsPsPPSPLEk.[T]_S6 S10 S15_3	[K].vSPSkSPsLsPsPPSPLEk.[T]	3	950.146	3.95	0.003994	P46821	MAP1B	Microtubule-associated protein 1B	S6.S10.S15	S1256.S1260.S1265	EKVSPSKSPSLSPSP.PSKSPSLSPSPPSPL.SLSPSPPSPLEKTPL	Unambiguous	3	S6(Phospho): 92.38; S10(Phospho): 99.29; S15(Phospho): 99.29	4	0.00542557	0.214331	0.16392	0.110502	0.0929115	0.0950472	0.156255	0.232206	0.053627	0.0814434	0.0681972
[K].vSPSkSPSLsPsPPsPLEk.[T]_S2 S10 S15_3	[K].vSPSkSPSLsPsPPsPLEk.[T]	4	712.861	1.95	0.004288	P46821	MAP1B	Microtubule-associated protein 1B	S2.S10.S15	S1252.S1260.S1265	AVSSEKVSPSKSPSL.PSKSPSLSPSPPSPL.SLSPSPPSPLEKTPL	Unambiguous	3	S2(Phospho): 89.02; S10(Phospho): 96.83; S15(Phospho): 100	4	0.0524978	0.216463	0.149408	0.0899491	0.105339	0.0832128	0.138971	0.274889	0.0642324	0.101078	0.0766647
[R].kIAELEEEQSQGStTNSDWMk.[N]_S17_1	[R].kIAELEEEQSQGStTNSDWMk.[N]	3	1060.19	5.75	0.0001913	P46821	MAP1B	Microtubule-associated protein 1B	S17	S343	SQGSTTNSDWMKNLI	Unambiguous	1	S17(Phospho): 99.21	4	0.0943266	0.158455	0.147204	0.140916	0.0733305	0.109918	0.14241	0.174389	0.114301	0.116028	0.0888866
[R].sLMssPEDLTkDFEELkAEEVDVTk.[D]_S4 S5_2	[R].sLMssPEDLTkDFEELkAEEVDVTk.[D]	4	984.006	2.89	0.0009027	P46821	MAP1B	Microtubule-associated protein 1B	S4.S5	S831.S832	EAERSLMSSPEDLTK.AERSLMSSPEDLTKD	Unambiguous	2	S4(Phospho): 76.92; S5(Phospho): 89.42	4	0.0398318	0.18624	0.157328	0.136741	0.0173537	0.0814917	0.185294	0.174086	0.0721535	0.0933011	0.0934731
[K].vSPSkSPsLsPSPPSPLEk.[T]_S10 S15_2	[K].vSPSkSPsLsPSPPSPLEk.[T]	4	692.872	2.21	0.003713	P46821	MAP1B	Microtubule-associated protein 1B	S10.S15	S1260.S1265	PSKSPSLSPSPPSPL.SLSPSPPSPLEKTPL	Unambiguous	2	S10(Phospho): 71.6; S15(Phospho): 99.76	4	0.00011384	0.2985	0.284202	0.0610856	0.0455783	0.0440241	0.152485	0.22546	0.0158601	0.0619976	0.0317551
[K].vSPSksPsLSPSPPSPLEk.[T]_S6 S8_2	[K].vSPSksPsLSPSPPSPLEk.[T]	3	923.491	2.82	0.04121	P46821	MAP1B	Microtubule-associated protein 1B	S6.S8	S1256.S1258	EKVSPSKSPSLSPSP.VSPSKSPSLSPSPPS	Unambiguous	2	S6(Phospho): 78.31; S8(Phospho): 85.97	4	0.00171306	0.279206	0.25227	0.0826226	0.0379919	0.0505358	0.133269	0.248996	0.0482844	0.0529062	0.0491048
[K].hMDPPPAPVQDRsPSPR.[H]_S13_1	[K].hMDPPPAPVQDRsPSPR.[H]	4	549.019	2.93	0.002002	P46821	MAP1B	Microtubule-associated protein 1B	S13	S2209	PAPVQDRSPSPRHPD	Unambiguous	1	S13(Phospho): 99.86	4	0.000608169	0.171584	0.2109	0.0924589	0.0800628	0.0898612	0.156695	0.161236	0.0779062	0.0990823	0.105274
[R].sAsPHDVDLcLVSPcEFEHRk.[A]_S1_1	[R].sAsPHDVDLcLVSPcEFEHRk.[A]	4	756.116	2.93	0.0003652	Q66K74	MAP1S	Microtubule-associated protein 1S	S1	S729	RGPRARRSASPHDVD	Unambiguous	1	S1(Phospho): 91.44	4	0.0600188	0.155946	0.145583	0.130523	0.0736103	0.11039	0.174643	0.15667	0.107727	0.111758	0.0482327
[K].ssPAAkPGSTPSRPSSAk.[R]_S2_1	[K].ssPAAkPGSTPSRPSSAk.[R]	3	827.455	1.83	0.008427	Q15555	MAPRE2	Microtubule-associated protein RP/EB family member 2	S2	S209	TAGAAKSSPAAKPGS	Unambiguous	1	S2(Phospho): 90.07	4	0.0405704	0.171407	0.236742	0.0529955	0.0817786	0.141351	0.132237	0.214801	0.0485886	0.0896049	0.0861918
[K].aNGQENGHVksNGDLSPk.[G]_S16_1	[K].aNGQENGHVksNGDLSPk.[G]	4	655.591	2.61	0.02011	P49006	MARCKSL1	MARCKS-related protein	S16	S41	VKSNGDLSPKGEGES	Unambiguous	1	S16(Phospho): 85.46	4	0.0420836	0.438274	0.509701	0.159909	0.0173043	0.050836	0.675324	0.244246	0.0365696	0.0723115	0.234999
[K].aNGQENGHVksNGDLSPk.[G]_S11_1	[K].aNGQENGHVksNGDLSPk.[G]	4	655.594	3.28	0.0002433	P49006	MARCKSL1	MARCKS-related protein	S11	S36	QENGHVKSNGDLSPK	Unambiguous	1	S11(Phospho): 99.99	4	0.00134301	0.45894	0.658551	0.0847608	0.00883355	0.0341969	0.685844	0.431473	0.0451732	0.0746675	0.0994306
[K].ssPVkkPSLLk.[A]_S2_1	[K].ssPVkkPSLLk.[A]	3	727.46	1.07	0.0413	O60318	MCM3AP	Germinal-center associated nuclear protein	S2	S557	SSLLNKSSPVKKPSL	Unambiguous	1	S2(Phospho): 94.61	4	0.0689403	0.177877	0.297463	0.0710076	0.00541027	0.0968488	0.107762	0.247412	0.0271943	0.0611136	0.125217
[K].dQPPFGDsDDsVEADkSSPGIHLER.[S]_S8 S11_2	[K].dQPPFGDsDDsVEADkSSPGIHLER.[S]	4	829.877	4.09	0.000181	Q14676	MDC1	Mediator of DNA damage checkpoint protein 1	S8.S11	S495.S498	DQPPFGDSDDSVEAD.PFGDSDDSVEADKSS	Unambiguous	2	S8(Phospho): 99.99; S11(Phospho): 99.97	4	0.000189133	0.177505	0.21509	0.0896293	0.0984054	0.0764384	0.171171	0.161993	0.0679047	0.0756824	0.0855453
[K].nYGsPLISGSTPk.[H]_Y2_1	[K].nYGsPLISGSTPk.[H]	3	620.329	3.49	0.0018	Q15648	MED1	Mediator of RNA polymerase II transcription subunit 1	Y2	Y1431	QMASSKNYGSPLISG	Unambiguous	1	Y2(Phospho): 93.22	4	0.0336438	0.168213	0.13647	0.125263	0.0913833	0.083835	0.16552	0.13817	0.0952301	0.113971	0.10768
[R].lLSSNEDDANILSsPTDR.[S]_S14_1	[R].lLSSNEDDANILSsPTDR.[S]	3	752.693	4.15	0.0002412	A0A0B4J1W0	MED24	Mediator of RNA polymerase II transcription subunit 24	S14	S898	DDANILSSPTDRSMS	Unambiguous	1	S14(Phospho): 93.79	4	0.098567	0.138297	0.150311	0.108812	0.0418109	0.0809063	0.160543	0.137727	0.130819	0.0715786	0.133441
[R].gsRGPGNPLDHQITNER.[G]_S2_1	[R].gsRGPGNPLDHQITNER.[G]	3	719.687	1.94	0.003106	Q96PC5	MIA2	Melanoma inhibitory activity protein 2	S2	S1167	PGGGGRGSRGPGNPL	Unambiguous	1	S2(Phospho): 100	4	0.00445389	0.193146	0.192675	0.0807421	0.133187	0.0809634	0.175148	0.137569	0.0939306	0.0689798	0.0785488
[R].rGPLSQNGSFGPsPVsGGEcSPPLTVEPPVRPLSATLNR.[R]_S13 S16_2	[R].rGPLSQNGSFGPsPVsGGEcSPPLTVEPPVRPLSATLNR.[R]	4	1101.79	2.79	0.003937	Q5JRA6	MIA3	Melanoma inhibitory activity protein 3	S13.S16	S1670.S1673	QNGSFGPSPVSGGEC.SFGPSPVSGGECSPP	Unambiguous	2	S13(Phospho): 84.7; S16(Phospho): 85.36	4	0.0761685	0.179424	0.140114	0.0857506	0.141705	0.112131	0.137751	0.20483	0.108238	0.0922784	0.0938411
[K].sLHPWYGItPtSSPk.[T]_T9 T11 S12 S13_2	[K].sLHPWYGItPtSSPk.[T]	2	1145.06	3.53	0.005958	Q8N3F8	MICALL1	MICAL-like protein 1	T9.T11.S12.S13	T467.T469.S470.S471	LHPWYGITPTSSPKT.PWYGITPTSSPKTKK.WYGITPTSSPKTKKR.YGITPTSSPKTKKRP	Ambiguous	2	T9(Phospho): 50; T11(Phospho): 50; S12(Phospho): 70.64; S13(Phospho): 29.36	4	0.00804645	0.235797	0.219763	0.0763662	0.131566	0.0554289	0.159982	0.283148	0.0462637	0.0669598	0.0266618
[K].sLHPWYGItPTSsPk.[T]_T9 S13_2	[K].sLHPWYGItPTSsPk.[T]	3	763.712	4.34	0.0003683	Q8N3F8	MICALL1	MICAL-like protein 1	T9.S13	T467.S471	LHPWYGITPTSSPKT.YGITPTSSPKTKKRP	Unambiguous	2	T9(Phospho): 100; S13(Phospho): 99.24	4	0.00154692	0.234242	0.240922	0.0852612	0.0983348	0.053704	0.158986	0.262646	0.0419225	0.0514121	0.0399546
[R].aPsAsPLALHASR.[L]_S3 S5_2	[R].aPsAsPLALHASR.[L]	3	556.269	2.72	0.001606	Q8N3F8	MICALL1	MICAL-like protein 1	S3.S5	S484.S486	RPAPRAPSASPLALH.APRAPSASPLALHAS	Unambiguous	2	S3(Phospho): 100; S5(Phospho): 100	4	0.00584745	0.210407	0.264651	0.0454268	0.088088	0.0293155	0.179096	0.334458	0.0340167	0.0565598	0.0383912
[K].kkPAPLPPSSsPGPPSQDSR.[Q]_S11_1	[K].kkPAPLPPSSsPGPPSQDSR.[Q]	4	700.137	3.28	0.0001789	Q8N3F8	MICALL1	MICAL-like protein 1	S11	S391	APLPPSSSPGPPSQD	Unambiguous	1	S11(Phospho): 99.14	4	0.0122395	0.170972	0.186926	0.103558	0.129789	0.0846728	0.146322	0.197997	0.083939	0.113328	0.0770244
[K].kkPAPLPPsSSPGPPSQDSR.[Q]_S9_1	[K].kkPAPLPPsSSPGPPSQDSR.[Q]	3	933.18	3.13	0.01126	Q8N3F8	MICALL1	MICAL-like protein 1	S9	S389	KPAPLPPSSSPGPPS	Unambiguous	1	S9(Phospho): 82.51	4	0.00790357	0.172112	0.219463	0.0938373	0.112611	0.0900412	0.144729	0.202843	0.0754865	0.108753	0.0685276
[R].vNsNGkESPGSSEFFQEAVSHGk.[F]_S3_1	[R].vNsNGkESPGSSEFFQEAVSHGk.[F]	4	798.153	2.59	0.006731	Q8N108-12	MIER1	Isoform 2 of Mesoderm induction early response protein 1	S3	S536	AKRRRVNSNGKESPG	Unambiguous	1	S3(Phospho): 97.92	4	8.94389e-05	0.23523	0.175766	0.0273338	0.0331344	0.00932831	0.265002	0.224652	0.0641758	0.0590749	0.0458327
[K].eRtLDEAPRPPkk.[A]_T3_1	[K].eRtLDEAPRPPkk.[A]	4	576.833	1.92	0.03724	Q8N4C8	MINK1	Misshapen-like kinase 1	T3	T809	FVLLKERTLDEAPRP	Unambiguous	1	T3(Phospho): 100	4	0.000163944	0.228921	0.21902	0.0671891	0.116905	0.0901189	0.157106	0.186532	0.0527965	0.0650017	0.050773
[R].gTPkPPGPPAQPPGPPNASsNPDLRR.[S]_S20_1	[R].gTPkPPGPPAQPPGPPNASsNPDLRR.[S]	4	785.918	2.43	0.0005447	Q8N4C8	MINK1	Misshapen-like kinase 1	S20	S733	PGPPNASSNPDLRRS	Unambiguous	1	S20(Phospho): 98.17	4	4.21019e-06	0.194419	0.196698	0.0985492	0.100552	0.0866749	0.151022	0.163714	0.0780116	0.0816795	0.0694915
[K].sEsQmDITDINTPkPk.[K]_S3_1	[K].sEsQmDITDINTPkPk.[K]	3	863.116	3.97	0.004081	P08473	MME	Neprilysin	S3	S6	MGKSESQMDITDI	Unambiguous	1	S3(Phospho): 90.66	4	0.0463755	0.166054	0.127585	0.117818	0.0864768	0.0657369	0.166463	0.147615	0.126465	0.103623	0.0887071
[K].sDLRksPVFsDEDsDLDFDISk.[L]_S6 S10 S14_3	[K].sDLRksPVFsDEDsDLDFDISk.[L]	4	861.399	3.27	0.000746	O00566	MPHOSPH10	U3 small nucleolar ribonucleoprotein protein MPP10	S6.S10.S14	S163.S167.S171	SKSDLRKSPVFSDED.LRKSPVFSDEDSDLD.PVFSDEDSDLDFDIS	Unambiguous	3	S6(Phospho): 99.48; S10(Phospho): 86.03; S14(Phospho): 97.48	4	0.0319493	0.165249	0.168973	0.106642	0.127084	0.136976	0.123271	0.215534	0.0696346	0.0876902	0.0715131
[R].sPSDEYkDNLHQVSk.[R]_S1_1	[R].sPSDEYkDNLHQVSk.[R]	4	629.329	2.7	0.01998	Q9UKD2	MRTO4	mRNA turnover protein 4 homolog	S1	S80	MMVALGRSPSDEYKD	Unambiguous	1	S1(Phospho): 78.18	4	0.0718588	0.212084	0.12526	0.103185	0.0354078	0.0846089	0.138422	0.138243	0.0955864	0.100326	0.106261
[R].rsNLsLASLTFQR.[Q]_S2 S5_2	[R].rsNLsLASLTFQR.[Q]	3	627.978	3.27	0.001029	Q8N699	MYCT1	Myc target protein 1	S2.S5	S135.S138	HSGCERRSNLSLASL.CERRSNLSLASLTFQ	Unambiguous	2	S2(Phospho): 100; S5(Phospho): 100	4	0.000618336	0.192984	0.176287	0.082883	0.0693459	0.0616484	0.172132	0.192648	0.0682805	0.110269	0.0611646
[R].nkAGtPVSELTk.[Q]_T5_1	[R].nkAGtPVSELTk.[Q]	2	1006.58	2.47	0.02746	O75113	N4BP1	NEDD4-binding protein 1	T5	T242	EARNKAGTPVSELTK	Unambiguous	1	T5(Phospho): 99.12	4	0.0466405	0.189586	0.167346	0.12343	0.0191208	0.0761313	0.173018	0.13074	0.0794038	0.109919	0.0929918
[K].aPEAAVSEDGksDDELLSSk.[A]_S12_1	[K].aPEAAVSEDGksDDELLSSk.[A]	3	939.145	3.46	0.002439	Q8NEY1	NAV1	Neuron navigator 1	S12	S199	AVSEDGKSDDELLSS	Unambiguous	1	S12(Phospho): 99.96	4	0.000435881	0.17854	0.178717	0.0819511	0.116842	0.0576574	0.196889	0.220194	0.0742196	0.0551326	0.0585606
[R].rEEGDPsPHSGGVckPk.[L]_S7_1	[R].rEEGDPsPHSGGVckPk.[L]	4	651.837	2.13	0.04387	O75376	NCOR1	Nuclear receptor corepressor 1	S7	S2315	RREEGDPSPHSGGVC	Unambiguous	1	S7(Phospho): 99.68	4	0.00519935	0.156964	0.164163	0.091813	0.0690918	0.113801	0.159046	0.158692	0.102923	0.125482	0.101179
[R].sHTSEGAHLDItPNSGAAGNSAGPk.[S]_T12_1	[R].sHTSEGAHLDItPNSGAAGNSAGPk.[S]	4	729.36	3.95	0.001623	Q92597	NDRG1	Protein NDRG1	T12	T375	EGAHLDITPNSGAAG	Unambiguous	1	T12(Phospho): 84.91	4	0.014999	0.218424	0.150357	0.0717084	0.117131	0.047101	0.170256	0.158025	0.0933798	0.0668484	0.0835424
[R].sPGSGSQSSGWHEVEPGMPSPTTLkk.[S]_S1_1	[R].sPGSGSQSSGWHEVEPGMPSPTTLkk.[S]	4	859.688	2.4	0.005246	Q12857-4	NFIA	Isoform 4 of Nuclear factor 1 A-type	S1	S345	FYTGQGRSPGSGSQS	Unambiguous	1	S1(Phospho): 84.28	4	0.0653816	0.18806	0.153775	0.144809	0.0255265	0.0813772	0.165713	0.143797	0.0650413	0.0921166	0.0575798
[K].tEmDksPFNsPSPQDSPR.[L]_S6 S12_2	[K].tEmDksPFNsPSPQDSPR.[L]	3	885.392	2.33	0.004249	P08651	NFIC	Nuclear factor 1 C-type	S6.S12	S333.S339	KKTEMDKSPFNSPSP.KSPFNSPSPQDSPRL	Unambiguous	2	S6(Phospho): 98.29; S12(Phospho): 96.7	4	0.0591885	0.148058	0.236748	0.101146	0.0839805	0.09058	0.125424	0.255693	0.0740779	0.0842073	0.0751278
[K].tEMDksPFNsPSPQDSPR.[L]_S6 S10 S12_2	[K].tEMDksPFNsPSPQDSPR.[L]	3	880.062	3.1	0.009084	P08651	NFIC	Nuclear factor 1 C-type	S6.S10.S12	S333.S337.S339	KKTEMDKSPFNSPSP.MDKSPFNSPSPQDSP.KSPFNSPSPQDSPRL	Ambiguous	2	S6(Phospho): 98.06; S10(Phospho): 50; S12(Phospho): 50	4	0.0458667	0.168295	0.25647	0.0699816	0.0804009	0.0826838	0.121671	0.279931	0.0668112	0.0851184	0.067104
[K].tTSQAHsLPLsPASTR.[Q]_S7 S11_2	[K].tTSQAHsLPLsPASTR.[Q]	3	681.655	2.82	0.009334	P19838-2	NFKB1	Isoform 2 of Nuclear factor NF-kappa-B p105 subunit	S7.S11	S904.S908	KTTSQAHSLPLSPAS.QAHSLPLSPASTRQQ	Unambiguous	2	S7(Phospho): 99.41; S11(Phospho): 99.07	4	0.0637151	0.145309	0.175198	0.130277	0.134743	0.0993875	0.125267	0.224496	0.0712654	0.0890281	0.0830913
[R].eAAAGIQWSEEEtEDEEEEkEVtPESGPPk.[V]_S9 T13_2	[R].eAAAGIQWSEEEtEDEEEEkEVtPESGPPk.[V]	4	1045.23	3.01	0.001997	P46087-4	NOP2	Isoform 4 of Probable 28S rRNA (cytosine(4447)-C(5))-methyltransferase	S9.T13	S214.T218	AAAGIQWSEEETEDE.IQWSEEETEDEEEEK	Unambiguous	2	S9(Phospho): 100; T13(Phospho): 100	4	0.0201584	0.218059	0.195775	0.0854373	0.0194389	0.0970235	0.152252	0.212289	0.0289534	0.0722342	0.12543
[K].hIkEEPLSEEEPcTSTAIAsPEkk.[K]_S20_1	[K].hIkEEPLSEEEPcTSTAIAsPEkk.[K]	6	618.665	4.21	0.0005496	Q9Y2X3	NOP58	Nucleolar protein 58	S20	S514	CTSTAIASPEKKKKK	Unambiguous	1	S20(Phospho): 98.94	4	0.0249353	0.161305	0.20486	0.0980122	0.0823619	0.13165	0.132975	0.156493	0.0732909	0.0983561	0.116562
[R].iRtQSFsLQER.[Q]_T3 S7_2	[R].iRtQSFsLQER.[Q]	3	585.281	3.03	0.001504	P29474	NOS3	Nitric oxide synthase, endothelial	T3.S7	T1175.S1179	EVTSRIRTQSFSLQE.RIRTQSFSLQERQLR	Unambiguous	2	T3(Phospho): 99.95; S7(Phospho): 100	4	0.0103565	0.221131	0.178601	0.0570505	0.111384	0.0400047	0.17242	0.29532	0.0483415	0.078434	0.0288196
[K].dLRsPLIATPTFVADk.[D]_S4_1	[K].dLRsPLIATPTFVADk.[D]	3	761.419	3.76	0.001555	P49116-2	NR2C2	Isoform 2 of Nuclear receptor subfamily 2 group C member 2	S4	S238	YIRKDLRSPLIATPT	Unambiguous	1	S4(Phospho): 100	4	3.89046e-05	0.173279	0.181122	0.102562	0.115972	0.0921818	0.1844	0.180665	0.0810529	0.0830203	0.0969987
[K].tPSPkEEDEEPEsPPEkk.[T]_S13_1	[K].tPSPkEEDEEPEsPPEkk.[T]	3	1017.2	3.58	0.003383	Q9H1E3	NUCKS1	Nuclear ubiquitous casein and cyclin-dependent kinase substrate 1	S13	S214	EEDEEPESPPEKKTS	Unambiguous	1	S13(Phospho): 100	4	0.0782422	0.159265	0.166521	0.143759	0.133761	0.106755	0.174306	0.139175	0.107697	0.13255	0.120555
[R].sFsLAsSSNSPISQR.[R]_S1 S3 S10_2	[R].sFsLAsSSNSPISQR.[R]	3	652.961	3.99	0.03551	Q9BXB4	OSBPL11	Oxysterol-binding protein-related protein 11	S1.S3.S10	S172.S174.S181	NPPLKSRSFSLASSS.PLKSRSFSLASSSNS.SLASSSNSPISQRRP	Ambiguous	2	S1(Phospho): 50; S3(Phospho): 50; S10(Phospho): 100	4	0.0918075	0.155778	0.1983	0.0758813	0.0876697	0.100211	0.115976	0.274692	0.0711476	0.0925246	0.0903965
[K].rPEPSTLENITDDkYATVSsPSk.[S]_S20_1	[K].rPEPSTLENITDDkYATVSsPSk.[S]	4	826.437	3.94	0.0001641	Q01804	OTUD4	OTU domain-containing protein 4	S20	S546	DKYATVSSPSKSKKL	Unambiguous	1	S20(Phospho): 88.05	4	0.0806703	0.158426	0.157657	0.0913395	0.0198025	0.101642	0.161646	0.117763	0.0896305	0.108281	0.131849
[R].kTEVVMNSQQtPVGtPk.[D]_T11 T15_2	[R].kTEVVMNSQQtPVGtPk.[D]	3	897.799	3.41	0.06084	O75781	PALM	Paralemmin-1	T11.T15	T141.T145	VVMNSQQTPVGTPKD.SQQTPVGTPKDKRVS	Unambiguous	2	T11(Phospho): 99.86; T15(Phospho): 99.99	4	0.0166909	0.220678	0.25633	0.0623505	0.0919834	0.0887085	0.125391	0.276992	0.0845523	0.0608518	0.0690011
[R].kTEVVmNSQQtPVGTPk.[D]_T11_1	[R].kTEVVmNSQQtPVGTPk.[D]	3	876.477	2.09	0.001632	O75781	PALM	Paralemmin-1	T11	T141	VVMNSQQTPVGTPKD	Unambiguous	1	T11(Phospho): 99.7	4	0.0786266	0.175127	0.176872	0.126174	0.0652289	0.0945279	0.136496	0.136709	0.149507	0.0828573	0.079318
[K].sksMDLGIADETk.[L]_S3_1	[K].sksMDLGIADETk.[L]	3	721.385	3.03	0.0004863	Q8TEW0	PARD3	Partitioning defective 3 homolog	S3	S852	VKTRKSKSMDLGIAD	Unambiguous	1	S3(Phospho): 99.81	4	0.00874047	0.255387	0.15458	0.0905321	0.0426104	0.071443	0.176258	0.155642	0.0621381	0.0657115	0.0796912
[K].kSLDsDEsEDEEDDYQQk.[R]_S5 S8_2	[K].kSLDsDEsEDEEDDYQQk.[R]	3	1003.11	4.82	0.008507	Q13442	PDAP1	28 kDa heat- and acid-stable phosphoprotein	S5.S8	S60.S63	KEKKSLDSDESEDEE.KSLDSDESEDEEDDY	Unambiguous	2	S5(Phospho): 98.54; S8(Phospho): 98.54	4	0.064389	0.210372	0.199625	0.130521	0.0142423	0.118375	0.150257	0.269862	0.0734453	0.0923217	0.108426
[K].kANNsQEPSPQLASSVASTR.[S]_S5_1	[K].kANNsQEPSPQLASSVASTR.[S]	4	653.338	3.04	0.0007593	Q96HC4	PDLIM5	PDZ and LIM domain protein 5	S5	S309	NTKKANNSQEPSPQL	Unambiguous	1	S5(Phospho): 98.19	4	0.0170063	0.164995	0.162682	0.10167	0.0916662	0.0918754	0.146171	0.139482	0.12584	0.131572	0.0791884
[R].lkEDILENEDEQNsPPk.[K]_S14_1	[R].lkEDILENEDEQNsPPk.[K]	3	922.481	3.83	0.0007184	Q9NTI5	PDS5B	Sister chromatid cohesion protein PDS5 homolog B	S14	S1283	ENEDEQNSPPKKGKR	Unambiguous	1	S14(Phospho): 100	4	0.0843432	0.154997	0.157124	0.11778	0.0361419	0.0990909	0.159215	0.16125	0.0729922	0.087121	0.13824
[K].gLDIEsYDsLERPLRk.[E]_Y7 S9_2	[K].gLDIEsYDsLERPLRk.[E]	4	628.07	2.3	0.002515	Q9H792	PEAK1	Pseudopodium-enriched atypical kinase 1	Y7.S9	Y1215.S1217	KGLDIESYDSLERPL.LDIESYDSLERPLRK	Unambiguous	2	Y7(Phospho): 90.03; S9(Phospho): 99.84	4	0.00300774	0.208113	0.300106	0.0314968	0.0376565	0.0231293	0.188558	0.348984	0.0195504	0.0216336	0.0104326
[K].sAPTSPTATNISSk.[T]_S1_1	[K].sAPTSPTATNISSk.[T]	2	950.498	2.54	0.03253	Q9H792	PEAK1	Pseudopodium-enriched atypical kinase 1	S1	S568	PRKNCHKSAPTSPTA	Unambiguous	1	S1(Phospho): 100	4	0.0837882	0.158136	0.139055	0.114224	0.148196	0.0942712	0.166525	0.133874	0.0635639	0.115607	0.0851002
[K].dPSIkPVTPSPsk.[L]_S10_1	[K].dPSIkPVTPSPsk.[L]	2	1060.6	2.44	0.005457	Q9H792	PEAK1	Pseudopodium-enriched atypical kinase 1	S10	S854	SIKPVTPSPSKLVTS	Unambiguous	1	S10(Phospho): 91.48	4	0.0276335	0.164854	0.180408	0.0691557	0.151381	0.0967515	0.155292	0.182331	0.0878431	0.0897493	0.0975739
[K].eSQQYYHsLAVR.[Q]_S8_1	[K].eSQQYYHsLAVR.[Q]	3	597.287	4.06	0.0002925	Q9H792	PEAK1	Pseudopodium-enriched atypical kinase 1	S8	S1374	ESQQYYHSLAVRQSL	Unambiguous	1	S8(Phospho): 99.78	4	0.00144018	0.173414	0.175336	0.0874884	0.115419	0.0907043	0.173573	0.150956	0.103866	0.0749826	0.0671167
[K].gLDIESYDsLERPLRk.[E]_S9_1	[K].gLDIESYDsLERPLRk.[E]	4	608.078	4.62	0.0004262	Q9H792	PEAK1	Pseudopodium-enriched atypical kinase 1	S9	S1217	LDIESYDSLERPLRK	Unambiguous	1	S9(Phospho): 99.97	4	0.00154828	0.210322	0.167541	0.0965923	0.0870381	0.0604493	0.17198	0.157824	0.0932249	0.0588623	0.0587635
[K].vQkDPSIkPVTPsPSk.[L]_S13_1	[K].vQkDPSIkPVTPsPSk.[L]	4	676.902	2.42	0.0005781	Q9H792	PEAK1	Pseudopodium-enriched atypical kinase 1	S13	S854	SIKPVTPSPSKLVTS	Unambiguous	1	S13(Phospho): 90.99	4	0.00886628	0.187082	0.183825	0.100523	0.0113209	0.0737331	0.156688	0.201809	0.0996572	0.0795709	0.0636422
[K].tIPVksPNLSEIk.[F]_S6_1	[K].tIPVksPNLSEIk.[F]	4	549.078	3.79	0.002202	Q9H792	PEAK1	Pseudopodium-enriched atypical kinase 1	S6	S587	SKTIPVKSPNLSEIK	Unambiguous	1	S6(Phospho): 99.06	4	0.0335099	0.194004	0.12498	0.0833599	0.00972867	0.0465017	0.211494	0.130155	0.107625	0.0858712	0.0961857
[R].gsPDGSLQTGkPSAPkk.[L]_S2_1	[R].gsPDGSLQTGkPSAPkk.[L]	3	884.505	2.39	0.008833	C9JFV4	PELP1	Proline-, glutamic acid- and leucine-rich protein 1	S2	S531	KLRSPRGSPDGSLQT	Unambiguous	1	S2(Phospho): 98.73	4	0.0669723	0.164967	0.163413	0.110717	0.079991	0.110208	0.123687	0.195605	0.0880676	0.129468	0.0886034
[R].mDRtPPPPTLsPAAITVGR.[G]_T4 S11_2	[R].mDRtPPPPTLsPAAITVGR.[G]	3	789.394	2.86	0.03867	Q8NDX5-7	PHC3	Isoform 7 of Polyhomeotic-like protein 3	T4.S11	T621.S628	ECVRMDRTPPPPTLS.TPPPPTLSPAAITVG	Unambiguous	2	T4(Phospho): 97.79; S11(Phospho): 86.9	4	0.0367538	0.157403	0.192033	0.117674	0.128719	0.0889767	0.134611	0.212079	0.0674176	0.0800176	0.108563
[K].nSYWQcSEcDQAGSsDMEADMAMETLPDGTkR.[S]_S15_1	[K].nSYWQcSEcDQAGSsDMEADMAMETLPDGTkR.[S]	4	1052.94	4.99	6.453e-05	A0A0U1RRH6	PHF14	PHD finger protein 14	S15	S782	ECDQAGSSDMEADMA	Unambiguous	1	S15(Phospho): 97.64	4	0.084273	0.16574	0.161653	0.11111	0.0481324	0.132218	0.145319	0.178899	0.107737	0.121795	0.0827025
[R].rPSASsPNNNTAAk.[G]_S6_1	[R].rPSASsPNNNTAAk.[G]	3	651.671	3.38	0.001166	O75151	PHF2	Lysine-specific demethylase PHF2	S6	S1059	QRRPSASSPNNNTAA	Unambiguous	1	S6(Phospho): 92.34	4	0.0418811	0.205413	0.231369	0.0535225	0.138172	0.0601652	0.129316	0.308123	0.0533277	0.0668601	0.0459453
[R].hksHDNVYSLGGLEGR.[K]_S3_1	[R].hksHDNVYSLGGLEGR.[K]	4	577.548	4.43	0.0001174	Q86SQ0	PHLDB2	Pleckstrin homology-like domain family B member 2	S3	S157	KYSSRHKSHDNVYSL	Unambiguous	1	S3(Phospho): 98.91	4	0.0896383	0.123774	0.173788	0.117667	0.0832855	0.106655	0.157678	0.141775	0.1049	0.125447	0.0838234
[R].tcPsLsPTSPLNNk.[G]_S4 S6_2	[R].tcPsLsPTSPLNNk.[G]	2	1067.5	2.46	0.07997	O75925-2	PIAS1	Isoform 2 of E3 SUMO-protein ligase PIAS1	S4.S6	S485.S487	SAKRTCPSLSPTSPL.KRTCPSLSPTSPLNN	Unambiguous	2	S4(Phospho): 99.84; S6(Phospho): 99.74	4	0.00442163	0.206505	0.200215	0.119744	0.121038	0.100422	0.14751	0.228112	0.0773265	0.082063	0.0440401
[R].gTAGksPDLSSQkR.[E]_S6_1	[R].gTAGksPDLSSQkR.[E]	3	733.743	1.89	0.007451	Q9Y2I7	PIKFYVE	1-phosphatidylinositol 3-phosphate 5-kinase	S6	S1754	FRGTAGKSPDLSSQK	Unambiguous	1	S6(Phospho): 98.45	4	0.0437519	0.153878	0.206262	0.116474	0.0913832	0.0791562	0.152555	0.202466	0.0896908	0.135165	0.0520722
[K].gYYSPYSVSGSGsTAGsRTGsR.[T]_S11 S13 S21_3	[K].gYYSPYSVSGSGsTAGsRTGsR.[T]	3	885.025	2.07	0.03095	Q15149	PLEC	Plectin	S11.S13.S21	S4620.S4622.S4630	SPYSVSGSGSTAGSR.YSVSGSGSTAGSRTG.TAGSRTGSRTGSRAG	Unambiguous	3	S11(Phospho): 61.94; S13(Phospho): 54; S21(Phospho): 82.76	4	0.0483111	0.125952	0.20419	0.118369	0.147889	0.117894	0.14169	0.191122	0.0677534	0.0973326	0.0698041
[R].qEsDPEDDDVkkPALQSSVVATSk.[E]_S3_1	[R].qEsDPEDDDVkkPALQSSVVATSk.[E]	4	893.226	3.56	0.0005236	Q9H307	PNN	Pinin	S3	S100	RRESRQESDPEDDDV	Unambiguous	1	S3(Phospho): 99.99	4	0.0948297	0.209547	0.165901	0.113004	0.00800267	0.0872749	0.164928	0.132605	0.167272	0.087591	0.112628
[R].sMSSIPPYPASSLASSsPPGsGRsTPR.[R]_S17 S24 T25_3	[R].sMSSIPPYPASSLASSsPPGsGRsTPR.[R]	4	783.347	3.27	0.002738	Q13136	PPFIA1	Liprin-alpha-1	S17.S24.T25	S693.S700.T701	ASSLASSSPPGSGRS.SPPGSGRSTPRRIPH.PPGSGRSTPRRIPHS	Unambiguous	3	S17(Phospho): 67.23; S24(Phospho): 99.77; T25(Phospho): 99.77	4	0.0280694	0.181222	0.209509	0.0948391	0.109742	0.118641	0.124559	0.250611	0.0503875	0.0894262	0.0411009
[R].sQSTTFNPDDMSEPEFkR.[G]_S1_1	[R].sQSTTFNPDDMSEPEFkR.[G]	4	664.311	2.5	0.002637	Q86W92-2	PPFIBP1	Isoform 2 of Liprin-beta-1	S1	S593	LFGKLRRSQSTTFNP	Unambiguous	1	S1(Phospho): 79.34	4	0.0634386	0.15453	0.154681	0.134452	0.0638389	0.105957	0.133122	0.179724	0.103337	0.091707	0.0932706
[R].dLGQsNSDLDMPFAk.[W]_S5_1	[R].dLGQsNSDLDMPFAk.[W]	3	726.019	4.39	0.0002966	Q86W92-2	PPFIBP1	Isoform 2 of Liprin-beta-1	S5	S630	WSRDLGQSNSDLDMP	Unambiguous	1	S5(Phospho): 96.11	4	0.00034927	0.221939	0.177963	0.056349	0.070464	0.0300675	0.213033	0.21401	0.0765676	0.0242776	0.062534
[R].sGEQITSSPVSPk.[S]_S1_1	[R].sGEQITSSPVSPk.[S]	3	618.993	2.28	0.002318	A0A087WZV0	PPIP5K2	Inositol hexakisphosphate and diphosphoinositol-pentakisphosphate kinase 2	S1	S1021	TGRRRRRSGEQITSS	Unambiguous	1	S1(Phospho): 92.52	4	0.0489726	0.150589	0.166364	0.130493	0.0957689	0.12258	0.119836	0.166166	0.0927045	0.0885942	0.11297
[R].aPVPEPGLDLSLsPRPDsPQPR.[H]_S11 S18_2	[R].aPVPEPGLDLSLsPRPDsPQPR.[H]	3	905.445	3.41	0.04429	Q8TAP8	PPP1R35	Protein phosphatase 1 regulatory subunit 35	S11.S18	S45.S52	PEPGLDLSLSPRPDS.SLSPRPDSPQPRHGS	Unambiguous	2	S11(Phospho): 91.83; S18(Phospho): 99.99	4	0.0272593	0.196546	0.234829	0.0778526	0.161768	0.0324065	0.166664	0.276983	0.063274	0.0726244	0.0525723
[K].gYLtDLNsMIPTHGGDINDIkk.[A]_Y2 S8_2	[K].gYLtDLNsMIPTHGGDINDIkk.[A]	5	650.733	2.34	0.01844	O94906	PRPF6	Pre-mRNA-processing factor 6	Y2.S8	Y273.S279	TVVDPKGYLTDLNSM.GYLTDLNSMIPTHGG	Unambiguous	2	Y2(Phospho): 87.37; S8(Phospho): 99.55	4	0.040696	0.172293	0.17304	0.122498	0.0676512	0.111944	0.130385	0.223114	0.0859889	0.0936558	0.0817764
[R].hPPLYQAGLtPPLsPPk.[S]_Y5 S14_2	[R].hPPLYQAGLtPPLsPPk.[S]	4	608.572	1.98	0.01657	Q9ULL5-3	PRR12	Isoform 3 of Proline-rich protein 12	Y5.S14	Y1299.S1308	GKRHPPLYQAGLTPP.AGLTPPLSPPKSVPP	Unambiguous	2	Y5(Phospho): 99.88; S14(Phospho): 100	4	0.049524	0.183962	0.198711	0.111563	0.0628372	0.106804	0.11561	0.22476	0.0762719	0.068543	0.11174
[R].hIISATsLsTSPTELGSR.[N]_S7 S11_2	[R].hIISATsLsTSPTELGSR.[N]	3	749.362	3.81	0.01679	Q5JSZ5	PRRC2B	Protein PRRC2B	S7.S11	S222.S226	RHIISATSLSTSPTE.SATSLSTSPTELGSR	Unambiguous	2	S7(Phospho): 97.71; S11(Phospho): 89.92	4	0.0382819	0.153918	0.240597	0.0864105	0.0742309	0.0941504	0.123385	0.221955	0.0729427	0.0767223	0.0999613
[R].qATVSWDsGGsDEAPPkPsRPGYPSPR.[S]_S8 S11 S25_3	[R].qATVSWDsGGsDEAPPkPsRPGYPSPR.[S]	4	881.897	4.4	0.01144	E7ESA6	PTK2	Focal adhesion kinase 1	S8.S11.S25	S749.S752.S766	QATVSWDSGGSDEAP.VSWDSGGSDEAPPKP.PSRPGYPSPRSSEGF	Unambiguous	3	S8(Phospho): 78.12; S11(Phospho): 92.72; S25(Phospho): 92.43	4	0.0345194	0.170371	0.191331	0.0873821	0.157874	0.103004	0.143209	0.259178	0.0530691	0.0862389	0.0317184
[R].rQATVSWDSGGSDEAPPkPSRPGYPsPR.[S]_S26_1	[R].rQATVSWDSGGSDEAPPkPSRPGYPsPR.[S]	4	880.939	2.21	0.05211	E7ESA6	PTK2	Focal adhesion kinase 1	S26	S766	PSRPGYPSPRSSEGF	Unambiguous	1	S26(Phospho): 94.26	4	0.0197608	0.16156	0.142783	0.112227	0.12468	0.1119	0.151316	0.133508	0.0815526	0.119278	0.081766
[R].yRDVsPFDHSR.[I]_S5_1	[R].yRDVsPFDHSR.[I]	3	563.266	1.94	0.01508	P18031	PTPN1	Tyrosine-protein phosphatase non-receptor type 1	S5	S50	RNRYRDVSPFDHSRI	Unambiguous	1	S5(Phospho): 98.5	4	0.00305158	0.148376	0.141774	0.0948204	0.0928819	0.0906947	0.148139	0.161368	0.0908358	0.113079	0.127152
[R].tPLSFTNPLHsDDsDSDERNSDGAVTQNk.[T]_S11 S14_2	[R].tPLSFTNPLHsDDsDSDERNSDGAVTQNk.[T]	4	942.173	5.23	3.381e-05	Q05209	PTPN12	Tyrosine-protein phosphatase non-receptor type 12	S11.S14	S603.S606	SFTNPLHSDDSDSDE.NPLHSDDSDSDERNS	Unambiguous	2	S11(Phospho): 99.99; S14(Phospho): 88.31	4	0.0648897	0.143771	0.164941	0.113777	0.145491	0.143345	0.121861	0.190762	0.0846216	0.106183	0.0738294
[K].kVPLQEGPksFDGNTLLNR.[G]_S10_1	[K].kVPLQEGPksFDGNTLLNR.[G]	3	960.87	2.26	0.03987	Q05209	PTPN12	Tyrosine-protein phosphatase non-receptor type 12	S10	S449	PLQEGPKSFDGNTLL	Unambiguous	1	S10(Phospho): 99.98	4	0.0504877	0.182198	0.177468	0.119628	0.00634981	0.0917462	0.168259	0.142133	0.050131	0.0736537	0.107448
[K].tGSSSPPGGPPkPGSQLDSMLGSLQsDLNk.[L]_T1 S23_2	[K].tGSSSPPGGPPkPGSQLDSMLGSLQsDLNk.[L]	4	947.47	3.85	0.001065	A0A1B0GTU4	PXN	Paxillin	T1.S23	T808.S830	GFMAQGKTGSSSPPG.QLDSMLGSLQSDLNK	Unambiguous	2	T1(Phospho): 75.77; S23(Phospho): 99.54	4	0.0179638	0.187762	0.154245	0.112418	0.0919379	0.073932	0.141369	0.215165	0.0774842	0.103647	0.0890602
[R].qGDETPSTNNGsDDEkTGLk.[I]_S12_1	[R].qGDETPSTNNGsDDEkTGLk.[I]	3	954.134	2.92	0.003082	Q9Y3P9	RABGAP1	Rab GTPase-activating protein 1	S12	S42	TPSTNNGSDDEKTGL	Unambiguous	1	S12(Phospho): 81.41	4	0.0260567	0.165551	0.169279	0.123235	0.0866463	0.0796615	0.130516	0.208608	0.0545062	0.0959332	0.0834138
[K].aPsPSINR.[Q]_S3_1	[K].aPsPSINR.[Q]	2	575.796	1.94	0.01948	Q9UJ41	RABGEF1	Rab5 GDP/GTP exchange factor	S3	S302	IQEAKAPSPSINRQT	Unambiguous	1	S3(Phospho): 92.3	4	0.00248793	0.187773	0.17603	0.0889813	0.119506	0.0476323	0.172514	0.184086	0.0526023	0.0774531	0.0736432
[R].rktGTLQPWNSDSTLNSR.[Q]_T3_1	[R].rktGTLQPWNSDSTLNSR.[Q]	4	650.592	4.02	0.0001849	Q9H0H5	RACGAP1	Rac GTPase-activating protein 1	T3	T249	WTRSRRKTGTLQPWN	Unambiguous	1	T3(Phospho): 99.79	4	0.0442332	0.125775	0.160273	0.109626	0.093464	0.124815	0.143455	0.151685	0.105277	0.102195	0.118205
[R].qktVDIDDAQILPR.[S]_T3_1	[R].qktVDIDDAQILPR.[S]	3	717.394	2.72	0.0004143	A0A1B0GUI1	RALGAPA1	Ral GTPase-activating protein subunit alpha-1	T3	T754	RSIVRQKTVDIDDAQ	Unambiguous	1	T3(Phospho): 100	4	0.0543101	0.158808	0.1364	0.12388	0.0444238	0.103418	0.167916	0.150563	0.0959975	0.0879224	0.102477
[K].eLVGPPLAETVFtPktSPENVQDR.[F]_T13 T16_2	[K].eLVGPPLAETVFtPktSPENVQDR.[F]	3	1081.55	4.43	0.005655	P49792	RANBP2	E3 SUMO-protein ligase RanBP2	T13.T16	T1396.T1399	PLAETVFTPKTSPEN.ETVFTPKTSPENVQD	Unambiguous	2	T13(Phospho): 99.17; T16(Phospho): 91.85	4	0.02309	0.153961	0.162284	0.104847	0.153227	0.131668	0.136812	0.185163	0.0782855	0.0963838	0.0902582
[R].sTELVLSPDMPR.[T]_S1_1	[R].sTELVLSPDMPR.[T]	2	827.413	4.14	0.0003113	Q8TDY2	RB1CC1	RB1-inducible coiled-coil protein 1	S1	S237	EKAEMKRSTELVLSP	Unambiguous	1	S1(Phospho): 99.75	4	0.00968662	0.162396	0.16978	0.0772321	0.0807484	0.0714233	0.219777	0.140337	0.0654103	0.0736288	0.108791
[K].rVIAIDSDAEsPAkR.[V]_S11_1	[K].rVIAIDSDAEsPAkR.[V]	4	542.3	1.35	0.009502	P28749	RBL1	Retinoblastoma-like protein 1	S11	S1041	AIDSDAESPAKRVCQ	Unambiguous	1	S11(Phospho): 100	4	0.0935644	0.134949	0.139238	0.0999211	0.124925	0.108138	0.130516	0.142001	0.112159	0.126585	0.13486
[R].sRsPLDkDTYPPSASVVGASVGGHR.[H]_S1 S3_2	[R].sRsPLDkDTYPPSASVVGASVGGHR.[H]	4	790.395	3.77	0.0002162	Q96T37	RBM15	Putative RNA-binding protein 15	S1.S3	S257.S259	VYVSRRRSRSPLDKD.VSRRRSRSPLDKDTY	Unambiguous	2	S1(Phospho): 83.66; S3(Phospho): 83.66	4	0.0131206	0.153909	0.176623	0.109903	0.0414747	0.0854548	0.167139	0.18669	0.0744428	0.121167	0.08391
[R].gLVAAYsGDsDNEEELVERLESEEEk.[L]_Y6 S7 S10_2	[R].gLVAAYsGDsDNEEELVERLESEEEk.[L]	4	879.649	4.46	7.422e-05	P52756	RBM5	RNA-binding protein 5	Y6.S7.S10	Y620.S621.S624	KRGLVAAYSGDSDNE.RGLVAAYSGDSDNEE.VAAYSGDSDNEEELV	Ambiguous	2	Y6(Phospho): 50.34; S7(Phospho): 50.34; S10(Phospho): 99.31	4	0.0383179	0.164624	0.184074	0.106629	0.106886	0.136558	0.127396	0.200716	0.0850065	0.112172	0.0810102
[K].iDHLSSsAPGsPPDLLESVPk.[S]_S5 S6 S7 S11_2	[K].iDHLSSsAPGsPPDLLESVPk.[S]	4	691.847	2.14	0.002749	Q5TC82	RC3H1	Roquin-1	S5.S6.S7.S11	S529.S530.S531.S535	PGKIDHLSSSAPGSP.GKIDHLSSSAPGSPP.KIDHLSSSAPGSPPD.LSSSAPGSPPDLLES	Ambiguous	2	S5(Phospho): 33.35; S6(Phospho): 33.35; S7(Phospho): 33.35; S11(Phospho): 99.95	4	0.00561518	0.160656	0.184474	0.115491	0.121115	0.0917121	0.141954	0.190085	0.0704316	0.0705245	0.0972476
[R].gDHAsLENEkPGTGDVcSAPAGR.[N]_S5_1	[R].gDHAsLENEkPGTGDVcSAPAGR.[N]	4	716.593	4.83	0.0002812	Q14699	RFTN1	Raftlin	S5	S199	NARGDHASLENEKPG	Unambiguous	1	S5(Phospho): 100	4	0.0557187	0.148931	0.184341	0.117952	0.106647	0.101908	0.146311	0.149532	0.0829581	0.138769	0.0720498
[K].aLsYAsLDkEDLLSPINQNTLQR.[S]_S3 Y4 S6_2	[K].aLsYAsLDkEDLLSPINQNTLQR.[S]	3	1069.88	4.94	0.0004041	Q6R327-3	RICTOR	Isoform 3 of Rapamycin-insensitive companion of mTOR	S3.Y4.S6	S1409.Y1410.S1412	FRFMKALSYASLDKE.RFMKALSYASLDKED.MKALSYASLDKEDLL	Ambiguous	2	S3(Phospho): 50.03; Y4(Phospho): 50.03; S6(Phospho): 99.93	4	0.00688941	0.202755	0.221542	0.0607331	0.0748348	0.0541781	0.159941	0.315071	0.0525417	0.0449105	0.0321552
[R].tRsPPPRPPPPAINsLHTsPR.[L]_S3 S15 T18 S19_3	[R].tRsPPPRPPPPAINsLHTsPR.[L]	3	915.441	2.18	0.01217	Q8WYP3-2	RIN2	Isoform 2 of Ras and Rab interactor 2	S3.S15.T18.S19	S355.S367.T370.S371	NGTERTRSPPPRPPP.PPPPAINSLHTSPRL.PAINSLHTSPRLART.AINSLHTSPRLARTE	Ambiguous	3	S3(Phospho): 83.49; S15(Phospho): 66.44; T18(Phospho): 66.44; S19(Phospho): 66.44	4	0.0723182	0.176293	0.216085	0.0804319	0.163399	0.0848194	0.127234	0.295994	0.0563285	0.075429	0.0375276
[R].tRSPPPRPPPPAINSLHTsPR.[L]_S3 T18 S19_2	[R].tRSPPPRPPPPAINSLHTsPR.[L]	4	666.839	4	0.004859	Q8WYP3-2	RIN2	Isoform 2 of Ras and Rab interactor 2	S3.T18.S19	S355.T370.S371	NGTERTRSPPPRPPP.PAINSLHTSPRLART.AINSLHTSPRLARTE	Ambiguous	2	S3(Phospho): 81.51; T18(Phospho): 48.77; S19(Phospho): 48.77	4	0.0776252	0.154067	0.160774	0.130328	0.111918	0.0720465	0.143659	0.191634	0.086043	0.127142	0.0519873
[K].qkNsPLLSVSSQTITk.[E]_S4_1	[K].qkNsPLLSVSSQTITk.[E]	3	833.482	3.9	0.002548	Q8ND24	RNF214	RING finger protein 214	S4	S47	SAQKQKNSPLLSVSS	Unambiguous	1	S4(Phospho): 100	4	0.0789874	0.162314	0.117153	0.112983	0.046282	0.0828989	0.136782	0.112999	0.147593	0.159319	0.13025
[K].kkQELQHANsSPLLR.[G]_S11_1	[K].kkQELQHANsSPLLR.[G]	4	629.864	3.24	0.00191	Q8WZ75	ROBO4	Roundabout homolog 4	S11	S657	ELQHANSSPLLRGSH	Unambiguous	1	S11(Phospho): 90.42	4	0.0591035	0.154592	0.16116	0.110554	0.0622894	0.106264	0.150824	0.145453	0.109894	0.131842	0.070751
[K].kkQELQHANSsPLLR.[G]_S10_1	[K].kkQELQHANSsPLLR.[G]	4	629.866	3.25	0.006497	Q8WZ75	ROBO4	Roundabout homolog 4	S10	S656	QELQHANSSPLLRGS	Unambiguous	1	S10(Phospho): 91.84	4	0.0632565	0.181713	0.156161	0.108615	0.0289014	0.0810749	0.154642	0.135364	0.13117	0.12883	0.0708012
[K].lLDLSDSTSVAsFPsADETDGNLPESR.[I]_S12 S15_2	[K].lLDLSDSTSVAsFPsADETDGNLPESR.[I]	3	1071.48	4.98	0.0001917	Q13464	ROCK1	Rho-associated protein kinase 1	S12.S15	S1105.S1108	SDSTSVASFPSADET.TSVASFPSADETDGN	Unambiguous	2	S12(Phospho): 99.99; S15(Phospho): 98.47	4	0.0789188	0.160001	0.177151	0.0836233	0.1687	0.108152	0.138626	0.173468	0.0889567	0.10091	0.0878519
[R].sVVSFDk.[V]_S1_1	[R].sVVSFDk.[V]	2	660.357	2.46	0.04997	Q15424-3	SAFB	Isoform 3 of Scaffold attachment factor B1	S1	S601	SASREKRSVVSFDKV	Unambiguous	1	S1(Phospho): 100	4	0.0228508	0.149405	0.162412	0.110907	0.116171	0.123709	0.139451	0.136983	0.105995	0.100577	0.133803
[R].cDDsPRTPsNTPSAEADWSPGLELHPDYk.[T]_S4 S19_2	[R].cDDsPRTPsNTPSAEADWSPGLELHPDYk.[T]	4	965.932	2.74	0.008918	Q9Y3Z3	SAMHD1	Deoxynucleoside triphosphate triphosphohydrolase SAMHD1	S4.S19	S18.S33	KRPRCDDSPRTPSNT.PSAEADWSPGLELHP	Unambiguous	2	S4(Phospho): 98.61; S19(Phospho): 99.8	4	0.054476	0.134063	0.254187	0.101002	0.0923756	0.106144	0.133988	0.253242	0.0293038	0.0750036	0.0619609
[R].dRESRsPFLkPDER.[A]_S6_1	[R].dRESRsPFLkPDER.[A]	3	757.397	3.13	0.001551	Q9H7N4	SCAF1	Splicing factor, arginine/serine-rich 19	S6	S874	SRDRESRSPFLKPDE	Unambiguous	1	S6(Phospho): 99.61	4	0.0579325	0.138038	0.176491	0.144747	0.138047	0.1076	0.140213	0.164022	0.0940378	0.118445	0.0860477
[R].aEtASQSQRSPISDNSGcDAPGNSNPSLSVPSSAESEk.[Q]_S10_1	[R].aEtASQSQRSPISDNSGcDAPGNSNPSLSVPSSAESEk.[Q]	5	878.208	3.49	0.0003085	Q99590	SCAF11	Protein SCAF11	S10	S338	TASQSQRSPISDNSG	Unambiguous	1	S10(Phospho): 89.72	4	0.0450073	0.193818	0.142319	0.132876	0.10472	0.115316	0.135855	0.202542	0.0921533	0.105085	0.0771801
[R].fHSPsTTWSPNkDTPQEk.[K]_S5_1	[R].fHSPsTTWSPNkDTPQEk.[K]	3	952.153	2.07	0.03362	Q99590	SCAF11	Protein SCAF11	S5	S798	RSRFHSPSTTWSPNK	Unambiguous	1	S5(Phospho): 82.47	4	0.0590205	0.170843	0.189728	0.116034	0.0202239	0.12355	0.148407	0.184245	0.0952181	0.0889601	0.102797
[R].fHsPsTTWSPNkDTPQEk.[K]_S3 S5 T6_2	[R].fHsPsTTWSPNkDTPQEk.[K]	5	587.689	1.96	0.00692	Q99590	SCAF11	Protein SCAF11	S3.S5.T6	S796.S798.T799	TRRSRFHSPSTTWSP.RSRFHSPSTTWSPNK.SRFHSPSTTWSPNKD	Ambiguous	2	S3(Phospho): 88.09; S5(Phospho): 46.3; T6(Phospho): 46.3	4	0.0851452	0.153415	0.238762	0.0993997	0.0207768	0.0868813	0.125567	0.271239	0.0752511	0.0790256	0.116022
[R].fHSPSTTWsPNkDTPQEk.[K]_S9_1	[R].fHSPSTTWsPNkDTPQEk.[K]	4	714.367	4.63	0.0003926	Q99590	SCAF11	Protein SCAF11	S9	S802	HSPSTTWSPNKDTPQ	Unambiguous	1	S9(Phospho): 99.81	4	0.0450038	0.194849	0.186598	0.114667	0.0373076	0.129672	0.147146	0.141953	0.0860988	0.0730035	0.119809
[K].kGSPGLASGSVGQsPNSAPk.[A]_S14_1	[K].kGSPGLASGSVGQsPNSAPk.[A]	3	865.134	5.59	0.0002964	Q14162	SCARF1	Scavenger receptor class F member 1	S14	S753	ASGSVGQSPNSAPKA	Unambiguous	1	S14(Phospho): 99.03	4	0.0235851	0.185342	0.162574	0.119391	0.0412519	0.0811943	0.156878	0.139369	0.102197	0.120334	0.103725
[K].ssPFkVsPLTFGR.[K]_S1 S7_2	[K].ssPFkVsPLTFGR.[K]	2	1021.02	2.61	0.005027	O95810	SDPR	Serum deprivation-response protein	S1.S7	S287.S293	QKISSGKSSPFKVSP.KSSPFKVSPLTFGRK	Unambiguous	2	S1(Phospho): 88.69; S7(Phospho): 98.05	4	0.0113401	0.232015	0.205589	0.0847941	0.122486	0.0785676	0.154191	0.291	0.0524705	0.0679551	0.0605
[R].gSNsGMDSNIDLTIVEDEEEESVALEQAQk.[V]_S8_1	[R].gSNsGMDSNIDLTIVEDEEEESVALEQAQk.[V]	5	755.956	6.49	6.389e-05	O95810	SDPR	Serum deprivation-response protein	S8	S370	GSNSGMDSNIDLTIV	Unambiguous	1	S8(Phospho): 100	4	0.0036644	0.163114	0.174311	0.105898	0.141638	0.088374	0.175541	0.181989	0.0766932	0.0973921	0.0972796
[R].aWDHGHPLLPASASssLLLLAPAR.[A]_S12 S14 S15 S16_2	[R].aWDHGHPLLPASASssLLLLAPAR.[A]	3	957.151	4.14	0.0004035	Q9H3T3	SEMA6B	Semaphorin-6B	S12.S14.S15.S16	S745.S747.S748.S749	GHPLLPASASSSLLL.PLLPASASSSLLLLA.LLPASASSSLLLLAP.LPASASSSLLLLAPA	Ambiguous	2	S12(Phospho): 39.14; S14(Phospho): 39.14; S15(Phospho): 82.58; S16(Phospho): 39.14	4	0.0231044	0.190211	0.167027	0.104161	0.145776	0.0705988	0.141174	0.241815	0.0683185	0.0619699	0.0432648
[K].sEsPFRETEPLVSPHQDk.[L]_S3_1	[K].sEsPFRETEPLVSPHQDk.[L]	3	874.445	3.55	0.005273	Q9BYW2	SETD2	Histone-lysine N-methyltransferase SETD2	S3	S744	MLHKKSESPFRETEP	Unambiguous	1	S3(Phospho): 89.91	4	0.0685737	0.158477	0.157575	0.127649	0.0977352	0.0843641	0.163068	0.121648	0.122623	0.0945029	0.0704917
[K].kLSSWDQAEtPGHtPSLR.[W]_T10 T14_2	[K].kLSSWDQAEtPGHtPSLR.[W]	3	876.761	3.34	0.001493	O75533	SF3B1	Splicing factor 3B subunit 1	T10.T14	T223.T227	SSWDQAETPGHTPSL.QAETPGHTPSLRWDE	Unambiguous	2	T10(Phospho): 100; T14(Phospho): 99.86	4	0.0664774	0.146891	0.165995	0.116155	0.0998417	0.114869	0.127431	0.218758	0.0755599	0.110979	0.0875742
[R].cksEGTLIDLSEGFSETSFNDIk.[V]_T6_1	[R].cksEGTLIDLSEGFSETSFNDIk.[V]	3	1115.56	6.64	8.346e-05	Q9P0V3	SH3BP4	SH3 domain-binding protein 4	T6	T22	PRCKSEGTLIDLSEG	Unambiguous	1	T6(Phospho): 88.9	4	0.000441789	0.17672	0.175691	0.0772401	0.102345	0.111237	0.206731	0.1635	0.058075	0.0456184	0.0666975
[R].scHDLDLLGQSPGWGQTQAVETNIVck.[L]_S1_1	[R].scHDLDLLGQSPGWGQTQAVETNIVck.[L]	3	1184.58	8.38	1.208e-05	Q9P0V3	SH3BP4	SH3 domain-binding protein 4	S1	S296	NHRKLARSCHDLDLL	Unambiguous	1	S1(Phospho): 100	4	0.00103193	0.147194	0.222018	0.0812288	0.0644771	0.0620993	0.197834	0.212601	0.0555108	0.0744049	0.0710818
[R].aNsPSLFGTEGkPk.[M]_S3_1	[R].aNsPSLFGTEGkPk.[M]	4	550.805	3.56	0.000734	Q96B97	SH3KBP1	SH3 domain-containing kinase-binding protein 1	S3	S587	TAGHRANSPSLFGTE	Unambiguous	1	S3(Phospho): 92.38	4	0.00112417	0.200952	0.162746	0.0928726	0.0641728	0.0557333	0.19431	0.165227	0.093171	0.0907804	0.0686373
[R].skLWGDPVESR.[G]_S1_1	[R].skLWGDPVESR.[G]	3	604.654	2.87	0.03852	Q9BYB0	SHANK3	SH3 and multiple ankyrin repeat domains protein 3	S1	S1471	RYLFQRRSKLWGDPV	Unambiguous	1	S1(Phospho): 100	4	0.0714629	0.169672	0.145602	0.125909	0.00414929	0.0784685	0.170038	0.174619	0.0791442	0.0964962	0.120308
[R].aQsPGSPLHAR.[G]_S3_1	[R].aQsPGSPLHAR.[G]	2	715.365	2.48	0.005229	Q13796	SHROOM2	Protein Shroom2	S3	S1036	DLGPRAQSPGSPLHA	Unambiguous	1	S3(Phospho): 99.95	4	0.0112317	0.188836	0.1625	0.13236	0.0964284	0.0723918	0.159439	0.1441	0.103449	0.0778831	0.0751284
[R].aRsSEcLSQAPESHESR.[T]_S3_1	[R].aRsSEcLSQAPESHESR.[T]	3	747.338	3.7	0.002961	Q9ULL8	SHROOM4	Protein Shroom4	S3	S664	SMMLRARSSECLSQA	Unambiguous	1	S3(Phospho): 99.21	4	0.0195254	0.173789	0.191515	0.100404	0.19645	0.147143	0.159058	0.207631	0.0585411	0.0849725	0.0548393
[K].gkksPcPPTGGTHDQSSk.[E]_S4_1	[K].gkksPcPPTGGTHDQSSk.[E]	4	717.134	2.12	0.001693	Q9ULL8	SHROOM4	Protein Shroom4	S4	S459	SSHKGKKSPCPPTGG	Unambiguous	1	S4(Phospho): 98.26	4	1.22346e-05	0.251779	0.302248	0.0346081	0.0283038	0.0306226	0.215108	0.256904	0.0267148	0.0379201	0.0291339
[R].sLPNLSR.[T]_S1_1	[R].sLPNLSR.[T]	2	548.291	2.35	0.05161	Q9P270	SLAIN2	SLAIN motif-containing protein 2	S1	S413	NEEKLRRSLPNLSRT	Unambiguous	1	S1(Phospho): 100	4	0.0807093	0.136118	0.189601	0.0962823	0.120679	0.110771	0.139629	0.208817	0.0700193	0.0813552	0.129287
[K].qDPFQESGLHLsPTAAEAk.[E]_S12_1	[K].qDPFQESGLHLsPTAAEAk.[E]	3	855.432	3.86	0.0004299	Q15599	SLC9A3R2	Na(+)/H(+) exchange regulatory cofactor NHE-RF2	S12	S303	QESGLHLSPTAAEAK	Unambiguous	1	S12(Phospho): 92.78	4	0.0501712	0.172168	0.188596	0.0685898	0.0893742	0.0832025	0.200489	0.110636	0.0735958	0.0511194	0.129387
[R].iSsksPGHMVILDQTk.[G]_S2 S3 S5_2	[R].iSsksPGHMVILDQTk.[G]	4	647.844	3.93	0.0004947	Q9NWH9	SLTM	SAFB-like transcription modulator	S2.S3.S5	S550.S551.S553	SEEKKRISSKSPGHM.EEKKRISSKSPGHMV.KKRISSKSPGHMVIL	Ambiguous	2	S2(Phospho): 52.59; S3(Phospho): 52.59; S5(Phospho): 94.82	4	0.0850581	0.178288	0.152942	0.131407	0.0843173	0.107741	0.147526	0.206618	0.0872772	0.139125	0.0528191
[K].qTELFAHFIQPSAQksPTsPLNMk.[L]_S16 T18 S19_2	[K].qTELFAHFIQPSAQksPTsPLNMk.[L]	5	710.367	2.55	0.06044	B7ZLQ5	SMARCA1	Probable global transcription activator SNF2L1	S16.T18.S19	S116.T118.S119	IQPSAQKSPTSPLNM.PSAQKSPTSPLNMKL.SAQKSPTSPLNMKLG	Ambiguous	2	S16(Phospho): 87.1; T18(Phospho): 55.57; S19(Phospho): 55.57	4	0.0325308	0.136716	0.188533	0.11208	0.12555	0.0997286	0.139693	0.190662	0.0728517	0.0943777	0.103419
[R].gRPPAEkLsPNPPNLTk.[K]_S9_1	[R].gRPPAEkLsPNPPNLTk.[K]	4	646.624	2.15	0.0006638	A0A0A0MT49	SMARCA4	Transcription activator BRG1	S9	S1486	RPPAEKLSPNPPNLT	Unambiguous	1	S9(Phospho): 100	4	0.0620476	0.138376	0.130903	0.118405	0.133752	0.127836	0.142943	0.133194	0.115322	0.119224	0.12437
[R].kHsPSPPPPTPTESR.[K]_S3_1	[R].kHsPSPPPPTPTESR.[K]	3	718.378	3.24	0.001021	Q92922	SMARCC1	SWI/SNF complex subunit SMARCC1	S3	S328	NARKRKHSPSPPPPT	Unambiguous	1	S3(Phospho): 99.94	4	0.0868063	0.134805	0.153042	0.112805	0.116994	0.13457	0.127583	0.170756	0.102653	0.116954	0.107199
[K].nLAtSADtPPSTVPGTGk.[S]_T4 S5 S11_2	[K].nLAtSADtPPSTVPGTGk.[S]	4	583.787	2.77	0.00598	Q96Q15	SMG1	Serine/threonine-protein kinase SMG1	T4.S5.S11	T3569.S3570.S3576	LIQKNLATSADTPPS.IQKNLATSADTPPST.TSADTPPSTVPGTGK	Ambiguous	2	T4(Phospho): 49.78; S5(Phospho): 49.78; S11(Phospho): 89.83	4	0.04141	0.179612	0.167531	0.1082	0.108944	0.109199	0.125784	0.245411	0.0826717	0.0862925	0.0592574
[R].wkEPGSGGPQNLsGPGGR.[E]_S13_1	[R].wkEPGSGGPQNLsGPGGR.[E]	4	580.549	2.33	0.004949	Q9H0W8	SMG9	Protein SMG9	S13	S32	SGGPQNLSGPGGRER	Unambiguous	1	S13(Phospho): 100	4	0.0182311	0.15057	0.180648	0.128023	0.0741651	0.0891368	0.14417	0.132143	0.0889933	0.0964955	0.101425
[R].rGTGQsDDsDIWDDTALIk.[A]_S6 S9_2	[R].rGTGQsDDsDIWDDTALIk.[A]	3	904.421	4.65	0.0001303	E7EQZ4	SMN1	Survival motor neuron protein	S6.S9	S28.S31	FRRGTGQSDDSDIWD.GTGQSDDSDIWDDTA	Unambiguous	2	S6(Phospho): 99.99; S9(Phospho): 99.99	4	0.0446029	0.163181	0.156361	0.153017	0.112664	0.098911	0.131993	0.221151	0.0664232	0.0909531	0.0712596
[R].hGSFHEDEDPIGsPR.[L]_S13_1	[R].hGSFHEDEDPIGsPR.[L]	3	663.631	3.22	0.001184	Q96T58	SPEN	Msx2-interacting protein	S13	S1278	EDEDPIGSPRLLSVK	Unambiguous	1	S13(Phospho): 100	4	0.0931329	0.151722	0.148603	0.130204	0.147778	0.0832335	0.147077	0.159497	0.0962967	0.116904	0.0875788
[K].sksmDkSDEELQFPk.[E]_S3_1	[K].sksmDkSDEELQFPk.[E]	4	696.121	2.9	0.001289	Q08AE8	SPIRE1	Protein spire homolog 1	S3	S678	RFSSKSKSMDKSDEE	Unambiguous	1	S3(Phospho): 92.13	4	0.000704273	0.191225	0.163521	0.0914565	0.0987006	0.0948759	0.148143	0.168106	0.0778142	0.0693986	0.101201
[K].nSPtPAtSTESLSPLHNVALR.[S]_T4 T7 S8_2	[K].nSPtPAtSTESLSPLHNVALR.[S]	3	861.081	3.94	0.0009784	Q7Z6B7	SRGAP1	SLIT-ROBO Rho GTPase-activating protein 1	T4.T7.S8	T1001.T1004.S1005	EQVKNSPTPATSTES.KNSPTPATSTESLSP.NSPTPATSTESLSPL	Ambiguous	2	T4(Phospho): 98.72; T7(Phospho): 47.4; S8(Phospho): 47.4	4	0.00430317	0.159541	0.182799	0.100976	0.110566	0.0679362	0.158744	0.206245	0.0750424	0.0952622	0.0595044
[K].aGMSSNQSIssPVLDAVPRTPsR.[E]_S8 S10 S11 T20 S22_3	[K].aGMSSNQSIssPVLDAVPRTPsR.[E]	3	942.757	5.21	0.002229	Q9UQ35	SRRM2	Serine/arginine repetitive matrix protein 2	S8.S10.S11.T20.S22	S1401.S1403.S1404.T1413.S1415	AGMSSNQSISSPVLD.MSSNQSISSPVLDAV.SSNQSISSPVLDAVP.VLDAVPRTPSRERSS.DAVPRTPSRERSSSA	Ambiguous	3	S8(Phospho): 78.8; S10(Phospho): 50.03; S11(Phospho): 50.03; T20(Phospho): 50; S22(Phospho): 50	4	0.0471953	0.168987	0.172988	0.107848	0.203455	0.117098	0.158554	0.201881	0.0423316	0.0867486	0.084919
[K].tHTTALAGRsPsPASGRR.[G]_T3 T4 S12_2	[K].tHTTALAGRsPsPASGRR.[G]	3	738.024	1.83	0.09357	Q9UQ35	SRRM2	Serine/arginine repetitive matrix protein 2	T3.T4.S12	T288.T289.S297	SAAAKTHTTALAGRS.AAAKTHTTALAGRSP.ALAGRSPSPASGRRG	Ambiguous	2	T3(Phospho): 46.71; T4(Phospho): 46.71; S12(Phospho): 86.13	4	0.059606	0.134289	0.219243	0.119453	0.123131	0.118677	0.14374	0.249143	0.0838412	0.0929779	0.0539032
[K].eLSNsPLRENsFGSPLEFR.[N]_S3 S5 S14_2	[K].eLSNsPLRENsFGSPLEFR.[N]	3	856.731	2.24	0.004923	Q9UQ35	SRRM2	Serine/arginine repetitive matrix protein 2	S3.S5.S14	S1318.S1320.S1329	SPEHKELSNSPLREN.EHKELSNSPLRENSF.LRENSFGSPLEFRNS	Ambiguous	2	S3(Phospho): 50; S5(Phospho): 50; S14(Phospho): 98.27	4	0.0785017	0.151118	0.181099	0.111108	0.154494	0.126848	0.134283	0.192085	0.0789954	0.0811304	0.125016
[K].eLSNsPLRENsFGSPLEFR.[N]_S5 S11_2	[K].eLSNsPLRENsFGSPLEFR.[N]	3	856.732	2.87	0.000411	Q9UQ35	SRRM2	Serine/arginine repetitive matrix protein 2	S5.S11	S1320.S1326	EHKELSNSPLRENSF.NSPLRENSFGSPLEF	Unambiguous	2	S5(Phospho): 90.18; S11(Phospho): 99.84	4	0.0135296	0.162845	0.17529	0.11684	0.135773	0.120476	0.139009	0.195693	0.0834058	0.0847571	0.109933
[K].vkPEtPPRQSHSGSIsPYPk.[V]_T5 S16_2	[K].vkPEtPPRQSHSGSIsPYPk.[V]	5	608.72	2.29	0.00898	Q9UQ35	SRRM2	Serine/arginine repetitive matrix protein 2	T5.S16	T983.S994	DTKVKPETPPRQSHS.QSHSGSISPYPKVKA	Unambiguous	2	T5(Phospho): 87.78; S16(Phospho): 75.96	4	0.0411105	0.145222	0.162801	0.116097	0.137869	0.113607	0.151969	0.177838	0.121163	0.121017	0.0794145
[K].vkPEtPPRQSHSGSIsPYPk.[V]_T5 Y18_2	[K].vkPEtPPRQSHSGSIsPYPk.[V]	4	760.651	2.15	0.01313	Q9UQ35	SRRM2	Serine/arginine repetitive matrix protein 2	T5.Y18	T983.Y996	DTKVKPETPPRQSHS.HSGSISPYPKVKAQT	Unambiguous	2	T5(Phospho): 95.74; Y18(Phospho): 80.94	4	0.0157356	0.146215	0.201129	0.112254	0.108918	0.118723	0.157586	0.179189	0.0993808	0.1151	0.0713915
[R].rGEGDAPFSEPGTTsTQRPsSPETATk.[Q]_S9 S20 S21_2	[R].rGEGDAPFSEPGTTsTQRPsSPETATk.[Q]	4	853.149	3.05	0.00131	Q9UQ35	SRRM2	Serine/arginine repetitive matrix protein 2	S9.S20.S21	S311.S322.S323	GEGDAPFSEPGTTST.TTSTQRPSSPETATK.TSTQRPSSPETATKQ	Ambiguous	2	S9(Phospho): 99.92; S20(Phospho): 47.86; S21(Phospho): 47.86	4	0.06202	0.157727	0.199711	0.0983363	0.150488	0.119471	0.135053	0.187264	0.0779013	0.0872482	0.123189
[K].vkAQtPPGPSLSGSksPcPQEk.[S]_T5 S16_2	[K].vkAQtPPGPSLSGSksPcPQEk.[S]	6	560.298	2.65	0.02467	Q9UQ35	SRRM2	Serine/arginine repetitive matrix protein 2	T5.S16	T1003.S1014	YPKVKAQTPPGPSLS.PSLSGSKSPCPQEKS	Unambiguous	2	T5(Phospho): 84.78; S16(Phospho): 62.93	4	0.0208785	0.206753	0.183878	0.0916982	0.00871814	0.118903	0.167457	0.248734	0.0793109	0.0948567	0.0710872
[R].qSHSEsPSLQSk.[S]_S6_1	[R].qSHSEsPSLQSk.[S]	2	926.964	4.16	0.0001114	Q9UQ35	SRRM2	Serine/arginine repetitive matrix protein 2	S6	S1083	VRQSHSESPSLQSKS	Unambiguous	1	S6(Phospho): 95.59	4	0.00251574	0.15494	0.160597	0.112027	0.128739	0.109175	0.148849	0.136902	0.115489	0.120122	0.121197
[R].dYDEEEQGYDsEkEkk.[E]_S11_1	[R].dYDEEEQGYDsEkEkk.[E]	4	747.869	2.36	0.001172	Q05519	SRSF11	Serine/arginine-rich splicing factor 11	S11	S434	EEEQGYDSEKEKKEE	Unambiguous	1	S11(Phospho): 90.4	4	0.0372101	0.190927	0.146804	0.111313	0.0242407	0.0841107	0.148014	0.197247	0.0922067	0.0945547	0.117044
[R].sQsLPTTLLsPVR.[V]_S3 S10_2	[R].sQsLPTTLLsPVR.[V]	3	596.636	5.12	0.0002615	P28290	SSFA2	Sperm-specific antigen 2	S3.S10	S739.S746	YPLRRSQSLPTTLLS.SLPTTLLSPVRVVSS	Unambiguous	2	S3(Phospho): 90.97; S10(Phospho): 100	4	0.070694	0.146192	0.167075	0.103164	0.154479	0.123154	0.134657	0.207108	0.0537039	0.102392	0.0960181
[R].sQsLPTTLLSPVR.[V]_S1 S3_2	[R].sQsLPTTLLSPVR.[V]	3	596.636	3.25	0.0005431	P28290	SSFA2	Sperm-specific antigen 2	S1.S3	S737.S739	AGYPLRRSQSLPTTL.YPLRRSQSLPTTLLS	Unambiguous	2	S1(Phospho): 99.84; S3(Phospho): 99.61	4	0.0222969	0.174783	0.177688	0.0989865	0.122846	0.0874356	0.135562	0.222607	0.0512144	0.0979642	0.0825924
[K].iLNVsVIEESGNkNDQk.[S]_S5_1	[K].iLNVsVIEESGNkNDQk.[S]	4	664.368	4.55	0.0002717	P28290	SSFA2	Sperm-specific antigen 2	S5	S330	KGKILNVSVIEESGN	Unambiguous	1	S5(Phospho): 100	4	0.0191151	0.203827	0.16679	0.0947166	0.00821974	0.0564416	0.16081	0.155925	0.125281	0.058374	0.112418
[K].aSQsRPNsSALETLGGEk.[L]_S2 S8_2	[K].aSQsRPNsSALETLGGEk.[L]	3	817.398	2.76	7.373e-05	O94804	STK10	Serine/threonine-protein kinase 10	S2.S8	S448.S454	ANRSQKASQSRPNSS.ASQSRPNSSALETLG	Unambiguous	2	S2(Phospho): 92.84; S8(Phospho): 92.84	4	0.037552	0.185618	0.204763	0.100218	0.127195	0.0623318	0.135033	0.265439	0.0889076	0.0771901	0.0448905
[K].aPAPQPPsLPDRsPRPQR.[H]_S8 S13_2	[K].aPAPQPPsLPDRsPRPQR.[H]	4	589.794	2.66	0.00206	Q8N3V7-2	SYNPO	Isoform 2 of Synaptopodin	S8.S13	S276.S281	APAPQPPSLPDRSPR.PPSLPDRSPRPQRHI	Unambiguous	2	S8(Phospho): 100; S13(Phospho): 100	4	0.010845	0.17627	0.211216	0.117778	0.103542	0.0965555	0.135634	0.208605	0.0614283	0.0822382	0.101557
[K].qPPYQLRPSLFVLsPIkEPAkVsPR.[A]_S14 S23_2	[K].qPPYQLRPSLFVLsPIkEPAkVsPR.[A]	6	616.681	3.21	0.006062	Q8N3V7-2	SYNPO	Isoform 2 of Synaptopodin	S14.S23	S575.S584	RPSLFVLSPIKEPAK.IKEPAKVSPRAASPA	Unambiguous	2	S14(Phospho): 99.51; S23(Phospho): 99.99	4	0.00966219	0.179325	0.310985	0.0701893	0.0452804	0.0629336	0.183245	0.148097	0.0668136	0.0669706	0.101241
[K].sVIDLRPEDVVHEsGSLGDR.[S]_S1 S16_2	[K].sVIDLRPEDVVHEsGSLGDR.[S]	3	857.071	3.77	0.0003516	Q96C24	SYTL4	Synaptotagmin-like protein 4	S1.S16	S274.S289	RPSEYTKSVIDLRPE.DVVHESGSLGDRSKS	Unambiguous	2	S1(Phospho): 100; S16(Phospho): 99.01	4	0.00145362	0.242382	0.309478	0.0438185	0.0888779	0.0274603	0.175819	0.28431	0.0355805	0.0451893	0.0306379
[K].gVSMsLPsSPLLPR.[Q]_S5 S9_2	[K].gVSMsLPsSPLLPR.[Q]	2	915.446	3.22	0.01544	Q9C0D5	TANC1	Protein TANC1	S5.S9	S63.S67	LAKGVSMSLPSSPLL.VSMSLPSSPLLPRQS	Unambiguous	2	S5(Phospho): 99.99; S9(Phospho): 92.73	4	0.0182432	0.213775	0.228354	0.105183	0.0898609	0.0844671	0.135109	0.302182	0.0464701	0.0586169	0.0515691
[K].gVSMsLPsSPLLPR.[Q]_S5 S8 S9_2	[K].gVSMsLPsSPLLPR.[Q]	2	915.447	3.53	0.08034	Q9C0D5	TANC1	Protein TANC1	S5.S8.S9	S63.S66.S67	LAKGVSMSLPSSPLL.GVSMSLPSSPLLPRQ.VSMSLPSSPLLPRQS	Ambiguous	2	S5(Phospho): 92.73; S8(Phospho): 50; S9(Phospho): 50	4	0.00872843	0.231279	0.207488	0.106837	0.049952	0.0713325	0.15798	0.29377	0.0381013	0.0420108	0.0737375
[K].tAANksPcETIsSPSSTLESk.[D]_S6 S15_2	[K].tAANksPcETIsSPSSTLESk.[D]	3	1014.83	3.45	0.01344	Q9C0D5	TANC1	Protein TANC1	S6.S15	S207.S216	SKTAANKSPCETISS.CETISSPSSTLESKD	Unambiguous	2	S6(Phospho): 99.99; S15(Phospho): 77.51	4	0.0469744	0.186361	0.177732	0.112324	0.0526628	0.106029	0.138031	0.263106	0.0800571	0.0987963	0.09004
[R].hPASLTSSGSSGsPSSSIk.[M]_S13_1	[R].hPASLTSSGSSGsPSSSIk.[M]	3	771.391	7.54	5.43e-06	Q9C0D5	TANC1	Protein TANC1	S13	S1668	TSSGSSGSPSSSIKM	Unambiguous	1	S13(Phospho): 99.72	4	8.51148e-05	0.196857	0.177765	0.107967	0.0885086	0.0917628	0.165932	0.152433	0.0898769	0.0893501	0.0992977
[R].aLAAGADSPktEEARPSPAPGPGtPTGTPTR.[T]_T11 S17 T24_2	[R].aLAAGADSPktEEARPSPAPGPGtPTGTPTR.[T]	4	894.946	3.41	0.002924	Q4KMP7	TBC1D10B	TBC1 domain family member 10B	T11.S17.T24	T135.S141.T148	AGADSPKTEEARPSP.KTEEARPSPAPGPGT.SPAPGPGTPTGTPTR	Ambiguous	2	T11(Phospho): 46.57; S17(Phospho): 46.57; T24(Phospho): 97.35	4	0.0517427	0.16299	0.152142	0.110035	0.139934	0.131219	0.123173	0.192895	0.077139	0.0725729	0.109059
[R].aLAAGADSPktEEARPSPAPGPGtPtGTPTR.[T]_T11 T24 T30_3	[R].aLAAGADSPktEEARPSPAPGPGtPtGTPTR.[T]	4	914.938	4.35	0.005916	Q4KMP7	TBC1D10B	TBC1 domain family member 10B	T11.T24.T30	T135.T148.T154	AGADSPKTEEARPSP.SPAPGPGTPTGTPTR.GTPTGTPTRTPSRTA	Unambiguous	3	T11(Phospho): 71.87; T24(Phospho): 93.29; T30(Phospho): 81.59	4	0.090824	0.184511	0.21572	0.0665246	0.170726	0.0720314	0.124776	0.262967	0.0543534	0.0970782	0.0542099
[R].gRsPSQYHDFAEk.[L]_S3_1	[R].gRsPSQYHDFAEk.[L]	4	515.756	3.29	0.0137	Q9UGU0	TCF20	Transcription factor 20	S3	S1005	REGMRGRSPSQYHDF	Unambiguous	1	S3(Phospho): 98.85	4	0.00040154	0.170562	0.17325	0.133529	0.126492	0.109258	0.158726	0.165258	0.0884735	0.107779	0.0986044
[R].sPSQYHDFAEk.[L]_S1_1	[R].sPSQYHDFAEk.[L]	3	616.299	2.92	0.0009513	Q9UGU0	TCF20	Transcription factor 20	S1	S1005	REGMRGRSPSQYHDF	Unambiguous	1	S1(Phospho): 99.75	4	0.00201857	0.198754	0.199858	0.127075	0.0841767	0.0965664	0.161613	0.157511	0.0700902	0.0973735	0.112968
[K].dDPDGkQEAkPQQAAGMLsPk.[T]_S19_1	[K].dDPDGkQEAkPQQAAGMLsPk.[T]	3	1069.9	3.4	0.001046	E7ETY2	TCOF1	Treacle protein	S19	S1257	QQAAGMLSPKTGGKE	Unambiguous	1	S19(Phospho): 100	4	0.0957448	0.184806	0.176346	0.104811	0.043032	0.1428	0.13917	0.15749	0.0899421	0.086393	0.132366
[K].sSGVSGGkPGLLPAHsR.[H]_S16_1	[K].sSGVSGGkPGLLPAHsR.[H]	4	537.046	3.05	0.004967	Q8IWB9	TEX2	Testis-expressed protein 2	S16	S732	PGLLPAHSRHNSPSG	Unambiguous	1	S16(Phospho): 100	4	0.085144	0.183705	0.188702	0.0737416	0.150909	0.165119	0.148123	0.182539	0.0762719	0.125011	0.0720388
[K].nLSDsEkELYIQHAk.[E]_S5_1	[K].nLSDsEkELYIQHAk.[E]	4	636.345	3.56	0.00337	Q00059	TFAM	Transcription factor A, mitochondrial	S5	S195	NWKNLSDSEKELYIQ	Unambiguous	1	S5(Phospho): 90.42	4	0.0995995	0.196004	0.185774	0.115887	0.0728311	0.0958185	0.165974	0.119249	0.0742455	0.0848516	0.1706
[R].sPkPAAPAAPPFSSSSGVLGTGLcELDR.[L]_S1_1	[R].sPkPAAPAAPPFSSSSGVLGTGLcELDR.[L]	3	1103.23	5.7	5.823e-05	O43294	TGFB1I1	Transforming growth factor beta-1-induced transcript 1 protein	S1	S68	STVCKPRSPKPAAPA	Unambiguous	1	S1(Phospho): 100	4	0.0804501	0.160119	0.154113	0.0966283	0.033752	0.0721658	0.166148	0.127396	0.077808	0.0862213	0.158504
[R].scSEEkIPEDGSLNTTk.[-]_S3_1	[R].scSEEkIPEDGSLNTTk.[-]	3	888.116	2.98	0.03641	P37173-2	TGFBR2	Isoform 2 of TGF-beta receptor type-2	S3	S578	RLSGRSCSEEKIPED	Unambiguous	1	S3(Phospho): 90.95	4	0.08827	0.173234	0.12082	0.122933	0.0443886	0.0798899	0.143542	0.172659	0.10289	0.11239	0.0753209
[K].fTDkDQQPsGsEGEDDDAEAALk.[K]_S9 S11_2	[K].fTDkDQQPsGsEGEDDDAEAALk.[K]	3	1100.84	5.22	0.001501	Q9NXG2	THUMPD1	THUMP domain-containing protein 1	S9.S11	S86.S88	TDKDQQPSGSEGEDD.KDQQPSGSEGEDDDA	Unambiguous	2	S9(Phospho): 100; S11(Phospho): 100	4	0.0553621	0.192251	0.152325	0.106423	0.0839403	0.129543	0.128624	0.235476	0.0725961	0.0845716	0.089703
[K].fTDkDQQPSGsEGEDDDAEAALkk.[E]_S11_1	[K].fTDkDQQPSGsEGEDDDAEAALkk.[E]	5	716.362	3.63	0.0001467	Q9NXG2	THUMPD1	THUMP domain-containing protein 1	S11	S88	KDQQPSGSEGEDDDA	Unambiguous	1	S11(Phospho): 90.11	4	0.0478617	0.193142	0.170823	0.127053	0.0220554	0.0997245	0.145376	0.175449	0.102639	0.0996834	0.0722234
[K].sREDLSAQPVQTk.[F]_S1_1	[K].sREDLSAQPVQTk.[F]	3	666.355	3.61	9.906e-05	G3V1L9	TJP1	Tight junction protein 1 (Zona occludens 1), isoform CRA_a	S1	S617	SKRNLRKSREDLSAQ	Unambiguous	1	S1(Phospho): 100	4	0.00698887	0.189136	0.178746	0.0873677	0.120361	0.0738992	0.1589	0.249469	0.0734248	0.0779846	0.0704014
[R].kSREDLsAQPVQTk.[F]_S2_1	[R].kSREDLsAQPVQTk.[F]	4	589.333	2.37	0.002651	G3V1L9	TJP1	Tight junction protein 1 (Zona occludens 1), isoform CRA_a	S2	S617	SKRNLRKSREDLSAQ	Unambiguous	1	S2(Phospho): 99.99	4	0.00135199	0.192014	0.18904	0.0797159	0.034153	0.0745632	0.177388	0.252178	0.0700418	0.0815332	0.0745072
[K].sHSLAQPPEFDSGVETFSIHAEkPk.[Y]_S3_1	[K].sHSLAQPPEFDSGVETFSIHAEkPk.[Y]	4	877.21	2.84	0.09489	G3V1L9	TJP1	Tight junction protein 1 (Zona occludens 1), isoform CRA_a	S3	S1579	KTLVKSHSLAQPPEF	Unambiguous	1	S3(Phospho): 98.12	4	0.0106877	0.202439	0.205832	0.107832	0.0232438	0.106129	0.161071	0.13045	0.0810546	0.0801912	0.0871593
[R].aASsDQLRDNsPPPAFkPEPPk.[A]_S4 S11_2	[R].aASsDQLRDNsPPPAFkPEPPk.[A]	5	640.128	3.44	0.0003339	A0A1B0GTW1	TJP2	Tight junction protein ZO-2	S4.S11	S1038.S1045	QMRRAASSDQLRDNS.SDQLRDNSPPPAFKP	Unambiguous	2	S4(Phospho): 88.09; S11(Phospho): 88.09	4	0.000202998	0.163546	0.216814	0.0801341	0.0681763	0.0707427	0.196402	0.229103	0.065501	0.0471936	0.0521306
[R].qNGSNDsDRYsDNEEDSkIELk.[L]_S4 S7_2	[R].qNGSNDsDRYsDNEEDSkIELk.[L]	3	1130.85	3.74	0.0002284	P42167	TMPO	Lamina-associated polypeptide 2, isoforms beta/gamma	S4.S7	S177.S180	ENTRQNGSNDSDRYS.RQNGSNDSDRYSDNE	Unambiguous	2	S4(Phospho): 67.77; S7(Phospho): 85.38	4	0.0921078	0.142356	0.187326	0.0910207	0.140591	0.11029	0.127644	0.237632	0.0856044	0.0903163	0.0843348
[R].sFGTRPLSsGFsPEEAQQQDEEFEk.[K]_S9 S12_2	[R].sFGTRPLSsGFsPEEAQQQDEEFEk.[K]	3	1150.18	3.59	0.04486	Q9C0C2	TNKS1BP1	182 kDa tankyrase-1-binding protein	S9.S12	S984.S987	FGTRPLSSGFSPEEA.RPLSSGFSPEEAQQQ	Unambiguous	2	S9(Phospho): 83.37; S12(Phospho): 96.17	4	0.0330089	0.172799	0.240735	0.0924575	0.128967	0.0898106	0.127935	0.245616	0.0700486	0.0841991	0.0621609
[K].rDsLGAYASQDANEQGQDLGkR.[D]_Y7_1	[K].rDsLGAYASQDANEQGQDLGkR.[D]	5	584.292	3.9	0.0001215	Q9C0C2	TNKS1BP1	182 kDa tankyrase-1-binding protein	Y7	Y897	KRDSLGAYASQDANE	Unambiguous	1	Y7(Phospho): 97.73	4	7.2515e-06	0.173627	0.183855	0.0889608	0.0933731	0.0817866	0.186744	0.18489	0.0723875	0.0926511	0.0765387
[R].dsLGAYASQDANEQGQDLGkR.[D]_S2_1	[R].dsLGAYASQDANEQGQDLGkR.[D]	4	691.087	5.2	6.527e-05	Q9C0C2	TNKS1BP1	182 kDa tankyrase-1-binding protein	S2	S893	WEFGKRDSLGAYASQ	Unambiguous	1	S2(Phospho): 92.43	4	0.000289123	0.206447	0.182356	0.0919886	0.0548583	0.0851511	0.165531	0.193689	0.0728895	0.0812509	0.0846084
[K].rDsLGAYASQDANEQGQDLGkR.[D]_S3_1	[K].rDsLGAYASQDANEQGQDLGkR.[D]	3	973.145	2.51	0.0002388	Q9C0C2	TNKS1BP1	182 kDa tankyrase-1-binding protein	S3	S893	WEFGKRDSLGAYASQ	Unambiguous	1	S3(Phospho): 90.11	4	1.07783e-05	0.189318	0.179956	0.0868356	0.0949891	0.08695	0.168935	0.152531	0.0860523	0.092889	0.097531
[R].dAELQDQEFGkRDsLGTYSSR.[D]_S14_1	[R].dAELQDQEFGkRDsLGTYSSR.[D]	4	735.861	2.82	0.000174	Q9C0C2	TNKS1BP1	182 kDa tankyrase-1-binding protein	S14	S872	QEFGKRDSLGTYSSR	Unambiguous	1	S14(Phospho): 97.61	4	0.049811	0.157652	0.161172	0.117124	0.0603268	0.101213	0.148619	0.147992	0.128643	0.123557	0.0834844
[R].akSPNGSSsVNWPPEFRPGEPWk.[G]_S9_1	[R].akSPNGSSsVNWPPEFRPGEPWk.[G]	3	1107.9	2.92	0.03378	Q8NDV7	TNRC6A	Trinucleotide repeat-containing gene 6A protein	S9	S1605	KSPNGSSSVNWPPEF	Unambiguous	1	S9(Phospho): 70.6	4	0.0612173	0.146591	0.188744	0.105577	0.0291492	0.104191	0.142844	0.134264	0.101741	0.114054	0.113241
[R].qSQQPmkPIsPVkDPVsPASQk.[M]_S10 S17 S20_2	[R].qSQQPmkPIsPVkDPVsPASQk.[M]	4	868.215	3.27	0.007106	Q12888-2	TP53BP1	Isoform 2 of TP53-binding protein 1	S10.S17.S20	S1099.S1106.S1109	QQPMKPISPVKDPVS.SPVKDPVSPASQKMV.KDPVSPASQKMVIQG	Ambiguous	2	S10(Phospho): 97.84; S17(Phospho): 51.07; S20(Phospho): 51.07	4	0.0609293	0.169394	0.174468	0.10081	0.100731	0.131604	0.114109	0.198	0.105941	0.0927218	0.0912703
[R].gNLLHFPSsQGEEEkEk.[L]_S9_1	[R].gNLLHFPSsQGEEEkEk.[L]	4	674.855	2.68	0.001128	Q12888-2	TP53BP1	Isoform 2 of TP53-binding protein 1	S9	S1073	NLLHFPSSQGEEEKE	Unambiguous	1	S9(Phospho): 91.41	4	0.0548327	0.198082	0.160203	0.101386	0.0308949	0.0770113	0.148167	0.121772	0.0804465	0.0930751	0.153893
[R].nSATFksFEDR.[V]_S7_1	[R].nSATFksFEDR.[V]	2	920.457	1.84	0.001078	O43399-7	TPD52L2	Isoform 7 of Tumor protein D54	S7	S189	RNSATFKSFEDRVGT	Unambiguous	1	S7(Phospho): 100	4	0.0537723	0.165851	0.181221	0.113524	0.0030622	0.082623	0.139006	0.16043	0.0901999	0.0790921	0.117209
[K].kNkPRPPPLSPLGGPVPSALPNGPPsPR.[S]_S26_1	[K].kNkPRPPPLSPLGGPVPSALPNGPPsPR.[S]	4	898.767	3.4	0.0001117	Q15642	TRIP10	Cdc42-interacting protein 4	S26	S351	ALPNGPPSPRSGRDP	Unambiguous	1	S26(Phospho): 100	4	0.0219819	0.200911	0.185354	0.092455	0.0158062	0.122747	0.148794	0.16186	0.0707863	0.096336	0.059003
[K].kHQEVQDQDPVFQGSDsSGYQSDHkk.[K]_Y20_1	[K].kHQEVQDQDPVFQGSDsSGYQSDHkk.[K]	5	795	4.11	0.0003238	Q3B726	TWISTNB	DNA-directed RNA polymerase I subunit RPA43	Y20	Y302	QGSDSSGYQSDHKKK	Unambiguous	1	Y20(Phospho): 75.26	4	0.0762037	0.172366	0.153039	0.117673	0.0300917	0.0965104	0.14211	0.19852	0.0857561	0.131782	0.0800713
[R].yPSsIsSSPQkDLTQAk.[N]_S3 S4 S6_2	[R].yPSsIsSSPQkDLTQAk.[N]	3	895.458	2.52	0.03934	Q14157-5	UBAP2L	Isoform 5 of Ubiquitin-associated protein 2-like	S3.S4.S6	S604.S605.S607	TQTRRYPSSISSSPQ.QTRRYPSSISSSPQK.RRYPSSISSSPQKDL	Ambiguous	2	S3(Phospho): 49.89; S4(Phospho): 49.89; S6(Phospho): 80.35	4	0.038319	0.174455	0.225284	0.128831	0.00932495	0.0455426	0.145607	0.306899	0.0262346	0.052828	0.065106
[R].hVTLPSsPR.[S]_S7_1	[R].hVTLPSsPR.[S]	2	651.844	1.48	0.004117	Q5T4S7-2	UBR4	Isoform 2 of E3 ubiquitin-protein ligase UBR4	S7	S2719	RHVTLPSSPRSNTPM	Unambiguous	1	S7(Phospho): 92.37	4	0.0224716	0.146842	0.142425	0.102766	0.0708061	0.0988239	0.138651	0.149548	0.149255	0.127376	0.109876
[K].lkDLGHPVEEEDELEsGDQEDEDDEsEDPGkDLDHI.[-]_S16 S26_2	[K].lkDLGHPVEEEDELEsGDQEDEDDEsEDPGkDLDHI.[-]	4	1232.05	4.12	0.00268	O60763-2	USO1	Isoform 2 of General vesicular transport factor p115	S16.S26	S953.S963	EEEDELESGDQEDED.QEDEDDESEDPGKDL	Unambiguous	2	S16(Phospho): 100; S26(Phospho): 100	4	0.0624333	0.181084	0.161684	0.12713	0.0143284	0.124234	0.149702	0.210111	0.0631332	0.0855058	0.0653334
[R].rMFGGPGtASRPSSsR.[S]_S10 S13 S14_2	[R].rMFGGPGtASRPSSsR.[S]	3	680.642	1.88	0.005393	P08670	VIM	Vimentin	S10.S13.S14	S22.S25.S26	FGGPGTASRPSSSRS.PGTASRPSSSRSYVT.GTASRPSSSRSYVTT	Ambiguous	2	S10(Phospho): 87.38; S13(Phospho): 46.63; S14(Phospho): 46.63	4	0.0511449	0.143014	0.216887	0.0892203	0.130843	0.131263	0.140489	0.204653	0.0751076	0.105179	0.0497454
[R].iSTPQTNtVPIkPLIStPPVSSQPk.[V]_S2 T3 S16_2	[R].iSTPQTNtVPIkPLIStPPVSSQPk.[V]	5	696.387	3.49	0.009443	Q9BTA9	WAC	WW domain-containing adapter protein with coiled-coil	S2.T3.S16	S456.T457.S470	SYVSPRISTPQTNTV.YVSPRISTPQTNTVP.VPIKPLISTPPVSSQ	Ambiguous	2	S2(Phospho): 45.53; T3(Phospho): 45.53; S16(Phospho): 81.19	4	0.000421397	0.216501	0.205764	0.0455956	0.0493576	0.105941	0.189091	0.195171	0.0796546	0.0536175	0.068735
[K].sSDkLNLVTk.[T]_S1_1	[K].sSDkLNLVTk.[T]	3	624.7	2.07	0.03558	A0A088AWN2	WDR20	WD repeat-containing protein 20	S1	S522	MGHISSKSSDKLNLV	Unambiguous	1	S1(Phospho): 99.76	4	0.0658159	0.229064	0.205705	0.140307	0.00119796	0.0930983	0.127614	0.196235	0.0657676	0.12386	0.0837417
[K].lTQtSSTEQLNVLETETEVLNk.[E]_T4_1	[K].lTQtSSTEQLNVLETETEVLNk.[E]	4	754.646	4.17	0.0004303	Q5JSH3	WDR44	WD repeat-containing protein 44	T4	T160	ETTKLTQTSSTEQLN	Unambiguous	1	T4(Phospho): 80.28	4	0.00054854	0.207997	0.191127	0.0749465	0.0454622	0.0371339	0.207373	0.169022	0.112193	0.0732762	0.0745691
[K].kLPPPPGSPLGHsPTASPPPTAR.[K]_S13_1	[K].kLPPPPGSPLGHsPTASPPPTAR.[K]	4	700.137	2.99	0.007341	M0QXA7	WIZ	Protein Wiz	S13	S468	PGSPLGHSPTASPPP	Unambiguous	1	S13(Phospho): 84.09	4	0.0496354	0.152666	0.163045	0.125042	0.133044	0.091656	0.156864	0.127161	0.119488	0.0857049	0.0855182
[R].dVDDGSGsPHSPHQLSSk.[S]_S8_1	[R].dVDDGSGsPHSPHQLSSk.[S]	3	796.714	3.48	0.0008742	Q9H4A3-7	WNK1	Isoform 6 of Serine/threonine-protein kinase WNK1	S8	S2442	DVDDGSGSPHSPHQL	Unambiguous	1	S8(Phospho): 93.5	4	0.0099468	0.150932	0.191913	0.120322	0.159326	0.113863	0.143668	0.185582	0.0680098	0.0860549	0.0574049
[R].lTADPGGSsETsSQVLENHTkPk.[T]_S9 T11 S12_2	[R].lTADPGGSsETsSQVLENHTkPk.[T]	4	808.402	2.7	0.009667	Q01831	XPC	DNA repair protein complementing XP-C cells	S9.T11.S12	S347.T349.S350	TADPGGSSETSSQVL.DPGGSSETSSQVLEN.PGGSSETSSQVLENH	Ambiguous	2	S9(Phospho): 47.45; T11(Phospho): 47.45; S12(Phospho): 88.54	4	0.0329851	0.22147	0.231306	0.0934825	0.0965641	0.105864	0.0981596	0.261919	0.0484171	0.0665775	0.0722313
[K].sTDSSSYPsPcAsPSPPSSGk.[G]_S9 S13_2	[K].sTDSSSYPsPcAsPSPPSSGk.[G]	3	901.057	4	0.0001117	Q9H6S0	YTHDC2	Probable ATP-dependent RNA helicase YTHDC2	S9.S13	S1263.S1267	TDSSSYPSPCASPSP.SYPSPCASPSPPSSG	Unambiguous	2	S9(Phospho): 99.99; S13(Phospho): 99.94	4	0.0257648	0.174884	0.201346	0.0885327	0.128113	0.117026	0.13233	0.251802	0.0695117	0.0742268	0.054393
[R].vDGIPNDSsDsEMEDkTTANLAALk.[L]_S8 S9_2	[R].vDGIPNDSsDsEMEDkTTANLAALk.[L]	3	1156.89	3.44	0.04165	Q9H6S0	YTHDC2	Probable ATP-dependent RNA helicase YTHDC2	S8.S9	S1089.S1090	VDGIPNDSSDSEMED.DGIPNDSSDSEMEDK	Unambiguous	2	S8(Phospho): 99.83; S9(Phospho): 99.83	4	0.0239271	0.156437	0.184349	0.104735	0.12323	0.108802	0.142825	0.156264	0.0756525	0.0675253	0.127705
[K].sTDSSSYPsPcASPSPPSSGk.[G]_S9_1	[K].sTDSSSYPsPcASPSPPSSGk.[G]	3	874.4	6.07	0.0001036	Q9H6S0	YTHDC2	Probable ATP-dependent RNA helicase YTHDC2	S9	S1263	TDSSSYPSPCASPSP	Unambiguous	1	S9(Phospho): 98.84	4	0.0672224	0.165857	0.155513	0.115774	0.133096	0.0768869	0.155991	0.126859	0.11522	0.0862954	0.108334
[K].kVEAPETNIDktPk.[K]_T12_1	[K].kVEAPETNIDktPk.[K]	5	514.1	3.37	0.000816	O75152	ZC3H11A	Zinc finger CCCH domain-containing protein 11A	T12	T321	PETNIDKTPKKAQVS	Unambiguous	1	T12(Phospho): 100	4	0.0842071	0.140561	0.179168	0.0822377	0.0762739	0.108881	0.126948	0.195783	0.0901863	0.0888517	0.140789
[R].skLsPsPSLR.[K]_S4 S6_2	[R].skLsPsPSLR.[K]	3	563.964	1.73	0.08094	Q5T200	ZC3H13	Zinc finger CCCH domain-containing protein 13	S4.S6	S207.S209	EVVRSKLSPSPSLRK.VRSKLSPSPSLRKSS	Unambiguous	2	S4(Phospho): 99.42; S6(Phospho): 99.42	4	0.092412	0.145762	0.201974	0.110626	0.131687	0.11564	0.12487	0.233162	0.0836261	0.105259	0.0784785
[R].skLsPsPSLR.[K]_S4 S6 S8_2	[R].skLsPsPSLR.[K]	3	563.964	1.1	0.02229	Q5T200	ZC3H13	Zinc finger CCCH domain-containing protein 13	S4.S6.S8	S207.S209.S211	EVVRSKLSPSPSLRK.VRSKLSPSPSLRKSS.SKLSPSPSLRKSSKS	Ambiguous	2	S4(Phospho): 93.8; S6(Phospho): 52.94; S8(Phospho): 52.94	4	0.0855218	0.174598	0.217174	0.115385	0.134871	0.0955045	0.109091	0.228224	0.0728593	0.113008	0.077963
[R].eLVPDSNStQLkTPQVsPMPR.[I]_T13 S17_2	[R].eLVPDSNStQLkTPQVsPMPR.[I]	4	740.369	3.79	0.008281	Q96K83	ZNF521	Zinc finger protein 521	T13.S17	T1175.S1179	SNSTQLKTPQVSPMP.QLKTPQVSPMPRISP	Unambiguous	2	T13(Phospho): 100; S17(Phospho): 100	4	0.0298227	0.254549	0.137686	0.123655	0.134909	0.0924643	0.154286	0.212236	0.0565996	0.0603965	0.0672817
[K].rAEVLGHktPEPAPR.[R]_T9_1	[K].rAEVLGHktPEPAPR.[R]	4	549.808	1.1	0.0005357	Q9UHD8	SEPT9	Septin-9	T9	T142	AEVLGHKTPEPAPRR	Unambiguous	1	T9(Phospho): 100	5	0.0161246	0.159721	0.179099	0.0985828	0.134715	0.103195	0.153341	0.124216	0.110829	0.104516	0.0905763
[R].nTPykTLEPVkPPTVPNDyMTSPAR.[L]_T6 Y19_2	[R].nTPykTLEPVkPPTVPNDyMTSPAR.[L]	4	916.717	2.45	0.02901	Q8IZP0	ABI1	Abl interactor 1	T6.Y19	T200.Y213	GRNTPYKTLEPVKPP.PPTVPNDYMTSPARL	Unambiguous	2	T6(Phospho): 74.89; Y19(Phospho): 83.32	5	0.0557591	0.17102	0.201803	0.134951	0.0697861	0.140922	0.115786	0.169652	0.103492	0.0888465	0.0640594
[R].sNsFSDEREFSGPSTPTGTLEFEGGEVSLEGGk.[V]_S3_1	[R].sNsFSDEREFSGPSTPTGTLEFEGGEVSLEGGk.[V]	3	1324.95	6.31	0.0002203	Q09666	AHNAK	Neuroblast differentiation-associated protein AHNAK	S3	S5782	KPRHRSNSFSDEREF	Unambiguous	1	S3(Phospho): 86.38	5	0.00614747	0.227415	0.193154	0.124154	0.140884	0.0865165	0.161772	0.117405	0.0961583	0.0638602	0.0647907
[K].aPsLDIkGPEVDVSGPk.[L]_S3_1	[K].aPsLDIkGPEVDVSGPk.[L]	4	619.848	4.57	0.001246	Q09666	AHNAK	Neuroblast differentiation-associated protein AHNAK	S3	S3326	EGDIKAPSLDIKGPE	Unambiguous	1	S3(Phospho): 100	5	0.0312288	0.215016	0.178725	0.0956688	0.129647	0.122178	0.174041	0.110665	0.0739214	0.0502417	0.11843
[R].sNsFSDEREFSGPSTPTGTLEFEGGEVSLEGGk.[V]_S14_1	[R].sNsFSDEREFSGPSTPTGTLEFEGGEVSLEGGk.[V]	6	662.981	4.34	0.0001098	Q09666	AHNAK	Neuroblast differentiation-associated protein AHNAK	S14	S5793	EREFSGPSTPTGTLE	Unambiguous	1	S14(Phospho): 73.61	5	0.00947394	0.240192	0.188625	0.136773	0.122378	0.0756645	0.158963	0.111196	0.0890664	0.0596531	0.0711126
[K].gPSLDIDtPDVNIEGPEGk.[L]_T8_1	[K].gPSLDIDtPDVNIEGPEGk.[L]	3	831.084	5.42	5.572e-05	Q09666	AHNAK	Neuroblast differentiation-associated protein AHNAK	T8	T4430	GPSLDIDTPDVNIEG	Unambiguous	1	T8(Phospho): 100	5	0.078167	0.186065	0.211811	0.17561	0.0829782	0.166367	0.0640579	0.134448	0.0601441	0.0724093	0.116037
[K].vDINtPDVDVHGPDWHLk.[M]_T5_1	[K].vDINtPDVDVHGPDWHLk.[M]	4	649.581	4.84	2.513e-05	Q09666	AHNAK	Neuroblast differentiation-associated protein AHNAK	T5	T4766	GPKVDINTPDVDVHG	Unambiguous	1	T5(Phospho): 100	5	4.98628e-05	0.305054	0.391815	0.157514	0.150274	0.178979	0.0255667	0.0340186	0.031114	0.0221306	0.0365538
[K].vDIDtPDIDIHGPEGk.[L]_T5_1	[K].vDIDtPDIDIHGPEGk.[L]	3	753.717	5.11	7.143e-05	Q09666	AHNAK	Neuroblast differentiation-associated protein AHNAK	T5	T4100	GPKVDIDTPDIDIHG	Unambiguous	1	T5(Phospho): 100	5	0.0456748	0.191869	0.191614	0.127379	0.196263	0.15171	0.0812434	0.0498098	0.136243	0.0672937	0.157616
[K].vDLksPQVDIk.[G]_S5_1	[K].vDLksPQVDIk.[G]	4	503.047	3.37	0.00117	Q8IVF2	AHNAK2	Protein AHNAK2	S5	S3408	MPKVDLKSPQVDIKG	Unambiguous	1	S5(Phospho): 100	5	0.0180352	0.202479	0.154467	0.113406	0.0967786	0.109491	0.142317	0.10405	0.0968159	0.0838372	0.109459
[R].sQQQFLIHQQsGEQk.[K]_S11_1	[R].sQQQFLIHQQsGEQk.[K]	3	775.399	3.37	0.0006694	Q9ULJ7	ANKRD50	Ankyrin repeat domain-containing protein 50	S11	S1352	QFLIHQQSGEQKKRN	Unambiguous	1	S11(Phospho): 100	5	0.0078789	0.148201	0.169059	0.125671	0.137659	0.127981	0.12207	0.171608	0.0845152	0.0819459	0.0864026
[K].vLFDNtGR.[G]_T6_1	[K].vLFDNtGR.[G]	2	615.808	2.44	0.02123	Q9BXS5-2	AP1M1	Isoform 2 of AP-1 complex subunit mu-1	T6	T235	DKVLFDNTGRGKSKS	Unambiguous	1	T6(Phospho): 100	5	0.0208916	0.166714	0.151318	0.207835	0.121665	0.160749	0.0971026	0.112028	0.0651427	0.0663805	0.08946
[K].lETGAPRPPATVtNAVSWR.[S]_T13_1	[K].lETGAPRPPATVtNAVSWR.[S]	3	778.074	4.08	0.002829	Q9BXS5-2	AP1M1	Isoform 2 of AP-1 complex subunit mu-1	T13	T154	PRPPATVTNAVSWRS	Unambiguous	1	T13(Phospho): 98.83	5	0.0926403	0.199106	0.131271	0.194159	0.105199	0.14511	0.0859093	0.072654	0.088831	0.0983753	0.106231
[K].eRsPRPQSFcHSSSISPQDk.[L]_S8_1	[K].eRsPRPQSFcHSSSISPQDk.[L]	4	717.853	3.16	0.003289	Q9ULH1-2	ASAP1	Isoform 1 of Arf-GAP with SH3 domain, ANK repeat and PH domain-containing protein 1	S8	S741	ERSPRPQSFCHSSSI	Unambiguous	1	S8(Phospho): 90.57	5	0.0907138	0.135962	0.126324	0.138683	0.141132	0.144745	0.139516	0.123	0.11373	0.117659	0.070071
[K].nkQDDDLNcEPLsPHNITPEPVSk.[L]_S13_1	[K].nkQDDDLNcEPLsPHNITPEPVSk.[L]	4	879.445	5.47	0.0004915	Q6VMQ6-4	ATF7IP	Isoform 3 of Activating transcription factor 7-interacting protein 1	S13	S121	DLNCEPLSPHNITPE	Unambiguous	1	S13(Phospho): 100	5	0.0442177	0.158325	0.135296	0.12236	0.149895	0.123782	0.155702	0.118768	0.0977252	0.0935999	0.10093
[K].dSFIENSSSNcTSGSskPNsPSISPSILSNTEHk.[R]_S15 S16 S22_2	[K].dSFIENSSSNcTSGSskPNsPSISPSILSNTEHk.[R]	4	1111.53	4.08	0.0001425	Q99700	ATXN2	Ataxin-2	S15.S16.S22	S856.S857.S863	SSNCTSGSSKPNSPS.SNCTSGSSKPNSPSI.SSKPNSPSISPSILS	Ambiguous	2	S15(Phospho): 38.02; S16(Phospho): 38.02; S22(Phospho): 75.57	5	0.0585974	0.163025	0.160056	0.112804	0.158125	0.155646	0.120433	0.194052	0.0927884	0.0878505	0.0864335
[R].sANPTRPsSPVTSHISk.[V]_S1 S8_2	[R].sANPTRPsSPVTSHISk.[V]	3	795.399	2.52	0.008414	Q92560	BAP1	Ubiquitin carboxyl-terminal hydrolase BAP1	S1.S8	S513.S520	PLRSPIRSANPTRPS.SANPTRPSSPVTSHI	Unambiguous	2	S1(Phospho): 99.98; S8(Phospho): 90.62	5	0.0390284	0.189202	0.180139	0.101311	0.190245	0.087636	0.138617	0.161162	0.0674243	0.0749308	0.0664287
[K].qkFNDsEGDDTEETEDYR.[Q]_S6_1	[K].qkFNDsEGDDTEETEDYR.[Q]	3	906.063	3.33	0.0005524	Q9NYF8	BCLAF1	Bcl-2-associated transcription factor 1	S6	S397	GKQKFNDSEGDDTEE	Unambiguous	1	S6(Phospho): 100	5	0.0150816	0.179136	0.173766	0.121048	0.0766129	0.113717	0.119605	0.139893	0.0984756	0.0960209	0.125033
[K].fPPEITVtPPtPTLLSPk.[G]_T8 T13_2	[K].fPPEITVtPPtPTLLSPk.[G]	4	639.093	3.84	0.001616	Q9Y6J0	CABIN1	Calcineurin-binding protein cabin-1	T8.T13	T2151.T2156	FPPEITVTPPTPTLL.TVTPPTPTLLSPKGS	Unambiguous	2	T8(Phospho): 99.99; T13(Phospho): 92.51	5	0.0137647	0.226652	0.291768	0.0746793	0.18731	0.0371647	0.16232	0.144892	0.0505675	0.0238026	0.0320061
[R].sSLETLEDIEENAPLRR.[C]_S2_1	[R].sSLETLEDIEENAPLRR.[C]	3	761.049	2.16	0.00487	Q8TDN4	CABLES1	CDK5 and ABL1 enzyme substrate 1	S2	S291	RLISQRSSLETLEDI	Unambiguous	1	S2(Phospho): 99.34	5	0.00108106	0.203345	0.180127	0.127181	0.101057	0.0897912	0.13131	0.112969	0.0793622	0.0716046	0.0903693
[R].dMLGSLRDsALFVk.[N]_S9_1	[R].dMLGSLRDsALFVk.[N]	3	697.376	1.34	0.01961	Q9H3Q1	CDC42EP4	Cdc42 effector protein 4	S9	S109	MLGSLRDSALFVKNA	Unambiguous	1	S9(Phospho): 99.95	5	0.0275189	0.242538	0.178227	0.102985	0.14292	0.105189	0.116526	0.170235	0.10522	0.112482	0.0764095
[K].nAMsLPQLNEk.[E]_S4_1	[K].nAMsLPQLNEk.[E]	3	594.981	3.72	0.001101	Q9H3Q1	CDC42EP4	Cdc42 effector protein 4	S4	S118	LFVKNAMSLPQLNEK	Unambiguous	1	S4(Phospho): 100	5	0.000370965	0.265926	0.232029	0.0774392	0.117534	0.0758974	0.136094	0.172721	0.0867049	0.0799902	0.0859573
[K].sMTSAHGSAsVNSR.[W]_S10_1	[K].sMTSAHGSAsVNSR.[W]	3	567.593	2.51	0.02397	Q5SW79	CEP170	Centrosomal protein of 170 kDa	S10	S1225	TSAHGSASVNSRWRR	Unambiguous	1	S10(Phospho): 85.54	5	0.000534268	0.200933	0.207031	0.104155	0.122803	0.117967	0.109182	0.111462	0.0687672	0.0844397	0.111829
[R].tAsPLPLRPDAPVEksPEETATQVPSLESLTLk.[L]_S3 S16_2	[R].tAsPLPLRPDAPVEksPEETATQVPSLESLTLk.[L]	4	1088.08	4.57	0.001144	Q9HCK8	CHD8	Chromodomain-helicase-DNA-binding protein 8	S3.S16	S1995.S2008	QYTSRTASPLPLRPD.PDAPVEKSPEETATQ	Unambiguous	2	S3(Phospho): 80.69; S16(Phospho): 89.27	5	0.0206269	0.174135	0.172203	0.108129	0.172198	0.128529	0.124665	0.145275	0.095267	0.0910865	0.082751
[K].sPAFVGPGRPGEQPsPcQEGSQGGSR.[S]_S15_1	[K].sPAFVGPGRPGEQPsPcQEGSQGGSR.[S]	4	734.591	3.82	0.001235	I3L2J0	CIC	Protein capicua homolog	S15	S442	GRPGEQPSPCQEGSQ	Unambiguous	1	S15(Phospho): 99.97	5	0.0774384	0.18511	0.200344	0.100749	0.195151	0.0762032	0.150725	0.131683	0.0839877	0.0762482	0.0809063
[R].mSTSQNsIPFEHHGk.[-]_S7_1	[R].mSTSQNsIPFEHHGk.[-]	4	564.275	3.75	0.01012	P48730-2	CSNK1D	Isoform 2 of Casein kinase I isoform delta	S7	S401	RMSTSQNSIPFEHHG	Unambiguous	1	S7(Phospho): 100	5	0.000622061	0.219503	0.213627	0.190963	0.124669	0.171633	0.0723885	0.069762	0.0760828	0.0507374	0.0459782
[R].mSTSQNsIPFEHHGk.[-]_S2_1	[R].mSTSQNsIPFEHHGk.[-]	4	564.274	2.88	0.001454	P48730-2	CSNK1D	Isoform 2 of Casein kinase I isoform delta	S2	S396	RQDTSRMSTSQNSIP	Unambiguous	1	S2(Phospho): 78.73	5	0.0144947	0.164555	0.195824	0.177868	0.125603	0.172566	0.0815654	0.0817538	0.115602	0.099882	0.0568833
[R].tPEELDDsDFETEDFDVRsR.[T]_S8 S19_2	[R].tPEELDDsDFETEDFDVRsR.[T]	3	931.049	3.18	0.0334	P35221-2	CTNNA1	Isoform 2 of Catenin alpha-1	S8.S19	S641.S652	TPEELDDSDFETEDF.TEDFDVRSRTSVQTE	Unambiguous	2	S8(Phospho): 95.98; S19(Phospho): 99.93	5	0.000526216	0.210735	0.216218	0.167096	0.189779	0.155035	0.0668852	0.129657	0.0512141	0.0551339	0.0486613
[R].hYEDGYPGGSDNYGsLSR.[V]_S17_1	[R].hYEDGYPGGSDNYGsLSR.[V]	3	761.658	3.47	0.0001593	O60716-3	CTNND1	Isoform 1AC of Catenin delta-1	S17	S232	SDNYGSLSRVTRIEE	Unambiguous	1	S17(Phospho): 93.7	5	0.0354865	0.167216	0.135124	0.146233	0.117114	0.118588	0.14967	0.128862	0.108513	0.0770214	0.0918646
[R].sQSSHSYDDStLPLIDR.[N]_S10_1	[R].sQSSHSYDDStLPLIDR.[N]	2	1115.52	2.52	0.08348	O60716-3	CTNND1	Isoform 1AC of Catenin delta-1	S10	S868	SSHSYDDSTLPLIDR	Unambiguous	1	S10(Phospho): 87.2	5	0.0643431	0.210113	0.149878	0.140161	0.0868275	0.112861	0.142121	0.0988309	0.0860118	0.108982	0.0698384
[R].kREEGsDIEDEDMEELLNDTR.[L]_S6_1	[R].kREEGsDIEDEDMEELLNDTR.[L]	4	766.109	4.46	0.0004608	Q8NHQ9	DDX55	ATP-dependent RNA helicase DDX55	S6	S544	KRKREEGSDIEDEDM	Unambiguous	1	S6(Phospho): 100	5	0.0340529	0.125165	0.149649	0.136392	0.169135	0.144096	0.140208	0.160415	0.0431437	0.101506	0.0979926
[R].sSsPAGETEGDREPQARPGEGTAPLPPPGQk.[V]_T8_1	[R].sSsPAGETEGDREPQARPGEGTAPLPPPGQk.[V]	4	910.454	2.94	0.01168	Q9BTC0	DIDO1	Death-inducer obliterator 1	T8	T1719	SSSPAGETEGDREPQ	Unambiguous	1	T8(Phospho): 97.07	5	0.0571181	0.152046	0.149449	0.132067	0.106998	0.0960729	0.115285	0.120756	0.145293	0.12316	0.147544
[K].skPYEGSQRNsTELAPPLPVR.[R]_S11_1	[K].skPYEGSQRNsTELAPPLPVR.[R]	4	716.883	3.3	0.0007963	Q9H7D0	DOCK5	Dedicator of cytokinesis protein 5	S11	S1834	YEGSQRNSTELAPPL	Unambiguous	1	S11(Phospho): 87.25	5	0.0499617	0.15791	0.159353	0.138814	0.0954626	0.106203	0.147532	0.123524	0.119994	0.0918894	0.0807264
[K].skYDEIFYNLAPADGkLsGSk.[A]_S18_1	[K].skYDEIFYNLAPADGkLsGSk.[A]	4	825.701	4.13	0.0002068	Q9NZN4	EHD2	EH domain-containing protein 2	S18	S468	APADGKLSGSKAKTW	Unambiguous	1	S18(Phospho): 91.74	5	0.0646727	0.153294	0.147995	0.122907	0.179885	0.14794	0.11829	0.135637	0.112918	0.102462	0.0989741
[R].sAPAsPNHAGVLSAHSSGAQTPESLSR.[E]_S1 S5_2	[R].sAPAsPNHAGVLSAHSSGAQTPESLSR.[E]	3	1002.46	4.71	0.00135	Q01167	FOXK2	Forkhead box protein K2	S1.S5	S369.S373	LGPLSSRSAPASPNH.SSRSAPASPNHAGVL	Unambiguous	2	S1(Phospho): 100; S5(Phospho): 100	5	0.0290257	0.17381	0.173769	0.111649	0.171329	0.125617	0.118389	0.135259	0.107107	0.0864781	0.099272
[R].dEALQNISADDLPDSAsQAAHPQDSAFSYR.[D]_S17_1	[R].dEALQNISADDLPDSAsQAAHPQDSAFSYR.[D]	3	1176.87	4.41	0.0003236	Q14C86-6	GAPVD1	Isoform 6 of GTPase-activating protein and VPS9 domain-containing protein 1	S17	S1114	DDLPDSASQAAHPQD	Unambiguous	1	S17(Phospho): 95.76	5	0.0674158	0.156791	0.149298	0.0994428	0.18886	0.158272	0.156101	0.147454	0.084328	0.0665327	0.0988345
[R].lDTGPQSLsGksTPQPPSGk.[T]_S9 T13_2	[R].lDTGPQSLsGksTPQPPSGk.[T]	3	943.82	2.83	0.001948	P35269	GTF2F1	General transcription factor IIF subunit 1	S9.T13	S433.T437	DTGPQSLSGKSTPQP.QSLSGKSTPQPPSGK	Unambiguous	2	S9(Phospho): 98.61; T13(Phospho): 90.22	5	0.00444785	0.251655	0.201337	0.0992341	0.120087	0.0821451	0.1223	0.215337	0.0336196	0.0605146	0.0415925
[K].qFTPcQLLADHANsPNkk.[F]_S14_1	[K].qFTPcQLLADHANsPNkk.[F]	5	568.102	2.78	0.0005682	P40939	HADHA	Trifunctional enzyme subunit alpha, mitochondrial	S14	S756	LLADHANSPNKKFYQ	Unambiguous	1	S14(Phospho): 100	5	0.0197962	0.151466	0.14078	0.131129	0.114452	0.138916	0.143224	0.121598	0.096063	0.101851	0.109646
[K].kAPAGPSLEETSVSsPk.[G]_S15_1	[K].kAPAGPSLEETSVSsPk.[G]	3	818.117	2.71	0.0003278	Q6AI08	HEATR6	HEAT repeat-containing protein 6	S15	S643	LEETSVSSPKGSSEP	Unambiguous	1	S15(Phospho): 99.1	5	0.0018879	0.199681	0.213092	0.115188	0.132072	0.0915211	0.126269	0.112949	0.10138	0.064832	0.10065
[R].kAsGPPVSELITk.[A]_S3_1	[R].kAsGPPVSELITk.[A]	3	698.745	3.34	0.0009406	P16402	HIST1H1D	Histone H1.3	S3	S37	TAGKRKASGPPVSEL	Unambiguous	1	S3(Phospho): 100	5	0.0741108	0.154677	0.168531	0.124915	0.132155	0.136767	0.155064	0.13253	0.0936705	0.0899137	0.139623
[K].eRsGVSLAALkk.[A]_S6_1	[K].eRsGVSLAALkk.[A]	3	676.071	1.44	0.0408	P16402	HIST1H1D	Histone H1.3	S6	S59	SKERSGVSLAALKKA	Unambiguous	1	S6(Phospho): 86.98	5	0.0627132	0.204852	0.200724	0.143576	0.0482695	0.133038	0.131768	0.127093	0.129884	0.0831357	0.0997266
[K].kHPDAsVNFSEFSk.[K]_S6_1	[K].kHPDAsVNFSEFSk.[K]	4	590.815	2.66	0.007906	P09429	HMGB1	High mobility group protein B1	S6	S35	KKKHPDASVNFSEFS	Unambiguous	1	S6(Phospho): 99.99	5	0.0694326	0.152907	0.166046	0.128587	0.1659	0.175145	0.0960718	0.111453	0.101013	0.11054	0.147258
[R].dLNYcFSGMsDHR.[Y]_S10_1	[R].dLNYcFSGMsDHR.[Y]	3	637.598	4.04	0.0003711	G8JLB6	HNRNPH1	Heterogeneous nuclear ribonucleoprotein H	S10	S272	NYCFSGMSDHRYGDG	Unambiguous	1	S10(Phospho): 99.98	5	0.0873096	0.177913	0.131709	0.151622	0.20577	0.132115	0.11671	0.12661	0.108323	0.0362394	0.0936975
[K].aVSDWIDEQEkGSSEQAEsDNmDVPPEDDSk.[E]_S19_1	[K].aVSDWIDEQEkGSSEQAEsDNmDVPPEDDSk.[E]	4	1055.98	4.49	0.000121	Q12906-7	ILF3	Isoform 7 of Interleukin enhancer-binding factor 3	S19	S62	GSSEQAESDNMDVPP	Unambiguous	1	S19(Phospho): 99.98	5	0.0837485	0.187483	0.201338	0.125528	0.0202665	0.11108	0.126027	0.113032	0.130389	0.0717394	0.110035
[K].vNLWksDsSLETMENTGVMDk.[V]_S6 S9_2	[K].vNLWksDsSLETMENTGVMDk.[V]	3	1077.85	4.86	0.05052	Q9Y2H2	INPP5F	Phosphatidylinositide phosphatase SAC2	S6.S9	S827.S830	LKVNLWKSDSSLETM.NLWKSDSSLETMENT	Unambiguous	2	S6(Phospho): 99.77; S9(Phospho): 98.17	5	0.0080058	0.289792	0.309117	0.062883	0.200486	0.0406493	0.180552	0.213458	0.0324589	0.0562713	0.0586299
[K].vQksPPEPEIINQVQQNELkk.[M]_S4_1	[K].vQksPPEPEIINQVQQNELkk.[M]	5	689.397	4.28	9.475e-05	Q9Y2H2	INPP5F	Phosphatidylinositide phosphatase SAC2	S4	S1103	AVSKVQKSPPEPEII	Unambiguous	1	S4(Phospho): 100	5	0.056958	0.189299	0.227264	0.123496	0.0828167	0.133987	0.143905	0.0901565	0.0962265	0.078605	0.152405
[R].kAsPEPPDSAEGALk.[L]_S3_1	[R].kAsPEPPDSAEGALk.[L]	3	755.411	4.15	0.0004467	Q9H1B7	IRF2BPL	Interferon regulatory factor 2-binding protein-like	S3	S547	SLRKRKASPEPPDSA	Unambiguous	1	S3(Phospho): 100	5	0.0651533	0.145579	0.148973	0.127808	0.120852	0.113142	0.119783	0.118262	0.132888	0.106669	0.130427
[R].sGSmDPSGAHPsVRQTPSR.[Q]_T16_1	[R].sGSmDPSGAHPsVRQTPSR.[Q]	4	570.517	3	0.008994	Q07666	KHDRBS1	KH domain-containing, RNA-binding, signal transduction-associated protein 1	T16	T33	AHPSVRQTPSRQPPL	Unambiguous	1	T16(Phospho): 75.26	5	0.0372354	0.139429	0.196658	0.102395	0.0758771	0.113217	0.115763	0.121703	0.14869	0.159604	0.135783
[K].aLSSAVQASPTsPGGsPSSPSSGQR.[S]_S12 S18_2	[K].aLSSAVQASPTsPGGsPSSPSSGQR.[S]	3	897.076	4.64	0.0002314	Q03164-3	KMT2A	Isoform 3 of Histone-lysine N-methyltransferase 2A	S12.S18	S3514.S3520	AVQASPTSPGGSPSS.TSPGGSPSSPSSGQR	Unambiguous	2	S12(Phospho): 98.66; S18(Phospho): 89.73	5	0.0337951	0.184651	0.17082	0.144729	0.0973694	0.119431	0.112078	0.156581	0.10171	0.112071	0.0794825
[K].iLSSMGNDDkSsIAGsEDAEPLAPPIkPIkPVTR.[N]_S11 S12 S16_2	[K].iLSSMGNDDkSsIAGsEDAEPLAPPIkPIkPVTR.[N]	5	922.899	3.31	0.01636	Q03164-3	KMT2A	Isoform 3 of Histone-lysine N-methyltransferase 2A	S11.S12.S16	S1114.S1115.S1119	SMGNDDKSSIAGSED.MGNDDKSSIAGSEDA.DKSSIAGSEDAEPLA	Ambiguous	2	S11(Phospho): 51; S12(Phospho): 51.01; S16(Phospho): 97.82	5	0.0745282	0.213386	0.174077	0.138708	0.0498562	0.114778	0.149259	0.0849791	0.0834752	0.104097	0.0923902
[R].cPsLDNLAVPESPGVGGGk.[A]_S3_1	[R].cPsLDNLAVPESPGVGGGk.[A]	3	798.074	2.39	0.0159	O14686-3	KMT2D	Isoform 3 of Histone-lysine N-methyltransferase 2D	S3	S2254	FLKPRCPSLDNLAVP	Unambiguous	1	S3(Phospho): 100	5	0.030847	0.209173	0.179611	0.125162	0.0944073	0.0808096	0.137748	0.136946	0.134936	0.0627972	0.0494595
[K].skPLAAsPkPAGLk.[E]_S7_1	[K].skPLAAsPkPAGLk.[E]	3	787.821	1.68	0.008222	P46821	MAP1B	Microtubule-associated protein 1B	S7	S2271	KSKPLAASPKPAGLK	Unambiguous	1	S7(Phospho): 99.99	5	0.0959832	0.173812	0.180751	0.0918167	0.0804566	0.155425	0.116738	0.162182	0.100456	0.0956658	0.118676
[R].eSsPLYSPTFSDSTSAVk.[E]_S3_1	[R].eSsPLYSPTFSDSTSAVk.[E]	4	611.053	3.25	0.0007037	P46821	MAP1B	Microtubule-associated protein 1B	S3	S1793	PLTPRESSPLYSPTF	Unambiguous	1	S3(Phospho): 90	5	0.0403156	0.207513	0.162149	0.125546	0.0958891	0.0981968	0.153459	0.104369	0.100183	0.0725349	0.12066
[K].sFQQSSLSRDsQGHGR.[D]_S11_1	[K].sFQQSSLSRDsQGHGR.[D]	4	522.249	2.28	0.001563	A0A0R4J2E8	MATR3	Matrin-3	S11	S14	QSSLSRDSQGHGRDL	Unambiguous	1	S11(Phospho): 99.97	5	0.0430677	0.145153	0.182895	0.121118	0.14857	0.151571	0.107583	0.134975	0.112383	0.0975356	0.107875
[K].dGDSYDPYDFsDTEEEMPQVHTPk.[T]_S11_1	[K].dGDSYDPYDFsDTEEEMPQVHTPk.[T]	4	835.864	5.68	7.862e-05	P25205-2	MCM3	Isoform 2 of DNA replication licensing factor MCM3	S11	S756	SYDPYDFSDTEEEMP	Unambiguous	1	S11(Phospho): 99.88	5	0.0515987	0.142839	0.155323	0.114488	0.153522	0.137611	0.120903	0.152232	0.0994712	0.0920121	0.109417
[R].nFIGNSNHGSQsPR.[N]_S12_1	[R].nFIGNSNHGSQsPR.[N]	2	912.424	3.47	0.0003492	Q03112-3	MECOM	Isoform 2 of MDS1 and EVI1 complex locus protein EVI1	S12	S1048	NSNHGSQSPRNVEER	Unambiguous	1	S12(Phospho): 93.77	5	0.0166217	0.159979	0.169959	0.113	0.145963	0.139437	0.1296	0.150305	0.0928497	0.0897217	0.117892
[K].dkVsPLQNLASINNkk.[E]_S4_1	[K].dkVsPLQNLASINNkk.[E]	5	553.929	3.92	0.0006087	Q03112-3	MECOM	Isoform 2 of MDS1 and EVI1 complex locus protein EVI1	S4	S624	KMFKDKVSPLQNLAS	Unambiguous	1	S4(Phospho): 100	5	0.00196279	0.181486	0.171427	0.122817	0.136997	0.115827	0.129032	0.147144	0.110198	0.0861447	0.105281
[R].lPcPAEGEAELELRVsEDEEkLPAsPk.[H]_S16 S25_2	[R].lPcPAEGEAELELRVsEDEEkLPAsPk.[H]	5	768.988	5.48	2.352e-05	Q7RTP6	MICAL3	[F-actin]-methionine sulfoxide oxidase MICAL3	S16.S25	S1134.S1143	AELELRVSEDEEKLP.DEEKLPASPKHQERG	Unambiguous	2	S16(Phospho): 100; S25(Phospho): 100	5	0.0363592	0.205345	0.163243	0.1061	0.142493	0.116276	0.113027	0.184006	0.0816095	0.066777	0.102553
[R].gcGFPVGEHsPHSR.[V]_S10_1	[R].gcGFPVGEHsPHSR.[V]	3	611.609	4.26	0.0001826	Q9Y4B5	MTCL1	Microtubule cross-linking factor 1	S10	S1106	GFPVGEHSPHSRVQI	Unambiguous	1	S10(Phospho): 100	5	0.0771626	0.151857	0.201019	0.106189	0.130922	0.0996854	0.127906	0.121963	0.0745297	0.0945622	0.137737
[R].qLsLPLTQSk.[S]_S3_1	[R].qLsLPLTQSk.[S]	3	551.652	2.93	0.001691	Q9C0I1	MTMR12	Myotubularin-related protein 12	S3	S564	FKHQRQLSLPLTQSK	Unambiguous	1	S3(Phospho): 100	5	0.0233878	0.16878	0.164106	0.142353	0.107688	0.0975493	0.135803	0.12016	0.0822363	0.0944496	0.114409
[R].qNsSDSISSLNSITSHSSIGSSk.[D]_S6_1	[R].qNsSDSISSLNSITSHSSIGSSk.[D]	3	954.474	3.85	0.0007878	Q8NEY1	NAV1	Neuron navigator 1	S6	S1184	KRQNSSDSISSLNSI	Unambiguous	1	S6(Phospho): 70.48	5	0.0630622	0.152267	0.162764	0.147139	0.109418	0.0993702	0.131108	0.126469	0.106717	0.0871023	0.115209
[K].ekTPSPkEEDEEPEsPPEk.[K]_S15_1	[K].ekTPSPkEEDEEPEsPPEk.[K]	4	795.413	2.44	0.02711	Q9H1E3	NUCKS1	Nuclear ubiquitous casein and cyclin-dependent kinase substrate 1	S15	S214	EEDEEPESPPEKKTS	Unambiguous	1	S15(Phospho): 99.68	5	0.0547169	0.272583	0.181513	0.133545	0.095957	0.114238	0.190437	0.141493	0.0754107	0.0703746	0.152225
[K].dQccSGkGDMsDEDDENEFFDAPEIITMPENLGHk.[R]_S11_1	[K].dQccSGkGDMsDEDDENEFFDAPEIITMPENLGHk.[R]	4	1200.28	8.16	4.646e-05	P22059	OSBP	Oxysterol-binding protein 1	S11	S351	CSGKGDMSDEDDENE	Unambiguous	1	S11(Phospho): 99.97	5	0.0152248	0.17807	0.162522	0.133023	0.08123	0.110228	0.137915	0.129869	0.0733822	0.108751	0.0805367
[R].nQSLLASSEWPELRLsk.[R]_S16_1	[R].nQSLLASSEWPELRLsk.[R]	4	624.84	4.56	9.033e-05	Q9UKK3	PARP4	Poly [ADP-ribose] polymerase 4	S16	S1236	EWPELRLSKRKHRKI	Unambiguous	1	S16(Phospho): 100	5	0.094713	0.147749	0.167663	0.125148	0.111519	0.124322	0.113803	0.152971	0.0941106	0.0876332	0.130564
[R].sPsPPLPtHIPPEPPRTPPFPAk.[T]_S3 T17_2	[R].sPsPPLPtHIPPEPPRTPPFPAk.[T]	5	615.925	4.51	0.06337	Q8IZ21-2	PHACTR4	Isoform 2 of Phosphatase and actin regulator 4	S3.T17	S354.T368	MISPRSPSPPLPTHI.IPPEPPRTPPFPAKT	Unambiguous	2	S3(Phospho): 78.37; T17(Phospho): 78.37	5	0.069113	0.132084	0.141643	0.122323	0.158166	0.148661	0.124953	0.153498	0.112267	0.0963555	0.107893
[R].aGSSGNScITYQPsVSGEHk.[A]_S14_1	[R].aGSSGNScITYQPsVSGEHk.[A]	3	868.744	3.48	0.0002598	Q99755	PIP5K1A	Phosphatidylinositol 4-phosphate 5-kinase type-1 alpha	S14	S486	SCITYQPSVSGEHKA	Unambiguous	1	S14(Phospho): 92.02	5	0.0383802	0.139594	0.170108	0.118906	0.135112	0.120927	0.129028	0.108513	0.104424	0.116389	0.112043
[K].gYYsPYsVSGSGSTAGSR.[T]_S4 S9_2	[K].gYYsPYsVSGSGSTAGSR.[T]	3	724.637	3.33	0.07834	Q15149	PLEC	Plectin	S4.S9	S4613.S4618	QSTKGYYSPYSVSGS.YYSPYSVSGSGSTAG	Unambiguous	2	S4(Phospho): 99.04; S9(Phospho): 99.04	5	0.0450001	0.172005	0.154564	0.117844	0.193821	0.130836	0.128802	0.174865	0.0617491	0.0828035	0.0884166
[K].aVsPPHLDGPPsPR.[S]_S3 S12_2	[K].aVsPPHLDGPPsPR.[S]	2	908.424	2.54	0.01349	P29590	PML	Protein PML	S3.S12	S518.S527	PSTSKAVSPPHLDGP.PHLDGPPSPRSPVIG	Unambiguous	2	S3(Phospho): 100; S12(Phospho): 100	5	0.0475475	0.183276	0.194607	0.104127	0.171756	0.0948572	0.1196	0.167184	0.0883296	0.0930023	0.0966394
[K].ySPtSPTYSPTSPVYTPTsPk.[Y]_Y1 S19_2	[K].ySPtSPTYSPTSPVYTPTsPk.[Y]	3	959.447	4.7	0.0007424	P24928	POLR2A	DNA-directed RNA polymerase II subunit RPB1	Y1.S19	Y1888.S1906	YSPTTPKYSPTSPTY.SPVYTPTSPKYSPTS	Unambiguous	2	Y1(Phospho): 70.44; S19(Phospho): 92.18	5	0.0693546	0.170346	0.165952	0.129392	0.178605	0.111088	0.126962	0.12017	0.0668794	0.108594	0.106068
[R].rRSGEQItSSPVSPk.[S]_S3_1	[R].rRSGEQItSSPVSPk.[S]	4	542.548	2.42	0.01206	A0A087WZV0	PPIP5K2	Inositol hexakisphosphate and diphosphoinositol-pentakisphosphate kinase 2	S3	S1021	TGRRRRRSGEQITSS	Unambiguous	1	S3(Phospho): 87.78	5	0.00662668	0.198149	0.200808	0.0938789	0.170044	0.0997917	0.142939	0.161875	0.0545622	0.0740055	0.0698336
[R].fSEMmNNmGGDEDVDLPEVDGADDDsQDsDDEkMPDLE.[-]_S26 S29_2	[R].fSEMmNNmGGDEDVDLPEVDGADDDsQDsDDEkMPDLE.[-]	4	1214.96	5.37	0.0008868	A0A087WYT3	PTGES3	Prostaglandin E synthase 3	S26.S29	S152.S155	VDGADDDSQDSDDEK.ADDDSQDSDDEKMPD	Unambiguous	2	S26(Phospho): 99.94; S29(Phospho): 99.97	5	0.0128023	0.395345	0.224952	0.118246	0.134343	0.0651046	0.119297	0.107047	0.00865995	0.0160499	0.0877897
[R].sHSESASPSALSSsPNNLSPTGWSQPk.[T]_S14_1	[R].sHSESASPSALSSsPNNLSPTGWSQPk.[T]	3	1093.53	6.47	6.951e-05	P04049-2	RAF1	Isoform 2 of RAF proto-oncogene serine/threonine-protein kinase	S14	S316	SPSALSSSPNNLSPT	Unambiguous	1	S14(Phospho): 99.06	5	0.000326328	0.223047	0.234196	0.129977	0.109312	0.0657534	0.163055	0.164217	0.0548171	0.0514636	0.03166
[K].qQSFcAkPPPSPLsPVPSVVk.[Q]_S11_1	[K].qQSFcAkPPPSPLsPVPSVVk.[Q]	3	1006.56	3.07	0.05969	C9K0J5	RAPH1	Ras association (RalGDS/AF-6) and pleckstrin homology domains 1, isoform CRA_b	S11	S905	FCAKPPPSPLSPVPS	Unambiguous	1	S11(Phospho): 96.63	5	0.0203878	0.210418	0.176476	0.113696	0.167052	0.0816633	0.129755	0.110537	0.0620412	0.0614282	0.0892646
[K].qQsFcAkPPPSPLSPVPSVVk.[Q]_S3_1	[K].qQsFcAkPPPSPLSPVPSVVk.[Q]	3	1006.56	4.65	0.0001696	C9K0J5	RAPH1	Ras association (RalGDS/AF-6) and pleckstrin homology domains 1, isoform CRA_b	S3	S897	PTLPKQQSFCAKPPP	Unambiguous	1	S3(Phospho): 100	5	0.0352494	0.212745	0.181809	0.102112	0.164111	0.0739802	0.122928	0.11262	0.0926044	0.0561521	0.097601
[R].dRDYSDHPSGGsYRDSYESYGNSR.[S]_S9_1	[R].dRDYSDHPSGGsYRDSYESYGNSR.[S]	4	770.573	1.9	0.007355	P38159	RBMX	RNA-binding motif protein, X chromosome	S9	S277	RDYSDHPSGGSYRDS	Unambiguous	1	S9(Phospho): 98.39	5	0.0792913	0.135882	0.250597	0.137301	0.17207	0.137193	0.118832	0.127059	0.074546	0.107946	0.0668014
[R].sLmsVSGAETVNGEVPATPVkR.[E]_S1_1	[R].sLmsVSGAETVNGEVPATPVkR.[E]	4	696.618	4	0.0001961	Q8IUW5	RELL1	RELT-like protein 1	S1	S244	SNQKERRSLMSVSGA	Unambiguous	1	S1(Phospho): 91.2	5	0.0511615	0.168726	0.163979	0.130031	0.0689399	0.0960136	0.137418	0.118806	0.104595	0.0896922	0.125613
[R].sHSGTSPDNTAPPPPPPRPQPSHsR.[S]_S24_1	[R].sHSGTSPDNTAPPPPPPRPQPSHsR.[S]	4	728.354	3.15	0.0009858	Q96D71	REPS1	RalBP1-associated Eps domain-containing protein 1	S24	S558	PRPQPSHSRSSSLDM	Unambiguous	1	S24(Phospho): 97.03	5	0.0128609	0.177081	0.247048	0.0787625	0.138606	0.072034	0.166364	0.134874	0.0719869	0.0887323	0.0542671
[R].tRSPPPRPPPPAINSLHTsPR.[L]_S3 S19_2	[R].tRSPPPRPPPPAINSLHTsPR.[L]	4	666.84	4.14	0.0001663	Q8WYP3-2	RIN2	Isoform 2 of Ras and Rab interactor 2	S3.S19	S355.S371	NGTERTRSPPPRPPP.AINSLHTSPRLARTE	Unambiguous	2	S3(Phospho): 88.52; S19(Phospho): 88.32	5	0.0576757	0.141083	0.176029	0.112625	0.143171	0.129664	0.138537	0.160324	0.0728183	0.125589	0.0738597
[K].qQIENGsGAEDNGDSSHcSNASTHSNQEAGPSNkR.[T]_S7_1	[K].qQIENGsGAEDNGDSSHcSNASTHSNQEAGPSNkR.[T]	5	842.574	4.8	1.034e-05	Q99496	RNF2	E3 ubiquitin-protein ligase RING2	S7	S168	KQQIENGSGAEDNGD	Unambiguous	1	S7(Phospho): 99.91	5	0.0658532	0.193745	0.172653	0.0956723	0.0789493	0.110412	0.146276	0.107867	0.099565	0.151696	0.0675334
[K].tPkDsPGIPPSANAHQLFR.[G]_S5_1	[K].tPkDsPGIPPSANAHQLFR.[G]	4	643.594	4.32	0.004406	P51812	RPS6KA3	Ribosomal protein S6 kinase alpha-3	S5	S369	TAKTPKDSPGIPPSA	Unambiguous	1	S5(Phospho): 99.99	5	0.0139261	0.195072	0.171209	0.120993	0.107581	0.0884087	0.127864	0.0801572	0.113238	0.0915356	0.0781308
[K].kFQDLSEGSSISQLSFAEDIsADEDDQILSQGk.[H]_S21_1	[K].kFQDLSEGSSISQLSFAEDIsADEDDQILSQGk.[H]	3	1452.4	5.65	0.0002441	Q14684	RRP1B	Ribosomal RNA processing protein 1 homolog B	S21	S350	LSFAEDISADEDDQI	Unambiguous	1	S21(Phospho): 99.99	5	0.0641701	0.144331	0.142784	0.157458	0.150916	0.132992	0.123127	0.0995876	0.0958692	0.0975585	0.134012
[R].kGsDDDGGDsPVQDIDTPEVDLYQLQVNTLR.[R]_S3 S10_2	[R].kGsDDDGGDsPVQDIDTPEVDLYQLQVNTLR.[R]	3	1336.63	6.95	0.0004426	O75446	SAP30	Histone deacetylase complex subunit SAP30	S3.S10	S131.S138	NRRKRKGSDDDGGDS.SDDDGGDSPVQDIDT	Unambiguous	2	S3(Phospho): 100; S10(Phospho): 100	5	0.0418054	0.194317	0.266847	0.0819168	0.17187	0.0987257	0.11996	0.166021	0.100673	0.105149	0.0455498
[K].sLEETLHTVDLssDDDLPHDEEALEDsAEEkVEESR.[A]_S12 S13 S27_3	[K].sLEETLHTVDLssDDDLPHDEEALEDsAEEkVEESR.[A]	4	1192.51	7.21	0.0003207	O95810	SDPR	Serum deprivation-response protein	S12.S13.S27	S203.S204.S218	TLHTVDLSSDDDLPH.LHTVDLSSDDDLPHD.DEEALEDSAEEKVEE	Unambiguous	3	S12(Phospho): 99.17; S13(Phospho): 99.82; S27(Phospho): 99.99	5	0.0966544	0.16721	0.195928	0.105913	0.188546	0.171383	0.113436	0.17886	0.0954364	0.0886897	0.0964041
[R].tmIISPERLDPFADGGktPDPk.[M]_T1 T18_2	[R].tmIISPERLDPFADGGktPDPk.[M]	5	647.334	3.65	0.0005112	O75533	SF3B1	Splicing factor 3B subunit 1	T1.T18	T125.T142	EYKKHRRTMIISPER.PFADGGKTPDPKMNA	Unambiguous	2	T1(Phospho): 87.35; T18(Phospho): 100	5	0.0788251	0.148576	0.141114	0.117587	0.170082	0.151949	0.122003	0.166989	0.101135	0.101946	0.0902556
[K].sGVSsDNEDDDDEEDGNYLHPSLFASk.[K]_S5_1	[K].sGVSsDNEDDDDEEDGNYLHPSLFASk.[K]	3	1160.84	6.33	3.718e-05	Q12872-2	SFSWAP	Isoform 2 of Splicing factor, suppressor of white-apricot homolog	S5	S283	KKKSGVSSDNEDDDD	Unambiguous	1	S5(Phospho): 90.38	5	0.000687063	0.199331	0.170586	0.120141	0.111915	0.107648	0.121559	0.124628	0.102303	0.104765	0.116767
[R].sPtPVHsPDADRPGPLFVDVQAR.[D]_T3 S7_2	[R].sPtPVHsPDADRPGPLFVDVQAR.[D]	4	712.592	3.28	0.0008026	Q9BYB0	SHANK3	SH3 and multiple ankyrin repeat domains protein 3	T3.S7	T1129.S1133	QAPSRSPTPVHSPDA.RSPTPVHSPDADRPG	Unambiguous	2	T3(Phospho): 80.86; S7(Phospho): 99.57	5	0.0953101	0.153127	0.160783	0.149629	0.192624	0.157717	0.0870881	0.135562	0.0812577	0.0785031	0.144284
[R].dRPGsPESPLLDAPFSR.[A]_S5_1	[R].dRPGsPESPLLDAPFSR.[A]	3	717.356	2.92	0.002062	Q8TF72	SHROOM3	Protein Shroom3	S5	S910	EWRDRPGSPESPLLD	Unambiguous	1	S5(Phospho): 99.99	5	0.0562706	0.196333	0.197249	0.103465	0.178263	0.0726589	0.17279	0.126427	0.0259255	0.060105	0.105805
[R].sAsPDDDLGSSNWEAADLGNEERk.[Q]_S3_1	[R].sAsPDDDLGSSNWEAADLGNEERk.[Q]	3	1034.48	3.71	0.0002483	O00193	SMAP	Small acidic protein	S3	S17	HGVKRSASPDDDLGS	Unambiguous	1	S3(Phospho): 98.68	5	0.00923369	0.193135	0.179761	0.111507	0.136826	0.0893687	0.12736	0.135988	0.123463	0.130677	0.137801
[R].gIQYIDLSsDSEDVVSPNcSNTVQEk.[T]_S11_1	[R].gIQYIDLSsDSEDVVSPNcSNTVQEk.[T]	3	1141.54	7.61	2.067e-05	Q9H4L7-2	SMARCAD1	Isoform 2 of SWI/SNF-related matrix-associated actin-dependent regulator of chromatin subfamily A containing DEAD/H box 1	S11	S98	YIDLSSDSEDVVSPN	Unambiguous	1	S11(Phospho): 92.05	5	0.00106194	0.117925	0.121311	0.147319	0.144625	0.155818	0.140188	0.126525	0.110321	0.0949889	0.104909
[R].rPGHGsLTNISR.[H]_S6_1	[R].rPGHGsLTNISR.[H]	3	535.281	1.64	0.004468	Q7Z6B7	SRGAP1	SLIT-ROBO Rho GTPase-activating protein 1	S6	S917	RRRPGHGSLTNISRH	Unambiguous	1	S6(Phospho): 99.17	5	0.0661288	0.139581	0.161647	0.11615	0.180395	0.133565	0.131367	0.136146	0.067592	0.100554	0.0974589
[K].tkFASDDEHDEHDENGATGPVk.[R]_T1_1	[K].tkFASDDEHDEHDENGATGPVk.[R]	3	1056.17	4	0.0006745	P05455	SSB	Lupus La protein	T1	T362	VQFQGKKTKFASDDE	Unambiguous	1	T1(Phospho): 83.02	5	0.0400868	0.199936	0.148983	0.116784	0.156589	0.144076	0.115718	0.124377	0.0682864	0.114408	0.0950626
[K].gSsPTPPcSPVQPSk.[Q]_S3_1	[K].gSsPTPPcSPVQPSk.[Q]	2	1032.52	2.73	0.01433	A0A0A0MTC5	STAU2	Double-stranded RNA-binding protein Staufen homolog 2	S3	S486	AIGLKGSSPTPPCSP	Unambiguous	1	S3(Phospho): 91.32	5	0.00912519	0.258203	0.23914	0.059817	0.169594	0.0711538	0.167411	0.104343	0.0589687	0.0500662	0.0488122
[R].qTNNQNWGsQPIAQQPLQGGDHSGNYGYk.[S]_S9_1	[R].qTNNQNWGsQPIAQQPLQGGDHSGNYGYk.[S]	4	932.19	3.25	0.0006692	O60506	SYNCRIP	Heterogeneous nuclear ribonucleoprotein Q	S9	S587	TNNQNWGSQPIAQQP	Unambiguous	1	S9(Phospho): 99.99	5	0.00136898	0.201974	0.232468	0.0823511	0.128045	0.0919738	0.142621	0.140067	0.0534379	0.092228	0.0852142
[R].aAsPAkPsSLDLVPNLPk.[G]_S3 S8 S9_2	[R].aAsPAkPsSLDLVPNLPk.[G]	4	663.865	2.59	0.001415	Q8N3V7-2	SYNPO	Isoform 2 of Synaptopodin	S3.S8.S9	S589.S594.S595	KVSPRAASPAKPSSL.AASPAKPSSLDLVPN.ASPAKPSSLDLVPNL	Ambiguous	2	S3(Phospho): 99.5; S8(Phospho): 50.25; S9(Phospho): 50.25	5	0.0529558	0.178556	0.228415	0.10769	0.185363	0.115998	0.117757	0.219124	0.0701526	0.0611772	0.0830019
[K].qPPYQLRPSLFVLsPIkEPAkVsPR.[A]_S9 S23_2	[K].qPPYQLRPSLFVLsPIkEPAkVsPR.[A]	4	924.519	2.87	0.05936	Q8N3V7-2	SYNPO	Isoform 2 of Synaptopodin	S9.S23	S570.S584	PPYQLRPSLFVLSPI.IKEPAKVSPRAASPA	Unambiguous	2	S9(Phospho): 68.3; S23(Phospho): 81.81	5	0.00994452	0.199545	0.332013	0.0714683	0.021582	0.0857288	0.155763	0.123728	0.0660124	0.0762733	0.0967025
[R].sksVPGLNVDMEEEEEEEDIDHLVk.[L]_S3_1	[R].sksVPGLNVDMEEEEEEEDIDHLVk.[L]	4	910.202	6.37	9.32e-06	Q96C24	SYTL4	Synaptotagmin-like protein 4	S3	S296	SLGDRSKSVPGLNVD	Unambiguous	1	S3(Phospho): 99.25	5	0.0477767	0.259612	0.186711	0.0785205	0.154183	0.0538105	0.201753	0.114444	0.084064	0.0918265	0.061501
[R].gSEsPRPNPPHAAPTGSQEPVR.[R]_S4_1	[R].gSEsPRPNPPHAAPTGSQEPVR.[R]	4	645.068	2.5	0.01147	Q86TI0	TBC1D1	TBC1 domain family member 1	S4	S211	SGSRGSESPRPNPPH	Unambiguous	1	S4(Phospho): 96.83	5	0.0742694	0.14504	0.190234	0.126525	0.101018	0.164436	0.134214	0.181269	0.035652	0.0959627	0.0976058
[K].kLGAGEGGEASVsPEkTSTTSk.[G]_S11_1	[K].kLGAGEGGEASVsPEkTSTTSk.[G]	4	780.179	1.93	0.002175	E7ETY2	TCOF1	Treacle protein	S11	S1376	AGEGGEASVSPEKTS	Unambiguous	1	S11(Phospho): 90.54	5	0.0649541	0.158311	0.150089	0.169894	0.101483	0.12389	0.137605	0.157515	0.071847	0.0976312	0.0997873
[K].gkGsLGSQGAkDEPEEELQk.[G]_S4_1	[K].gkGsLGSQGAkDEPEEELQk.[G]	4	771.668	2.9	0.002621	E7ETY2	TCOF1	Treacle protein	S4	S1407	KEKKGKGSLGSQGAK	Unambiguous	1	S4(Phospho): 99.46	5	0.0377799	0.159331	0.205488	0.0997333	0.144106	0.140836	0.130019	0.15018	0.0864706	0.0898365	0.119539
[R].sHELDIDENPAsDFDDSGSLLGFk.[Y]_S12_1	[R].sHELDIDENPAsDFDDSGSLLGFk.[Y]	3	1049.49	6.09	3.76e-05	Q96RS0	TGS1	Trimethylguanosine synthase	S12	S438	DIDENPASDFDDSGS	Unambiguous	1	S12(Phospho): 100	5	0.0607131	0.1529	0.188558	0.126041	0.0699634	0.118316	0.135558	0.128587	0.114813	0.0893242	0.11754
[K].vQIPVSRPDPEPVsDNEEDSYDEEIHDPR.[S]_S14_1	[K].vQIPVSRPDPEPVsDNEEDSYDEEIHDPR.[S]	5	735.338	2.71	0.00317	G3V1L9	TJP1	Tight junction protein 1 (Zona occludens 1), isoform CRA_a	S14	S125	RPDPEPVSDNEEDSY	Unambiguous	1	S14(Phospho): 73.95	5	0.0853025	0.138998	0.119338	0.162594	0.130124	0.140471	0.144826	0.109135	0.103543	0.109001	0.0962771
[K].kVQIPVSRPDPEPVsDNEEDsYDEEIHDPR.[S]_S15 S21 Y22_2	[K].kVQIPVSRPDPEPVsDNEEDsYDEEIHDPR.[S]	4	1028.23	4.29	0.0002345	G3V1L9	TJP1	Tight junction protein 1 (Zona occludens 1), isoform CRA_a	S15.S21.Y22	S125.S131.Y132	RPDPEPVSDNEEDSY.VSDNEEDSYDEEIHD.SDNEEDSYDEEIHDP	Ambiguous	2	S15(Phospho): 100; S21(Phospho): 50; Y22(Phospho): 50	5	0.0477285	0.15376	0.168693	0.121234	0.128384	0.126986	0.119812	0.164352	0.0953523	0.124668	0.0921562
[R].dAPcSASSELsGPSTPLHTSSPVQGk.[E]_S11_1	[R].dAPcSASSELsGPSTPLHTSSPVQGk.[E]	3	1045.84	4.16	0.004723	Q63HR2-4	TNS2	Isoform 4 of Tensin-2	S11	S916	CSASSELSGPSTPLH	Unambiguous	1	S11(Phospho): 92.67	5	0.0851037	0.179528	0.140703	0.115938	0.14389	0.123858	0.133191	0.099486	0.110434	0.116671	0.101212
[R].mELGAPEEMGQVPPLDsRPsSPALYFTHDASLVHk.[S]_S17 S20 S21_2	[R].mELGAPEEMGQVPPLDsRPsSPALYFTHDASLVHk.[S]	5	889.03	2.48	0.001517	Q9Y3Q8	TSC22D4	TSC22 domain family protein 4	S17.S20.S21	S260.S263.S264	GQVPPLDSRPSSPAL.PPLDSRPSSPALYFT.PLDSRPSSPALYFTH	Ambiguous	2	S17(Phospho): 79.94; S20(Phospho): 46.48; S21(Phospho): 46.48	5	0.00456643	0.18918	0.180095	0.134482	0.161539	0.13494	0.126334	0.0670126	0.0847059	0.0788018	0.0815384
[R].sVVDMDLDDTDDGDDNAPLFYQPGkR.[G]_S1_1	[R].sVVDMDLDDTDDGDDNAPLFYQPGkR.[G]	3	1146.2	5.48	0.000194	O95071	UBR5	E3 ubiquitin-protein ligase UBR5	S1	S2486	KRHGSSRSVVDMDLD	Unambiguous	1	S1(Phospho): 100	5	0.0451868	0.157334	0.140248	0.152986	0.164352	0.130989	0.134239	0.139047	0.114504	0.107141	0.0639813
[R].sVSSSSYR.[R]_S1_1	[R].sVSSSSYR.[R]	2	591.275	2.18	0.002638	P08670	VIM	Vimentin	S1	S5	MSTRSVSSSSYR	Unambiguous	1	S1(Phospho): 100	5	0.0318048	0.177117	0.266787	0.0772755	0.135265	0.0743012	0.127729	0.176997	0.026478	0.0936887	0.0944766
[R].lTADPGGSSETSsQVLENHTkPk.[T]_S8_1	[R].lTADPGGSSETSsQVLENHTkPk.[T]	3	1050.88	3.31	0.0162	Q01831	XPC	DNA repair protein complementing XP-C cells	S8	S346	LTADPGGSSETSSQV	Unambiguous	1	S8(Phospho): 75.79	5	0.0343315	0.146065	0.173612	0.117416	0.110884	0.128933	0.1263	0.14789	0.125301	0.0968221	0.108064
[R].lTADPGGSSEtSSQVLENHTkPk.[T]_S9_1	[R].lTADPGGSSEtSSQVLENHTkPk.[T]	3	1050.88	2.78	0.04764	Q01831	XPC	DNA repair protein complementing XP-C cells	S9	S347	TADPGGSSETSSQVL	Unambiguous	1	S9(Phospho): 72.16	5	0.0826239	0.177406	0.15726	0.133213	0.0846068	0.137394	0.122243	0.105282	0.107365	0.0922002	0.125376
[R].aLPTSkPEGsLHsSPVGPSSSk.[G]_S10 S13_2	[R].aLPTSkPEGsLHsSPVGPSSSk.[G]	4	750.139	3.1	0.0004952	Q9UPT8	ZC3H4	Zinc finger CCCH domain-containing protein 4	S10.S13	S904.S907	PTSKPEGSLHSSPVG.KPEGSLHSSPVGPSS	Unambiguous	2	S10(Phospho): 99.97; S13(Phospho): 98.53	5	0.0213983	0.198552	0.245968	0.108167	0.154386	0.104362	0.09784	0.180214	0.0409791	0.0798298	0.0968476
[K].yRPGYSSSsTSAAmPHSSSAk.[L]_Y5_1	[K].yRPGYSSSsTSAAmPHSSSAk.[L]	3	905.095	2.37	0.03167	Q9C0B5	ZDHHC5	Palmitoyltransferase ZDHHC5	Y5	Y358	MYKYRPGYSSSSTSA	Unambiguous	1	Y5(Phospho): 72.06	5	0.00438087	0.181735	0.246059	0.100916	0.0908045	0.0888853	0.143483	0.15057	0.0959121	0.0940062	0.0446307
[K].iYHLPDAEsDEDEDFk.[E]_S9_1	[K].iYHLPDAEsDEDEDFk.[E]	3	821.046	5.13	0.0001111	Q15019-2	SEPT2	Isoform 2 of Septin-2	S9	S253	YHLPDAESDEDEDFK	Unambiguous	1	S9(Phospho): 100	NA	0.576377	0.0280809	0.0410906	0.0330538	2.43353	0.0966937	0.0445635	0.0161427	0.137793	0.0600371	0.0599541
[K].iYHLPDAEsDEDEDFkEQTR.[L]_S9_1	[K].iYHLPDAEsDEDEDFkEQTR.[L]	4	744.603	4.7	0.0002094	Q15019-2	SEPT2	Isoform 2 of Septin-2	S9	S253	YHLPDAESDEDEDFK	Unambiguous	1	S9(Phospho): 100	NA	0.611706	0.14707	0.114763	0.131555	0.0503718	0.117718	0.136313	0.119081	0.14866	0.112511	0.117811
[K].tAAELLQSQGSQAGGsQTLk.[R]_S16_1	[K].tAAELLQSQGSQAGGsQTLk.[R]	3	838.438	4.02	0.0003745	Q14141	SEPT6	Septin-6	S16	S416	QGSQAGGSQTLKRDK	Unambiguous	1	S16(Phospho): 91.51	NA	0.565397	0.10838	0.109038	0.120498	0.314803	0.11497	0.123622	0.0954167	0.121145	0.125101	0.138593
[R].kTAAELLQSQGSQAGGSQtLkR.[D]_T19_1	[R].kTAAELLQSQGSQAGGSQtLkR.[D]	5	606.139	3.69	0.0006618	Q14141	SEPT6	Septin-6	T19	T418	SQAGGSQTLKRDKEK	Unambiguous	1	T19(Phospho): 85.47	NA	0.22014	0.132492	0.154017	0.11903	0.0242948	0.114475	0.132428	0.230147	0.110527	0.137993	0.0775784
[R].iLEQQNSSRtLEk.[N]_T10_1	[R].iLEQQNSSRtLEk.[N]	4	521.788	3.66	0.003165	E7EPK1	SEPT7	Septin-7	T10	T426	EQQNSSRTLEKNKKK	Unambiguous	1	T10(Phospho): 98.94	NA	0.15143	0.120908	0.0960381	0.15128	0.160151	0.110911	0.111254	0.0935333	0.166388	0.12139	0.157406
[K].iYEFPEtDDEEENkLVk.[K]_T7_1	[K].iYEFPEtDDEEENkLVk.[K]	4	717.117	3.61	0.003423	E7EPK1	SEPT7	Septin-7	T7	T228	KIYEFPETDDEEENK	Unambiguous	1	T7(Phospho): 98.78	NA	0.369863	0.174557	0.106261	0.147702	0.0449372	0.0587956	0.173039	0.117486	0.104169	0.0982966	0.109398
[R].hVDSLSQRsPkASLR.[R]_S9_1	[R].hVDSLSQRsPkASLR.[R]	4	555.558	1.56	0.04336	Q9UHD8	SEPT9	Septin-9	S9	S85	VDSLSQRSPKASLRR	Unambiguous	1	S9(Phospho): 84.74	NA	0.833374	0.025513	0.0586179	0.1871	0.0206717	0.288015	0.0394133	0.299464	0.0220005	0.380506	0.0210619
[R].hVDSLSQRsPk.[A]_S4_1	[R].hVDSLSQRsPk.[A]	2	896.482	1.93	0.01038	Q9UHD8	SEPT9	Septin-9	S4	S80	PSARHVDSLSQRSPK	Unambiguous	1	S4(Phospho): 91.02	NA	0.381809	0.108155	0.141566	0.10819	0.154715	0.134805	0.13185	0.215503	0.119153	0.144382	0.0702233
[R].hVDSLSQRsPk.[A]_S9_1	[R].hVDSLSQRsPk.[A]	3	597.99	1.79	0.006129	Q9UHD8	SEPT9	Septin-9	S9	S85	VDSLSQRSPKASLRR	Unambiguous	1	S9(Phospho): 99.55	NA	0.367684	0.120132	0.14518	0.118551	0.136995	0.126142	0.119625	0.233797	0.120996	0.132412	0.0662153
[R].aEVLGHktPEPAPR.[R]_T8_1	[R].aEVLGHktPEPAPR.[R]	4	510.782	2.29	0.002237	Q9UHD8	SEPT9	Septin-9	T8	T142	AEVLGHKTPEPAPRR	Unambiguous	1	T8(Phospho): 100	NA	0.129937	0.141557	0.146243	0.11866	0.0643149	0.101287	0.146713	0.147431	0.147698	0.0913648	0.124233
[K].vGSLtPPSsPk.[T]_T5 S9_2	[K].vGSLtPPSsPk.[T]	3	563.288	2.66	0.0002924	Q2M2I8	AAK1	AP2-associated protein kinase 1	T5.S9	T620.S624	GQKVGSLTPPSSPKT.GSLTPPSSPKTQRAG	Unambiguous	2	T5(Phospho): 100; S9(Phospho): 100	NA	0.347059	0.14527	0.146436	0.104277	0.18049	0.112781	0.112827	0.234497	0.0884505	0.111617	0.0912047
[K].vGSLtPPSsPk.[T]_T5 S8_2	[K].vGSLtPPSsPk.[T]	2	844.43	2.48	0.0895	Q2M2I8	AAK1	AP2-associated protein kinase 1	T5.S8	T620.S623	GQKVGSLTPPSSPKT.VGSLTPPSSPKTQRA	Unambiguous	2	T5(Phospho): 99.88; S8(Phospho): 92.85	NA	0.349473	0.141841	0.170079	0.102781	0.186575	0.108532	0.109071	0.229895	0.0702671	0.113934	0.0929124
[R].rILsDVTHSAVFGVPASk.[S]_S4_1	[R].rILsDVTHSAVFGVPASk.[S]	3	808.117	2.88	0.0006986	Q2M2I8	AAK1	AP2-associated protein kinase 1	S4	S637	AGHRRILSDVTHSAV	Unambiguous	1	S4(Phospho): 99.24	NA	0.117074	0.1309	0.17226	0.133254	0.0867271	0.131905	0.133287	0.143915	0.110465	0.0903384	0.0998697
[K].lGGAVPFAPPEVsPEQAk.[T]_S13_1	[K].lGGAVPFAPPEVsPEQAk.[T]	3	778.086	4.23	0.0008508	A0A096LP25	AAK1	AP2-associated protein kinase 1 (Fragment)	S13	S249	PFAPPEVSPEQAKTV	Unambiguous	1	S13(Phospho): 100	NA	0.897977	0.111327	0.156144	0.121038	0.096332	0.111303	0.13875	0.107833	0.117739	0.074496	0.190839
[R].iLsDVTHSAVFGVPASk.[S]_T6_1	[R].iLsDVTHSAVFGVPASk.[S]	3	756.079	4.21	0.001374	Q2M2I8	AAK1	AP2-associated protein kinase 1	T6	T640	RRILSDVTHSAVFGV	Unambiguous	1	T6(Phospho): 92.95	NA	0.377949	0.154631	0.140642	0.131601	0.0824771	0.0935033	0.126598	0.105696	0.153223	0.0860957	0.141528
[R].hHNsTAELQk.[A]_S4_1	[R].hHNsTAELQk.[A]	3	568.293	4.36	0.000468	P33527-9	ABCC1	Isoform 9 of Multidrug resistance-associated protein 1	S4	S940	DISRHHNSTAELQKA	Unambiguous	1	S4(Phospho): 97.71	NA	0.128554	0.10226	0.151417	0.0785239	0.106099	0.0497702	0.149024	0.414	0.12254	0.041178	0.104951
[K].gGNVFAALIQDQsEEEEEEEk.[H]_S13_1	[K].gGNVFAALIQDQsEEEEEEEk.[H]	4	723.094	5.61	8.029e-05	Q8NE71	ABCF1	ATP-binding cassette sub-family F member 1	S13	S140	AALIQDQSEEEEEEE	Unambiguous	1	S13(Phospho): 100	NA	0.526442	0.042407	0.0403598	0.0381487	1.74174	0.164694	0.0306822	0.0157183	0.0971131	0.103714	0.0571108
[K].lSVPtsDEEDEVPAPkPR.[G]_T5 S6_2	[K].lSVPtsDEEDEVPAPkPR.[G]	3	862.084	4.53	0.002024	Q8NE71	ABCF1	ATP-binding cassette sub-family F member 1	T5.S6	T108.S109	LKKLSVPTSDEEDEV.KKLSVPTSDEEDEVP	Unambiguous	2	T5(Phospho): 100; S6(Phospho): 100	NA	0.126398	0.131334	0.157732	0.114212	0.0849273	0.113141	0.128999	0.248173	0.100376	0.108723	0.0987247
[K].aEQGsEEEGEGEEEEEEGGESkADDPYAHLSk.[K]_S5_1	[K].aEQGsEEEGEGEEEEEEGGESkADDPYAHLSk.[K]	4	1055.47	7.03	3.497e-05	Q8NE71	ABCF1	ATP-binding cassette sub-family F member 1	S5	S228	AKKAEQGSEEEGEGE	Unambiguous	1	S5(Phospho): 100	NA	0.227144	0.161112	0.157285	0.140742	0.0443529	0.130536	0.144921	0.137902	0.0922517	0.116569	0.0911642
[K].qQPPEPEWIGDGESTsPSDkVVk.[K]_S14_1	[K].qQPPEPEWIGDGESTsPSDkVVk.[K]	3	1093.23	4.61	0.007804	Q8NE71	ABCF1	ATP-binding cassette sub-family F member 1	S14	S20	EWIGDGESTSPSDKV	Unambiguous	1	S14(Phospho): 98.02	NA	0.305342	0.1445	0.188824	0.12389	0.0112367	0.136113	0.131021	0.155319	0.0889003	0.123381	0.108263
[K].gGNVFAALIQDQsEEEEEEEkHPPkPAkPEk.[N]_S13_1	[K].gGNVFAALIQDQsEEEEEEEkHPPkPAkPEk.[N]	5	938.099	4.68	0.0003571	Q8NE71	ABCF1	ATP-binding cassette sub-family F member 1	S13	S140	AALIQDQSEEEEEEE	Unambiguous	1	S13(Phospho): 100	NA	0.719174	0.142932	0.131183	0.13715	0.0267943	0.136913	0.149016	0.0699288	0.134204	0.162635	0.11528
[R].hNsTTSSTSSGGYR.[R]_S3_1	[R].hNsTTSSTSSGGYR.[R]	3	584.259	3.61	0.0005691	Q8IZP0	ABI1	Abl interactor 1	S3	S323	RQISRHNSTTSSTSS	Unambiguous	1	S3(Phospho): 83.79	NA	0.49917	0.0954138	0.102456	0.106106	0.317094	0.155207	0.102962	0.141904	0.123484	0.177536	0.112192
[R].hNsTTSSTSSGGYR.[R]_T5_1	[R].hNsTTSSTSSGGYR.[R]	3	584.259	3.69	0.0009042	Q8IZP0	ABI1	Abl interactor 1	T5	T325	ISRHNSTTSSTSSGG	Unambiguous	1	T5(Phospho): 78.88	NA	0.554842	0.134954	0.0965065	0.118043	0.413896	0.129186	0.0961322	0.117554	0.0758083	0.17652	0.100304
[R].hNsTTSSTSSGGYRR.[T]_S3_1	[R].hNsTTSSTSSGGYRR.[T]	3	636.294	1.05	0.02886	Q8IZP0	ABI1	Abl interactor 1	S3	S323	RQISRHNSTTSSTSS	Unambiguous	1	S3(Phospho): 80.36	NA	0.780915	0.0857107	0.12297	0.131869	0.158062	0.15695	0.0856306	0.203955	0.180578	0.183528	0.0739348
[R].tNPPTQkPPsPPmSGR.[G]_S10_1	[R].tNPPTQkPPsPPmSGR.[G]	4	562.291	3.04	0.02359	Q8IZP0	ABI1	Abl interactor 1	S10	S183	PPTQKPPSPPMSGRG	Unambiguous	1	S10(Phospho): 87.6	NA	0.274249	0.115782	0.111276	0.157735	0.13957	0.10246	0.117785	0.0836327	0.202915	0.129399	0.138433
[R].tYsSSGSSGGSHPSSR.[S]_S3_1	[R].tYsSSGSSGGSHPSSR.[S]	2	925.403	3.11	0.002086	F8WAL6	ABI2	Abl interactor 2	S3	S242	NQRNRTYSSSGSSGG	Unambiguous	1	S3(Phospho): 97.96	NA	0.280429	0.0762139	0.074449	0.105136	0.321762	0.156333	0.10579	0.0947173	0.132847	0.188419	0.174367
[R].hTPPTIGGsLPYR.[R]_S9_1	[R].hTPPTIGGsLPYR.[R]	3	568.962	4.41	0.0001365	F8WAL6	ABI2	Abl interactor 2	S9	S368	TPPTIGGSLPYRRPP	Unambiguous	1	S9(Phospho): 99.44	NA	0.194641	0.159017	0.177551	0.138615	0.160687	0.0720947	0.143333	0.116421	0.116769	0.0900886	0.0938329
[R].tTPPTQkPPsPPMSGk.[G]_S10_1	[R].tTPPTQkPPsPPMSGk.[G]	4	605.334	3.03	0.007643	F8WAL6	ABI2	Abl interactor 2	S10	S183	PPTQKPPSPPMSGKG	Unambiguous	1	S10(Phospho): 100	NA	0.689446	0.139868	0.112968	0.131307	0.176203	0.0976136	0.128782	0.0841777	0.163411	0.103424	0.163722
[R].scsAScVPHGAk.[D]_S3_1	[R].scsAScVPHGAk.[D]	2	899.924	2.75	0.0004048	P00519-2	ABL1	Isoform IB of Tyrosine-protein kinase ABL1	S3	S737	KRFLRSCSASCVPHG	Unambiguous	1	S3(Phospho): 93.59	NA	0.384138	0.0884709	0.0951924	0.11051	0.349963	0.165337	0.0980699	0.127517	0.15968	0.12873	0.169809
[R].eSGGSGFRsPHLWk.[K]_S9_1	[R].eSGGSGFRsPHLWk.[K]	4	521.519	1.98	0.0007076	P00519-2	ABL1	Isoform IB of Tyrosine-protein kinase ABL1	S9	S702	SGGSGFRSPHLWKKS	Unambiguous	1	S9(Phospho): 100	NA	0.50004	0.149881	0.138395	0.117153	0.285129	0.11177	0.153737	0.109945	0.0928294	0.0921524	0.0985347
[K].aGGkPSQSPsQEAAGEAVLGAk.[T]_S8_1	[K].aGGkPSQSPsQEAAGEAVLGAk.[T]	4	702.63	2.29	0.001732	P00519-2	ABL1	Isoform IB of Tyrosine-protein kinase ABL1	S8	S936	AGGKPSQSPSQEAAG	Unambiguous	1	S8(Phospho): 77.72	NA	0.613106	0.121191	0.14659	0.130421	0.225555	0.118419	0.114201	0.128422	0.104531	0.110078	0.144789
[R].dksPSSLLEDAk.[E]_S3_1	[R].dksPSSLLEDAk.[E]	3	686.377	2.5	0.006398	P42684	ABL2	Abelson tyrosine-protein kinase 2	S3	S631	PRKQRDKSPSSLLED	Unambiguous	1	S3(Phospho): 90.89	NA	0.295905	0.170992	0.145437	0.121136	0.299069	0.130474	0.110634	0.180979	0.0820109	0.0668857	0.085725
[R].sSsFREMENQPHk.[K]_S2_1	[R].sSsFREMENQPHk.[K]	4	529.508	1.61	0.0526	P42684	ABL2	Abelson tyrosine-protein kinase 2	S2	S670	PTPPKRSSSFREMEN	Unambiguous	1	S2(Phospho): 84.35	NA	0.162915	0.111437	0.119801	0.160914	0.361858	0.180975	0.0932776	0.132176	0.119725	0.119633	0.0881631
[R].sSSFREMENQPHk.[K]_S3_1	[R].sSSFREMENQPHk.[K]	3	705.675	2.02	0.002888	P42684	ABL2	Abelson tyrosine-protein kinase 2	S3	S671	TPPKRSSSFREMENQ	Unambiguous	1	S3(Phospho): 99.4	NA	0.164267	0.126156	0.143886	0.160791	0.322891	0.165508	0.0809949	0.123467	0.108528	0.130705	0.0892971
[K].kSsPSTGSLDSGNESk.[E]_S3_1	[K].kSsPSTGSLDSGNESk.[E]	3	783.405	2.76	0.0002755	Q15057	ACAP2	Arf-GAP with coiled-coil, ANK repeat and PH domain-containing protein 2	S3	S379	EKLDKKSSPSTGSLD	Unambiguous	1	S3(Phospho): 92.32	NA	0.67337	0.122527	0.13958	0.0973738	0.242552	0.117977	0.139118	0.16206	0.127355	0.0947946	0.1028
[K].ySISLsPPEQQk.[K]_S6_1	[K].ySISLsPPEQQk.[K]	2	958.004	2.27	0.02038	Q15057	ACAP2	Arf-GAP with coiled-coil, ANK repeat and PH domain-containing protein 2	S6	S521	DKYSISLSPPEQQKK	Unambiguous	1	S6(Phospho): 87.16	NA	0.42283	0.0840437	0.0827038	0.155847	0.289151	0.0902881	0.133521	0.0715921	0.134518	0.115632	0.173286
[R].eLLVSQHTVQLVGGLsPLsSPSDTk.[A]_S16 S20_2	[R].eLLVSQHTVQLVGGLsPLsSPSDTk.[A]	4	803.419	2.35	0.01921	Q9UKV3	ACIN1	Apoptotic chromatin condensation inducer in the nucleus	S16.S20	S478.S482	VQLVGGLSPLSSPSD.GGLSPLSSPSDTKAE	Unambiguous	2	S16(Phospho): 99.51; S20(Phospho): 82.36	NA	0.630605	0.0936625	0.117316	0.0767573	0.923724	0.074893	0.057768	0.150576	0.08763	0.0522413	0.0941696
[R].kIsVVSATk.[G]_S3_1	[R].kIsVVSATk.[G]	2	850.521	1.62	0.0165	Q9UKV3	ACIN1	Apoptotic chromatin condensation inducer in the nucleus	S3	S825	KSFKRKISVVSATKG	Unambiguous	1	S3(Phospho): 99.98	NA	0.28911	0.0856059	0.0613565	0.127114	0.0921482	0.281978	0.0872597	0.0819482	0.142725	0.147195	0.216004
[R].lQPERGsPk.[K]_S7_1	[R].lQPERGsPk.[K]	3	517.288	1.23	0.04212	Q9UKV3	ACIN1	Apoptotic chromatin condensation inducer in the nucleus	S7	S729	RLQPERGSPKKCEAE	Unambiguous	1	S7(Phospho): 100	NA	0.935854	0.127789	0.115944	0.104934	0.165825	0.1386	0.112166	0.159342	0.112733	0.177539	0.123754
[R].eLLVSQHTVQLVGGLsPLsSPSDTkAESPAEk.[V]_S16 S19_2	[R].eLLVSQHTVQLVGGLsPLsSPSDTkAESPAEk.[V]	4	1038.79	4.14	0.00324	Q9UKV3	ACIN1	Apoptotic chromatin condensation inducer in the nucleus	S16.S19	S478.S481	VQLVGGLSPLSSPSD.VGGLSPLSSPSDTKA	Unambiguous	2	S16(Phospho): 99.87; S19(Phospho): 95.52	NA	0.97808	0.118292	0.144364	0.154856	0.017455	0.172309	0.114249	0.160842	0.20659	0.126419	0.0660301
[R].tAQVPsPPRGk.[I]_S6_1	[R].tAQVPsPPRGk.[I]	2	838.47	2.48	0.003418	Q9UKV3	ACIN1	Apoptotic chromatin condensation inducer in the nucleus	S6	S1004	VRTAQVPSPPRGKIS	Unambiguous	1	S6(Phospho): 100	NA	0.801549	0.104306	0.120534	0.188388	0.0331764	0.109117	0.128626	0.110142	0.19646	0.148591	0.102805
[K].aSLVALPEQtASEEETPPPLLTk.[E]_S12_1	[K].aSLVALPEQtASEEETPPPLLTk.[E]	4	740.647	3.15	0.0006984	Q9UKV3	ACIN1	Apoptotic chromatin condensation inducer in the nucleus	S12	S410	ALPEQTASEEETPPP	Unambiguous	1	S12(Phospho): 99.86	NA	0.386283	0.120354	0.0945438	0.164241	0.0821543	0.133778	0.114771	0.0885175	0.178096	0.108588	0.179022
[K].aEsPAEkVPEESVLPLVQk.[S]_S3_1	[K].aEsPAEkVPEESVLPLVQk.[S]	3	939.86	3.4	0.0008291	Q9UKV3	ACIN1	Apoptotic chromatin condensation inducer in the nucleus	S3	S490	PSDTKAESPAEKVPE	Unambiguous	1	S3(Phospho): 100	NA	0.272282	0.153737	0.107912	0.135559	0.0834966	0.12032	0.120238	0.100634	0.14564	0.141058	0.15266
[K].sLIPDIkPLAGQEAVVDLHADDSRISEDEtER.[N]_T30_1	[K].sLIPDIkPLAGQEAVVDLHADDSRISEDEtER.[N]	6	677.013	3.27	0.0003634	Q9UKV3	ACIN1	Apoptotic chromatin condensation inducer in the nucleus	T30	T902	SRISEDETERNGDDG	Unambiguous	1	T30(Phospho): 94.07	NA	0.529566	0.160149	0.0987031	0.134658	0.102681	0.130494	0.142577	0.0268411	0.145017	0.115165	0.175698
[K].aEsPAEkVPEESVLPLVQk.[S]_S12_1	[K].aEsPAEkVPEESVLPLVQk.[S]	4	705.148	2.56	0.009617	Q9UKV3	ACIN1	Apoptotic chromatin condensation inducer in the nucleus	S12	S499	AEKVPEESVLPLVQK	Unambiguous	1	S12(Phospho): 91.07	NA	0.319347	0.204284	0.127559	0.0914902	0.119341	0.104111	0.123173	0.089036	0.127524	0.0954639	0.180798
[R].tAsFSESRADEVAPAkk.[A]_S3_1	[R].tAsFSESRADEVAPAkk.[A]	4	641.096	1.38	0.02341	P53396	ACLY	ATP-citrate synthase	S3	S455	PAPSRTASFSESRAD	Unambiguous	1	S3(Phospho): 88.67	NA	0.17326	0.0633271	0.0527871	0.206988	0.055599	0.254436	0.0639225	0.0763496	0.197805	0.204699	0.128353
[K].kAkPAmPQDSVPsPR.[S]_S13_1	[K].kAkPAmPQDSVPsPR.[S]	4	598.833	2.04	0.003315	P53396	ACLY	ATP-citrate synthase	S13	S481	MPQDSVPSPRSLQGK	Unambiguous	1	S13(Phospho): 99.96	NA	0.557921	0.14656	0.126282	0.152768	0.00589632	0.126577	0.121416	0.218953	0.0953213	0.154921	0.0590611
[K].akPAmPQDSVPsPR.[S]_S12_1	[K].akPAmPQDSVPsPR.[S]	4	509.517	4.05	0.001348	P53396	ACLY	ATP-citrate synthase	S12	S481	MPQDSVPSPRSLQGK	Unambiguous	1	S12(Phospho): 100	NA	0.561436	0.132325	0.10333	0.140241	0.120777	0.106165	0.136416	0.0985538	0.150028	0.125745	0.138709
[R].aRsWsPPPEVSR.[S]_S3 S5_2	[R].aRsWsPPPEVSR.[S]	3	586.605	3.33	0.03962	Q9NR19-2	ACSS2	Isoform 2 of Acetyl-coenzyme A synthetase, cytoplasmic	S3.S5	S28.S30	GAGGRARSWSPPPEV.GGRARSWSPPPEVSR	Unambiguous	2	S3(Phospho): 100; S5(Phospho): 100	NA	0.430939	0.0928681	0.193352	0.096075	0.156202	0.127967	0.118765	0.251603	0.0761563	0.106625	0.119434
[K].eAVREGsPANWk.[R]_S7_1	[K].eAVREGsPANWk.[R]	3	627.993	2.23	0.01607	O96019	ACTL6A	Actin-like protein 6A	S7	S233	KEAVREGSPANWKRK	Unambiguous	1	S7(Phospho): 100	NA	0.592027	0.0922063	0.114023	0.166917	0.0906339	0.132557	0.130844	0.14015	0.124983	0.130724	0.095655
[R].sQGDPEDPHDEHYLLATQSk.[Q]_S1_1	[R].sQGDPEDPHDEHYLLATQSk.[Q]	3	935.778	3.21	0.02692	Q9H981	ACTR8	Actin-related protein 8	S1	S412	MTTLQHRSQGDPEDP	Unambiguous	1	S1(Phospho): 86.78	NA	0.219932	0.101947	0.131558	0.109574	0.22568	0.195256	0.117636	0.161023	0.07495	0.0962981	0.126155
[R].gLHSELGEssLILk.[A]_S9 S10_2	[R].gLHSELGEssLILk.[A]	3	701.031	3.37	0.01659	G3V1W8	ACVRL1	Serine/threonine-protein kinase receptor	S9.S10	S174.S175	LHSELGESSLILKAS.HSELGESSLILKASE	Unambiguous	2	S9(Phospho): 100; S10(Phospho): 100	NA	0.425784	0.184487	0.123342	0.112289	0.253214	0.101133	0.151946	0.168591	0.0714448	0.0898378	0.109489
[R].gLHsELGESSLILk.[A]_S4_1	[R].gLHsELGESSLILk.[A]	3	674.376	3.01	0.0001766	G3V1W8	ACVRL1	Serine/threonine-protein kinase receptor	S4	S169	EKQRGLHSELGESSL	Unambiguous	1	S4(Phospho): 100	NA	0.359818	0.16211	0.0783325	0.155691	0.187144	0.11602	0.125936	0.0490579	0.13749	0.146602	0.143126
[R].qRPREsYQmGHMR.[R]_S6_1	[R].qRPREsYQmGHMR.[R]	4	500.985	3.18	0.01178	O14672	ADAM10	Disintegrin and metalloproteinase domain-containing protein 10	S6	S740	QRQRPRESYQMGHMR	Unambiguous	1	S6(Phospho): 93.17	NA	0.629624	0.135366	0.180464	0.0904418	0.165163	0.11108	0.116891	0.184882	0.132834	0.147401	0.0784073
[K].lPPPkPLPGtLkR.[R]_T10_1	[K].lPPPkPLPGtLkR.[R]	3	727.79	1.96	0.0058	O14672	ADAM10	Disintegrin and metalloproteinase domain-containing protein 10	T10	T719	PPKPLPGTLKRRRPP	Unambiguous	1	T10(Phospho): 100	NA	0.643064	0.140722	0.129662	0.147371	0.0660019	0.12696	0.125745	0.0829787	0.157049	0.10192	0.154314
[K].sFEDLTDHPVTR.[S]_S1_1	[K].sFEDLTDHPVTR.[S]	3	575.941	3.43	0.0001979	P78536	ADAM17	Disintegrin and metalloproteinase domain-containing protein 17	S1	S791	NSSTAAKSFEDLTDH	Unambiguous	1	S1(Phospho): 100	NA	0.457975	0.214618	0.148474	0.0813357	0.233284	0.0704849	0.142884	0.143337	0.119005	0.051703	0.0990637
[R].rTMLLLsRSPEAQPk.[T]_S9_1	[R].rTMLLLsRSPEAQPk.[T]	4	567.071	3.23	0.001618	P55265-4	ADAR	Isoform 4 of Double-stranded RNA-specific adenosine deaminase	S9	S868	TMLLLSRSPEAQPKT	Unambiguous	1	S9(Phospho): 99.88	NA	0.801503	0.0858882	0.124467	0.141425	0.0670055	0.168216	0.137949	0.134125	0.141809	0.145097	0.109229
[R].tMLLLSRsPEAQPk.[T]_S8_1	[R].tMLLLSRsPEAQPk.[T]	4	528.045	3.28	0.0004914	P55265-4	ADAR	Isoform 4 of Double-stranded RNA-specific adenosine deaminase	S8	S868	TMLLLSRSPEAQPKT	Unambiguous	1	S8(Phospho): 99.98	NA	0.329975	0.0891278	0.111159	0.168045	0.0883577	0.135142	0.12478	0.0878818	0.161392	0.123347	0.157092
[K].ySDVEVPASVTGYSFASDGDsGTcsPLRHsFQk.[Q]_S21 S25 S30_3	[K].ySDVEVPASVTGYSFASDGDsGTcsPLRHsFQk.[Q]	4	1063.21	7.92	7.586e-05	P35611-3	ADD1	Isoform 3 of Alpha-adducin	S21.S25.S30	S427.S431.S436	SFASDGDSGTCSPLR.DGDSGTCSPLRHSFQ.TCSPLRHSFQKQQRE	Unambiguous	3	S21(Phospho): 87.65; S25(Phospho): 99.96; S30(Phospho): 100	NA	0.102203	0.150212	0.180752	0.0896752	0.144067	0.108659	0.125891	0.296977	0.0754965	0.080583	0.0490429
[K].sRSPGsPVGEGTGSPPk.[W]_S6_1	[K].sRSPGsPVGEGTGSPPk.[W]	3	712.367	3.45	0.0003724	P35611-3	ADD1	Isoform 3 of Alpha-adducin	S6	S358	AKSRSPGSPVGEGTG	Unambiguous	1	S6(Phospho): 99.93	NA	0.230435	0.104658	0.09029	0.13991	0.171409	0.107697	0.142708	0.14798	0.104842	0.127895	0.146749
[K].ySDVEVPASVTGYSFASDGDSGTcsPLRHsFQk.[Q]_S25 S30_2	[K].ySDVEVPASVTGYSFASDGDSGTcsPLRHsFQk.[Q]	4	1043.23	5.27	7.495e-05	P35611-3	ADD1	Isoform 3 of Alpha-adducin	S25.S30	S431.S436	DGDSGTCSPLRHSFQ.TCSPLRHSFQKQQRE	Unambiguous	2	S25(Phospho): 95.35; S30(Phospho): 99.53	NA	0.172409	0.126739	0.107307	0.154329	0.192714	0.12261	0.124484	0.137701	0.0958397	0.126681	0.103363
[R].wLNSGRGDEASEEGQNGSsPk.[S]_S19_1	[R].wLNSGRGDEASEEGQNGSsPk.[S]	4	686.576	3.08	0.0004511	P35611-3	ADD1	Isoform 3 of Alpha-adducin	S19	S465	EEGQNGSSPKSKTKV	Unambiguous	1	S19(Phospho): 99.78	NA	0.793329	0.133156	0.112067	0.164864	0.0611114	0.106168	0.132338	0.15751	0.139315	0.13846	0.0768062
[K].fRtPSFLk.[K]_T3_1	[K].fRtPSFLk.[K]	3	511.959	2.24	0.009174	P35611-3	ADD1	Isoform 3 of Alpha-adducin	T3	T755	KKKKKFRTPSFLKKS	Unambiguous	1	T3(Phospho): 100	NA	0.562562	0.0889275	0.0897882	0.100163	0.282365	0.116427	0.127329	0.0675364	0.156068	0.0934923	0.242159
[K].ySDVEVPASVTGYSFASDGDSGTcsPLR.[H]_S25_1	[K].ySDVEVPASVTGYSFASDGDSGTcsPLR.[H]	3	1078.48	5.03	0.0005553	P35611-3	ADD1	Isoform 3 of Alpha-adducin	S25	S431	DGDSGTCSPLRHSFQ	Unambiguous	1	S25(Phospho): 98.41	NA	0.142982	0.094556	0.0876272	0.116398	0.075516	0.127081	0.163328	0.121434	0.187396	0.116239	0.16008
[R].tPsFLkk.[NS]_S3_1	[R].tPsFLkk.[NS]	2	794.478	1.75	0.01133	P35611-3	ADD1	Isoform 3 of Alpha-adducin	S3	S757	KKKFRTPSFLKKSKK	Unambiguous	1	S3(Phospho): 100	NA	0.55011	0.136614	0.088066	0.162826	0.0680343	0.145873	0.0979401	0.110877	0.148257	0.165832	0.129187
[R].sPGsPVGEGTGSPPk.[W]_S4_1	[R].sPGsPVGEGTGSPPk.[W]	2	946.484	3.18	0.0001056	P35611-3	ADD1	Isoform 3 of Alpha-adducin	S4	S358	AKSRSPGSPVGEGTG	Unambiguous	1	S4(Phospho): 100	NA	0.73432	0.124622	0.108926	0.151288	0.133036	0.0891763	0.140364	0.0559239	0.134873	0.0979956	0.183537
[K].tESVTSGPMSPEGSPSksPSk.[K]_S18_1	[K].tESVTSGPMSPEGSPSksPSk.[K]	4	711.864	5.13	0.0003961	P35612	ADD2	Beta-adducin	S18	S701	PEGSPSKSPSKKKKK	Unambiguous	1	S18(Phospho): 89.29	NA	0.836573	0.13664	0.0956393	0.0943413	0.346708	0.0863759	0.160222	0.106376	0.107337	0.111003	0.13359
[K].dkTESVTSGPmSPEGSPskSPSk.[K]_S18_1	[K].dkTESVTSGPmSPEGSPskSPSk.[K]	4	833.932	5.37	9.994e-05	P35612	ADD2	Beta-adducin	S18	S699	MSPEGSPSKSPSKKK	Unambiguous	1	S18(Phospho): 88.66	NA	0.720131	0.130877	0.138034	0.0928785	0.171235	0.134794	0.11809	0.17233	0.0989948	0.129823	0.117494
[K].lMHNAsDsEVDQDDVVEWk.[D]_S6 S8_2	[K].lMHNAsDsEVDQDDVVEWk.[D]	3	945.751	5.96	7.268e-05	Q9H2P0	ADNP	Activity-dependent neuroprotector homeobox protein	S6.S8	S953.S955	TKLMHNASDSEVDQD.LMHNASDSEVDQDDV	Unambiguous	2	S6(Phospho): 100; S8(Phospho): 100	NA	0.485017	0.146326	0.155383	0.0994475	0.207551	0.106401	0.124434	0.196046	0.0825632	0.0897611	0.131289
[R].fHVQNLsQVEQDGR.[T]_S7_1	[R].fHVQNLsQVEQDGR.[T]	3	655.986	3.25	0.0005942	P07550	ADRB2	Beta-2 adrenergic receptor	S7	S246	RFHVQNLSQVEQDGR	Unambiguous	1	S7(Phospho): 100	NA	0.744099	0.132914	0.107973	0.101636	0.137922	0.203563	0.179268	0.111925	0.115807	0.0880851	0.147312
[K].kLSsERPssDGEGVVENGITTcNGk.[E]_S3 S4 S8_3	[K].kLSsERPssDGEGVVENGITTcNGk.[E]	4	887.916	4.6	0.0006185	Q8N556-2	AFAP1	Isoform 2 of Actin filament-associated protein 1	S3.S4.S8	S277.S278.S282	AELEKKLSSERPSSD.ELEKKLSSERPSSDG.KLSSERPSSDGEGVV	Unambiguous	3	S3(Phospho): 98.07; S4(Phospho): 88.31; S8(Phospho): 88.31	NA	0.383626	0.0955482	0.158721	0.0949838	0.153342	0.131456	0.111259	0.301189	0.125167	0.107122	0.0654143
[K].kLssERPSSDGEGVVENGITTcNGk.[E]_S3 S9_2	[K].kLssERPSSDGEGVVENGITTcNGk.[E]	4	867.925	4.6	6.559e-05	Q8N556-2	AFAP1	Isoform 2 of Actin filament-associated protein 1	S3.S9	S277.S283	AELEKKLSSERPSSD.LSSERPSSDGEGVVE	Unambiguous	2	S3(Phospho): 90.41; S9(Phospho): 90.41	NA	0.135946	0.0783574	0.0626094	0.156495	0.329384	0.163375	0.0628806	0.133344	0.190159	0.152452	0.141509
[K].rTGsNAAQYk.[Y]_T2_1	[K].rTGsNAAQYk.[Y]	2	817.429	1.47	0.04449	Q8N556-2	AFAP1	Isoform 2 of Actin filament-associated protein 1	T2	T630	PAAVVKRTGSNAAQY	Unambiguous	1	T2(Phospho): 99.51	NA	0.430336	0.077349	0.0945353	0.0988966	0.621032	0.184751	0.0484794	0.095656	0.095169	0.190446	0.152254
[K].kLSSERPSsDGEGVVENGITTcNGk.[E]_S3_1	[K].kLSSERPSsDGEGVVENGITTcNGk.[E]	4	847.933	4.12	0.0001893	Q8N556-2	AFAP1	Isoform 2 of Actin filament-associated protein 1	S3	S277	AELEKKLSSERPSSD	Unambiguous	1	S3(Phospho): 91.22	NA	0.106962	0.0819826	0.0895284	0.124256	0.297677	0.205472	0.0681119	0.0842872	0.117882	0.200237	0.160812
[R].tLENSPISscDTsDTEGPVPVNSAAVLkk.[S]_S5 S13_2	[R].tLENSPISscDTsDTEGPVPVNSAAVLkk.[S]	4	966.736	4.07	0.006005	Q8N556-2	AFAP1	Isoform 2 of Actin filament-associated protein 1	S5.S13	S763.S771	RHRTLENSPISSCDT.PISSCDTSDTEGPVP	Unambiguous	2	S5(Phospho): 84.76; S13(Phospho): 86.37	NA	0.355051	0.136408	0.156581	0.117679	0.0113869	0.138978	0.115633	0.241487	0.121495	0.10571	0.0731845
[K].sGTSSPQsPVFR.[H]_S8_1	[K].sGTSSPQsPVFR.[H]	2	779.882	3.16	0.004867	Q8N556-2	AFAP1	Isoform 2 of Actin filament-associated protein 1	S8	S752	SGTSSPQSPVFRHRT	Unambiguous	1	S8(Phospho): 99.91	NA	0.312139	0.111743	0.107158	0.144047	0.133982	0.0933456	0.130209	0.0840506	0.150069	0.122439	0.175419
[K].sRsSSPGkPQAVSSLNSSHSR.[S]_S3 S4 S5_2	[K].sRsSSPGkPQAVSSLNSSHSR.[S]	4	694.339	3.81	0.0006947	Q9UHB7	AFF4	AF4/FMR2 family member 4	S3.S4.S5	S178.S179.S180	SEHSKSRSSSPGKPQ.EHSKSRSSSPGKPQA.HSKSRSSSPGKPQAV	Ambiguous	2	S3(Phospho): 79.22; S4(Phospho): 52.8; S5(Phospho): 52.8	NA	0.479224	0.138729	0.19289	0.0783805	0.813468	0.162733	0.049154	0.151294	0.0426955	0.0652952	0.0287829
[K].aVGMPsPVsPk.[L]_S6 S9_2	[K].aVGMPsPVsPk.[L]	2	844.42	2.16	0.03381	Q9UHB7	AFF4	AF4/FMR2 family member 4	S6.S9	S1055.S1058	SKAVGMPSPVSPKLS.VGMPSPVSPKLSPGN	Unambiguous	2	S6(Phospho): 100; S9(Phospho): 100	NA	0.303992	0.146251	0.11743	0.101571	0.203749	0.152545	0.123312	0.210212	0.0565764	0.114248	0.104195
[K].vNPHkVsPAsSVDSNIPSSQGYk.[K]_S7 S10_2	[K].vNPHkVsPAsSVDSNIPSSQGYk.[K]	4	812.16	3.18	0.01302	Q9UHB7	AFF4	AF4/FMR2 family member 4	S7.S10	S487.S490	KVNPHKVSPASSVDS.PHKVSPASSVDSNIP	Unambiguous	2	S7(Phospho): 97.61; S10(Phospho): 86.29	NA	0.22289	0.161265	0.113552	0.132752	0.199558	0.0888757	0.147116	0.175755	0.0629947	0.0846104	0.106508
[K].vNPHkVsPAsSVDSNIPSSQGYk.[K]_S7 S14_2	[K].vNPHkVsPAsSVDSNIPSSQGYk.[K]	3	1082.55	3.46	0.06804	Q9UHB7	AFF4	AF4/FMR2 family member 4	S7.S14	S487.S494	KVNPHKVSPASSVDS.SPASSVDSNIPSSQG	Unambiguous	2	S7(Phospho): 98.16; S14(Phospho): 95.12	NA	0.282861	0.165165	0.144213	0.0970559	0.281639	0.154082	0.123162	0.146283	0.0722523	0.0873722	0.084036
[K].vNPHkVsPAsSVDSNIPSSQGYkk.[E]_S7 S11_2	[K].vNPHkVsPAsSVDSNIPSSQGYkk.[E]	5	721.383	2.81	0.0006001	Q9UHB7	AFF4	AF4/FMR2 family member 4	S7.S11	S487.S491	KVNPHKVSPASSVDS.HKVSPASSVDSNIPS	Unambiguous	2	S7(Phospho): 97.67; S11(Phospho): 97.59	NA	0.185116	0.129655	0.133839	0.150947	0.0931319	0.124105	0.134537	0.226173	0.0999235	0.123098	0.0499401
[K].vNPHkVsPASSVDSNIPSSQGYk.[K]_S10_1	[K].vNPHkVsPASSVDSNIPSSQGYk.[K]	4	792.171	2.23	0.001156	Q9UHB7	AFF4	AF4/FMR2 family member 4	S10	S490	PHKVSPASSVDSNIP	Unambiguous	1	S10(Phospho): 77.94	NA	0.319555	0.117231	0.0692556	0.119628	0.169612	0.128212	0.151821	0.102685	0.17234	0.127793	0.133367
[R].sSSPGkPQAVSSLNSSHSR.[S]_S2_1	[R].sSSPGkPQAVSSLNSSHSR.[S]	4	613.565	5.14	2.291e-05	Q9UHB7	AFF4	AF4/FMR2 family member 4	S2	S179	EHSKSRSSSPGKPQA	Unambiguous	1	S2(Phospho): 92.69	NA	0.575463	0.133192	0.119008	0.115025	0.167403	0.151027	0.114581	0.147724	0.106903	0.137992	0.116113
[K].nSYNNSQAPsPGLGSk.[A]_S10_1	[K].nSYNNSQAPsPGLGSk.[A]	4	540.519	4.39	0.0001136	Q9UHB7	AFF4	AF4/FMR2 family member 4	S10	S1043	YNNSQAPSPGLGSKA	Unambiguous	1	S10(Phospho): 100	NA	0.596629	0.14727	0.111124	0.128489	0.15057	0.10813	0.131008	0.14517	0.117754	0.117184	0.116367
[R].sSsPGkPQAVSSLNSSHSR.[S]_S3_1	[R].sSsPGkPQAVSSLNSSHSR.[S]	3	817.752	3.75	0.01751	Q9UHB7	AFF4	AF4/FMR2 family member 4	S3	S180	HSKSRSSSPGKPQAV	Unambiguous	1	S3(Phospho): 80.7	NA	0.970435	0.114787	0.145892	0.105887	0.183945	0.105886	0.116313	0.166733	0.104423	0.161686	0.111679
[K].vNPHkVsPASSVDSNIPSSQGYk.[K]_S7_1	[K].vNPHkVsPASSVDSNIPSSQGYk.[K]	3	1055.89	4	0.00015	Q9UHB7	AFF4	AF4/FMR2 family member 4	S7	S487	KVNPHKVSPASSVDS	Unambiguous	1	S7(Phospho): 98.49	NA	0.752113	0.13966	0.0793362	0.121837	0.161869	0.0992377	0.14187	0.1001	0.150596	0.110127	0.162121
[K].ekDLLPsPAGPVPSkDPk.[T]_S7_1	[K].ekDLLPsPAGPVPSkDPk.[T]	5	575.136	2.81	0.002507	Q9UHB7	AFF4	AF4/FMR2 family member 4	S7	S814	KEKDLLPSPAGPVPS	Unambiguous	1	S7(Phospho): 100	NA	0.722028	0.144966	0.108548	0.155139	0.00796654	0.127723	0.153307	0.135594	0.114978	0.110186	0.109544
[K].vNPHkVsPASSVDSNIPSSQGYkk.[E]_S7_1	[K].vNPHkVsPASSVDSNIPSSQGYkk.[E]	4	881.482	2.67	0.0002061	Q9UHB7	AFF4	AF4/FMR2 family member 4	S7	S487	KVNPHKVSPASSVDS	Unambiguous	1	S7(Phospho): 98.8	NA	0.689602	0.117785	0.0832477	0.160185	0.0630377	0.133624	0.140853	0.0918649	0.182944	0.169311	0.0912242
[K].dLLPsPAGPVPSkDPk.[T]_S5_1	[K].dLLPsPAGPVPSkDPk.[T]	3	795.785	3.17	0.00076	Q9UHB7	AFF4	AF4/FMR2 family member 4	S5	S814	KEKDLLPSPAGPVPS	Unambiguous	1	S5(Phospho): 100	NA	0.858348	0.13012	0.121599	0.128533	0.0149015	0.169454	0.109651	0.15509	0.172252	0.128773	0.115266
[K].sLLGDSAPTLHLNkGtPSQSPVVGR.[S]_T16_1	[K].sLLGDSAPTLHLNkGtPSQSPVVGR.[S]	4	768.169	2.97	0.006533	P52594-4	AGFG1	Isoform 4 of Arf-GAP domain and FG repeat-containing protein 1	T16	T177	TLHLNKGTPSQSPVV	Unambiguous	1	T16(Phospho): 73.2	NA	0.190684	0.186887	0.170245	0.112043	0.0677258	0.130316	0.141015	0.132479	0.164205	0.065871	0.0665921
[R].yHLVDkEHDsAEGSHTSGQSNGR.[D]_S10_1	[R].yHLVDkEHDsAEGSHTSGQSNGR.[D]	5	610.689	3.3	9.922e-05	Q9UKV8	AGO2	Protein argonaute-2	S10	S824	LVDKEHDSAEGSHTS	Unambiguous	1	S10(Phospho): 83.02	NA	0.267206	0.111789	0.181686	0.108522	0.054361	0.105589	0.158595	0.135769	0.156466	0.0996965	0.0989168
[R].rAAsAATAAPTATPAAQESGTIPk.[K]_T7_1	[R].rAAsAATAAPTATPAAQESGTIPk.[K]	3	926.496	4.01	0.01247	O00116	AGPS	Alkyldihydroxyacetonephosphate synthase, peroxisomal	T7	T68	RRAASAATAAPTATP	Unambiguous	1	T7(Phospho): 84.51	NA	0.682594	0.13934	0.0929302	0.159675	0.0597854	0.0889738	0.129712	0.183584	0.171728	0.174309	0.0653921
[R].lIsPLAsPADGVk.[S]_S3 S7_2	[R].lIsPLAsPADGVk.[S]	3	629.334	4.34	0.0001179	Q8WYP5-2	AHCTF1	Isoform 2 of Protein ELYS	S3.S7	S2257.S2261	PIEIRLISPLASPAD.RLISPLASPADGVKS	Unambiguous	2	S3(Phospho): 100; S7(Phospho): 100	NA	0.279862	0.128617	0.20454	0.0835509	0.168019	0.11957	0.109222	0.277443	0.0710191	0.070511	0.105914
[K].eTRIsFVEEDVHPk.[W]_S5_1	[K].eTRIsFVEEDVHPk.[W]	4	556.793	2.24	0.0009541	Q8WYP5-2	AHCTF1	Isoform 2 of Protein ELYS	S5	S1267	RLKETRISFVEEDVH	Unambiguous	1	S5(Phospho): 99.67	NA	0.134872	0.0350304	0.0450498	0.120249	0.473935	0.229418	0.0409165	0.054515	0.201738	0.140033	0.22671
[R].nLsFNELYPSGTLk.[L]_S3_1	[R].nLsFNELYPSGTLk.[L]	3	707.708	3.56	0.0003736	Q8WYP5-2	AHCTF1	Isoform 2 of Protein ELYS	S3	S1576	GEEARNLSFNELYPS	Unambiguous	1	S3(Phospho): 100	NA	0.954416	0.106251	0.167336	0.114895	0.122841	0.127426	0.12378	0.131463	0.0845814	0.104112	0.176462
[R].sTPLASPSPSPGRsPQR.[L]_S14_1	[R].sTPLASPSPSPGRsPQR.[L]	3	677.68	3.26	0.000258	Q8WYP5-2	AHCTF1	Isoform 2 of Protein ELYS	S14	S1257	PSPSPGRSPQRLKET	Unambiguous	1	S14(Phospho): 100	NA	0.408737	0.120266	0.107491	0.140789	0.11005	0.0907589	0.144743	0.103008	0.143347	0.126224	0.158257
[R].tTsFFLNSPEkEHQEMDEGSQSLEk.[L]_S8_1	[R].tTsFFLNSPEkEHQEMDEGSQSLEk.[L]	4	917.198	4.3	0.002106	Q8WYP5-2	AHCTF1	Isoform 2 of Protein ELYS	S8	S1318	TTSFFLNSPEKEHQE	Unambiguous	1	S8(Phospho): 75.54	NA	0.695681	0.115011	0.147364	0.153864	0.0378219	0.103419	0.128598	0.145402	0.130188	0.0934189	0.154188
[R].sLPSSSQLkGsPQAISR.[A]_S11_1	[R].sLPSSSQLkGsPQAISR.[A]	4	571.065	3.22	0.01692	Q8WYP5-2	AHCTF1	Isoform 2 of Protein ELYS	S11	S1195	SSSQLKGSPQAISRA	Unambiguous	1	S11(Phospho): 81.66	NA	0.43322	0.170986	0.145125	0.158709	0.0135604	0.0897116	0.133614	0.120052	0.090897	0.113217	0.132709
[K].iSMQDVDLSLGsPkLkGDIk.[V]_S12_1	[K].iSMQDVDLSLGsPkLkGDIk.[V]	5	628.964	3.36	0.0004882	Q09666	AHNAK	Neuroblast differentiation-associated protein AHNAK	S12	S511	DVDLSLGSPKLKGDI	Unambiguous	1	S12(Phospho): 86.6	NA	0.727137	0.0202501	0.0221544	0.176864	0.0108836	0.339324	0.0443358	0.201828	0.033893	0.367193	0.0455769
[K].gHYEVTGsDDETGk.[L]_S8_1	[K].gHYEVTGsDDETGk.[L]	3	678.313	4.57	6.723e-05	Q09666	AHNAK	Neuroblast differentiation-associated protein AHNAK	S8	S5841	GHYEVTGSDDETGKL	Unambiguous	1	S8(Phospho): 99.97	NA	0.546308	0.107976	0.0952026	0.0747428	1.27277	0.15079	0.0679141	0.101169	0.0936548	0.0866811	0.0801501
[truncated: 4,236 more rows]
