# Supplementary material for: Phosphoproteomic analysis of thrombin- and p38 MAPK-regulated signaling networks in endothelial cells
Source: J Biol Chem. 2022 Mar 4;298(4):101801. doi: 10.1016/j.jbc.2022.101801 (PMC8987612; doi:10.1016/j.jbc.2022.101801)
Supplement: Supplemental Dataset S2 [file mmc2.xlsx]

## Sheet: Cluster_1
Annotation Cluster 1	Enrichment Score: 2.04		Count	P_Value
	GOTERM_CC_DIRECT	microtubule	16	0.0016
	UP_KEYWORDS	Microtubule	14	0.0056
	GOTERM_MF_DIRECT	microtubule binding	9	0.085
Annotation Cluster 2	Enrichment Score: 1.79		Count	P_Value
	UP_KEYWORDS	Guanine-nucleotide releasing factor	13	0.00028
	GOTERM_MF_DIRECT	guanyl-nucleotide exchange factor activity	10	0.005
	GOTERM_BP_DIRECT	regulation of Rho protein signal transduction	8	0.0054
	GOTERM_BP_DIRECT	regulation of small GTPase mediated signal transduction	11	0.0091
	INTERPRO	Dbl homology (DH) domain	6	0.028
	SMART	RhoGEF	6	0.036
	GOTERM_MF_DIRECT	Rho guanyl-nucleotide exchange factor activity	6	0.046
	UP_SEQ_FEATURE	domain:DH	5	0.08
	GOTERM_BP_DIRECT	positive regulation of apoptotic process	8	0.31
Annotation Cluster 3	Enrichment Score: 1.72		Count	P_Value
	INTERPRO	Calponin homology domain	9	0.0067
	UP_SEQ_FEATURE	domain:CH	7	0.0088
	SMART	CH	6	0.12
Annotation Cluster 4	Enrichment Score: 1.69		Count	P_Value
	INTERPRO	Pleckstrin homology-like domain	23	0.0083
	INTERPRO	Pleckstrin homology domain	15	0.0094
	SMART	PH	15	0.013
	UP_SEQ_FEATURE	domain:PH	10	0.17
Annotation Cluster 5	Enrichment Score: 1.58		Count	P_Value
	SMART	RA	5	0.017
	UP_SEQ_FEATURE	domain:Ras-associating	5	0.032
	INTERPRO	Ras-association	5	0.033
Annotation Cluster 6	Enrichment Score: 1.46		Count	P_Value
	GOTERM_CC_DIRECT	bicellular tight junction	8	0.013
	UP_KEYWORDS	Tight junction	6	0.048
	KEGG_PATHWAY	Tight junction	5	0.067
Annotation Cluster 7	Enrichment Score: 1.44		Count	P_Value
	GOTERM_MF_DIRECT	Rho GTPase binding	7	0.0021
	GOTERM_BP_DIRECT	regulation of Rho protein signal transduction	8	0.0054
	UP_SEQ_FEATURE	zinc finger region:Phorbol-ester/DAG-type	6	0.028
	INTERPRO	Protein kinase C-like, phorbol ester/diacylglycerol binding	7	0.059
	SMART	C1	7	0.077
	GOTERM_BP_DIRECT	intracellular signal transduction	14	0.13
	GOTERM_BP_DIRECT	Rho protein signal transduction	3	0.48
Annotation Cluster 8	Enrichment Score: 1.26		Count	P_Value
	INTERPRO	SH2 domain	7	0.023
	UP_SEQ_FEATURE	domain:SH2	6	0.038
	UP_KEYWORDS	SH2 domain	6	0.061
	SMART	SH2	5	0.18
Annotation Cluster 9	Enrichment Score: 1.19		Count	P_Value
	UP_KEYWORDS	Endocytosis	8	0.03
	GOTERM_BP_DIRECT	endocytosis	8	0.053
	UP_SEQ_FEATURE	domain:VPS9	3	0.087
	INTERPRO	Vacuolar sorting protein 9	3	0.087
	SMART	VPS9	3	0.098
Annotation Cluster 10	Enrichment Score: 1.18		Count	P_Value
	SMART	PDZ	9	0.049
	INTERPRO	PDZ domain	9	0.05
	UP_SEQ_FEATURE	domain:PDZ	7	0.12
Annotation Cluster 11	Enrichment Score: 1.13		Count	P_Value
	GOTERM_BP_DIRECT	regulation of GTPase activity	6	0.037
	INTERPRO	Rho GTPase activation protein	8	0.046
	UP_SEQ_FEATURE	domain:Ras-GAP	4	0.053
	INTERPRO	Ras GTPase-activating protein	4	0.053
	INTERPRO	Ras GTPase-activating protein, conserved site	3	0.18
	SMART	RasGAP	3	0.2
Annotation Cluster 12	Enrichment Score: 1.09		Count	P_Value
	INTERPRO	Variant SH3	6	0.038
	UP_SEQ_FEATURE	domain:SH3	9	0.069
	INTERPRO	Src homology-3 domain	11	0.072
	UP_KEYWORDS	SH3 domain	11	0.079
	SMART	SH3	9	0.23
Annotation Cluster 13	Enrichment Score: 0.99		Count	P_Value
	GOTERM_CC_DIRECT	cell-cell adherens junction	22	0.091
	GOTERM_MF_DIRECT	cadherin binding involved in cell-cell adhesion	21	0.1
	GOTERM_BP_DIRECT	cell-cell adhesion	19	0.12
Annotation Cluster 14	Enrichment Score: 0.98		Count	P_Value
	INTERPRO	Rho GTPase activation protein	8	0.046
	UP_SEQ_FEATURE	domain:IQ 1	3	0.087
	UP_SEQ_FEATURE	domain:IQ 2	3	0.087
	UP_SEQ_FEATURE	domain:IQ 3	3	0.087
	UP_SEQ_FEATURE	domain:IQ 4	3	0.087
	UP_KEYWORDS	Calmodulin-binding	7	0.099
	INTERPRO	IQ motif, EF-hand binding site	3	0.23
	SMART	IQ	3	0.26
Annotation Cluster 15	Enrichment Score: 0.97		Count	P_Value
	GOTERM_BP_DIRECT	phosphatidylinositol biosynthetic process	5	0.061
	KEGG_PATHWAY	Inositol phosphate metabolism	5	0.1
	KEGG_PATHWAY	Metabolic pathways	13	0.13
	KEGG_PATHWAY	Phosphatidylinositol signaling system	5	0.15
Annotation Cluster 16	Enrichment Score: 0.88		Count	P_Value
	GOTERM_BP_DIRECT	regulation of small GTPase mediated signal transduction	11	0.0091
	INTERPRO	Rho GTPase activation protein	8	0.046
	UP_KEYWORDS	GTPase activation	11	0.11
	UP_SEQ_FEATURE	domain:Rho-GAP	4	0.47
	INTERPRO	Rho GTPase-activating protein domain	4	0.47
	SMART	RhoGAP	4	0.52
Annotation Cluster 17	Enrichment Score: 0.87		Count	P_Value
	GOTERM_BP_DIRECT	small GTPase mediated signal transduction	8	0.036
	UP_SEQ_FEATURE	domain:Ras-GEF	3	0.18
	INTERPRO	Guanine-nucleotide dissociation stimulator CDC25	3	0.18
	INTERPRO	Ras guanine nucleotide exchange factor, domain	3	0.18
	SMART	RasGEF	3	0.2
Annotation Cluster 18	Enrichment Score: 0.83		Count	P_Value
	UP_KEYWORDS	Iron	6	0.037
	GOTERM_MF_DIRECT	histone demethylase activity	4	0.074
	UP_SEQ_FEATURE	domain:JmjC	4	0.077
	INTERPRO	JmjC domain	4	0.077
	SMART	JmjC	4	0.09
	INTERPRO	Zinc finger, RING/FYVE/PHD-type	15	0.09
	UP_KEYWORDS	Dioxygenase	4	0.1
	UP_SEQ_FEATURE	zinc finger region:PHD-type	6	0.11
	GOTERM_MF_DIRECT	iron ion binding	3	0.13
	INTERPRO	Zinc finger, FYVE/PHD-type	9	0.18
	INTERPRO	Zinc finger, PHD-finger	7	0.2
	INTERPRO	Zinc finger, PHD-type	7	0.24
	INTERPRO	Zinc finger, PHD-type, conserved site	6	0.28
	SMART	PHD	7	0.29
	GOTERM_BP_DIRECT	oxidation-reduction process	6	0.3
	UP_KEYWORDS	Oxidoreductase	5	0.39
	UP_KEYWORDS	Chromatin regulator	12	0.59
Annotation Cluster 19	Enrichment Score: 0.81		Count	P_Value
	KEGG_PATHWAY	Pathogenic Escherichia coli infection	5	0.051
	KEGG_PATHWAY	Axon guidance	5	0.18
	GOTERM_BP_DIRECT	ephrin receptor signaling pathway	4	0.43
Annotation Cluster 20	Enrichment Score: 0.72		Count	P_Value
	UP_SEQ_FEATURE	domain:ARID	3	0.18
	INTERPRO	ARID/BRIGHT DNA-binding domain	3	0.18
	SMART	BRIGHT	3	0.2
Annotation Cluster 21	Enrichment Score: 0.67		Count	P_Value
	GOTERM_CC_DIRECT	condensed chromosome kinetochore	6	0.11
	UP_KEYWORDS	Kinetochore	6	0.15
	UP_KEYWORDS	Centromere	6	0.33
	UP_KEYWORDS	Chromosome	14	0.39
Annotation Cluster 22	Enrichment Score: 0.53		Count	P_Value
	GOTERM_CC_DIRECT	cytoplasmic microtubule	3	0.23
	GOTERM_MF_DIRECT	microtubule plus-end binding	3	0.23
	GOTERM_BP_DIRECT	sister chromatid cohesion	5	0.48
Annotation Cluster 23	Enrichment Score: 0.52		Count	P_Value
	INTERPRO	Variant SH3	6	0.038
	SMART	SAM	4	0.52
	INTERPRO	Sterile alpha motif domain	4	0.6
	INTERPRO	Sterile alpha motif/pointed domain	4	0.74
Annotation Cluster 24	Enrichment Score: 0.46		Count	P_Value
	UP_KEYWORDS	Zinc-finger	34	0.24
	UP_KEYWORDS	Zinc	40	0.26
	GOTERM_MF_DIRECT	metal ion binding	26	0.34
	GOTERM_MF_DIRECT	zinc ion binding	22	0.43
	UP_KEYWORDS	Metal-binding	47	0.54
Annotation Cluster 25	Enrichment Score: 0.46		Count	P_Value
	GOTERM_MF_DIRECT	ubiquitin-protein transferase activity	7	0.15
	GOTERM_BP_DIRECT	protein ubiquitination	7	0.15
	INTERPRO	Zinc finger, B-box	3	0.18
	SMART	BBOX	3	0.2
	UP_KEYWORDS	Ubl conjugation pathway	12	0.27
	UP_KEYWORDS	Ligase	8	0.38
	GOTERM_MF_DIRECT	ligase activity	6	0.48
	INTERPRO	Zinc finger, RING-type	6	0.5
	UP_SEQ_FEATURE	zinc finger region:RING-type	4	0.54
	GOTERM_MF_DIRECT	ubiquitin protein ligase activity	4	0.56
	SMART	RING	5	0.66
	INTERPRO	Zinc finger, RING-type, conserved site	3	0.74
Annotation Cluster 26	Enrichment Score: 0.43		Count	P_Value
	GOTERM_CC_DIRECT	postsynaptic density	8	0.096
	UP_KEYWORDS	Synapse	4	0.71
	GOTERM_CC_DIRECT	cell junction	6	0.77
Annotation Cluster 27	Enrichment Score: 0.38		Count	P_Value
	GOTERM_BP_DIRECT	cell migration	8	0.13
	INTERPRO	Tyrosine-protein kinase, active site	3	0.48
	UP_KEYWORDS	Tyrosine-protein kinase	3	0.64
	GOTERM_BP_DIRECT	peptidyl-tyrosine phosphorylation	3	0.73
Annotation Cluster 28	Enrichment Score: 0.32		Count	P_Value
	UP_KEYWORDS	Cell division	12	0.36
	GOTERM_BP_DIRECT	cell division	10	0.47
	UP_KEYWORDS	Cell cycle	17	0.53
	UP_KEYWORDS	Mitosis	8	0.56
Annotation Cluster 29	Enrichment Score: 0.32		Count	P_Value
	KEGG_PATHWAY	Oxytocin signaling pathway	6	0.15
	KEGG_PATHWAY	cGMP-PKG signaling pathway	5	0.23
	KEGG_PATHWAY	Estrogen signaling pathway	4	0.32
	KEGG_PATHWAY	Sphingolipid signaling pathway	4	0.32
	KEGG_PATHWAY	GnRH signaling pathway	3	0.58
	KEGG_PATHWAY	Pathways in cancer	7	0.59
	KEGG_PATHWAY	Chemokine signaling pathway	4	0.59
	KEGG_PATHWAY	Wnt signaling pathway	3	0.61
	KEGG_PATHWAY	cAMP signaling pathway	4	0.62
	KEGG_PATHWAY	Vascular smooth muscle contraction	3	0.71
	KEGG_PATHWAY	Platelet activation	3	0.74
	KEGG_PATHWAY	Focal adhesion	4	0.9
Annotation Cluster 30	Enrichment Score: 0.29		Count	P_Value
	INTERPRO	K Homology domain	3	0.48
	SMART	KH	3	0.52
	INTERPRO	K Homology domain, type 1	3	0.53
Annotation Cluster 31	Enrichment Score: 0.26		Count	P_Value
	UP_KEYWORDS	Motor protein	4	0.47
	GOTERM_MF_DIRECT	microtubule motor activity	3	0.56
	GOTERM_BP_DIRECT	microtubule-based movement	3	0.64
Annotation Cluster 32	Enrichment Score: 0.24		Count	P_Value
	KEGG_PATHWAY	Colorectal cancer	3	0.5
	KEGG_PATHWAY	Pathways in cancer	7	0.59
	KEGG_PATHWAY	Influenza A	4	0.59
	KEGG_PATHWAY	Hepatitis B	3	0.65
Annotation Cluster 33	Enrichment Score: 0.23		Count	P_Value
	KEGG_PATHWAY	ErbB signaling pathway	5	0.32
	KEGG_PATHWAY	Pathways in cancer	7	0.59
	UP_KEYWORDS	Proto-oncogene	7	0.62
	KEGG_PATHWAY	Chronic myeloid leukemia	3	0.68
	KEGG_PATHWAY	Neurotrophin signaling pathway	3	0.86
Annotation Cluster 34	Enrichment Score: 0.21		Count	P_Value
	BIOCARTA	Signaling of Hepatocyte Growth Factor Receptor	3	0.43
	BIOCARTA	Integrin Signaling Pathway	3	0.62
	KEGG_PATHWAY	Focal adhesion	4	0.9
Annotation Cluster 35	Enrichment Score: 0.19		Count	P_Value
	KEGG_PATHWAY	Spliceosome	6	0.42
	GOTERM_BP_DIRECT	gene expression	3	0.52
	UP_KEYWORDS	mRNA splicing	9	0.84
	GOTERM_BP_DIRECT	mRNA splicing, via spliceosome	6	0.96
Annotation Cluster 36	Enrichment Score: 0.18		Count	P_Value
	UP_KEYWORDS	Differentiation	9	0.52
	UP_KEYWORDS	Neurogenesis	6	0.55
	UP_KEYWORDS	Developmental protein	5	0.98
Annotation Cluster 37	Enrichment Score: 0.15		Count	P_Value
	GOTERM_CC_DIRECT	integral component of plasma membrane	8	0.5
	GOTERM_CC_DIRECT	integral component of membrane	26	0.58
	UP_SEQ_FEATURE	glycosylation site:N-linked (GlcNAc...)	12	0.58
	UP_KEYWORDS	Transmembrane helix	27	0.63
	UP_KEYWORDS	Transmembrane	27	0.65
	UP_SEQ_FEATURE	transmembrane region	21	0.69
	UP_KEYWORDS	Disulfide bond	8	0.71
	UP_SEQ_FEATURE	topological domain:Extracellular	9	0.76
	UP_SEQ_FEATURE	topological domain:Cytoplasmic	12	0.8
	UP_SEQ_FEATURE	disulfide bond	5	0.87
	UP_SEQ_FEATURE	signal peptide	5	0.9
	UP_KEYWORDS	Glycoprotein	10	0.95
Annotation Cluster 38	Enrichment Score: 0.15		Count	P_Value
	UP_SEQ_FEATURE	repeat:ANK 6	3	0.48
	UP_SEQ_FEATURE	repeat:ANK 3	4	0.63
	UP_SEQ_FEATURE	repeat:ANK 5	3	0.68
	UP_SEQ_FEATURE	repeat:ANK 2	4	0.76
	UP_SEQ_FEATURE	repeat:ANK 1	4	0.76
	UP_KEYWORDS	ANK repeat	4	0.78
	INTERPRO	Ankyrin repeat	4	0.78
	INTERPRO	Ankyrin repeat-containing domain	4	0.78
	SMART	ANK	4	0.78
	UP_SEQ_FEATURE	repeat:ANK 4	3	0.79
Annotation Cluster 39	Enrichment Score: 0.14		Count	P_Value
	INTERPRO	WD40/YVTN repeat-like-containing domain	8	0.41
	INTERPRO	WD40-repeat-containing domain	7	0.58
	UP_SEQ_FEATURE	repeat:WD 6	4	0.71
	UP_SEQ_FEATURE	repeat:WD 5	5	0.72
	UP_SEQ_FEATURE	repeat:WD 4	5	0.76
	INTERPRO	WD40 repeat	5	0.76
	UP_SEQ_FEATURE	repeat:WD 7	3	0.79
	SMART	WD40	5	0.79
	UP_KEYWORDS	WD repeat	5	0.79
	UP_SEQ_FEATURE	repeat:WD 3	5	0.8
	UP_SEQ_FEATURE	repeat:WD 1	5	0.8
	UP_SEQ_FEATURE	repeat:WD 2	5	0.8
	INTERPRO	WD40 repeat, conserved site	3	0.81
Annotation Cluster 40	Enrichment Score: 0.14		Count	P_Value
	UP_SEQ_FEATURE	nucleotide phosphate-binding region:ATP	27	0.38
	UP_KEYWORDS	Kinase	19	0.46
	INTERPRO	Serine-threonine/tyrosine-protein kinase catalytic domain	4	0.47
	UP_KEYWORDS	Transferase	28	0.47
	GOTERM_MF_DIRECT	receptor signaling protein serine/threonine kinase activity	3	0.64
	GOTERM_MF_DIRECT	ATP binding	31	0.64
	UP_KEYWORDS	ATP-binding	30	0.66
	UP_KEYWORDS	Nucleotide-binding	33	0.67
	INTERPRO	Protein kinase-like domain	13	0.69
	UP_SEQ_FEATURE	domain:Protein kinase	11	0.76
	INTERPRO	Protein kinase, catalytic domain	11	0.8
	UP_SEQ_FEATURE	binding site:ATP	12	0.84
	UP_KEYWORDS	Magnesium	7	0.85
	GOTERM_BP_DIRECT	protein phosphorylation	9	0.87
	INTERPRO	Serine/threonine-protein kinase, active site	7	0.9
	GOTERM_MF_DIRECT	protein kinase activity	7	0.91
	GOTERM_MF_DIRECT	protein serine/threonine kinase activity	8	0.91
	UP_SEQ_FEATURE	active site:Proton acceptor	10	0.93
	UP_KEYWORDS	Serine/threonine-protein kinase	8	0.94
	SMART	S_TKc	8	0.94
	INTERPRO	Protein kinase, ATP binding site	7	0.95
Annotation Cluster 41	Enrichment Score: 0.13		Count	P_Value
	GOTERM_BP_DIRECT	RNA export from nucleus	4	0.57
	UP_KEYWORDS	mRNA transport	5	0.67
	GOTERM_BP_DIRECT	termination of RNA polymerase II transcription	4	0.68
	KEGG_PATHWAY	RNA transport	5	0.78
	GOTERM_BP_DIRECT	mRNA 3'-end processing	3	0.84
	GOTERM_BP_DIRECT	mRNA export from nucleus	4	0.92
Annotation Cluster 42	Enrichment Score: 0.12		Count	P_Value
	UP_SEQ_FEATURE	nucleotide phosphate-binding region:GTP	3	0.71
	GOTERM_MF_DIRECT	GTP binding	4	0.77
	UP_KEYWORDS	GTP-binding	3	0.79
Annotation Cluster 43	Enrichment Score: 0.07		Count	P_Value
	GOTERM_BP_DIRECT	RNA splicing	6	0.81
	UP_KEYWORDS	mRNA splicing	9	0.84
	UP_KEYWORDS	mRNA processing	11	0.86
	GOTERM_BP_DIRECT	mRNA processing	5	0.93
Annotation Cluster 44	Enrichment Score: 0.05		Count	P_Value
	GOTERM_MF_DIRECT	transcription corepressor activity	5	0.75
	GOTERM_MF_DIRECT	transcription factor activity, sequence-specific DNA binding	10	0.83
	UP_KEYWORDS	Repressor	9	0.99
	GOTERM_BP_DIRECT	negative regulation of transcription from RNA polymerase II promoter	7	1
Annotation Cluster 45	Enrichment Score: 0.04		Count	P_Value
	UP_SEQ_FEATURE	domain:RRM 1	4	0.78
	UP_SEQ_FEATURE	domain:RRM 2	4	0.78
	GOTERM_MF_DIRECT	nucleotide binding	8	0.95
	GOTERM_MF_DIRECT	nucleic acid binding	11	0.96
	INTERPRO	RNA recognition motif domain	6	0.96
	INTERPRO	Nucleotide-binding, alpha-beta plait	7	0.97
	UP_KEYWORDS	RNA-binding	15	0.98
	SMART	RRM	5	0.99
Annotation Cluster 46	Enrichment Score: 0.03		Count	P_Value
	GOTERM_CC_DIRECT	catalytic step 2 spliceosome	3	0.87
	GOTERM_BP_DIRECT	mRNA splicing, via spliceosome	6	0.96
	UP_KEYWORDS	Spliceosome	3	0.97
Annotation Cluster 47	Enrichment Score: 0.02		Count	P_Value
	GOTERM_MF_DIRECT	DNA binding	23	0.92
	GOTERM_BP_DIRECT	regulation of transcription, DNA-templated	19	0.92
	UP_KEYWORDS	DNA-binding	22	0.96
	GOTERM_BP_DIRECT	transcription, DNA-templated	25	0.98
	UP_KEYWORDS	Transcription regulation	30	0.99
	UP_KEYWORDS	Transcription	30	0.99

## Sheet: Cluster_2
Annotation Cluster 1	Enrichment Score: 2.02		Count	P_Value
	UP_SEQ_FEATURE	DNA-binding region:A.T hook 2	5	0.007
	UP_SEQ_FEATURE	DNA-binding region:A.T hook 1	5	0.007
	UP_SEQ_FEATURE	DNA-binding region:A.T hook 3	4	0.018
Annotation Cluster 2	Enrichment Score: 1.42		Count	P_Value
	INTERPRO	Forkhead-associated (FHA) domain	6	0.026
	INTERPRO	SMAD/FHA domain	6	0.035
	SMART	FHA	5	0.041
	UP_SEQ_FEATURE	domain:FHA	5	0.058
Annotation Cluster 3	Enrichment Score: 1.4		Count	P_Value
	GOTERM_CC_DIRECT	stress fiber	8	0.0098
	UP_KEYWORDS	LIM domain	7	0.015
	INTERPRO	Zinc finger, LIM-type	7	0.016
	SMART	LIM	7	0.024
	UP_SEQ_FEATURE	domain:LIM zinc-binding 3	4	0.05
	UP_SEQ_FEATURE	domain:LIM zinc-binding 1	4	0.099
	UP_SEQ_FEATURE	domain:LIM zinc-binding 2	4	0.099
	UP_SEQ_FEATURE	domain:LIM zinc-binding	3	0.23
Annotation Cluster 4	Enrichment Score: 1.17		Count	P_Value
	INTERPRO	Calponin homology domain	8	0.022
	UP_SEQ_FEATURE	domain:CH	5	0.12
	SMART	CH	6	0.12
Annotation Cluster 5	Enrichment Score: 1.15		Count	P_Value
	UP_KEYWORDS	Cell adhesion	9	0.045
	GOTERM_BP_DIRECT	cell adhesion	9	0.084
	KEGG_PATHWAY	Leukocyte transendothelial migration	6	0.091
Annotation Cluster 6	Enrichment Score: 1.07		Count	P_Value
	UP_SEQ_FEATURE	domain:SAM	6	0.046
	INTERPRO	Sterile alpha motif domain	7	0.066
	SMART	SAM	6	0.12
	INTERPRO	Sterile alpha motif/pointed domain	7	0.14
Annotation Cluster 7	Enrichment Score: 1.05		Count	P_Value
	INTERPRO	Pleckstrin homology domain	13	0.044
	SMART	PH	13	0.068
	INTERPRO	Pleckstrin homology-like domain	18	0.14
	UP_SEQ_FEATURE	domain:PH	10	0.16
Annotation Cluster 8	Enrichment Score: 1		Count	P_Value
	GOTERM_BP_DIRECT	response to epidermal growth factor	3	0.046
	GOTERM_BP_DIRECT	MAPK import into nucleus	3	0.046
	GOTERM_BP_DIRECT	regulation of cellular response to heat	8	0.071
	KEGG_PATHWAY	Thyroid cancer	3	0.17
	KEGG_PATHWAY	Pathways in cancer	8	0.41
Annotation Cluster 9	Enrichment Score: 0.99		Count	P_Value
	KEGG_PATHWAY	Influenza A	8	0.021
	KEGG_PATHWAY	Cytosolic DNA-sensing pathway	3	0.042
	KEGG_PATHWAY	Measles	4	0.15
	GOTERM_BP_DIRECT	innate immune response	3	0.82
Annotation Cluster 10	Enrichment Score: 0.95		Count	P_Value
	UP_SEQ_FEATURE	domain:PDZ	7	0.11
	INTERPRO	PDZ domain	8	0.11
	SMART	PDZ	8	0.12
Annotation Cluster 11	Enrichment Score: 0.84		Count	P_Value
	GOTERM_BP_DIRECT	regulation of small GTPase mediated signal transduction	10	0.025
	GOTERM_MF_DIRECT	GTPase activator activity	13	0.083
	UP_KEYWORDS	GTPase activation	10	0.19
	UP_SEQ_FEATURE	domain:Rho-GAP	5	0.22
	INTERPRO	Rho GTPase-activating protein domain	5	0.22
	INTERPRO	Rho GTPase activation protein	6	0.24
	SMART	RhoGAP	5	0.28
Annotation Cluster 12	Enrichment Score: 0.83		Count	P_Value
	GOTERM_BP_DIRECT	regulation of small GTPase mediated signal transduction	10	0.025
	UP_SEQ_FEATURE	domain:DH	5	0.076
	INTERPRO	Dbl homology (DH) domain	5	0.096
	SMART	RhoGEF	5	0.12
	GOTERM_MF_DIRECT	Rho guanyl-nucleotide exchange factor activity	5	0.13
	GOTERM_BP_DIRECT	regulation of Rho protein signal transduction	5	0.2
	GOTERM_MF_DIRECT	guanyl-nucleotide exchange factor activity	6	0.25
	UP_KEYWORDS	Guanine-nucleotide releasing factor	6	0.37
	GOTERM_BP_DIRECT	positive regulation of apoptotic process	6	0.65
Annotation Cluster 13	Enrichment Score: 0.83		Count	P_Value
	UP_KEYWORDS	Zinc	46	0.028
	GOTERM_MF_DIRECT	zinc ion binding	24	0.21
	GOTERM_MF_DIRECT	metal ion binding	27	0.22
	UP_KEYWORDS	Metal-binding	51	0.22
	UP_KEYWORDS	Zinc-finger	33	0.26
Annotation Cluster 14	Enrichment Score: 0.8		Count	P_Value
	GOTERM_BP_DIRECT	protein import into nucleus	6	0.019
	GOTERM_CC_DIRECT	nuclear membrane	13	0.022
	GOTERM_BP_DIRECT	mitotic nuclear envelope disassembly	7	0.028
	GOTERM_BP_DIRECT	regulation of cellular response to heat	8	0.071
	GOTERM_BP_DIRECT	regulation of glucose transport	5	0.077
	GOTERM_BP_DIRECT	tRNA export from nucleus	5	0.077
	GOTERM_CC_DIRECT	nuclear pore nuclear basket	3	0.084
	GOTERM_CC_DIRECT	nuclear pore	6	0.089
	GOTERM_CC_DIRECT	nuclear envelope	9	0.096
	UP_KEYWORDS	Nuclear pore complex	5	0.12
	GOTERM_BP_DIRECT	intracellular transport of virus	5	0.12
	GOTERM_BP_DIRECT	protein sumoylation	9	0.12
	GOTERM_BP_DIRECT	gene silencing by RNA	6	0.15
	GOTERM_CC_DIRECT	nuclear inclusion body	3	0.18
	UP_KEYWORDS	Translocation	5	0.19
	GOTERM_CC_DIRECT	kinetochore	5	0.2
	GOTERM_BP_DIRECT	viral process	15	0.22
	GOTERM_MF_DIRECT	nucleocytoplasmic transporter activity	3	0.22
	GOTERM_BP_DIRECT	nuclear pore complex assembly	3	0.23
	GOTERM_BP_DIRECT	sister chromatid cohesion	6	0.27
	GOTERM_MF_DIRECT	structural constituent of nuclear pore	3	0.27
	GOTERM_BP_DIRECT	viral transcription	6	0.35
	GOTERM_MF_DIRECT	transporter activity	3	0.37
	GOTERM_CC_DIRECT	nuclear periphery	3	0.38
	KEGG_PATHWAY	RNA transport	7	0.41
	GOTERM_BP_DIRECT	mRNA export from nucleus	7	0.45
	UP_KEYWORDS	mRNA transport	6	0.45
	UP_KEYWORDS	Protein transport	12	0.46
	GOTERM_BP_DIRECT	RNA export from nucleus	4	0.56
Annotation Cluster 15	Enrichment Score: 0.77		Count	P_Value
	KEGG_PATHWAY	Hepatitis C	7	0.0041
	KEGG_PATHWAY	Focal adhesion	12	0.0064
	BIOCARTA	Integrin Signaling Pathway	7	0.0067
	KEGG_PATHWAY	Salmonella infection	7	0.009
	KEGG_PATHWAY	Prolactin signaling pathway	5	0.017
	BIOCARTA	CXCR4 Signaling Pathway	5	0.018
	KEGG_PATHWAY	Chemokine signaling pathway	8	0.021
	KEGG_PATHWAY	Influenza A	8	0.021
	KEGG_PATHWAY	PI3K-Akt signaling pathway	10	0.021
	KEGG_PATHWAY	Gap junction	6	0.022
	KEGG_PATHWAY	B cell receptor signaling pathway	5	0.026
	KEGG_PATHWAY	Proteoglycans in cancer	11	0.026
	BIOCARTA	Signaling of Hepatocyte Growth Factor Receptor	5	0.036
	KEGG_PATHWAY	Acute myeloid leukemia	5	0.037
	KEGG_PATHWAY	Alzheimer's disease	5	0.037
	KEGG_PATHWAY	Regulation of actin cytoskeleton	10	0.049
	BIOCARTA	PTEN dependent cell cycle arrest and apoptosis	4	0.051
	BIOCARTA	Ceramide Signaling Pathway	3	0.065
	KEGG_PATHWAY	Serotonergic synapse	4	0.066
	KEGG_PATHWAY	Natural killer cell mediated cytotoxicity	4	0.066
	KEGG_PATHWAY	Pertussis	3	0.078
	KEGG_PATHWAY	Signaling pathways regulating pluripotency of stem cells	5	0.085
	KEGG_PATHWAY	Endometrial cancer	5	0.085
	BBID	54.T-cell_anergy	3	0.087
	KEGG_PATHWAY	Prostate cancer	6	0.091
	BIOCARTA	Links between Pyk2 and Map Kinases	4	0.093
	KEGG_PATHWAY	Insulin signaling pathway	8	0.12
	KEGG_PATHWAY	Long-term depression	4	0.12
	KEGG_PATHWAY	Glutamatergic synapse	4	0.12
	BIOCARTA	Erk and PI-3 Kinase Are Necessary for Collagen Binding in Corneal Epithelia	4	0.12
	KEGG_PATHWAY	T cell receptor signaling pathway	5	0.13
	KEGG_PATHWAY	Renal cell carcinoma	5	0.13
	BIOCARTA	Cadmium induces DNA synthesis and proliferation in macrophages	3	0.14
	BIOCARTA	fMLP induced chemokine gene expression in HMC-1 cells	3	0.14
	BIOCARTA	Human Cytomegalovirus and Map Kinase Pathways	3	0.14
	BIOCARTA	Role of ERBB2 in Signal Transduction and Oncology	3	0.14
	BIOCARTA	Influence of Ras and Rho proteins on G1 to S Transition	3	0.14
	KEGG_PATHWAY	Pancreatic cancer	4	0.15
	KEGG_PATHWAY	Alcoholism	4	0.15
	KEGG_PATHWAY	Retrograde endocannabinoid signaling	3	0.17
	KEGG_PATHWAY	Chronic myeloid leukemia	5	0.18
	BIOCARTA	Growth Hormone Signaling Pathway	3	0.18
	BIOCARTA	IL-2 Receptor Beta Chain in T cell Activation	3	0.18
	BIOCARTA	Trefoil Factors Initiate Mucosal Healing	3	0.18
	GOTERM_BP_DIRECT	MAPK cascade	6	0.19
	KEGG_PATHWAY	Dorso-ventral axis formation	3	0.21
	KEGG_PATHWAY	Toxoplasmosis	3	0.21
	KEGG_PATHWAY	Chagas disease (American trypanosomiasis)	3	0.21
	KEGG_PATHWAY	Leishmaniasis	3	0.21
	KEGG_PATHWAY	Glioma	4	0.21
	KEGG_PATHWAY	Colorectal cancer	4	0.21
	KEGG_PATHWAY	Non-small cell lung cancer	4	0.21
	KEGG_PATHWAY	Neurotrophin signaling pathway	6	0.21
	BIOCARTA	Sprouty regulation of tyrosine kinase signals	3	0.23
	BIOCARTA	T Cell Receptor Signaling Pathway	3	0.23
	KEGG_PATHWAY	Platelet activation	5	0.23
	GOTERM_BP_DIRECT	axon guidance	4	0.23
	KEGG_PATHWAY	Ras signaling pathway	6	0.24
	KEGG_PATHWAY	Circadian entrainment	3	0.26
	KEGG_PATHWAY	Toll-like receptor signaling pathway	3	0.26
	KEGG_PATHWAY	NOD-like receptor signaling pathway	3	0.26
	BIOCARTA	Bioactive Peptide Induced Signaling Pathway	3	0.27
	BIOCARTA	Fc Epsilon Receptor I Signaling in Mast Cells	3	0.27
	KEGG_PATHWAY	Oocyte meiosis	4	0.29
	KEGG_PATHWAY	GnRH signaling pathway	4	0.29
	KEGG_PATHWAY	Progesterone-mediated oocyte maturation	4	0.29
	KEGG_PATHWAY	Long-term potentiation	4	0.29
	GOTERM_BP_DIRECT	Fc-epsilon receptor signaling pathway	4	0.31
	KEGG_PATHWAY	Cholinergic synapse	3	0.31
	KEGG_PATHWAY	Melanoma	3	0.31
	BIOCARTA	Angiotensin II mediated activation of JNK Pathway via Pyk2 dependent signaling	3	0.32
	BIOCARTA	Erk1/Erk2 Mapk Signaling pathway	3	0.32
	BIOCARTA	Multiple antiapoptotic pathways from IGF-1R signaling lead to BAD phosphorylation	3	0.32
	KEGG_PATHWAY	ErbB signaling pathway	5	0.32
	KEGG_PATHWAY	Estrogen signaling pathway	4	0.32
	KEGG_PATHWAY	Hepatitis B	4	0.36
	KEGG_PATHWAY	Bladder cancer	3	0.36
	BIOCARTA	Agrin in Postsynaptic Differentiation	3	0.36
	BIOCARTA	Transcription factor CREB and its extracellular signals	3	0.36
	BIOCARTA	Keratinocyte Differentiation	3	0.36
	KEGG_PATHWAY	cAMP signaling pathway	5	0.38
	KEGG_PATHWAY	Axon guidance	4	0.39
	KEGG_PATHWAY	FoxO signaling pathway	4	0.39
	KEGG_PATHWAY	HIF-1 signaling pathway	4	0.39
	KEGG_PATHWAY	TNF signaling pathway	3	0.41
	KEGG_PATHWAY	Fc epsilon RI signaling pathway	3	0.41
	KEGG_PATHWAY	Pathways in cancer	8	0.41
	KEGG_PATHWAY	Vascular smooth muscle contraction	4	0.43
	BIOCARTA	NFAT and Hypertrophy of the heart (Transcription in the broken heart)	3	0.45
	KEGG_PATHWAY	Osteoclast differentiation	3	0.45
	KEGG_PATHWAY	Melanogenesis	3	0.45
	GOTERM_BP_DIRECT	platelet activation	3	0.47
	BIOCARTA	MAPKinase Signaling Pathway	4	0.5
	KEGG_PATHWAY	MAPK signaling pathway	6	0.53
	KEGG_PATHWAY	VEGF signaling pathway	3	0.54
	KEGG_PATHWAY	Adrenergic signaling in cardiomyocytes	3	0.54
	KEGG_PATHWAY	Shigellosis	3	0.54
	KEGG_PATHWAY	Tuberculosis	3	0.58
	GOTERM_BP_DIRECT	peptidyl-serine phosphorylation	5	0.61
	KEGG_PATHWAY	Sphingolipid signaling pathway	3	0.61
	KEGG_PATHWAY	Choline metabolism in cancer	3	0.61
	KEGG_PATHWAY	Viral carcinogenesis	4	0.65
	KEGG_PATHWAY	Thyroid hormone signaling pathway	5	0.66
	KEGG_PATHWAY	cGMP-PKG signaling pathway	3	0.74
	GOTERM_BP_DIRECT	apoptotic process	8	0.76
	KEGG_PATHWAY	Oxytocin signaling pathway	3	0.81
	INTERPRO	Protein kinase, ATP binding site	8	0.88
Annotation Cluster 16	Enrichment Score: 0.76		Count	P_Value
	UP_SEQ_FEATURE	domain:Ras-associating	4	0.13
	INTERPRO	Ras-association	4	0.13
	SMART	RA	3	0.32
Annotation Cluster 17	Enrichment Score: 0.72		Count	P_Value
	GOTERM_BP_DIRECT	small GTPase mediated signal transduction	7	0.094
	UP_SEQ_FEATURE	domain:Ras-GEF	3	0.18
	INTERPRO	Guanine-nucleotide dissociation stimulator CDC25	3	0.18
	INTERPRO	Ras guanine nucleotide exchange factor, domain	3	0.18
	SMART	RasGEF	3	0.2
	GOTERM_MF_DIRECT	guanyl-nucleotide exchange factor activity	6	0.25
	UP_KEYWORDS	Guanine-nucleotide releasing factor	6	0.37
Annotation Cluster 18	Enrichment Score: 0.7		Count	P_Value
	UP_SEQ_FEATURE	short sequence motif:SH3-binding	5	0.076
	UP_KEYWORDS	SH3-binding	4	0.27
	GOTERM_MF_DIRECT	SH3 domain binding	6	0.38
Annotation Cluster 19	Enrichment Score: 0.6		Count	P_Value
	GOTERM_CC_DIRECT	cell-cell adherens junction	20	0.21
	GOTERM_BP_DIRECT	cell-cell adhesion	17	0.25
	GOTERM_MF_DIRECT	cadherin binding involved in cell-cell adhesion	18	0.29
Annotation Cluster 20	Enrichment Score: 0.54		Count	P_Value
	UP_SEQ_FEATURE	domain:Arf-GAP	3	0.28
	INTERPRO	Arf GTPase activating protein	3	0.28
	SMART	ArfGap	3	0.32
Annotation Cluster 21	Enrichment Score: 0.46		Count	P_Value
	UP_KEYWORDS	Ion transport	6	0.19
	KEGG_PATHWAY	Pancreatic secretion	3	0.31
	KEGG_PATHWAY	Salivary secretion	3	0.36
	GOTERM_CC_DIRECT	integral component of plasma membrane	7	0.67
Annotation Cluster 22	Enrichment Score: 0.42		Count	P_Value
	GOTERM_CC_DIRECT	kinetochore	5	0.2
	UP_KEYWORDS	Kinetochore	5	0.31
	UP_KEYWORDS	Chromosome	13	0.48
	GOTERM_CC_DIRECT	condensed chromosome kinetochore	4	0.49
	UP_KEYWORDS	Centromere	5	0.53
Annotation Cluster 23	Enrichment Score: 0.38		Count	P_Value
	GOTERM_BP_DIRECT	ERK1 and ERK2 cascade	3	0.23
	BIOCARTA	Mechanism of Gene Regulation by Peroxisome Proliferators via PPARa(alpha)	3	0.49
	KEGG_PATHWAY	Thyroid hormone signaling pathway	5	0.66
Annotation Cluster 24	Enrichment Score: 0.37		Count	P_Value
	GOTERM_BP_DIRECT	transcription, DNA-templated	36	0.37
	UP_KEYWORDS	Transcription	44	0.38
	UP_KEYWORDS	Transcription regulation	42	0.43
	UP_KEYWORDS	DNA-binding	30	0.44
	GOTERM_BP_DIRECT	regulation of transcription, DNA-templated	24	0.54
Annotation Cluster 25	Enrichment Score: 0.35		Count	P_Value
	UP_SEQ_FEATURE	domain:G-patch	3	0.43
	INTERPRO	G-patch domain	3	0.43
	SMART	G_patch	3	0.48
Annotation Cluster 26	Enrichment Score: 0.34		Count	P_Value
	UP_KEYWORDS	Synapse	6	0.26
	GOTERM_CC_DIRECT	dendritic spine	4	0.42
	UP_KEYWORDS	Postsynaptic cell membrane	3	0.47
	GOTERM_CC_DIRECT	postsynaptic density	5	0.59
	GOTERM_CC_DIRECT	postsynaptic membrane	3	0.64
Annotation Cluster 27	Enrichment Score: 0.34		Count	P_Value
	UP_SEQ_FEATURE	repeat:1	6	0.29
	UP_SEQ_FEATURE	repeat:4	4	0.34
	UP_SEQ_FEATURE	repeat:3	5	0.38
	UP_SEQ_FEATURE	repeat:2	5	0.47
	UP_SEQ_FEATURE	repeat:8	3	0.56
	UP_SEQ_FEATURE	repeat:5	3	0.56
	UP_SEQ_FEATURE	repeat:7	3	0.6
	UP_SEQ_FEATURE	repeat:6	3	0.6
Annotation Cluster 28	Enrichment Score: 0.34		Count	P_Value
	KEGG_PATHWAY	Prolactin signaling pathway	5	0.017
	KEGG_PATHWAY	B cell receptor signaling pathway	5	0.026
	KEGG_PATHWAY	Endometrial cancer	5	0.085
	KEGG_PATHWAY	Prostate cancer	6	0.091
	KEGG_PATHWAY	T cell receptor signaling pathway	5	0.13
	KEGG_PATHWAY	Colorectal cancer	4	0.21
	KEGG_PATHWAY	Neurotrophin signaling pathway	6	0.21
	KEGG_PATHWAY	ErbB signaling pathway	5	0.32
	GOTERM_MF_DIRECT	kinase activity	8	0.36
	KEGG_PATHWAY	Axon guidance	4	0.39
	BIOCARTA	NFAT and Hypertrophy of the heart (Transcription in the broken heart)	3	0.45
	KEGG_PATHWAY	Melanogenesis	3	0.45
	GOTERM_BP_DIRECT	intracellular signal transduction	10	0.59
	GOTERM_BP_DIRECT	peptidyl-serine phosphorylation	5	0.61
	INTERPRO	Serine/threonine-protein kinase, active site	9	0.66
	GOTERM_MF_DIRECT	protein serine/threonine kinase activity	9	0.82
	UP_SEQ_FEATURE	domain:Protein kinase	10	0.84
	INTERPRO	Protein kinase-like domain	11	0.86
	UP_KEYWORDS	Serine/threonine-protein kinase	9	0.86
	INTERPRO	Protein kinase, catalytic domain	10	0.87
	SMART	S_TKc	9	0.88
	INTERPRO	Protein kinase, ATP binding site	8	0.88
	UP_KEYWORDS	Kinase	14	0.89
	UP_SEQ_FEATURE	active site:Proton acceptor	10	0.92
	UP_KEYWORDS	Transferase	21	0.93
	GOTERM_BP_DIRECT	protein phosphorylation	8	0.93
	UP_SEQ_FEATURE	nucleotide phosphate-binding region:ATP	19	0.93
	UP_SEQ_FEATURE	binding site:ATP	10	0.94
	GOTERM_MF_DIRECT	protein kinase activity	6	0.96
	GOTERM_BP_DIRECT	protein autophosphorylation	3	0.97
	GOTERM_MF_DIRECT	ATP binding	23	0.98
	UP_KEYWORDS	ATP-binding	22	0.98
	UP_KEYWORDS	Nucleotide-binding	23	0.99
Annotation Cluster 29	Enrichment Score: 0.3		Count	P_Value
	INTERPRO	Zinc finger, PHD-type	6	0.4
	INTERPRO	Zinc finger, RING/FYVE/PHD-type	11	0.48
	SMART	PHD	6	0.49
	UP_SEQ_FEATURE	zinc finger region:PHD-type	4	0.49
	INTERPRO	Zinc finger, PHD-finger	5	0.56
	INTERPRO	Zinc finger, FYVE/PHD-type	6	0.65
Annotation Cluster 30	Enrichment Score: 0.3		Count	P_Value
	GOTERM_MF_DIRECT	ubiquitin-protein transferase activity	6	0.28
	KEGG_PATHWAY	Ubiquitin mediated proteolysis	4	0.43
	GOTERM_BP_DIRECT	protein ubiquitination involved in ubiquitin-dependent protein catabolic process	4	0.46
	INTERPRO	Zinc finger, RING-type	6	0.48
	UP_KEYWORDS	Ubl conjugation pathway	10	0.52
	GOTERM_MF_DIRECT	ligase activity	5	0.67
	UP_KEYWORDS	Ligase	4	0.94
Annotation Cluster 31	Enrichment Score: 0.29		Count	P_Value
	INTERPRO	Diacylglycerol/phorbol-ester binding	3	0.33
	INTERPRO	Protein kinase C-like, phorbol ester/diacylglycerol binding	4	0.56
	GOTERM_BP_DIRECT	intracellular signal transduction	10	0.59
	SMART	C1	4	0.63
Annotation Cluster 32	Enrichment Score: 0.27		Count	P_Value
	UP_SEQ_FEATURE	repeat:ANK 5	4	0.38
	UP_SEQ_FEATURE	repeat:ANK 4	4	0.52
	UP_SEQ_FEATURE	repeat:ANK 1	5	0.53
	UP_SEQ_FEATURE	repeat:ANK 2	5	0.53
	UP_KEYWORDS	ANK repeat	5	0.55
	INTERPRO	Ankyrin repeat	5	0.56
	INTERPRO	Ankyrin repeat-containing domain	5	0.56
	SMART	ANK	5	0.58
	UP_SEQ_FEATURE	repeat:ANK 3	4	0.62
Annotation Cluster 33	Enrichment Score: 0.27		Count	P_Value
	INTERPRO	Zinc finger, RING/FYVE/PHD-type	11	0.48
	INTERPRO	Zinc finger, RING-type	6	0.48
	SMART	RING	5	0.66
Annotation Cluster 34	Enrichment Score: 0.23		Count	P_Value
	GOTERM_BP_DIRECT	cell division	10	0.45
	GOTERM_BP_DIRECT	mitotic nuclear division	8	0.52
	UP_KEYWORDS	Mitosis	8	0.54
	UP_KEYWORDS	Cell cycle	15	0.72
	UP_KEYWORDS	Cell division	9	0.75
Annotation Cluster 35	Enrichment Score: 0.21		Count	P_Value
	GOTERM_MF_DIRECT	lysine-acetylated histone binding	3	0.32
	UP_KEYWORDS	Bromodomain	3	0.73
	INTERPRO	Bromodomain	3	0.75
	SMART	BROMO	3	0.8
Annotation Cluster 36	Enrichment Score: 0.21		Count	P_Value
	UP_KEYWORDS	Membrane	64	0.4
	UP_KEYWORDS	Transmembrane helix	27	0.59
	UP_KEYWORDS	Transmembrane	27	0.61
	UP_SEQ_FEATURE	transmembrane region	21	0.66
	GOTERM_CC_DIRECT	integral component of membrane	24	0.74
	UP_SEQ_FEATURE	topological domain:Cytoplasmic	12	0.78
Annotation Cluster 37	Enrichment Score: 0.2		Count	P_Value
	INTERPRO	Variant SH3	4	0.31
	UP_SEQ_FEATURE	domain:SH3	5	0.66
	INTERPRO	Src homology-3 domain	6	0.73
	UP_KEYWORDS	SH3 domain	6	0.75
	SMART	SH3	5	0.87
Annotation Cluster 38	Enrichment Score: 0.19		Count	P_Value
	UP_SEQ_FEATURE	domain:SH2	3	0.6
	UP_KEYWORDS	SH2 domain	3	0.67
	INTERPRO	SH2 domain	3	0.7
Annotation Cluster 39	Enrichment Score: 0.18		Count	P_Value
	INTERPRO	C2 calcium-dependent membrane targeting	5	0.5
	UP_SEQ_FEATURE	domain:C2	3	0.7
	SMART	C2	3	0.84
Annotation Cluster 40	Enrichment Score: 0.18		Count	P_Value
	GOTERM_BP_DIRECT	negative regulation of canonical Wnt signaling pathway	4	0.49
	UP_KEYWORDS	Wnt signaling pathway	3	0.75
	GOTERM_BP_DIRECT	Wnt signaling pathway	3	0.8
Annotation Cluster 41	Enrichment Score: 0.18		Count	P_Value
	GOTERM_CC_DIRECT	catalytic step 2 spliceosome	5	0.44
	UP_KEYWORDS	Spliceosome	6	0.53
	GOTERM_BP_DIRECT	mRNA splicing, via spliceosome	9	0.68
	GOTERM_CC_DIRECT	spliceosomal complex	4	0.75
	UP_KEYWORDS	mRNA splicing	9	0.82
	UP_KEYWORDS	mRNA processing	10	0.91
Annotation Cluster 42	Enrichment Score: 0.16		Count	P_Value
	GOTERM_MF_DIRECT	microtubule motor activity	3	0.55
	GOTERM_BP_DIRECT	microtubule-based movement	3	0.64
	UP_KEYWORDS	Motor protein	3	0.73
	GOTERM_MF_DIRECT	ATPase activity	3	0.91
Annotation Cluster 43	Enrichment Score: 0.11		Count	P_Value
	INTERPRO	WD40-repeat-containing domain	7	0.56
	INTERPRO	WD40/YVTN repeat-like-containing domain	7	0.56
	UP_SEQ_FEATURE	repeat:WD 7	3	0.78
	UP_KEYWORDS	WD repeat	5	0.78
	UP_SEQ_FEATURE	repeat:WD 3	5	0.78
	UP_SEQ_FEATURE	repeat:WD 1	5	0.78
	UP_SEQ_FEATURE	repeat:WD 2	5	0.78
	UP_SEQ_FEATURE	repeat:WD 5	4	0.87
	UP_SEQ_FEATURE	repeat:WD 6	3	0.88
	UP_SEQ_FEATURE	repeat:WD 4	4	0.89
	INTERPRO	WD40 repeat	4	0.89
	SMART	WD40	4	0.92
Annotation Cluster 44	Enrichment Score: 0.11		Count	P_Value
	UP_KEYWORDS	Disulfide bond	8	0.69
	UP_KEYWORDS	Glycoprotein	13	0.71
	GOTERM_CC_DIRECT	endoplasmic reticulum membrane	7	0.74
	UP_SEQ_FEATURE	signal peptide	6	0.77
	UP_SEQ_FEATURE	topological domain:Cytoplasmic	12	0.78
	GOTERM_CC_DIRECT	cell surface	4	0.81
	UP_SEQ_FEATURE	topological domain:Extracellular	8	0.85
	UP_SEQ_FEATURE	disulfide bond	5	0.85
	UP_SEQ_FEATURE	glycosylation site:N-linked (GlcNAc...)	9	0.88
Annotation Cluster 45	Enrichment Score: 0.08		Count	P_Value
	INTERPRO	SNF2-related	3	0.63
	GOTERM_MF_DIRECT	helicase activity	4	0.66
	UP_SEQ_FEATURE	domain:Helicase ATP-binding	4	0.84
	UP_SEQ_FEATURE	domain:Helicase C-terminal	4	0.84
	INTERPRO	Helicase, superfamily 1/2, ATP-binding domain	4	0.84
	INTERPRO	Helicase, C-terminal	4	0.84
	SMART	DEXDc	4	0.88
	SMART	HELICc	4	0.88
	UP_KEYWORDS	Helicase	4	0.92
	UP_KEYWORDS	Hydrolase	9	1
Annotation Cluster 46	Enrichment Score: 0.03		Count	P_Value
	INTERPRO	Zinc finger, C2H2	5	0.86
	INTERPRO	Zinc finger, C2H2-like	3	0.96
	SMART	ZnF_C2H2	3	0.97
Annotation Cluster 47	Enrichment Score: 0.02		Count	P_Value
	GOTERM_BP_DIRECT	RNA splicing	5	0.91
	UP_SEQ_FEATURE	domain:RRM 1	3	0.92
	UP_SEQ_FEATURE	domain:RRM 2	3	0.92
	INTERPRO	RNA recognition motif domain	5	0.98
	INTERPRO	Nucleotide-binding, alpha-beta plait	5	1
	SMART	RRM	4	1
	GOTERM_MF_DIRECT	nucleotide binding	5	1

## Sheet: Cluster_3
Annotation Cluster 1	Enrichment Score: 2.64		Count	P_Value
	UP_KEYWORDS	Postsynaptic cell membrane	7	0.00012
	UP_KEYWORDS	Cell junction	19	0.00029
	GOTERM_CC_DIRECT	postsynaptic membrane	7	0.00088
	GOTERM_CC_DIRECT	postsynaptic density	9	0.002
	UP_KEYWORDS	Synapse	8	0.0035
	GOTERM_CC_DIRECT	cell junction	9	0.03
	GOTERM_CC_DIRECT	dendritic spine	5	0.047
Annotation Cluster 2	Enrichment Score: 2.12		Count	P_Value
	UP_SEQ_FEATURE	domain:PDZ	8	0.0028
	SMART	PDZ	8	0.0073
	INTERPRO	PDZ domain	8	0.0098
	GOTERM_BP_DIRECT	regulation of dendritic spine morphogenesis	3	0.016
Annotation Cluster 3	Enrichment Score: 1.09		Count	P_Value
	UP_SEQ_FEATURE	repeat:ANK 6	5	0.011
	UP_SEQ_FEATURE	repeat:ANK 4	6	0.02
	UP_SEQ_FEATURE	repeat:ANK 3	6	0.034
	UP_SEQ_FEATURE	repeat:ANK 5	5	0.038
	SMART	ANK	6	0.066
	UP_SEQ_FEATURE	repeat:ANK 2	6	0.07
	UP_SEQ_FEATURE	repeat:ANK 1	6	0.07
	UP_KEYWORDS	ANK repeat	6	0.078
	INTERPRO	Ankyrin repeat	6	0.079
	INTERPRO	Ankyrin repeat-containing domain	6	0.079
	SMART	SAM	3	0.46
	INTERPRO	Sterile alpha motif domain	3	0.55
	INTERPRO	Sterile alpha motif/pointed domain	3	0.66
Annotation Cluster 4	Enrichment Score: 1.04		Count	P_Value
	UP_KEYWORDS	Calcium	8	0.031
	INTERPRO	EF-Hand 1, calcium-binding site	4	0.075
	GOTERM_MF_DIRECT	calcium ion binding	6	0.1
	INTERPRO	EF-hand domain	4	0.11
	INTERPRO	EF-hand-like domain	4	0.24
Annotation Cluster 5	Enrichment Score: 0.82		Count	P_Value
	GOTERM_BP_DIRECT	protein autophosphorylation	8	0.024
	SMART	S_TKc	12	0.037
	INTERPRO	Protein kinase, catalytic domain	13	0.05
	UP_KEYWORDS	Serine/threonine-protein kinase	12	0.052
	BIOCARTA	MAPKinase Signaling Pathway	5	0.066
	INTERPRO	Serine/threonine-protein kinase, active site	10	0.072
	UP_SEQ_FEATURE	domain:Protein kinase	12	0.081
	UP_SEQ_FEATURE	active site:Proton acceptor	13	0.084
	INTERPRO	Protein kinase-like domain	13	0.084
	UP_SEQ_FEATURE	binding site:ATP	13	0.11
	GOTERM_MF_DIRECT	protein serine/threonine kinase activity	10	0.15
	GOTERM_MF_DIRECT	ATP binding	23	0.21
	UP_KEYWORDS	Kinase	14	0.21
	INTERPRO	Protein kinase, ATP binding site	9	0.24
	UP_KEYWORDS	ATP-binding	22	0.25
	UP_SEQ_FEATURE	nucleotide phosphate-binding region:ATP	18	0.26
	GOTERM_MF_DIRECT	protein kinase activity	8	0.29
	UP_KEYWORDS	Nucleotide-binding	23	0.35
	KEGG_PATHWAY	MAPK signaling pathway	4	0.45
	UP_KEYWORDS	Transferase	17	0.5
	GOTERM_BP_DIRECT	protein phosphorylation	7	0.6
	GOTERM_MF_DIRECT	kinase activity	4	0.7
Annotation Cluster 6	Enrichment Score: 0.82		Count	P_Value
	GOTERM_BP_DIRECT	intracellular signal transduction	11	0.038
	UP_SEQ_FEATURE	zinc finger region:Phorbol-ester/DAG-type	4	0.09
	INTERPRO	Protein kinase C-like, phorbol ester/diacylglycerol binding	4	0.24
	SMART	C1	4	0.26
	GOTERM_CC_DIRECT	intracellular	11	0.38
Annotation Cluster 7	Enrichment Score: 0.74		Count	P_Value
	BIOCARTA	VEGF, Hypoxia, and Angiogenesis	3	0.13
	GOTERM_BP_DIRECT	positive regulation of angiogenesis	3	0.2
	KEGG_PATHWAY	VEGF signaling pathway	3	0.23
Annotation Cluster 8	Enrichment Score: 0.68		Count	P_Value
	UP_SEQ_FEATURE	domain:Rap-GAP	3	0.074
	INTERPRO	Rap GTPase activating proteins domain	3	0.074
	UP_KEYWORDS	GTPase activation	8	0.088
	GOTERM_MF_DIRECT	GTPase activator activity	9	0.097
	GOTERM_BP_DIRECT	regulation of small GTPase mediated signal transduction	6	0.11
	UP_SEQ_FEATURE	domain:Rho-GAP	3	0.44
	INTERPRO	Rho GTPase-activating protein domain	3	0.45
	SMART	RhoGAP	3	0.46
	GOTERM_BP_DIRECT	positive regulation of GTPase activity	8	0.54
	INTERPRO	Rho GTPase activation protein	3	0.62
Annotation Cluster 9	Enrichment Score: 0.63		Count	P_Value
	GOTERM_CC_DIRECT	microtubule	8	0.11
	UP_KEYWORDS	Microtubule	7	0.15
	GOTERM_MF_DIRECT	microtubule binding	3	0.78
Annotation Cluster 10	Enrichment Score: 0.63		Count	P_Value
	UP_SEQ_FEATURE	repeat:TPR 3	4	0.14
	UP_SEQ_FEATURE	repeat:TPR 2	4	0.18
	UP_SEQ_FEATURE	repeat:TPR 1	4	0.18
	UP_KEYWORDS	TPR repeat	4	0.2
	INTERPRO	Tetratricopeptide repeat-containing domain	4	0.2
	INTERPRO	Tetratricopeptide-like helical	4	0.33
	INTERPRO	Tetratricopeptide repeat	3	0.39
	SMART	TPR	3	0.4
Annotation Cluster 11	Enrichment Score: 0.62		Count	P_Value
	UP_SEQ_FEATURE	domain:AGC-kinase C-terminal	4	0.14
	INTERPRO	AGC-kinase, C-terminal	4	0.14
	GOTERM_MF_DIRECT	magnesium ion binding	5	0.19
	SMART	S_TK_X	3	0.37
	UP_KEYWORDS	Magnesium	6	0.54
Annotation Cluster 12	Enrichment Score: 0.62		Count	P_Value
	GOTERM_CC_DIRECT	mediator complex	3	0.15
	GOTERM_MF_DIRECT	RNA polymerase II transcription cofactor activity	3	0.18
	GOTERM_BP_DIRECT	transcription initiation from RNA polymerase II promoter	3	0.51
Annotation Cluster 13	Enrichment Score: 0.58		Count	P_Value
	BIOCARTA	Fc Epsilon Receptor I Signaling in Mast Cells	3	0.13
	KEGG_PATHWAY	ErbB signaling pathway	4	0.18
	KEGG_PATHWAY	T cell receptor signaling pathway	3	0.28
	GOTERM_BP_DIRECT	Fc-epsilon receptor signaling pathway	3	0.32
	GOTERM_MF_DIRECT	protein kinase binding	7	0.6
Annotation Cluster 14	Enrichment Score: 0.58		Count	P_Value
	UP_SEQ_FEATURE	topological domain:Extracellular	11	0.049
	UP_SEQ_FEATURE	glycosylation site:N-linked (GlcNAc...)	12	0.062
	GOTERM_CC_DIRECT	integral component of plasma membrane	8	0.1
	UP_SEQ_FEATURE	topological domain:Cytoplasmic	12	0.16
	UP_KEYWORDS	Glycoprotein	12	0.18
	UP_SEQ_FEATURE	signal peptide	6	0.32
	GOTERM_CC_DIRECT	integral component of membrane	18	0.37
	UP_SEQ_FEATURE	transmembrane region	15	0.4
	UP_KEYWORDS	Transmembrane helix	18	0.44
	UP_KEYWORDS	Transmembrane	18	0.46
	UP_KEYWORDS	Signal	8	0.52
	UP_KEYWORDS	Disulfide bond	5	0.71
	UP_SEQ_FEATURE	disulfide bond	3	0.88
Annotation Cluster 15	Enrichment Score: 0.44		Count	P_Value
	INTERPRO	Pleckstrin homology-like domain	12	0.15
	INTERPRO	C2 calcium-dependent membrane targeting	5	0.17
	SMART	C2	4	0.26
	UP_SEQ_FEATURE	domain:C2	3	0.42
	INTERPRO	Pleckstrin homology domain	5	0.64
	SMART	PH	5	0.64
	UP_SEQ_FEATURE	domain:PH	4	0.74
Annotation Cluster 16	Enrichment Score: 0.41		Count	P_Value
	UP_KEYWORDS	LIM domain	3	0.39
	INTERPRO	Zinc finger, LIM-type	3	0.39
	SMART	LIM	3	0.4
Annotation Cluster 17	Enrichment Score: 0.35		Count	P_Value
	INTERPRO	Variant SH3	3	0.33
	SMART	SH3	5	0.44
	INTERPRO	Src homology-3 domain	5	0.49
	UP_SEQ_FEATURE	domain:SH3	4	0.5
	UP_KEYWORDS	SH3 domain	5	0.51
Annotation Cluster 18	Enrichment Score: 0.35		Count	P_Value
	UP_KEYWORDS	Metal-binding	33	0.17
	GOTERM_MF_DIRECT	metal ion binding	15	0.49
	UP_KEYWORDS	Zinc	21	0.63
	UP_KEYWORDS	Zinc-finger	16	0.77
Annotation Cluster 19	Enrichment Score: 0.32		Count	P_Value
	INTERPRO	Zinc finger, PHD-type, conserved site	4	0.36
	INTERPRO	Zinc finger, FYVE/PHD-type	5	0.42
	INTERPRO	Zinc finger, PHD-finger	4	0.42
	INTERPRO	Zinc finger, PHD-type	4	0.46
	UP_SEQ_FEATURE	zinc finger region:PHD-type	3	0.47
	SMART	PHD	4	0.48
	INTERPRO	Zinc finger, RING/FYVE/PHD-type	5	0.84
Annotation Cluster 20	Enrichment Score: 0.14		Count	P_Value
	GOTERM_BP_DIRECT	RNA splicing	5	0.54
	UP_KEYWORDS	mRNA splicing	6	0.75
	GOTERM_BP_DIRECT	mRNA processing	4	0.77
	UP_KEYWORDS	Spliceosome	3	0.8
	UP_KEYWORDS	mRNA processing	7	0.8
Annotation Cluster 21	Enrichment Score: 0.13		Count	P_Value
	GOTERM_MF_DIRECT	sequence-specific DNA binding	5	0.42
	UP_KEYWORDS	Repressor	8	0.84
	GOTERM_BP_DIRECT	negative regulation of transcription from RNA polymerase II promoter	7	0.89
	GOTERM_MF_DIRECT	transcription factor activity, sequence-specific DNA binding	3	0.99
Annotation Cluster 22	Enrichment Score: 0.1		Count	P_Value
	GOTERM_BP_DIRECT	protein transport	4	0.68
	UP_KEYWORDS	Transport	11	0.81
	UP_KEYWORDS	Protein transport	5	0.88
Annotation Cluster 23	Enrichment Score: 0.1		Count	P_Value
	UP_KEYWORDS	Transcription	23	0.77
	UP_KEYWORDS	Transcription regulation	22	0.79
	GOTERM_BP_DIRECT	transcription, DNA-templated	17	0.84
Annotation Cluster 24	Enrichment Score: 0.07		Count	P_Value
	GOTERM_CC_DIRECT	cell-cell adherens junction	9	0.76
	GOTERM_MF_DIRECT	cadherin binding involved in cell-cell adhesion	7	0.9
	GOTERM_BP_DIRECT	cell-cell adhesion	6	0.91
Annotation Cluster 25	Enrichment Score: 0.02		Count	P_Value
	GOTERM_MF_DIRECT	nucleotide binding	5	0.91
	INTERPRO	Nucleotide-binding, alpha-beta plait	4	0.96
	SMART	RRM	3	0.97
	INTERPRO	RNA recognition motif domain	3	0.98
	GOTERM_MF_DIRECT	nucleic acid binding	5	0.99
	UP_KEYWORDS	RNA-binding	7	0.99

## Sheet: Cluster_4
Annotation Cluster 1	Enrichment Score: 2.3		Count	P_Value
	GOTERM_CC_DIRECT	cell-cell adherens junction	30	0.0024
	GOTERM_BP_DIRECT	cell-cell adhesion	26	0.0048
	GOTERM_MF_DIRECT	cadherin binding involved in cell-cell adhesion	27	0.011
Annotation Cluster 2	Enrichment Score: 2.26		Count	P_Value
	UP_KEYWORDS	Endocytosis	14	5e-06
	GOTERM_CC_DIRECT	clathrin-coated pit	5	0.043
	UP_KEYWORDS	Coated pit	5	0.044
	GOTERM_CC_DIRECT	clathrin-coated vesicle	4	0.095
Annotation Cluster 3	Enrichment Score: 2.02		Count	P_Value
	GOTERM_CC_DIRECT	postsynaptic density	13	0.00066
	GOTERM_CC_DIRECT	postsynaptic membrane	7	0.019
	UP_KEYWORDS	Postsynaptic cell membrane	6	0.02
	UP_KEYWORDS	Synapse	9	0.031
Annotation Cluster 4	Enrichment Score: 1.67		Count	P_Value
	INTERPRO	Src homology-3 domain	14	0.0091
	UP_KEYWORDS	SH3 domain	14	0.012
	INTERPRO	Variant SH3	7	0.013
	UP_SEQ_FEATURE	domain:SH3	11	0.018
	SMART	SH3	10	0.18
Annotation Cluster 5	Enrichment Score: 1.67		Count	P_Value
	SMART	PDZ	12	0.0029
	INTERPRO	PDZ domain	12	0.0031
	UP_SEQ_FEATURE	domain:PDZ	8	0.07
	GOTERM_CC_DIRECT	apical plasma membrane	7	0.34
Annotation Cluster 6	Enrichment Score: 1.22		Count	P_Value
	UP_KEYWORDS	Tight junction	7	0.019
	UP_SEQ_FEATURE	domain:PDZ 2	4	0.043
	UP_SEQ_FEATURE	domain:PDZ 1	4	0.043
	KEGG_PATHWAY	Tight junction	5	0.067
	GOTERM_CC_DIRECT	bicellular tight junction	7	0.069
	GOTERM_BP_DIRECT	establishment of endothelial intestinal barrier	3	0.1
	UP_SEQ_FEATURE	domain:PDZ 3	3	0.16
Annotation Cluster 7	Enrichment Score: 1.2		Count	P_Value
	GOTERM_BP_DIRECT	positive regulation of GTPase activity	22	0.015
	UP_KEYWORDS	GTPase activation	14	0.021
	GOTERM_MF_DIRECT	GTPase activator activity	16	0.026
	INTERPRO	Rho GTPase activation protein	8	0.065
	INTERPRO	Rho GTPase-activating protein domain	6	0.12
	UP_SEQ_FEATURE	domain:Rho-GAP	6	0.13
	SMART	RhoGAP	6	0.15
	GOTERM_BP_DIRECT	regulation of small GTPase mediated signal transduction	8	0.22
Annotation Cluster 8	Enrichment Score: 1.18		Count	P_Value
	UP_KEYWORDS	Signal	24	0.0019
	UP_KEYWORDS	Receptor	17	0.0022
	UP_SEQ_FEATURE	signal peptide	15	0.006
	UP_SEQ_FEATURE	disulfide bond	13	0.022
	UP_KEYWORDS	Disulfide bond	15	0.047
	UP_SEQ_FEATURE	glycosylation site:N-linked (GlcNAc...)	19	0.056
	UP_KEYWORDS	Glycoprotein	22	0.062
	UP_SEQ_FEATURE	topological domain:Extracellular	16	0.087
	GOTERM_CC_DIRECT	integral component of plasma membrane	11	0.19
	UP_KEYWORDS	Transmembrane helix	33	0.35
	UP_KEYWORDS	Transmembrane	33	0.37
	UP_SEQ_FEATURE	topological domain:Cytoplasmic	17	0.39
	GOTERM_CC_DIRECT	integral component of membrane	30	0.47
	UP_SEQ_FEATURE	transmembrane region	22	0.78
Annotation Cluster 9	Enrichment Score: 1.04		Count	P_Value
	UP_SEQ_FEATURE	domain:PH	12	0.076
	INTERPRO	Pleckstrin homology domain	13	0.08
	SMART	PH	13	0.11
	INTERPRO	Pleckstrin homology-like domain	20	0.11
Annotation Cluster 10	Enrichment Score: 0.98		Count	P_Value
	INTERPRO	Vacuolar sorting protein 9	3	0.1
	UP_SEQ_FEATURE	domain:VPS9	3	0.1
	SMART	VPS9	3	0.11
Annotation Cluster 11	Enrichment Score: 0.8		Count	P_Value
	INTERPRO	FCH domain	3	0.15
	UP_SEQ_FEATURE	domain:FCH	3	0.16
	SMART	FCH	3	0.17
Annotation Cluster 12	Enrichment Score: 0.74		Count	P_Value
	INTERPRO	SNF2-related	6	0.065
	UP_SEQ_FEATURE	domain:Chromo 1	4	0.097
	INTERPRO	Helicase, C-terminal	9	0.098
	INTERPRO	Helicase, superfamily 1/2, ATP-binding domain	9	0.098
	UP_SEQ_FEATURE	domain:Helicase ATP-binding	9	0.11
	UP_SEQ_FEATURE	domain:Helicase C-terminal	9	0.11
	INTERPRO	Chromo domain/shadow	5	0.13
	SMART	DEXDc	9	0.13
	SMART	HELICc	9	0.13
	SMART	CHROMO	5	0.15
	UP_SEQ_FEATURE	domain:Chromo 2	3	0.16
	GOTERM_BP_DIRECT	ATP-dependent chromatin remodeling	5	0.16
	UP_SEQ_FEATURE	short sequence motif:DEAH box	5	0.19
	INTERPRO	Chromo domain	4	0.2
	UP_KEYWORDS	Helicase	9	0.25
	GOTERM_BP_DIRECT	DNA duplex unwinding	5	0.26
	INTERPRO	Chromo domain-like	4	0.28
	GOTERM_MF_DIRECT	helicase activity	6	0.32
	UP_KEYWORDS	Chromatin regulator	14	0.48
	INTERPRO	P-loop containing nucleoside triphosphate hydrolase	17	0.55
	UP_KEYWORDS	Hydrolase	17	0.89
Annotation Cluster 13	Enrichment Score: 0.68		Count	P_Value
	GOTERM_BP_DIRECT	signal transduction by protein phosphorylation	5	0.084
	INTERPRO	Serine-threonine/tyrosine-protein kinase catalytic domain	5	0.28
	INTERPRO	Protein kinase, ATP binding site	13	0.4
Annotation Cluster 14	Enrichment Score: 0.63		Count	P_Value
	INTERPRO	Activin type II/Transforming growth factor-beta II receptor	3	0.055
	GOTERM_BP_DIRECT	signal transduction by protein phosphorylation	5	0.084
	UP_KEYWORDS	Manganese	4	0.37
	GOTERM_MF_DIRECT	receptor signaling protein serine/threonine kinase activity	4	0.41
	UP_KEYWORDS	Magnesium	5	0.99
Annotation Cluster 15	Enrichment Score: 0.62		Count	P_Value
	UP_SEQ_FEATURE	lipid moiety-binding region:S-palmitoyl cysteine	5	0.083
	UP_SEQ_FEATURE	lipid moiety-binding region:N-myristoyl glycine	4	0.37
	UP_KEYWORDS	Palmitate	5	0.43
Annotation Cluster 16	Enrichment Score: 0.55		Count	P_Value
	INTERPRO	Zinc finger, LIM-type	5	0.21
	UP_KEYWORDS	LIM domain	5	0.22
	SMART	LIM	5	0.25
	UP_SEQ_FEATURE	domain:LIM zinc-binding 3	3	0.27
	UP_SEQ_FEATURE	domain:LIM zinc-binding 2	3	0.38
	UP_SEQ_FEATURE	domain:LIM zinc-binding 1	3	0.38
Annotation Cluster 17	Enrichment Score: 0.55		Count	P_Value
	UP_SEQ_FEATURE	repeat:HEAT 7	3	0.16
	UP_SEQ_FEATURE	repeat:HEAT 6	3	0.21
	UP_SEQ_FEATURE	repeat:HEAT 4	4	0.25
	UP_SEQ_FEATURE	repeat:HEAT 3	4	0.29
	UP_SEQ_FEATURE	repeat:HEAT 1	4	0.37
	UP_SEQ_FEATURE	repeat:HEAT 2	4	0.37
	UP_SEQ_FEATURE	repeat:HEAT 5	3	0.44
Annotation Cluster 18	Enrichment Score: 0.54		Count	P_Value
	UP_SEQ_FEATURE	repeat:ARM 10	3	0.1
	UP_SEQ_FEATURE	repeat:ARM 9	3	0.21
	UP_SEQ_FEATURE	repeat:ARM 8	3	0.27
	UP_SEQ_FEATURE	repeat:ARM 6	3	0.27
	UP_SEQ_FEATURE	repeat:ARM 7	3	0.27
	UP_SEQ_FEATURE	repeat:ARM 5	3	0.33
	UP_SEQ_FEATURE	repeat:ARM 4	3	0.33
	UP_SEQ_FEATURE	repeat:ARM 1	3	0.33
	SMART	ARM	3	0.35
	INTERPRO	Armadillo	3	0.37
	UP_SEQ_FEATURE	repeat:ARM 3	3	0.38
	UP_SEQ_FEATURE	repeat:ARM 2	3	0.38
Annotation Cluster 19	Enrichment Score: 0.54		Count	P_Value
	UP_KEYWORDS	Calmodulin-binding	7	0.14
	GOTERM_MF_DIRECT	calmodulin binding	7	0.28
	UP_SEQ_FEATURE	region of interest:Calmodulin-binding	3	0.58
Annotation Cluster 20	Enrichment Score: 0.52		Count	P_Value
	GOTERM_MF_DIRECT	G-protein coupled receptor activity	3	0.21
	UP_KEYWORDS	G-protein coupled receptor	3	0.21
	GOTERM_BP_DIRECT	G-protein coupled receptor signaling pathway	4	0.42
	UP_KEYWORDS	Transducer	3	0.44
Annotation Cluster 21	Enrichment Score: 0.5		Count	P_Value
	GOTERM_BP_DIRECT	negative regulation of canonical Wnt signaling pathway	6	0.16
	UP_KEYWORDS	Wnt signaling pathway	5	0.33
	GOTERM_BP_DIRECT	Wnt signaling pathway	4	0.64
Annotation Cluster 22	Enrichment Score: 0.49		Count	P_Value
	UP_SEQ_FEATURE	repeat:ANK 2	7	0.24
	UP_SEQ_FEATURE	repeat:ANK 1	7	0.24
	UP_SEQ_FEATURE	repeat:ANK 6	4	0.25
	INTERPRO	Ankyrin repeat-containing domain	7	0.25
	INTERPRO	Ankyrin repeat	7	0.25
	UP_KEYWORDS	ANK repeat	7	0.26
	UP_SEQ_FEATURE	repeat:ANK 7	3	0.33
	SMART	ANK	6	0.43
	UP_SEQ_FEATURE	repeat:ANK 5	4	0.46
	UP_SEQ_FEATURE	repeat:ANK 3	5	0.47
	UP_SEQ_FEATURE	repeat:ANK 4	4	0.61
Annotation Cluster 23	Enrichment Score: 0.47		Count	P_Value
	INTERPRO	SNF2-related	6	0.065
	GOTERM_BP_DIRECT	ATP-dependent chromatin remodeling	5	0.16
	GOTERM_BP_DIRECT	covalent chromatin modification	8	0.31
	GOTERM_MF_DIRECT	RNA polymerase II distal enhancer sequence-specific DNA binding	4	0.41
	GOTERM_MF_DIRECT	DNA-dependent ATPase activity	3	0.44
	GOTERM_MF_DIRECT	nucleosomal DNA binding	3	0.54
	GOTERM_CC_DIRECT	nuclear chromatin	6	0.7
	GOTERM_BP_DIRECT	chromatin remodeling	4	0.82
Annotation Cluster 24	Enrichment Score: 0.44		Count	P_Value
	KEGG_PATHWAY	Chemokine signaling pathway	7	0.066
	BIOCARTA	Agrin in Postsynaptic Differentiation	4	0.19
	KEGG_PATHWAY	Leukocyte transendothelial migration	5	0.23
	KEGG_PATHWAY	Regulation of actin cytoskeleton	7	0.38
	GOTERM_BP_DIRECT	vascular endothelial growth factor receptor signaling pathway	4	0.42
	KEGG_PATHWAY	Proteoglycans in cancer	7	0.43
	BIOCARTA	Integrin Signaling Pathway	4	0.44
	BIOCARTA	Erk and PI-3 Kinase Are Necessary for Collagen Binding in Corneal Epithelia	3	0.48
	GOTERM_CC_DIRECT	lamellipodium	7	0.6
	KEGG_PATHWAY	Bacterial invasion of epithelial cells	3	0.74
	KEGG_PATHWAY	Focal adhesion	5	0.76
Annotation Cluster 25	Enrichment Score: 0.43		Count	P_Value
	UP_SEQ_FEATURE	zinc finger region:Phorbol-ester/DAG-type	5	0.13
	INTERPRO	Protein kinase C-like, phorbol ester/diacylglycerol binding	5	0.38
	SMART	C1	5	0.44
	GOTERM_CC_DIRECT	intracellular	14	0.84
Annotation Cluster 26	Enrichment Score: 0.43		Count	P_Value
	GOTERM_BP_DIRECT	spliceosomal complex assembly	6	0.001
	GOTERM_BP_DIRECT	mRNA splicing, via spliceosome	10	0.68
	UP_KEYWORDS	mRNA splicing	11	0.73
	GOTERM_CC_DIRECT	catalytic step 2 spliceosome	4	0.75
	GOTERM_BP_DIRECT	RNA splicing	7	0.76
	UP_KEYWORDS	mRNA processing	13	0.79
	UP_KEYWORDS	Spliceosome	5	0.81
	GOTERM_CC_DIRECT	spliceosomal complex	4	0.81
	GOTERM_BP_DIRECT	mRNA processing	5	0.96
Annotation Cluster 27	Enrichment Score: 0.41		Count	P_Value
	UP_KEYWORDS	Immunity	6	0.35
	UP_KEYWORDS	Innate immunity	4	0.37
	GOTERM_BP_DIRECT	innate immune response	5	0.44
Annotation Cluster 28	Enrichment Score: 0.41		Count	P_Value
	UP_SEQ_FEATURE	domain:DH	4	0.29
	INTERPRO	Dbl homology (DH) domain	4	0.32
	SMART	RhoGEF	4	0.36
	GOTERM_MF_DIRECT	Rho guanyl-nucleotide exchange factor activity	4	0.41
	UP_KEYWORDS	Guanine-nucleotide releasing factor	6	0.47
	GOTERM_BP_DIRECT	regulation of Rho protein signal transduction	4	0.5
Annotation Cluster 29	Enrichment Score: 0.41		Count	P_Value
	INTERPRO	Arf GTPase activating protein	3	0.32
	UP_SEQ_FEATURE	domain:Arf-GAP	3	0.33
	SMART	ArfGap	3	0.35
	UP_SEQ_FEATURE	zinc finger region:C4-type	3	0.63
Annotation Cluster 30	Enrichment Score: 0.38		Count	P_Value
	GOTERM_BP_DIRECT	protein autophosphorylation	12	0.019
	UP_KEYWORDS	Kinase	24	0.18
	UP_SEQ_FEATURE	domain:Protein kinase	16	0.3
	UP_KEYWORDS	Serine/threonine-protein kinase	15	0.31
	INTERPRO	Protein kinase, catalytic domain	16	0.32
	INTERPRO	Protein kinase-like domain	17	0.34
	INTERPRO	Serine/threonine-protein kinase, active site	12	0.35
	UP_SEQ_FEATURE	active site:Proton acceptor	17	0.38
	INTERPRO	Protein kinase, ATP binding site	13	0.4
	UP_SEQ_FEATURE	binding site:ATP	17	0.46
	GOTERM_MF_DIRECT	protein serine/threonine kinase activity	12	0.62
	SMART	S_TKc	12	0.65
	GOTERM_MF_DIRECT	protein kinase activity	10	0.7
	UP_SEQ_FEATURE	nucleotide phosphate-binding region:ATP	25	0.76
	UP_KEYWORDS	Transferase	27	0.77
	GOTERM_BP_DIRECT	protein phosphorylation	11	0.78
	UP_KEYWORDS	ATP-binding	31	0.79
	GOTERM_MF_DIRECT	ATP binding	32	0.8
	UP_KEYWORDS	Nucleotide-binding	32	0.9
Annotation Cluster 31	Enrichment Score: 0.37		Count	P_Value
	KEGG_PATHWAY	Insulin resistance	5	0.26
	KEGG_PATHWAY	Prostate cancer	4	0.47
	KEGG_PATHWAY	Insulin signaling pathway	5	0.63
Annotation Cluster 32	Enrichment Score: 0.37		Count	P_Value
	UP_KEYWORDS	Activator	24	0.048
	GOTERM_MF_DIRECT	DNA binding	37	0.16
	UP_KEYWORDS	DNA-binding	30	0.71
	GOTERM_BP_DIRECT	transcription, DNA-templated	35	0.76
	UP_KEYWORDS	Transcription	43	0.78
	UP_KEYWORDS	Transcription regulation	40	0.86
	GOTERM_BP_DIRECT	regulation of transcription, DNA-templated	21	0.93
Annotation Cluster 33	Enrichment Score: 0.36		Count	P_Value
	INTERPRO	FERM central domain	3	0.43
	INTERPRO	Band 4.1 domain	3	0.43
	INTERPRO	FERM domain	3	0.43
	UP_SEQ_FEATURE	domain:FERM	3	0.44
	SMART	B41	3	0.47
Annotation Cluster 34	Enrichment Score: 0.34		Count	P_Value
	KEGG_PATHWAY	Hepatitis C	4	0.25
	KEGG_PATHWAY	Prostate cancer	4	0.47
	GOTERM_BP_DIRECT	negative regulation of apoptotic process	8	0.83
Annotation Cluster 35	Enrichment Score: 0.32		Count	P_Value
	GOTERM_MF_DIRECT	zinc ion binding	26	0.27
	UP_KEYWORDS	Zinc	42	0.37
	UP_KEYWORDS	Zinc-finger	33	0.54
	UP_KEYWORDS	Metal-binding	51	0.58
	GOTERM_MF_DIRECT	metal ion binding	23	0.81
Annotation Cluster 36	Enrichment Score: 0.31		Count	P_Value
	SMART	SAM	5	0.33
	INTERPRO	Sterile alpha motif domain	5	0.42
	INTERPRO	Sterile alpha motif/pointed domain	5	0.58
	UP_SEQ_FEATURE	domain:SAM	3	0.7
Annotation Cluster 37	Enrichment Score: 0.31		Count	P_Value
	INTERPRO	SAP domain	3	0.48
	UP_SEQ_FEATURE	domain:SAP	3	0.49
	SMART	SAP	3	0.52
Annotation Cluster 38	Enrichment Score: 0.28		Count	P_Value
	UP_SEQ_FEATURE	repeat:2	6	0.35
	UP_SEQ_FEATURE	repeat:1	5	0.6
	UP_SEQ_FEATURE	repeat:3	4	0.7
Annotation Cluster 39	Enrichment Score: 0.27		Count	P_Value
	INTERPRO	SANT domain	4	0.36
	INTERPRO	Homeodomain-like	5	0.52
	INTERPRO	SANT/Myb domain	4	0.56
	SMART	SANT	4	0.61
	GOTERM_CC_DIRECT	nuclear chromatin	6	0.7
Annotation Cluster 40	Enrichment Score: 0.27		Count	P_Value
	GOTERM_MF_DIRECT	non-membrane spanning protein tyrosine kinase activity	3	0.44
	INTERPRO	Tyrosine-protein kinase, active site	3	0.53
	GOTERM_BP_DIRECT	peptidyl-tyrosine phosphorylation	4	0.54
	UP_KEYWORDS	Tyrosine-protein kinase	3	0.7
Annotation Cluster 41	Enrichment Score: 0.22		Count	P_Value
	GOTERM_CC_DIRECT	microtubule plus-end	4	0.13
	UP_KEYWORDS	Cell cycle	17	0.7
	UP_KEYWORDS	Cell division	10	0.75
	GOTERM_BP_DIRECT	sister chromatid cohesion	4	0.78
	GOTERM_BP_DIRECT	cell division	7	0.93
	UP_KEYWORDS	Mitosis	5	0.96
Annotation Cluster 42	Enrichment Score: 0.21		Count	P_Value
	INTERPRO	Zinc finger, FYVE/PHD-type	8	0.39
	UP_SEQ_FEATURE	zinc finger region:PHD-type 2	3	0.49
	UP_SEQ_FEATURE	zinc finger region:PHD-type 1	3	0.54
	INTERPRO	Zinc finger, PHD-type	5	0.69
	SMART	PHD	5	0.74
	INTERPRO	Zinc finger, PHD-type, conserved site	4	0.76
	INTERPRO	Zinc finger, PHD-finger	4	0.82
Annotation Cluster 43	Enrichment Score: 0.21		Count	P_Value
	GOTERM_CC_DIRECT	kinetochore	4	0.49
	GOTERM_CC_DIRECT	condensed chromosome kinetochore	4	0.57
	UP_KEYWORDS	Centromere	5	0.62
	UP_KEYWORDS	Kinetochore	4	0.64
	UP_KEYWORDS	Chromosome	11	0.85
Annotation Cluster 44	Enrichment Score: 0.2		Count	P_Value
	INTERPRO	Immunoglobulin-like domain	3	0.57
	UP_KEYWORDS	Immunoglobulin domain	3	0.58
	INTERPRO	Immunoglobulin-like fold	4	0.74
Annotation Cluster 45	Enrichment Score: 0.19		Count	P_Value
	SMART	C2	5	0.44
	INTERPRO	C2 calcium-dependent membrane targeting	5	0.58
	UP_SEQ_FEATURE	domain:C2	3	0.76
	GOTERM_MF_DIRECT	calcium ion binding	4	0.88
Annotation Cluster 46	Enrichment Score: 0.1		Count	P_Value
	INTERPRO	Tetratricopeptide repeat	3	0.72
	SMART	TPR	3	0.76
	INTERPRO	Tetratricopeptide repeat-containing domain	3	0.8
	INTERPRO	Tetratricopeptide-like helical	3	0.9
Annotation Cluster 47	Enrichment Score: 0.06		Count	P_Value
	INTERPRO	Zinc finger, RING-type, conserved site	3	0.78
	INTERPRO	Zinc finger, RING-type	4	0.9
	SMART	RING	3	0.96
Annotation Cluster 48	Enrichment Score: 0.06		Count	P_Value
	GOTERM_MF_DIRECT	ligase activity	5	0.77
	UP_KEYWORDS	Ligase	5	0.91
	UP_KEYWORDS	Ubl conjugation pathway	6	0.98
Annotation Cluster 49	Enrichment Score: 0.05		Count	P_Value
	UP_SEQ_FEATURE	domain:RRM	6	0.73
	UP_KEYWORDS	RNA-binding	22	0.8
	INTERPRO	Nucleotide-binding, alpha-beta plait	10	0.83
	GOTERM_MF_DIRECT	nucleotide binding	10	0.9
	SMART	RRM	7	0.94
	INTERPRO	RNA recognition motif domain	7	0.94
	UP_SEQ_FEATURE	domain:RRM 1	3	0.95
	UP_SEQ_FEATURE	domain:RRM 2	3	0.95
	GOTERM_MF_DIRECT	nucleic acid binding	11	0.98
Annotation Cluster 50	Enrichment Score: 0.03		Count	P_Value
	UP_KEYWORDS	DNA repair	7	0.89
	UP_KEYWORDS	DNA damage	7	0.96
	GOTERM_BP_DIRECT	DNA repair	5	0.97

## Sheet: Cluster_5
Annotation Cluster 1	Enrichment Score: 1.03		Count	P_Value
	INTERPRO	SET domain	3	0.084
	SMART	SET	3	0.092
	GOTERM_MF_DIRECT	histone-lysine N-methyltransferase activity	3	0.11
Annotation Cluster 2	Enrichment Score: 1		Count	P_Value
	UP_SEQ_FEATURE	domain:SH3	6	0.037
	INTERPRO	Src homology-3 domain	6	0.11
	UP_KEYWORDS	SH3 domain	6	0.11
	SMART	SH3	5	0.22
Annotation Cluster 3	Enrichment Score: 0.98		Count	P_Value
	GOTERM_BP_DIRECT	gene expression	4	0.031
	GOTERM_BP_DIRECT	fibroblast growth factor receptor signaling pathway	3	0.12
	GOTERM_BP_DIRECT	mRNA splicing, via spliceosome	6	0.32
Annotation Cluster 4	Enrichment Score: 0.94		Count	P_Value
	SMART	PDZ	5	0.091
	INTERPRO	PDZ domain	5	0.096
	UP_SEQ_FEATURE	domain:PDZ	4	0.17
Annotation Cluster 5	Enrichment Score: 0.85		Count	P_Value
	UP_SEQ_FEATURE	binding site:S-adenosyl-L-methionine	3	0.054
	UP_KEYWORDS	S-adenosyl-L-methionine	3	0.22
	UP_KEYWORDS	Methyltransferase	3	0.24
Annotation Cluster 6	Enrichment Score: 0.84		Count	P_Value
	GOTERM_CC_DIRECT	dendritic spine	5	0.015
	UP_KEYWORDS	Postsynaptic cell membrane	3	0.14
	UP_KEYWORDS	Cell junction	9	0.16
	UP_KEYWORDS	Synapse	4	0.19
	GOTERM_CC_DIRECT	postsynaptic membrane	3	0.22
	GOTERM_CC_DIRECT	postsynaptic density	4	0.25
	UP_KEYWORDS	Cell projection	7	0.38
Annotation Cluster 7	Enrichment Score: 0.83		Count	P_Value
	GOTERM_CC_DIRECT	nucleus	51	0.039
	UP_KEYWORDS	Nucleus	50	0.23
	GOTERM_CC_DIRECT	nucleoplasm	36	0.36
Annotation Cluster 8	Enrichment Score: 0.61		Count	P_Value
	GOTERM_MF_DIRECT	cadherin binding involved in cell-cell adhesion	10	0.2
	GOTERM_CC_DIRECT	cell-cell adherens junction	10	0.22
	GOTERM_BP_DIRECT	cell-cell adhesion	8	0.34
Annotation Cluster 9	Enrichment Score: 0.48		Count	P_Value
	GOTERM_BP_DIRECT	negative regulation of transcription, DNA-templated	8	0.15
	UP_KEYWORDS	DNA-binding	16	0.21
	GOTERM_MF_DIRECT	DNA binding	16	0.21
	UP_KEYWORDS	Repressor	9	0.34
	UP_KEYWORDS	Transcription	20	0.39
	GOTERM_BP_DIRECT	transcription, DNA-templated	16	0.43
	UP_KEYWORDS	Transcription regulation	18	0.55
	GOTERM_BP_DIRECT	regulation of transcription, DNA-templated	9	0.78
Annotation Cluster 10	Enrichment Score: 0.45		Count	P_Value
	GOTERM_MF_DIRECT	GTPase activator activity	6	0.27
	UP_KEYWORDS	GTPase activation	5	0.3
	GOTERM_BP_DIRECT	positive regulation of GTPase activity	6	0.56
Annotation Cluster 11	Enrichment Score: 0.42		Count	P_Value
	GOTERM_CC_DIRECT	intracellular ribonucleoprotein complex	6	0.11
	GOTERM_CC_DIRECT	catalytic step 2 spliceosome	4	0.17
	GOTERM_MF_DIRECT	RNA binding	10	0.22
	GOTERM_BP_DIRECT	RNA processing	4	0.26
	UP_KEYWORDS	Ribonucleoprotein	5	0.26
	GOTERM_BP_DIRECT	mRNA splicing, via spliceosome	6	0.32
	UP_KEYWORDS	Spliceosome	4	0.34
	GOTERM_MF_DIRECT	nucleic acid binding	9	0.35
	UP_SEQ_FEATURE	domain:RRM 2	3	0.51
	UP_SEQ_FEATURE	domain:RRM 1	3	0.51
	SMART	RRM	5	0.51
	INTERPRO	RNA recognition motif domain	5	0.52
	UP_KEYWORDS	RNA-binding	10	0.59
	UP_KEYWORDS	mRNA splicing	5	0.65
	UP_KEYWORDS	mRNA processing	6	0.65
	INTERPRO	Nucleotide-binding, alpha-beta plait	5	0.66
	GOTERM_MF_DIRECT	nucleotide binding	5	0.73
Annotation Cluster 12	Enrichment Score: 0.36		Count	P_Value
	UP_SEQ_FEATURE	compositionally biased region:Asp/Glu-rich (acidic)	4	0.16
	UP_KEYWORDS	DNA repair	4	0.66
	UP_KEYWORDS	DNA damage	4	0.78
Annotation Cluster 13	Enrichment Score: 0.35		Count	P_Value
	UP_KEYWORDS	Chromosomal rearrangement	6	0.28
	GOTERM_BP_DIRECT	apoptotic process	6	0.29
	UP_KEYWORDS	Proto-oncogene	4	0.5
	GOTERM_MF_DIRECT	protein homodimerization activity	5	0.61
	UP_KEYWORDS	Apoptosis	4	0.7
Annotation Cluster 14	Enrichment Score: 0.35		Count	P_Value
	UP_SEQ_FEATURE	zinc finger region:RING-type	3	0.33
	INTERPRO	Zinc finger, RING/FYVE/PHD-type	6	0.38
	SMART	RING	3	0.55
	INTERPRO	Zinc finger, RING-type	3	0.59
Annotation Cluster 15	Enrichment Score: 0.33		Count	P_Value
	INTERPRO	Zinc finger, RING/FYVE/PHD-type	6	0.38
	INTERPRO	Zinc finger, FYVE/PHD-type	4	0.41
	INTERPRO	Zinc finger, PHD-finger	3	0.5
	INTERPRO	Zinc finger, PHD-type	3	0.54
	SMART	PHD	3	0.57
Annotation Cluster 16	Enrichment Score: 0.31		Count	P_Value
	UP_SEQ_FEATURE	repeat:ANK 2	3	0.49
	UP_SEQ_FEATURE	repeat:ANK 1	3	0.49
	SMART	ANK	3	0.49
	INTERPRO	Ankyrin repeat	3	0.5
	INTERPRO	Ankyrin repeat-containing domain	3	0.5
	UP_KEYWORDS	ANK repeat	3	0.5
Annotation Cluster 17	Enrichment Score: 0.3		Count	P_Value
	UP_KEYWORDS	Zinc-finger	15	0.34
	UP_KEYWORDS	Zinc	17	0.42
	UP_KEYWORDS	Metal-binding	21	0.49
	GOTERM_MF_DIRECT	metal ion binding	8	0.89
Annotation Cluster 18	Enrichment Score: 0.19		Count	P_Value
	UP_KEYWORDS	Helicase	4	0.42
	INTERPRO	P-loop containing nucleoside triphosphate hydrolase	8	0.43
	UP_KEYWORDS	Hydrolase	9	0.53
	INTERPRO	Helicase, C-terminal	3	0.57
	INTERPRO	Helicase, superfamily 1/2, ATP-binding domain	3	0.57
	UP_SEQ_FEATURE	domain:Helicase C-terminal	3	0.57
	UP_SEQ_FEATURE	domain:Helicase ATP-binding	3	0.57
	SMART	DEXDc	3	0.6
	SMART	HELICc	3	0.6
	UP_SEQ_FEATURE	nucleotide phosphate-binding region:ATP	8	0.91
	UP_KEYWORDS	ATP-binding	10	0.92
	UP_KEYWORDS	Nucleotide-binding	11	0.93
	UP_SEQ_FEATURE	binding site:ATP	4	0.94
	GOTERM_MF_DIRECT	ATP binding	10	0.95
Annotation Cluster 19	Enrichment Score: 0.12		Count	P_Value
	INTERPRO	Pleckstrin homology-like domain	6	0.66
	UP_SEQ_FEATURE	domain:PH	3	0.76
	INTERPRO	Pleckstrin homology domain	3	0.82
	SMART	PH	3	0.84
Annotation Cluster 20	Enrichment Score: 0.03		Count	P_Value
	GOTERM_BP_DIRECT	protein phosphorylation	4	0.84
	INTERPRO	Serine/threonine-protein kinase, active site	3	0.9
	UP_SEQ_FEATURE	nucleotide phosphate-binding region:ATP	8	0.91
	GOTERM_MF_DIRECT	protein kinase activity	3	0.92
	INTERPRO	Protein kinase, ATP binding site	3	0.93
	UP_SEQ_FEATURE	binding site:ATP	4	0.94
	UP_KEYWORDS	Kinase	5	0.94
	GOTERM_MF_DIRECT	protein serine/threonine kinase activity	3	0.95
	SMART	S_TKc	3	0.95
	UP_KEYWORDS	Serine/threonine-protein kinase	3	0.95
	INTERPRO	Protein kinase, catalytic domain	3	0.97
	INTERPRO	Protein kinase-like domain	3	0.98
	UP_SEQ_FEATURE	active site:Proton acceptor	3	0.98
Annotation Cluster 21	Enrichment Score: 0		Count	P_Value
	GOTERM_CC_DIRECT	integral component of membrane	5	1
	UP_KEYWORDS	Transmembrane helix	5	1
	UP_KEYWORDS	Transmembrane	5	1
