# Supplementary material for: Phosphoproteomic analysis of thrombin- and p38 MAPK-regulated signaling networks in endothelial cells
Source: J Biol Chem. 2022 Mar 4;298(4):101801. doi: 10.1016/j.jbc.2022.101801 (PMC8987612; doi:10.1016/j.jbc.2022.101801)
Supplement: Supplemental Dataset S3 [file mmc3.xlsx]

## Sheet: Sheet1
ID	Protein	Gene	Description	Position	Code	Kinase	Group	Family	Peptide	Score	Cutoff
G3V1L9_RPDPEPVSDNEEDSY	G3V1L9	TJP1	Tight junction protein 1 (Zona occludens 1), isoform CRA_a	125	S	CMGC	CMGC		RPDPEPVSDNEEDSY	41.201	40.815
A0A087WZV0_TGRRRRRSGEQITSS	A0A087WZV0	PPIP5K2	Inositol hexakisphosphate and diphosphoinositol-pentakisphosphate kinase 2	1021	S	CMGC/CLK	CMGC	CLK	TGRRRRRSGEQITSS	86.782	85.655
Q9H1E3_EEDEEPESPPEKKTS	Q9H1E3	NUCKS1	Nuclear ubiquitous casein and cyclin-dependent kinase substrate 1	214	S	CMGC	CMGC		EEDEEPESPPEKKTS	44.377	40.815
C9K0J5_FCAKPPPSPLSPVPS	C9K0J5	RAPH1	Ras association (RalGDS/AF-6) and pleckstrin homology domains 1, isoform CRA_b	905	S	CMGC/DYRK	CMGC	DYRK	FCAKPPPSPLSPVPS	22.25	17.356
Q01167_SSRSAPASPNHAGVL	Q01167	FOXK2	Forkhead box protein K2	373	S	Other/CDC7	Other	CDC7	SSRSAPASPNHAGVL	79.552	77.782
Q09666_KPRHRSNSFSDEREF	Q09666	AHNAK	Neuroblast differentiation-associated protein AHNAK	5782	S	CMGC/SRPK	CMGC	SRPK	KPRHRSNSFSDEREF	365.513	319.434
Q9BYB0_QAPSRSPTPVHSPDA	Q9BYB0	SHANK3	SH3 and multiple ankyrin repeat domains protein 3	1129	T	AGC/PKN	AGC	PKN	QAPSRSPTPVHSPDA	110.134	109.869
Q9BYB0_RSPTPVHSPDADRPG	Q9BYB0	SHANK3	SH3 and multiple ankyrin repeat domains protein 3	1133	S	CMGC	CMGC		RSPTPVHSPDADRPG	42.213	40.815
A0A087WYT3_ADDDSQDSDDEKMPD	A0A087WYT3	PTGES3	Prostaglandin E synthase 3	155	S	CMGC	CMGC		ADDDSQDSDDEKMPD	43.12	40.815
A0A087WYT3_VDGADDDSQDSDDEK	A0A087WYT3	PTGES3	Prostaglandin E synthase 3	152	S	Dual/TK	Dual	TK	VDGADDDSQDSDDEK	57.466	47.151
A0A0R4J2E8_QSSLSRDSQGHGRDL	A0A0R4J2E8	MATR3	Matrin-3	14	S	AGC/DMPK	AGC	DMPK	QSSLSRDSQGHGRDL	18.302	14.321
C9K0J5_PTLPKQQSFCAKPPP	C9K0J5	RAPH1	Ras association (RalGDS/AF-6) and pleckstrin homology domains 1, isoform CRA_b	897	S	CAMK/PKD	CAMK	PKD	PTLPKQQSFCAKPPP	21.977	21.331
E7ETY2_AGEGGEASVSPEKTS	E7ETY2	TCOF1	Treacle protein	1376	S	CAMK/MLCK	CAMK	MLCK	AGEGGEASVSPEKTS	11.96	10.475
E7ETY2_KEKKGKGSLGSQGAK	E7ETY2	TCOF1	Treacle protein	1407	S	AGC/PKA	AGC	PKA	KEKKGKGSLGSQGAK	24.15	22.884
G3V1L9_VSDNEEDSYDEEIHD	G3V1L9	TJP1	Tight junction protein 1 (Zona occludens 1), isoform CRA_a	131	S	CMGC/CK2	CMGC	CK2	VSDNEEDSYDEEIHD	4.92	2.665
I3L2J0_GRPGEQPSPCQEGSQ	I3L2J0	CIC	Protein capicua homolog	442	S	Other/CDC7	Other	CDC7	GRPGEQPSPCQEGSQ	79.897	77.782
O00193_HGVKRSASPDDDLGS	O00193	SMAP	Small acidic protein	17	S	CK1/VRK	CK1	VRK	HGVKRSASPDDDLGS	384.319	303.187
O60506_TNNQNWGSQPIAQQP	O60506	SYNCRIP	Heterogeneous nuclear ribonucleoprotein Q	587	S	AGC/GRK	AGC	GRK	TNNQNWGSQPIAQQP	3.145	2.938
O75446_NRRKRKGSDDDGGDS	O75446	SAP30	Histone deacetylase complex subunit SAP30	131	S	CMGC/SRPK	CMGC	SRPK	NRRKRKGSDDDGGDS	329.699	319.434
O75446_SDDDGGDSPVQDIDT	O75446	SAP30	Histone deacetylase complex subunit SAP30	138	S	CMGC	CMGC		SDDDGGDSPVQDIDT	41.443	40.815
O75533_EYKKHRRTMIISPER	O75533	SF3B1	Splicing factor 3B subunit 1	125	T	TKL/LRRK	TKL	LRRK	EYKKHRRTMIISPER	13.935	13.084
O95071_KRHGSSRSVVDMDLD	O95071	UBR5	E3 ubiquitin-protein ligase UBR5	2486	S	CAMK/DAPK	CAMK	DAPK	KRHGSSRSVVDMDLD	10.68	9.755
O95810_DEEALEDSAEEKVEE	O95810	SDPR	Serum deprivation-response protein	218	S	CMGC/CLK	CMGC	CLK	DEEALEDSAEEKVEE	94.527	85.655
O95810_LHTVDLSSDDDLPHD	O95810	SDPR	Serum deprivation-response protein	204	S	CK1/TTBK	CK1	TTBK	LHTVDLSSDDDLPHD	88.763	88.446
O95810_TLHTVDLSSDDDLPH	O95810	SDPR	Serum deprivation-response protein	203	S	Other/IKK	Other	IKK	TLHTVDLSSDDDLPH	8.876	8.821
P05455_VQFQGKKTKFASDDE	P05455	SSB	Lupus La protein	362	T	CK1/VRK	CK1	VRK	VQFQGKKTKFASDDE	319.931	303.187
P08670_***MSTRSVSSSSYR	P08670	VIM	Vimentin	5	S	CK1/VRK	CK1	VRK	***MSTRSVSSSSYR	368.819	303.187
P09429_KKKHPDASVNFSEFS	P09429	HMGB1	High mobility group protein B1	35	S	Other/ULK	Other	ULK	KKKHPDASVNFSEFS	40.377	36.383
P16402_TAGKRKASGPPVSEL	P16402	HIST1H1D	Histone H1.3	37	S	CMGC/SRPK	CMGC	SRPK	TAGKRKASGPPVSEL	350.323	319.434
P22059_CSGKGDMSDEDDENE	P22059	OSBP	Oxysterol-binding protein 1	351	S	Other/PLK	Other	PLK	CSGKGDMSDEDDENE	16.547	14.476
P24928_SPVYTPTSPKYSPTS	P24928	POLR2A	DNA-directed RNA polymerase II subunit RPB1	1906	S	Other/CDC7	Other	CDC7	SPVYTPTSPKYSPTS	86.962	77.782
P29590_PHLDGPPSPRSPVIG	P29590	PML	Protein PML	527	S	CMGC	CMGC		PHLDGPPSPRSPVIG	41.391	40.815
P29590_PSTSKAVSPPHLDGP	P29590	PML	Protein PML	518	S	AGC/PKN	AGC	PKN	PSTSKAVSPPHLDGP	112.691	109.869
P35269_QSLSGKSTPQPPSGK	P35269	GTF2F1	General transcription factor IIF subunit 1	437	T	CAMK/PKD	CAMK	PKD	QSLSGKSTPQPPSGK	22.893	21.331
P38159_RDYSDHPSGGSYRDS	P38159	RBMX	RNA-binding motif protein, X chromosome	277	S	CK1/CK1	CK1	CK1	RDYSDHPSGGSYRDS	7.464	7.443
P40939_LLADHANSPNKKFYQ	P40939	HADHA	Trifunctional enzyme subunit alpha, mitochondrial	756	S	CMGC	CMGC		LLADHANSPNKKFYQ	43.635	40.815
P46821_KSKPLAASPKPAGLK	P46821	MAP1B	Microtubule-associated protein 1B	2271	S	CMGC/DYRK	CMGC	DYRK	KSKPLAASPKPAGLK	17.938	17.356
P46821_PLTPRESSPLYSPTF	P46821	MAP1B	Microtubule-associated protein 1B	1793	S	Other/CDC7	Other	CDC7	PLTPRESSPLYSPTF	81.718	77.782
P51812_TAKTPKDSPGIPPSA	P51812	RPS6KA3	Ribosomal protein S6 kinase alpha-3	369	S	Dual/TK	Dual	TK	TAKTPKDSPGIPPSA	52.686	47.151
Q01167_LGPLSSRSAPASPNH	Q01167	FOXK2	Forkhead box protein K2	369	S	Dual/TK/Src	Dual	TK	LGPLSSRSAPASPNH	4.193	4.017
Q01831_LTADPGGSSETSSQV	Q01831	XPC	DNA repair protein complementing XP-C cells	346	S	Other/WEE	Other	WEE	LTADPGGSSETSSQV	2.428	2.306
Q07666_AHPSVRQTPSRQPPL	Q07666	KHDRBS1	KH domain-containing, RNA-binding, signal transduction-associated protein 1	33	T	CK1/VRK	CK1	VRK	AHPSVRQTPSRQPPL	334.985	303.187
Q09666_EGDIKAPSLDIKGPE	Q09666	AHNAK	Neuroblast differentiation-associated protein AHNAK	3326	S	CAMK/TSSK	CAMK	TSSK	EGDIKAPSLDIKGPE	5.006	3.512
Q09666_GPKVDIDTPDIDIHG	Q09666	AHNAK	Neuroblast differentiation-associated protein AHNAK	4100	T	CMGC	CMGC		GPKVDIDTPDIDIHG	40.826	40.815
Q09666_GPKVDINTPDVDVHG	Q09666	AHNAK	Neuroblast differentiation-associated protein AHNAK	4766	T	Dual/TK	Dual	TK	GPKVDINTPDVDVHG	49.126	47.151
Q09666_GPSLDIDTPDVNIEG	Q09666	AHNAK	Neuroblast differentiation-associated protein AHNAK	4430	T	Dual/TK	Dual	TK	GPSLDIDTPDVNIEG	48.404	47.151
Q14684_LSFAEDISADEDDQI	Q14684	RRP1B	Ribosomal RNA processing protein 1 homolog B	350	S	Other/PLK	Other	PLK	LSFAEDISADEDDQI	15.114	14.476
Q15149_QSTKGYYSPYSVSGS	Q15149	PLEC	Plectin	4613	S	CK1/TTBK	CK1	TTBK	QSTKGYYSPYSVSGS	122.878	88.446
Q15149_YYSPYSVSGSGSTAG	Q15149	PLEC	Plectin	4618	S	TKL/STKR	TKL	STKR	YYSPYSVSGSGSTAG	27.689	21.849
Q5SW79_TSAHGSASVNSRWRR	Q5SW79	CEP170	Centrosomal protein of 170 kDa	1225	S	TKL/RIPK	TKL	RIPK	TSAHGSASVNSRWRR	11.173	9.709
Q6AI08_LEETSVSSPKGSSEP	Q6AI08	HEATR6	HEAT repeat-containing protein 6	643	S	Other/CDC7	Other	CDC7	LEETSVSSPKGSSEP	86.655	77.782
Q7RTP6_AELELRVSEDEEKLP	Q7RTP6	MICAL3	[F-actin]-methionine sulfoxide oxidase MICAL3	1134	S	Other/NEK	Other	NEK	AELELRVSEDEEKLP	146.175	118.615
Q7RTP6_DEEKLPASPKHQERG	Q7RTP6	MICAL3	[F-actin]-methionine sulfoxide oxidase MICAL3	1143	S	Other/NEK	Other	NEK	DEEKLPASPKHQERG	135.196	118.615
Q7Z6B7_RRRPGHGSLTNISRH	Q7Z6B7	SRGAP1	SLIT-ROBO Rho GTPase-activating protein 1	917	S	CAMK/PIM	CAMK	PIM	RRRPGHGSLTNISRH	16.91	15.765
Q86TI0_SGSRGSESPRPNPPH	Q86TI0	TBC1D1	TBC1 domain family member 1	211	S	CMGC/GSK	CMGC	GSK	SGSRGSESPRPNPPH	9.472	8.674
Q8IUW5_SNQKERRSLMSVSGA	Q8IUW5	RELL1	RELT-like protein 1	244	S	AGC/PKA	AGC	PKA	SNQKERRSLMSVSGA	23.215	22.884
Q8IVF2_MPKVDLKSPQVDIKG	Q8IVF2	AHNAK2	Protein AHNAK2	3408	S	Other/CDC7	Other	CDC7	MPKVDLKSPQVDIKG	86.748	77.782
Q8IZP0_GRNTPYKTLEPVKPP	Q8IZP0	ABI1	Abl interactor 1	200	T	Other/WNK	Other	WNK	GRNTPYKTLEPVKPP	5.761	5.577
Q8NEY1_KRQNSSDSISSLNSI	Q8NEY1	NAV1	Neuron navigator 1	1184	S	TKL/RIPK	TKL	RIPK	KRQNSSDSISSLNSI	12.708	9.709
Q8NHQ9_KRKREEGSDIEDEDM	Q8NHQ9	DDX55	ATP-dependent RNA helicase DDX55	544	S	CK1/TTBK	CK1	TTBK	KRKREEGSDIEDEDM	100.938	88.446
Q8TDN4_RLISQRSSLETLEDI	Q8TDN4	CABLES1	CDK5 and ABL1 enzyme substrate 1	291	S	AGC/PKA	AGC	PKA	RLISQRSSLETLEDI	24.362	22.884
Q8TF72_EWRDRPGSPESPLLD	Q8TF72	SHROOM3	Protein Shroom3	910	S	CMGC/CLK	CMGC	CLK	EWRDRPGSPESPLLD	89.01	85.655
Q92560_PLRSPIRSANPTRPS	Q92560	BAP1	Ubiquitin carboxyl-terminal hydrolase BAP1	513	S	STE/STE11	STE	STE11	PLRSPIRSANPTRPS	5.21	5.196
Q96C24_SLGDRSKSVPGLNVD	Q96C24	SYTL4	Synaptotagmin-like protein 4	296	S	CAMK/MAPKAPK	CAMK	MAPKAPK	SLGDRSKSVPGLNVD	19.495	16.224
Q96RS0_DIDENPASDFDDSGS	Q96RS0	TGS1	Trimethylguanosine synthase	438	S	STE/STE-Unique	STE	STE-Unique	DIDENPASDFDDSGS	10.596	10.171
Q99496_KQQIENGSGAEDNGD	Q99496	RNF2	E3 ubiquitin-protein ligase RING2	168	S	STE/STE-Unique	STE	STE-Unique	KQQIENGSGAEDNGD	10.196	10.171
Q99700_SNCTSGSSKPNSPSI	Q99700	ATXN2	Ataxin-2	857	S	Dual/TK	Dual	TK	SNCTSGSSKPNSPSI	50.247	47.151
Q99700_SSKPNSPSISPSILS	Q99700	ATXN2	Ataxin-2	863	S	TKL/RIPK	TKL	RIPK	SSKPNSPSISPSILS	10.181	9.709
Q99700_SSNCTSGSSKPNSPS	Q99700	ATXN2	Ataxin-2	856	S	CMGC/CLK	CMGC	CLK	SSNCTSGSSKPNSPS	86.143	85.655
Q9BTC0_SSSPAGETEGDREPQ	Q9BTC0	DIDO1	Death-inducer obliterator 1	1719	T	CMGC/CK2	CMGC	CK2	SSSPAGETEGDREPQ	4.754	2.665
Q9C0I1_FKHQRQLSLPLTQSK	Q9C0I1	MTMR12	Myotubularin-related protein 12	564	S	AGC/PKN	AGC	PKN	FKHQRQLSLPLTQSK	117.456	109.869
Q9H1B7_SLRKRKASPEPPDSA	Q9H1B7	IRF2BPL	Interferon regulatory factor 2-binding protein-like	547	S	CMGC/SRPK	CMGC	SRPK	SLRKRKASPEPPDSA	347.067	319.434
Q9H3Q1_LFVKNAMSLPQLNEK	Q9H3Q1	CDC42EP4	Cdc42 effector protein 4	118	S	Other/WNK	Other	WNK	LFVKNAMSLPQLNEK	5.616	5.577
Q9H3Q1_MLGSLRDSALFVKNA	Q9H3Q1	CDC42EP4	Cdc42 effector protein 4	109	S	Other/Aur	Other	Aur	MLGSLRDSALFVKNA	9.454	8.819
Q9H7D0_YEGSQRNSTELAPPL	Q9H7D0	DOCK5	Dedicator of cytokinesis protein 5	1834	S	TKL/STKR	TKL	STKR	YEGSQRNSTELAPPL	21.945	21.849
Q9HCK8_PDAPVEKSPEETATQ	Q9HCK8	CHD8	Chromodomain-helicase-DNA-binding protein 8	2008	S	CMGC	CMGC		PDAPVEKSPEETATQ	42.745	40.815
Q9HCK8_QYTSRTASPLPLRPD	Q9HCK8	CHD8	Chromodomain-helicase-DNA-binding protein 8	1995	S	AGC/PKA	AGC	PKA	QYTSRTASPLPLRPD	23.199	22.884
Q9NYF8_GKQKFNDSEGDDTEE	Q9NYF8	BCLAF1	Bcl-2-associated transcription factor 1	397	S	CAMK/PIM	CAMK	PIM	GKQKFNDSEGDDTEE	16.993	15.765
Q9NZN4_APADGKLSGSKAKTW	Q9NZN4	EHD2	EH domain-containing protein 2	468	S	CK1/CK1	CK1	CK1	APADGKLSGSKAKTW	7.596	7.443
Q9UHD8_AEVLGHKTPEPAPRR	Q9UHD8	SEPT9	Septin-9	142	T	CMGC	CMGC		AEVLGHKTPEPAPRR	41.052	40.815
Q9UKK3_EWPELRLSKRKHRKI	Q9UKK3	PARP4	Poly [ADP-ribose] polymerase 4	1236	S	Other/Aur	Other	Aur	EWPELRLSKRKHRKI	9.622	8.819
Q9UPT8_KPEGSLHSSPVGPSS	Q9UPT8	ZC3H4	Zinc finger CCCH domain-containing protein 4	907	S	Other/CAMKK	Other	CAMKK	KPEGSLHSSPVGPSS	3.917	3.05
Q9UPT8_PTSKPEGSLHSSPVG	Q9UPT8	ZC3H4	Zinc finger CCCH domain-containing protein 4	904	S	STE/STE-Unique	STE	STE-Unique	PTSKPEGSLHSSPVG	10.299	10.171
Q9Y2H2_AVSKVQKSPPEPEII	Q9Y2H2	INPP5F	Phosphatidylinositide phosphatase SAC2	1103	S	CMGC	CMGC		AVSKVQKSPPEPEII	43.775	40.815
Q9Y3Q8_GQVPPLDSRPSSPAL	Q9Y3Q8	TSC22D4	TSC22 domain family protein 4	260	S	CMGC/GSK	CMGC	GSK	GQVPPLDSRPSSPAL	9.964	8.674
Q9Y3Q8_PLDSRPSSPALYFTH	Q9Y3Q8	TSC22D4	TSC22 domain family protein 4	264	S	CK1/VRK	CK1	VRK	PLDSRPSSPALYFTH	396.72	303.187
Q9Y3Q8_PPLDSRPSSPALYFT	Q9Y3Q8	TSC22D4	TSC22 domain family protein 4	263	S	CK1/VRK	CK1	VRK	PPLDSRPSSPALYFT	400.544	303.187
Q9Y4B5_GFPVGEHSPHSRVQI	Q9Y4B5	MTCL1	Microtubule cross-linking factor 1	1106	S	CK1/TTBK	CK1	TTBK	GFPVGEHSPHSRVQI	114.436	88.446
Q09666_SSKASLGSLEGEAEA	Q09666	AHNAK	Neuroblast differentiation-associated protein AHNAK	5752	S	Other/IKK	Other	IKK	SSKASLGSLEGEAEA	10.071	8.821
Q09666_DLKSSKASLGSLEGE	Q09666	AHNAK	Neuroblast differentiation-associated protein AHNAK	5749	S	Dual/TK/Src	Dual	TK	DLKSSKASLGSLEGE	4.023	4.017
P46821_SLSPSPPSPLEKTPL	P46821	MAP1B	Microtubule-associated protein 1B	1265	S	CMGC	CMGC		SLSPSPPSPLEKTPL	43.291	40.815
Q86UU0_GSPSRLKSPSMAVPS	Q86UU0	BCL9L	B-cell CLL/lymphoma 9-like protein	997	S	CK1/TTBK	CK1	TTBK	GSPSRLKSPSMAVPS	119.991	88.446
Q86UU0_PSPGWVASPKTAMPS	Q86UU0	BCL9L	B-cell CLL/lymphoma 9-like protein	1010	S	TKL/MLK	TKL	MLK	PSPGWVASPKTAMPS	91.226	85.293
P46821_PSKSPSLSPSPPSPL	P46821	MAP1B	Microtubule-associated protein 1B	1260	S	CK1/TTBK	CK1	TTBK	PSKSPSLSPSPPSPL	111.767	88.446
G3V1W8_LHSELGESSLILKAS	G3V1W8	ACVRL1	Serine/threonine-protein kinase receptor	174	S	CAMK/MLCK	CAMK	MLCK	LHSELGESSLILKAS	10.49	10.475
Q0JRZ9_ITLSPAISRHSPVQM	Q0JRZ9	FCHO2	F-BAR domain only protein 2	391	S	CAMK/PKD	CAMK	PKD	ITLSPAISRHSPVQM	23.301	21.331
Q0JRZ9_SIGNITLSPAISRHS	Q0JRZ9	FCHO2	F-BAR domain only protein 2	387	S	CMGC/CDK	CMGC	CDK	SIGNITLSPAISRHS	13.083	10.587
Q86UU0_PSRLKSPSMAVPSPG	Q86UU0	BCL9L	B-cell CLL/lymphoma 9-like protein	999	S	Other/PLK	Other	PLK	PSRLKSPSMAVPSPG	15.714	14.476
Q9BVC5_SPSGPVKSPPLSPVG	Q9BVC5	C2orf49	Ashwin	189	S	CMGC/DYRK	CMGC	DYRK	SPSGPVKSPPLSPVG	19.664	17.356
E7ESA6_PSRPGYPSPRSSEGF	E7ESA6	PTK2	Focal adhesion kinase 1	766	S	CMGC	CMGC		PSRPGYPSPRSSEGF	42.646	40.815
G3V1L9_SKRNLRKSREDLSAQ	G3V1L9	TJP1	Tight junction protein 1 (Zona occludens 1), isoform CRA_a	617	S	Other/Aur	Other	Aur	SKRNLRKSREDLSAQ	10.749	8.819
G3V1W8_EKQRGLHSELGESSL	G3V1W8	ACVRL1	Serine/threonine-protein kinase receptor	169	S	Other/PEK	Other	PEK	EKQRGLHSELGESSL	1.956	1.697
O75781_VVMNSQQTPVGTPKD	O75781	PALM	Paralemmin-1	141	T	CMGC	CMGC		VVMNSQQTPVGTPKD	41.026	40.815
P08651_KKTEMDKSPFNSPSP	P08651	NFIC	Nuclear factor 1 C-type	333	S	Other/ULK	Other	ULK	KKTEMDKSPFNSPSP	42.722	36.383
P08651_KSPFNSPSPQDSPRL	P08651	NFIC	Nuclear factor 1 C-type	339	S	CMGC	CMGC		KSPFNSPSPQDSPRL	43.486	40.815
P28290_YPLRRSQSLPTTLLS	P28290	SSFA2	Sperm-specific antigen 2	739	S	AGC/PKN	AGC	PKN	YPLRRSQSLPTTLLS	122.295	109.869
P46821_EKVSPSKSPSLSPSP	P46821	MAP1B	Microtubule-associated protein 1B	1256	S	AGC/PKN	AGC	PKN	EKVSPSKSPSLSPSP	117.219	109.869
Q14004_LSLGLDDSRTNTPQG	Q14004	CDK13	Cyclin-dependent kinase 13	1054	S	STE/STE-Unique	STE	STE-Unique	LSLGLDDSRTNTPQG	11.013	10.171
Q4KMP7_AGADSPKTEEARPSP	Q4KMP7	TBC1D10B	TBC1 domain family member 10B	135	T	Other/NKF2	Other	NKF2	AGADSPKTEEARPSP	17.553	15.808
Q4KMP7_SPAPGPGTPTGTPTR	Q4KMP7	TBC1D10B	TBC1 domain family member 10B	148	T	CMGC/MAPK	CMGC	MAPK	SPAPGPGTPTGTPTR	13.201	12.837
Q5SW79_RTEEDSKSIKSDVPV	Q5SW79	CEP170	Centrosomal protein of 170 kDa	356	S	Dual/TK	Dual	TK	RTEEDSKSIKSDVPV	63.653	47.151
Q5SW79_WERTEEDSKSIKSDV	Q5SW79	CEP170	Centrosomal protein of 170 kDa	354	S	CAMK/PIM	CAMK	PIM	WERTEEDSKSIKSDV	16.581	15.765
Q5T200_EVVRSKLSPSPSLRK	Q5T200	ZC3H13	Zinc finger CCCH domain-containing protein 13	207	S	CMGC	CMGC		EVVRSKLSPSPSLRK	41.412	40.815
Q5T200_VRSKLSPSPSLRKSS	Q5T200	ZC3H13	Zinc finger CCCH domain-containing protein 13	209	S	AGC/PKN	AGC	PKN	VRSKLSPSPSLRKSS	114.178	109.869
Q8N3F8_LHPWYGITPTSSPKT	Q8N3F8	MICALL1	MICAL-like protein 1	467	T	CMGC/GSK	CMGC	GSK	LHPWYGITPTSSPKT	9.921	8.674
Q8N3F8_YGITPTSSPKTKKRP	Q8N3F8	MICALL1	MICAL-like protein 1	471	S	CMGC/MAPK	CMGC	MAPK	YGITPTSSPKTKKRP	14.639	12.837
Q99590_RSRFHSPSTTWSPNK	Q99590	SCAF11	Protein SCAF11	798	S	AGC/Akt	AGC	Akt	RSRFHSPSTTWSPNK	9.756	9.723
Q99700_LQDQRQNSPAGNKEN	Q99700	ATXN2	Ataxin-2	758	S	AGC/PKN	AGC	PKN	LQDQRQNSPAGNKEN	112.854	109.869
Q9C0C2_WEFGKRDSLGAYASQ	Q9C0C2	TNKS1BP1	182 kDa tankyrase-1-binding protein	893	S	AGC/PKA	AGC	PKA	WEFGKRDSLGAYASQ	24.055	22.884
Q9C0D5_LAKGVSMSLPSSPLL	Q9C0D5	TANC1	Protein TANC1	63	S	CMGC/GSK	CMGC	GSK	LAKGVSMSLPSSPLL	9.017	8.674
Q9C0D5_VSMSLPSSPLLPRQS	Q9C0D5	TANC1	Protein TANC1	67	S	CMGC/MAPK	CMGC	MAPK	VSMSLPSSPLLPRQS	13.44	12.837
Q9H6S0_TDSSSYPSPCASPSP	Q9H6S0	YTHDC2	Probable ATP-dependent RNA helicase YTHDC2	1263	S	CMGC	CMGC		TDSSSYPSPCASPSP	41.637	40.815
Q9H792_LDIESYDSLERPLRK	Q9H792	PEAK1	Pseudopodium-enriched atypical kinase 1	1217	S	CK1	CK1		LDIESYDSLERPLRK	6.555	6.306
Q9H792_SIKPVTPSPSKLVTS	Q9H792	PEAK1	Pseudopodium-enriched atypical kinase 1	854	S	TKL/STKR	TKL	STKR	SIKPVTPSPSKLVTS	23.325	21.849
Q9NXG2_KDQQPSGSEGEDDDA	Q9NXG2	THUMPD1	THUMP domain-containing protein 1	88	S	CMGC/CK2	CMGC	CK2	KDQQPSGSEGEDDDA	4.892	2.665
Q9UGU0_REGMRGRSPSQYHDF	Q9UGU0	TCF20	Transcription factor 20	1005	S	CMGC/CLK	CMGC	CLK	REGMRGRSPSQYHDF	92.186	85.655
Q9UQ35_DTKVKPETPPRQSHS	Q9UQ35	SRRM2	Serine/arginine repetitive matrix protein 2	983	T	CMGC/DYRK	CMGC	DYRK	DTKVKPETPPRQSHS	20.657	17.356
Q9UQ35_EHKELSNSPLRENSF	Q9UQ35	SRRM2	Serine/arginine repetitive matrix protein 2	1320	S	CMGC	CMGC		EHKELSNSPLRENSF	41.777	40.815
Q9Y2V2_RSRERSPSPLRGNVV	Q9Y2V2	CARHSP1	Calcium-regulated heat-stable protein 1	32	S	AGC/PKN	AGC	PKN	RSRERSPSPLRGNVV	111.267	109.869
Q9Y2V2_TPRSRERSPSPLRGN	Q9Y2V2	CARHSP1	Calcium-regulated heat-stable protein 1	30	S	AGC/PKN	AGC	PKN	TPRSRERSPSPLRGN	113.179	109.869
Q9UQ35_YPKVKAQTPPGPSLS	Q9UQ35	SRRM2	Serine/arginine repetitive matrix protein 2	1003	T	CMGC/DYRK	CMGC	DYRK	YPKVKAQTPPGPSLS	18.566	17.356
Q09666_EAEAEASSPKGKFSL	Q09666	AHNAK	Neuroblast differentiation-associated protein AHNAK	5763	S	TKL	TKL		EAEAEASSPKGKFSL	7.452	5.299
Q8NE71_KKLSVPTSDEEDEVP	Q8NE71	ABCF1	ATP-binding cassette sub-family F member 1	109	S	CMGC	CMGC		KKLSVPTSDEEDEVP	41.261	40.815
Q9UQ35_PSLSGSKSPCPQEKS	Q9UQ35	SRRM2	Serine/arginine repetitive matrix protein 2	1014	S	Other/CDC7	Other	CDC7	PSLSGSKSPCPQEKS	80.594	77.782
P11274_GLPYIDDSPSSSPHL	P11274	BCR	Breakpoint cluster region protein	459	S	Other/CDC7	Other	CDC7	GLPYIDDSPSSSPHL	85.435	77.782
P29474_EVTSRIRTQSFSLQE	P29474	NOS3	Nitric oxide synthase, endothelial	1175	T	TKL/MLK	TKL	MLK	EVTSRIRTQSFSLQE	96.573	85.293
P98082_NGFSVKSSPNPFVGS	P98082	DAB2	Disabled homolog 2	394	S	CMGC/DYRK	CMGC	DYRK	NGFSVKSSPNPFVGS	20.134	17.356
Q12778_GQEGAGDSPGSQFSK	Q12778	FOXO1	Forkhead box protein O1	287	S	CMGC	CMGC		GQEGAGDSPGSQFSK	40.9	40.815
Q8N699_CERRSNLSLASLTFQ	Q8N699	MYCT1	Myc target protein 1	138	S	AGC/PKN	AGC	PKN	CERRSNLSLASLTFQ	110.587	109.869
Q9C0D5_SKTAANKSPCETISS	Q9C0D5	TANC1	Protein TANC1	207	S	CMGC	CMGC		SKTAANKSPCETISS	41.19	40.815
Q9H792_ESQQYYHSLAVRQSL	Q9H792	PEAK1	Pseudopodium-enriched atypical kinase 1	1374	S	CMGC/SRPK	CMGC	SRPK	ESQQYYHSLAVRQSL	374.078	319.434
Q9H792_PRKNCHKSAPTSPTA	Q9H792	PEAK1	Pseudopodium-enriched atypical kinase 1	568	S	CAMK/PIM	CAMK	PIM	PRKNCHKSAPTSPTA	18.845	15.765
Q9NWH9_KKRISSKSPGHMVIL	Q9NWH9	SLTM	SAFB-like transcription modulator	553	S	CMGC/DYRK	CMGC	DYRK	KKRISSKSPGHMVIL	17.509	17.356
Q9NWH9_SEEKKRISSKSPGHM	Q9NWH9	SLTM	SAFB-like transcription modulator	550	S	AGC/PKA	AGC	PKA	SEEKKRISSKSPGHM	23.624	22.884
Q9NYF8_QEALDYFSDKESGKQ	Q9NYF8	BCLAF1	Bcl-2-associated transcription factor 1	385	S	STE/STE-Unique	STE	STE-Unique	QEALDYFSDKESGKQ	12.347	10.171
Q9BVC5_LTHRKSPSGPVKSPP	Q9BVC5	C2orf49	Ashwin	184	S	CAMK/CAMK-Unique	CAMK	CAMK-Unique	LTHRKSPSGPVKSPP	4.911	4.241
O95810_KSSPFKVSPLTFGRK	O95810	SDPR	Serum deprivation-response protein	293	S	TKL/RIPK	TKL	RIPK	KSSPFKVSPLTFGRK	10.658	9.709
A0A1B0GTW1_QMRRAASSDQLRDNS	A0A1B0GTW1	TJP2	Tight junction protein ZO-2	1038	S	TKL/STKR	TKL	STKR	QMRRAASSDQLRDNS	27.29	21.849
Q15642_ALPNGPPSPRSGRDP	Q15642	TRIP10	Cdc42-interacting protein 4	351	S	CMGC/DYRK	CMGC	DYRK	ALPNGPPSPRSGRDP	22.793	17.356
A0A087WUT6_QSFDDNDSEELEDKD	A0A087WUT6	EIF5B	Eukaryotic translation initiation factor 5B	113	S	STE/STE-Unique	STE	STE-Unique	QSFDDNDSEELEDKD	10.803	10.171
A0A0A0MT49_RPPAEKLSPNPPNLT	A0A0A0MT49	SMARCA4	Transcription activator BRG1	1486	S	CMGC/SRPK	CMGC	SRPK	RPPAEKLSPNPPNLT	353.944	319.434
A0A0B4J1W0_DDANILSSPTDRSMS	A0A0B4J1W0	MED24	Mediator of RNA polymerase II transcription subunit 24	898	S	CMGC	CMGC		DDANILSSPTDRSMS	43.475	40.815
A0A0G2JK44_LAPGSPASPPGSLEP	A0A0G2JK44	BRD2	Bromodomain-containing protein 2	301	S	CK1/TTBK	CK1	TTBK	LAPGSPASPPGSLEP	93.324	88.446
A0A0G2JK44_TAILAPGSPASPPGS	A0A0G2JK44	BRD2	Bromodomain-containing protein 2	298	S	CMGC	CMGC		TAILAPGSPASPPGS	41.279	40.815
A0A0U1RRH6_ECDQAGSSDMEADMA	A0A0U1RRH6	PHF14	PHD finger protein 14	782	S	CMGC/CK2	CMGC	CK2	ECDQAGSSDMEADMA	5.997	2.665
A0A140T8Y4_SQAASSDSAQGSDMS	A0A140T8Y4	HLA-A	HLA class I histocompatibility antigen, A-3 alpha chain	358	S	Other/NEK	Other	NEK	SQAASSDSAQGSDMS	122.647	118.615
A0A1B0GTU4_GFMAQGKTGSSSPPG	A0A1B0GTU4	PXN	Paxillin	808	T	Other/CAMKK	Other	CAMKK	GFMAQGKTGSSSPPG	4.675	3.05
A0A1B0GTU4_QLDSMLGSLQSDLNK	A0A1B0GTU4	PXN	Paxillin	830	S	Other/IKK	Other	IKK	QLDSMLGSLQSDLNK	9.752	8.821
A0A1B0GTW1_SDQLRDNSPPPAFKP	A0A1B0GTW1	TJP2	Tight junction protein ZO-2	1045	S	CMGC/SRPK	CMGC	SRPK	SDQLRDNSPPPAFKP	347.136	319.434
A0A1B0GUI1_RSIVRQKTVDIDDAQ	A0A1B0GUI1	RALGAPA1	Ral GTPase-activating protein subunit alpha-1	754	T	CMGC/CLK	CMGC	CLK	RSIVRQKTVDIDDAQ	94.567	85.655
B7ZLQ5_IQPSAQKSPTSPLNM	B7ZLQ5	SMARCA1	Probable global transcription activator SNF2L1	116	S	CAMK/CASK	CAMK	CASK	IQPSAQKSPTSPLNM	4.164	3.657
B7ZLQ5_PSAQKSPTSPLNMKL	B7ZLQ5	SMARCA1	Probable global transcription activator SNF2L1	118	T	Dual/TK/Lmr	Dual	TK	PSAQKSPTSPLNMKL	5.601	5.599
B7ZLQ5_SAQKSPTSPLNMKLG	B7ZLQ5	SMARCA1	Probable global transcription activator SNF2L1	119	S	CMGC/MAPK	CMGC	MAPK	SAQKSPTSPLNMKLG	16.814	12.837
C9JFV4_KLRSPRGSPDGSLQT	C9JFV4	PELP1	Proline-, glutamic acid- and leucine-rich protein 1	531	S	Dual/TK	Dual	TK	KLRSPRGSPDGSLQT	48.531	47.151
E7EQZ4_FRRGTGQSDDSDIWD	E7EQZ4	SMN1	Survival motor neuron protein	28	S	Other/CDC7	Other	CDC7	FRRGTGQSDDSDIWD	78.796	77.782
E7EQZ4_GTGQSDDSDIWDDTA	E7EQZ4	SMN1	Survival motor neuron protein	31	S	Other/PLK	Other	PLK	GTGQSDDSDIWDDTA	15.106	14.476
E7ESA6_QATVSWDSGGSDEAP	E7ESA6	PTK2	Focal adhesion kinase 1	749	S	Other/CAMKK	Other	CAMKK	QATVSWDSGGSDEAP	3.299	3.05
E7ESA6_VSWDSGGSDEAPPKP	E7ESA6	PTK2	Focal adhesion kinase 1	752	S	Other/NEK	Other	NEK	VSWDSGGSDEAPPKP	142.594	118.615
E7ETY2_QQAAGMLSPKTGGKE	E7ETY2	TCOF1	Treacle protein	1257	S	TKL/IRAK	TKL	IRAK	QQAAGMLSPKTGGKE	3.393	3.391
E7EWR4_GSQPGGFSPGQNQVT	E7EWR4	CSTF2	Cleavage stimulation factor subunit 2	544	S	CK1/TTBK	CK1	TTBK	GSQPGGFSPGQNQVT	101.27	88.446
E9PRY8_DDIDLFGSDNEEEDK	E9PRY8	EEF1D	Elongation factor 1-delta	578	S	Other/NEK	Other	NEK	DDIDLFGSDNEEEDK	128.45	118.615
E9PRY8_PPAKKPATPAEDDED	E9PRY8	EEF1D	Elongation factor 1-delta	563	T	CMGC	CMGC		PPAKKPATPAEDDED	42.956	40.815
G3V1L9_KTLVKSHSLAQPPEF	G3V1L9	TJP1	Tight junction protein 1 (Zona occludens 1), isoform CRA_a	1579	S	CMGC/CLK	CMGC	CLK	KTLVKSHSLAQPPEF	89.929	85.655
M0QXA7_PGSPLGHSPTASPPP	M0QXA7	WIZ	Protein Wiz	468	S	Other/NEK	Other	NEK	PGSPLGHSPTASPPP	138.003	118.615
O00192_EGPEPRDSPSYGSLS	O00192	ARVCF	Armadillo repeat protein deleted in velo-cardio-facial syndrome	198	S	CK1/TTBK	CK1	TTBK	EGPEPRDSPSYGSLS	107.077	88.446
O00192_RDSPSYGSLSRGLGM	O00192	ARVCF	Armadillo repeat protein deleted in velo-cardio-facial syndrome	203	S	Other/NEK	Other	NEK	RDSPSYGSLSRGLGM	128.009	118.615
O00203_NGKNFYESDDDQKEK	O00203	AP3B1	AP-3 complex subunit beta-1	276	S	Other/CDC7	Other	CDC7	NGKNFYESDDDQKEK	83.335	77.782
O00499_VPPPPKHTPSKEVKQ	O00499	BIN1	Myc box-dependent-interacting protein 1	348	T	CMGC/DYRK	CMGC	DYRK	VPPPPKHTPSKEVKQ	21.657	17.356
O00566_LRKSPVFSDEDSDLD	O00566	MPHOSPH10	U3 small nucleolar ribonucleoprotein protein MPP10	167	S	STE/STE-Unique	STE	STE-Unique	LRKSPVFSDEDSDLD	12.317	10.171
O00566_PVFSDEDSDLDFDIS	O00566	MPHOSPH10	U3 small nucleolar ribonucleoprotein protein MPP10	171	S	Dual/TK	Dual	TK	PVFSDEDSDLDFDIS	47.699	47.151
O00566_SKSDLRKSPVFSDED	O00566	MPHOSPH10	U3 small nucleolar ribonucleoprotein protein MPP10	163	S	Other/ULK	Other	ULK	SKSDLRKSPVFSDED	42.908	36.383
O15013_RSFIRTKSLIAQDHR	O15013	ARHGEF10	Rho guanine nucleotide exchange factor 10	379	S	AGC/PKA	AGC	PKA	RSFIRTKSLIAQDHR	23.679	22.884
O43294_STVCKPRSPKPAAPA	O43294	TGFB1I1	Transforming growth factor beta-1-induced transcript 1 protein	68	S	CAMK/PKD	CAMK	PKD	STVCKPRSPKPAAPA	21.755	21.331
O43491_SLQTQGSSHETLNIV	O43491	EPB41L2	Band 4.1-like protein 2	683	S	Dual/TK/InsR	Dual	TK	SLQTQGSSHETLNIV	5.013	4.34
O43572_KASISVHSPQKSTKN	O43572	AKAP10	A-kinase anchor protein 10, mitochondrial	52	S	CMGC	CMGC		KASISVHSPQKSTKN	41.941	40.815
O60318_SSLLNKSSPVKKPSL	O60318	MCM3AP	Germinal-center associated nuclear protein	557	S	CMGC	CMGC		SSLLNKSSPVKKPSL	41.599	40.815
O75113_EARNKAGTPVSELTK	O75113	N4BP1	NEDD4-binding protein 1	242	T	Dual/TK	Dual	TK	EARNKAGTPVSELTK	66.308	47.151
O75151_QRRPSASSPNNNTAA	O75151	PHF2	Lysine-specific demethylase PHF2	1059	S	Other/NEK	Other	NEK	QRRPSASSPNNNTAA	122.155	118.615
O75152_PETNIDKTPKKAQVS	O75152	ZC3H11A	Zinc finger CCCH domain-containing protein 11A	321	T	CMGC	CMGC		PETNIDKTPKKAQVS	40.845	40.815
O75179_AKEHYPVSSPSSPSP	O75179	ANKRD17	Ankyrin repeat domain-containing protein 17	2041	S	CMGC/GSK	CMGC	GSK	AKEHYPVSSPSSPSP	9.362	8.674
O75179_KEHYPVSSPSSPSPP	O75179	ANKRD17	Ankyrin repeat domain-containing protein 17	2042	S	CMGC	CMGC		KEHYPVSSPSSPSPP	41.523	40.815
O75179_SSGVRAPSPAPSSVP	O75179	ANKRD17	Ankyrin repeat domain-containing protein 17	2401	S	CK1/TTBK	CK1	TTBK	SSGVRAPSPAPSSVP	120.854	88.446
O75179_YPVSSPSSPSPPAQP	O75179	ANKRD17	Ankyrin repeat domain-containing protein 17	2045	S	CMGC	CMGC		YPVSSPSSPSPPAQP	42.45	40.815
O75376_RREEGDPSPHSGGVC	O75376	NCOR1	Nuclear receptor corepressor 1	2315	S	Other/MOS	Other	MOS	RREEGDPSPHSGGVC	2.899	2.885
O75533_QAETPGHTPSLRWDE	O75533	SF3B1	Splicing factor 3B subunit 1	227	T	TKL/STKR	TKL	STKR	QAETPGHTPSLRWDE	23.644	21.849
O75533_SSWDQAETPGHTPSL	O75533	SF3B1	Splicing factor 3B subunit 1	223	T	CMGC	CMGC		SSWDQAETPGHTPSL	41.88	40.815
O75781_SQQTPVGTPKDKRVS	O75781	PALM	Paralemmin-1	145	T	CMGC	CMGC		SQQTPVGTPKDKRVS	41.652	40.815
O94804_ANRSQKASQSRPNSS	O94804	STK10	Serine/threonine-protein kinase 10	448	S	CK1/VRK	CK1	VRK	ANRSQKASQSRPNSS	323.278	303.187
O94804_ASQSRPNSSALETLG	O94804	STK10	Serine/threonine-protein kinase 10	454	S	CAMK/MAPKAPK	CAMK	MAPKAPK	ASQSRPNSSALETLG	16.405	16.224
O94906_GYLTDLNSMIPTHGG	O94906	PRPF6	Pre-mRNA-processing factor 6	279	S	CAMK/PKD	CAMK	PKD	GYLTDLNSMIPTHGG	21.476	21.331
O95810_GSNSGMDSNIDLTIV	O95810	SDPR	Serum deprivation-response protein	370	S	Dual/TK/InsR	Dual	TK	GSNSGMDSNIDLTIV	6.406	4.34
P02545_FVRLRNKSNEDQSMG	P02545	LMNA	Prelamin-A/C	458	S	CAMK/MAPKAPK	CAMK	MAPKAPK	FVRLRNKSNEDQSMG	17.204	16.224
P07948_SKGKDSLSDDGVDLK	P07948	LYN	Tyrosine-protein kinase Lyn	13	S	TKL/STKR	TKL	STKR	SKGKDSLSDDGVDLK	26.119	21.849
P08473_**MGKSESQMDITDI	P08473	MME	Neprilysin	6	S	CK1/VRK	CK1	VRK	**MGKSESQMDITDI	310.934	303.187
P08651_MDKSPFNSPSPQDSP	P08651	NFIC	Nuclear factor 1 C-type	337	S	Other/CDC7	Other	CDC7	MDKSPFNSPSPQDSP	81.705	77.782
P08670_FGGPGTASRPSSSRS	P08670	VIM	Vimentin	22	S	CK1/VRK	CK1	VRK	FGGPGTASRPSSSRS	372.228	303.187
P08670_GTASRPSSSRSYVTT	P08670	VIM	Vimentin	26	S	CAMK/PKD	CAMK	PKD	GTASRPSSSRSYVTT	23.888	21.331
P08670_PGTASRPSSSRSYVT	P08670	VIM	Vimentin	25	S	AGC/PKA	AGC	PKA	PGTASRPSSSRSYVT	23.753	22.884
P09543_EKNQWQLSADDLKKL	P09543	CNP	2',3'-cyclic-nucleotide 3'-phosphodiesterase	170	S	CAMK/PKD	CAMK	PKD	EKNQWQLSADDLKKL	21.361	21.331
P10398_NRQQFYHSVQDLSGG	P10398	ARAF	Serine/threonine-protein kinase A-Raf	157	S	Other/NEK	Other	NEK	NRQQFYHSVQDLSGG	119.17	118.615
P11274_PSQNSQQSFDSSSPP	P11274	BCR	Breakpoint cluster region protein	377	S	AGC/PKN	AGC	PKN	PSQNSQQSFDSSSPP	111.65	109.869
P18031_RNRYRDVSPFDHSRI	P18031	PTPN1	Tyrosine-protein phosphatase non-receptor type 1	50	S	CMGC/CLK	CMGC	CLK	RNRYRDVSPFDHSRI	100.54	85.655
P18084_LYRKPISTHTVDFTF	P18084	ITGB5	Integrin beta-5	780	T	TKL/LRRK	TKL	LRRK	LYRKPISTHTVDFTF	13.545	13.084
P18084_RKPISTHTVDFTFNK	P18084	ITGB5	Integrin beta-5	782	T	CMGC/CDKL	CMGC	CDKL	RKPISTHTVDFTFNK	4.839	4.358
P18858_GVVSESDSPVKRPGR	P18858	LIG1	DNA ligase 1	51	S	CMGC	CMGC		GVVSESDSPVKRPGR	42.002	40.815
P25116_CSSNLNNSIYKKLLT	P25116	F2R	Proteinase-activated receptor 1	418	S	Other/NEK	Other	NEK	CSSNLNNSIYKKLLT	126.931	118.615
P28290_AGYPLRRSQSLPTTL	P28290	SSFA2	Sperm-specific antigen 2	737	S	Other/NEK	Other	NEK	AGYPLRRSQSLPTTL	120.862	118.615
P28290_KGKILNVSVIEESGN	P28290	SSFA2	Sperm-specific antigen 2	330	S	Other/PLK	Other	PLK	KGKILNVSVIEESGN	16.202	14.476
P28290_SLPTTLLSPVRVVSS	P28290	SSFA2	Sperm-specific antigen 2	746	S	CMGC/DYRK	CMGC	DYRK	SLPTTLLSPVRVVSS	17.749	17.356
P28749_AIDSDAESPAKRVCQ	P28749	RBL1	Retinoblastoma-like protein 1	1041	S	Other/NAK	Other	NAK	AIDSDAESPAKRVCQ	55.622	51.034
P29474_RIRTQSFSLQERQLR	P29474	NOS3	Nitric oxide synthase, endothelial	1179	S	CAMK/DAPK	CAMK	DAPK	RIRTQSFSLQERQLR	11.543	9.755
P35269_PQSLSGKSTPQPPSG	P35269	GTF2F1	General transcription factor IIF subunit 1	436	S	CAMK/CASK	CAMK	CASK	PQSLSGKSTPQPPSG	4.011	3.657
P35269_RLDTGPQSLSGKSTP	P35269	GTF2F1	General transcription factor IIF subunit 1	431	S	Dual/TK	Dual	TK	RLDTGPQSLSGKSTP	58.46	47.151
P35367_AKKPGKESPWEVLKR	P35367	HRH1	Histamine H1 receptor	255	S	CMGC/SRPK	CMGC	SRPK	AKKPGKESPWEVLKR	353.181	319.434
P35612_TAPEEPGSPAKSAPA	P35612	ADD2	Beta-adducin	592	S	CMGC	CMGC		TAPEEPGSPAKSAPA	42.968	40.815
P42167_ENTRQNGSNDSDRYS	P42167	TMPO	Lamina-associated polypeptide 2, isoforms beta/gamma	177	S	Dual/TK/InsR	Dual	TK	ENTRQNGSNDSDRYS	4.67	4.34
P42167_RQNGSNDSDRYSDNE	P42167	TMPO	Lamina-associated polypeptide 2, isoforms beta/gamma	180	S	CK1/TTBK	CK1	TTBK	RQNGSNDSDRYSDNE	90.97	88.446
P45973_SESNKRKSNFSNSAD	P45973	CBX5	Chromobox protein homolog 5	92	S	AGC/PKA	AGC	PKA	SESNKRKSNFSNSAD	23.995	22.884
P46100_TPVSLSNSPIKGADC	P46100	ATRX	Transcriptional regulator ATRX	598	S	CMGC	CMGC		TPVSLSNSPIKGADC	42.056	40.815
P46100_YVKLTPVSLSNSPIK	P46100	ATRX	Transcriptional regulator ATRX	594	S	TKL/MLK	TKL	MLK	YVKLTPVSLSNSPIK	91.186	85.293
P46821_AERSLMSSPEDLTKD	P46821	MAP1B	Microtubule-associated protein 1B	832	S	Other/NEK	Other	NEK	AERSLMSSPEDLTKD	138.841	118.615
P46821_AVSSEKVSPSKSPSL	P46821	MAP1B	Microtubule-associated protein 1B	1252	S	CMGC	CMGC		AVSSEKVSPSKSPSL	41.685	40.815
P46821_EAERSLMSSPEDLTK	P46821	MAP1B	Microtubule-associated protein 1B	831	S	CAMK/TSSK	CAMK	TSSK	EAERSLMSSPEDLTK	3.647	3.512
P46821_EKSGKQGSPDQVSPV	P46821	MAP1B	Microtubule-associated protein 1B	1438	S	CMGC/CLK	CMGC	CLK	EKSGKQGSPDQVSPV	92.669	85.655
P46821_PAPVQDRSPSPRHPD	P46821	MAP1B	Microtubule-associated protein 1B	2209	S	CMGC/DYRK	CMGC	DYRK	PAPVQDRSPSPRHPD	19.834	17.356
P46821_QGSPDQVSPVSEMTS	P46821	MAP1B	Microtubule-associated protein 1B	1443	S	TKL/MLK	TKL	MLK	QGSPDQVSPVSEMTS	95.779	85.293
P46821_VSPSKSPSLSPSPPS	P46821	MAP1B	Microtubule-associated protein 1B	1258	S	CK1/TTBK	CK1	TTBK	VSPSKSPSLSPSPPS	90.899	88.446
P49006_VKSNGDLSPKGEGES	P49006	MARCKSL1	MARCKS-related protein	41	S	CMGC	CMGC		VKSNGDLSPKGEGES	41.937	40.815
P49792_PLAETVFTPKTSPEN	P49792	RANBP2	E3 SUMO-protein ligase RanBP2	1396	T	CMGC/GSK	CMGC	GSK	PLAETVFTPKTSPEN	11.329	8.674
P52756_RGLVAAYSGDSDNEE	P52756	RBM5	RNA-binding protein 5	621	S	CAMK/CAMK2	CAMK	CAMK2	RGLVAAYSGDSDNEE	7.061	6.8
P52756_VAAYSGDSDNEEELV	P52756	RBM5	RNA-binding protein 5	624	S	Other/CDC7	Other	CDC7	VAAYSGDSDNEEELV	79.353	77.782
Q00059_NWKNLSDSEKELYIQ	Q00059	TFAM	Transcription factor A, mitochondrial	195	S	Other/NEK	Other	NEK	NWKNLSDSEKELYIQ	120.269	118.615
Q01804_DKYATVSSPSKSKKL	Q01804	OTUD4	OTU domain-containing protein 4	546	S	CMGC	CMGC		DKYATVSSPSKSKKL	41.287	40.815
Q01831_DPGGSSETSSQVLEN	Q01831	XPC	DNA repair protein complementing XP-C cells	349	T	TKL/STKR	TKL	STKR	DPGGSSETSSQVLEN	22.603	21.849
Q01831_PGGSSETSSQVLENH	Q01831	XPC	DNA repair protein complementing XP-C cells	350	S	TKL/STKR	TKL	STKR	PGGSSETSSQVLENH	22.956	21.849
Q05209_NPLHSDDSDSDERNS	Q05209	PTPN12	Tyrosine-protein phosphatase non-receptor type 12	606	S	Other/TTK	Other	TTK	NPLHSDDSDSDERNS	21.921	21.21
Q05209_PLQEGPKSFDGNTLL	Q05209	PTPN12	Tyrosine-protein phosphatase non-receptor type 12	449	S	CAMK/CAMK2	CAMK	CAMK2	PLQEGPKSFDGNTLL	7.088	6.8
Q05519_EEEQGYDSEKEKKEE	Q05519	SRSF11	Serine/arginine-rich splicing factor 11	434	S	CMGC/CK2	CMGC	CK2	EEEQGYDSEKEKKEE	6.44	2.665
Q08AE8_RFSSKSKSMDKSDEE	Q08AE8	SPIRE1	Protein spire homolog 1	678	S	CAMK/PKD	CAMK	PKD	RFSSKSKSMDKSDEE	22.339	21.331
Q09666_GHYEVTGSDDETGKL	Q09666	AHNAK	Neuroblast differentiation-associated protein AHNAK	5841	S	STE/STE11	STE	STE11	GHYEVTGSDDETGKL	5.229	5.196
Q09666_GKGGVTGSPEASISG	Q09666	AHNAK	Neuroblast differentiation-associated protein AHNAK	5731	S	CMGC	CMGC		GKGGVTGSPEASISG	42.174	40.815
Q09666_GPKFKMPSMNIQTHK	Q09666	AHNAK	Neuroblast differentiation-associated protein AHNAK	1571	S	CAMK/PKD	CAMK	PKD	GPKFKMPSMNIQTHK	22.139	21.331
Q09666_GSPEASISGSKGDLK	Q09666	AHNAK	Neuroblast differentiation-associated protein AHNAK	5737	S	CK1/VRK	CK1	VRK	GSPEASISGSKGDLK	369.269	303.187
Q09666_KSPQISMSDIDLNLK	Q09666	AHNAK	Neuroblast differentiation-associated protein AHNAK	4522	S	Other/CDC7	Other	CDC7	KSPQISMSDIDLNLK	78.876	77.782
Q09666_MKGTKVKTPEMIIQK	Q09666	AHNAK	Neuroblast differentiation-associated protein AHNAK	490	T	CMGC/DYRK	CMGC	DYRK	MKGTKVKTPEMIIQK	19.026	17.356
Q09666_PKGKGGVTGSPEASI	Q09666	AHNAK	Neuroblast differentiation-associated protein AHNAK	5729	T	CMGC/CDKL	CMGC	CDKL	PKGKGGVTGSPEASI	4.857	4.358
Q09666_PSGSGAASPTGSAVD	Q09666	AHNAK	Neuroblast differentiation-associated protein AHNAK	216	S	CMGC	CMGC		PSGSGAASPTGSAVD	41.301	40.815
Q09666_VIRLPSGSGAASPTG	Q09666	AHNAK	Neuroblast differentiation-associated protein AHNAK	212	S	Other/CDC7	Other	CDC7	VIRLPSGSGAASPTG	86.058	77.782
Q09666_VTGSPEASISGSKGD	Q09666	AHNAK	Neuroblast differentiation-associated protein AHNAK	5735	S	Other/IKK	Other	IKK	VTGSPEASISGSKGD	9.049	8.821
Q0JRZ9_KVSIGNITLSPAISR	Q0JRZ9	FCHO2	F-BAR domain only protein 2	385	T	Other/PLK	Other	PLK	KVSIGNITLSPAISR	15.082	14.476
Q0JRZ9_SPAISRHSPVQMNRN	Q0JRZ9	FCHO2	F-BAR domain only protein 2	394	S	Other/Aur	Other	Aur	SPAISRHSPVQMNRN	9.038	8.819
Q12789_NSSTDQGSDEEGSLQ	Q12789	GTF3C1	General transcription factor 3C polypeptide 1	1068	S	Other/CDC7	Other	CDC7	NSSTDQGSDEEGSLQ	78.765	77.782
Q13136_ASSLASSSPPGSGRS	Q13136	PPFIA1	Liprin-alpha-1	693	S	CMGC	CMGC		ASSLASSSPPGSGRS	41.564	40.815
Q13136_PPGSGRSTPRRIPHS	Q13136	PPFIA1	Liprin-alpha-1	701	T	Other/CDC7	Other	CDC7	PPGSGRSTPRRIPHS	79.709	77.782
Q13442_KEKKSLDSDESEDEE	Q13442	PDAP1	28 kDa heat- and acid-stable phosphoprotein	60	S	CK1/TTBK	CK1	TTBK	KEKKSLDSDESEDEE	137.905	88.446
Q13442_KSLDSDESEDEEDDY	Q13442	PDAP1	28 kDa heat- and acid-stable phosphoprotein	63	S	CK1/TTBK	CK1	TTBK	KSLDSDESEDEEDDY	95.008	88.446
Q13464_SDSTSVASFPSADET	Q13464	ROCK1	Rho-associated protein kinase 1	1105	S	CK1/TTBK	CK1	TTBK	SDSTSVASFPSADET	111.848	88.446
Q13796_DLGPRAQSPGSPLHA	Q13796	SHROOM2	Protein Shroom2	1036	S	AGC/PKA	AGC	PKA	DLGPRAQSPGSPLHA	23.19	22.884
Q13873_RRAQRPNSLDLSATN	Q13873	BMPR2	Bone morphogenetic protein receptor type-2	940	S	AGC/PKN	AGC	PKN	RRAQRPNSLDLSATN	117.824	109.869
Q14004_LDDSRTNTPQGVLPS	Q14004	CDK13	Cyclin-dependent kinase 13	1058	T	Other/CDC7	Other	CDC7	LDDSRTNTPQGVLPS	80.941	77.782
Q14004_LGLDDSRTNTPQGVL	Q14004	CDK13	Cyclin-dependent kinase 13	1056	T	TKL/MLK	TKL	MLK	LGLDDSRTNTPQGVL	91.184	85.293
Q14004_STPTKGNTETSASAS	Q14004	CDK13	Cyclin-dependent kinase 13	500	T	Dual/TK	Dual	TK	STPTKGNTETSASAS	49.202	47.151
Q14161_SKTNRQKSLDSDLSD	Q14161	GIT2	ARF GTPase-activating protein GIT2	415	S	CMGC/CLK	CMGC	CLK	SKTNRQKSLDSDLSD	87.368	85.655
Q14162_ASGSVGQSPNSAPKA	Q14162	SCARF1	Scavenger receptor class F member 1	753	S	CMGC	CMGC		ASGSVGQSPNSAPKA	42.003	40.815
Q14247_EEQARAKTQTPPVSP	Q14247	CTTN	Src substrate cortactin	399	T	Other/NAK	Other	NAK	EEQARAKTQTPPVSP	52.558	51.034
Q14676_DQPPFGDSDDSVEAD	Q14676	MDC1	Mediator of DNA damage checkpoint protein 1	495	S	CMGC/CK2	CMGC	CK2	DQPPFGDSDDSVEAD	3.879	2.665
Q14676_PFGDSDDSVEADKSS	Q14676	MDC1	Mediator of DNA damage checkpoint protein 1	498	S	Other/PLK	Other	PLK	PFGDSDDSVEADKSS	15.763	14.476
Q14699_NARGDHASLENEKPG	Q14699	RFTN1	Raftlin	199	S	Other/IKK	Other	IKK	NARGDHASLENEKPG	10.489	8.821
Q15149_SPYSVSGSGSTAGSR	Q15149	PLEC	Plectin	4620	S	TKL/STKR	TKL	STKR	SPYSVSGSGSTAGSR	21.854	21.849
Q15149_TAGSRTGSRTGSRAG	Q15149	PLEC	Plectin	4630	S	AGC/PKN	AGC	PKN	TAGSRTGSRTGSRAG	116.322	109.869
Q15149_YSVSGSGSTAGSRTG	Q15149	PLEC	Plectin	4622	S	CMGC/GSK	CMGC	GSK	YSVSGSGSTAGSRTG	9.186	8.674
Q15555_TAGAAKSSPAAKPGS	Q15555	MAPRE2	Microtubule-associated protein RP/EB family member 2	209	S	Other/CDC7	Other	CDC7	TAGAAKSSPAAKPGS	83.801	77.782
Q15599_QESGLHLSPTAAEAK	Q15599	SLC9A3R2	Na(+)/H(+) exchange regulatory cofactor NHE-RF2	303	S	CK1/TTBK	CK1	TTBK	QESGLHLSPTAAEAK	96.767	88.446
Q2M2I8_QGGSGLGSGSSGGGG	Q2M2I8	AAK1	AP2-associated protein kinase 1	18	S	CK1/CK1	CK1	CK1	QGGSGLGSGSSGGGG	8.309	7.443
Q3V6T2_SVQIKSSSQENLLDE	Q3V6T2	CCDC88A	Girdin	1702	S	CAMK/CAMK1	CAMK	CAMK1	SVQIKSSSQENLLDE	11.923	11.583
Q4KMP7_GTPTGTPTRTPSRTA	Q4KMP7	TBC1D10B	TBC1 domain family member 10B	154	T	CK1/VRK	CK1	VRK	GTPTGTPTRTPSRTA	310.04	303.187
Q4KMP7_KTEEARPSPAPGPGT	Q4KMP7	TBC1D10B	TBC1 domain family member 10B	141	S	CMGC	CMGC		KTEEARPSPAPGPGT	40.958	40.815
Q5JRA6_QNGSFGPSPVSGGEC	Q5JRA6	MIA3	Melanoma inhibitory activity protein 3	1670	S	CMGC/DYRK	CMGC	DYRK	QNGSFGPSPVSGGEC	18.412	17.356
Q5JSH3_ETTKLTQTSSTEQLN	Q5JSH3	WDR44	WD repeat-containing protein 44	160	T	TKL/STKR	TKL	STKR	ETTKLTQTSSTEQLN	26.79	21.849
Q5JSZ5_RHIISATSLSTSPTE	Q5JSZ5	PRRC2B	Protein PRRC2B	222	S	Other/IKK	Other	IKK	RHIISATSLSTSPTE	10.287	8.821
Q5JSZ5_SATSLSTSPTELGSR	Q5JSZ5	PRRC2B	Protein PRRC2B	226	S	Other/NEK	Other	NEK	SATSLSTSPTELGSR	137.989	118.615
Q5T200_SKLSPSPSLRKSSKS	Q5T200	ZC3H13	Zinc finger CCCH domain-containing protein 13	211	S	CAMK/PKD	CAMK	PKD	SKLSPSPSLRKSSKS	23.506	21.331
Q5T5U3_KYCPRSASQGALTSP	Q5T5U3	ARHGAP21	Rho GTPase-activating protein 21	477	S	CAMK/MAPKAPK	CAMK	MAPKAPK	KYCPRSASQGALTSP	18.757	16.224
Q5TC82_GKIDHLSSSAPGSPP	Q5TC82	RC3H1	Roquin-1	530	S	Other/NEK	Other	NEK	GKIDHLSSSAPGSPP	124.716	118.615
Q5TC82_KIDHLSSSAPGSPPD	Q5TC82	RC3H1	Roquin-1	531	S	Other/NEK	Other	NEK	KIDHLSSSAPGSPPD	129.104	118.615
Q5TC82_LSSSAPGSPPDLLES	Q5TC82	RC3H1	Roquin-1	535	S	CMGC	CMGC		LSSSAPGSPPDLLES	42.645	40.815
Q5TC82_PGKIDHLSSSAPGSP	Q5TC82	RC3H1	Roquin-1	529	S	STE/STE11	STE	STE11	PGKIDHLSSSAPGSP	5.256	5.196
Q5VWQ8_SSSSKGDSPELKPRA	Q5VWQ8	DAB2IP	Disabled homolog 2-interacting protein	978	S	CMGC/CLK	CMGC	CLK	SSSSKGDSPELKPRA	90.609	85.655
Q66K74_RGPRARRSASPHDVD	Q66K74	MAP1S	Microtubule-associated protein 1S	729	S	AGC/PKA	AGC	PKA	RGPRARRSASPHDVD	23.405	22.884
Q6AI08_GEEEEKESSGEIEAA	Q6AI08	HEATR6	HEAT repeat-containing protein 6	336	S	CMGC/SRPK	CMGC	SRPK	GEEEEKESSGEIEAA	358.98	319.434
Q6MZP7_IAISPLKSPNKAVKS	Q6MZP7	LIN54	Protein lin-54 homolog	314	S	CMGC/DYRK	CMGC	DYRK	IAISPLKSPNKAVKS	19.359	17.356
Q6MZP7_TPNKIAISPLKSPNK	Q6MZP7	LIN54	Protein lin-54 homolog	310	S	Other/NKF2	Other	NKF2	TPNKIAISPLKSPNK	16.133	15.808
Q76L83_RWKRKVSSSSPQSGC	Q76L83	ASXL2	Putative Polycomb group protein ASXL2	137	S	TKL/STKR	TKL	STKR	RWKRKVSSSSPQSGC	24.853	21.849
Q7Z460_SSNTSVGSPSNTIGR	Q7Z460	CLASP1	CLIP-associating protein 1	1091	S	CMGC	CMGC		SSNTSVGSPSNTIGR	42.081	40.815
Q7Z6B7_EQVKNSPTPATSTES	Q7Z6B7	SRGAP1	SLIT-ROBO Rho GTPase-activating protein 1	1001	T	CMGC/MAPK	CMGC	MAPK	EQVKNSPTPATSTES	12.88	12.837
Q7Z6B7_NSPTPATSTESLSPL	Q7Z6B7	SRGAP1	SLIT-ROBO Rho GTPase-activating protein 1	1005	S	TKL/STKR	TKL	STKR	NSPTPATSTESLSPL	23.126	21.849
Q86SQ0_KYSSRHKSHDNVYSL	Q86SQ0	PHLDB2	Pleckstrin homology-like domain family B member 2	157	S	CAMK/PKD	CAMK	PKD	KYSSRHKSHDNVYSL	26.16	21.331
Q86UU0_SPSMAVPSPGWVASP	Q86UU0	BCL9L	B-cell CLL/lymphoma 9-like protein	1004	S	CMGC/MAPK	CMGC	MAPK	SPSMAVPSPGWVASP	14.125	12.837
Q86V48_KASHMGVSTDSGTQE	Q86V48	LUZP1	Leucine zipper protein 1	440	S	Other/ULK	Other	ULK	KASHMGVSTDSGTQE	37.813	36.383
Q8IVF7_KLRSWSRSIEDLQPP	Q8IVF7	FMNL3	Formin-like protein 3	174	S	CAMK/PKD	CAMK	PKD	KLRSWSRSIEDLQPP	21.701	21.331
Q8IWB9_PGLLPAHSRHNSPSG	Q8IWB9	TEX2	Testis-expressed protein 2	732	S	CMGC/CDKL	CMGC	CDKL	PGLLPAHSRHNSPSG	4.45	4.358
Q8N0T1_RNVFHIASQKNFKAK	Q8N0T1	C8orf59	Uncharacterized protein C8orf59	19	S	CK1/VRK	CK1	VRK	RNVFHIASQKNFKAK	422.627	303.187
Q8N3F8_APLPPSSSPGPPSQD	Q8N3F8	MICALL1	MICAL-like protein 1	391	S	CMGC	CMGC		APLPPSSSPGPPSQD	41.395	40.815
Q8N3F8_APRAPSASPLALHAS	Q8N3F8	MICALL1	MICAL-like protein 1	486	S	Other/NEK	Other	NEK	APRAPSASPLALHAS	120.588	118.615
Q8N3F8_KPAPLPPSSSPGPPS	Q8N3F8	MICALL1	MICAL-like protein 1	389	S	Other/CAMKK	Other	CAMKK	KPAPLPPSSSPGPPS	3.225	3.05
Q8N3F8_RPAPRAPSASPLALH	Q8N3F8	MICALL1	MICAL-like protein 1	484	S	CAMK/MAPKAPK	CAMK	MAPKAPK	RPAPRAPSASPLALH	18.012	16.224
Q8N3F8_WYGITPTSSPKTKKR	Q8N3F8	MICALL1	MICAL-like protein 1	470	S	STE/STE11	STE	STE11	WYGITPTSSPKTKKR	5.265	5.196
Q8N4C8_FVLLKERTLDEAPRP	Q8N4C8	MINK1	Misshapen-like kinase 1	809	T	CAMK/CAMK2	CAMK	CAMK2	FVLLKERTLDEAPRP	7.523	6.8
Q8N4C8_PGPPNASSNPDLRRS	Q8N4C8	MINK1	Misshapen-like kinase 1	733	S	CK1/VRK	CK1	VRK	PGPPNASSNPDLRRS	307.843	303.187
Q8ND24_SAQKQKNSPLLSVSS	Q8ND24	RNF214	RING finger protein 214	47	S	CMGC/DYRK	CMGC	DYRK	SAQKQKNSPLLSVSS	18.115	17.356
Q8NDV7_KSPNGSSSVNWPPEF	Q8NDV7	TNRC6A	Trinucleotide repeat-containing gene 6A protein	1605	S	Other/PLK	Other	PLK	KSPNGSSSVNWPPEF	14.898	14.476
Q8NEY1_AVSEDGKSDDELLSS	Q8NEY1	NAV1	Neuron navigator 1	199	S	Other/IKK	Other	IKK	AVSEDGKSDDELLSS	9.641	8.821
Q8NFJ5_PRAHAWPSPYKDYEV	Q8NFJ5	GPRC5A	Retinoic acid-induced protein 3	345	S	CMGC	CMGC		PRAHAWPSPYKDYEV	43.287	40.815
Q8TAP8_PEPGLDLSLSPRPDS	Q8TAP8	PPP1R35	Protein phosphatase 1 regulatory subunit 35	45	S	AGC/PKN	AGC	PKN	PEPGLDLSLSPRPDS	132.738	109.869
Q8TAP8_SLSPRPDSPQPRHGS	Q8TAP8	PPP1R35	Protein phosphatase 1 regulatory subunit 35	52	S	CK1/TTBK	CK1	TTBK	SLSPRPDSPQPRHGS	89.555	88.446
Q8TDB6_ETPMDIDSDDSKAAS	Q8TDB6	DTX3L	E3 ubiquitin-protein ligase DTX3L	532	S	Other/IKK	Other	IKK	ETPMDIDSDDSKAAS	9.311	8.821
Q8TDN4_RRLISQRSSLETLED	Q8TDN4	CABLES1	CDK5 and ABL1 enzyme substrate 1	290	S	Dual/TK/Tec	Dual	TK	RRLISQRSSLETLED	3.688	3.05
Q8TDY2_EKAEMKRSTELVLSP	Q8TDY2	RB1CC1	RB1-inducible coiled-coil protein 1	237	S	Other/ULK	Other	ULK	EKAEMKRSTELVLSP	37.65	36.383
Q8TEW0_VKTRKSKSMDLGIAD	Q8TEW0	PARD3	Partitioning defective 3 homolog	852	S	CMGC/CLK	CMGC	CLK	VKTRKSKSMDLGIAD	87.236	85.655
Q8WZ75_ELQHANSSPLLRGSH	Q8WZ75	ROBO4	Roundabout homolog 4	657	S	CMGC/CDK	CMGC	CDK	ELQHANSSPLLRGSH	10.836	10.587
Q8WZ75_QELQHANSSPLLRGS	Q8WZ75	ROBO4	Roundabout homolog 4	656	S	CMGC/SRPK	CMGC	SRPK	QELQHANSSPLLRGS	386.303	319.434
Q92499_NTRPGANSPEMWSEA	Q92499	DDX1	ATP-dependent RNA helicase DDX1	481	S	CMGC/MAPK	CMGC	MAPK	NTRPGANSPEMWSEA	14.38	12.837
Q92597_EGAHLDITPNSGAAG	Q92597	NDRG1	Protein NDRG1	375	T	Other/NEK	Other	NEK	EGAHLDITPNSGAAG	120.432	118.615
Q92922_NARKRKHSPSPPPPT	Q92922	SMARCC1	SWI/SNF complex subunit SMARCC1	328	S	CMGC/SRPK	CMGC	SRPK	NARKRKHSPSPPPPT	401.3	319.434
Q96B97_TAGHRANSPSLFGTE	Q96B97	SH3KBP1	SH3 domain-containing kinase-binding protein 1	587	S	CMGC/DYRK	CMGC	DYRK	TAGHRANSPSLFGTE	23.338	17.356
Q96BY6_LYPFTVNTSNQGSRD	Q96BY6	DOCK10	Dedicator of cytokinesis protein 10	1231	T	CAMK/DCAMKL	CAMK	DCAMKL	LYPFTVNTSNQGSRD	5.132	4.813
Q96BY6_VNTSNQGSRDDLSTN	Q96BY6	DOCK10	Dedicator of cytokinesis protein 10	1236	S	Other/CDC7	Other	CDC7	VNTSNQGSRDDLSTN	85.568	77.782
Q96C24_DVVHESGSLGDRSKS	Q96C24	SYTL4	Synaptotagmin-like protein 4	289	S	CK1/TTBK	CK1	TTBK	DVVHESGSLGDRSKS	96.899	88.446
Q96C24_RPSEYTKSVIDLRPE	Q96C24	SYTL4	Synaptotagmin-like protein 4	274	S	Other/TTK	Other	TTK	RPSEYTKSVIDLRPE	21.666	21.21
Q96HC4_NTKKANNSQEPSPQL	Q96HC4	PDLIM5	PDZ and LIM domain protein 5	309	S	Other/PLK	Other	PLK	NTKKANNSQEPSPQL	15.391	14.476
Q96K83_QLKTPQVSPMPRISP	Q96K83	ZNF521	Zinc finger protein 521	1179	S	CMGC/DYRK	CMGC	DYRK	QLKTPQVSPMPRISP	18.286	17.356
Q96K83_SNSTQLKTPQVSPMP	Q96K83	ZNF521	Zinc finger protein 521	1175	T	Other/TTK	Other	TTK	SNSTQLKTPQVSPMP	22.055	21.21
Q96PC5_PGGGGRGSRGPGNPL	Q96PC5	MIA2	Melanoma inhibitory activity protein 2	1167	S	AGC/PKA	AGC	PKA	PGGGGRGSRGPGNPL	23.223	22.884
Q96Q15_IQKNLATSADTPPST	Q96Q15	SMG1	Serine/threonine-protein kinase SMG1	3570	S	AGC/PKN	AGC	PKN	IQKNLATSADTPPST	112.881	109.869
Q96Q15_LIQKNLATSADTPPS	Q96Q15	SMG1	Serine/threonine-protein kinase SMG1	3569	T	CMGC/SRPK	CMGC	SRPK	LIQKNLATSADTPPS	363.865	319.434
Q96Q15_TSADTPPSTVPGTGK	Q96Q15	SMG1	Serine/threonine-protein kinase SMG1	3576	S	TKL	TKL		TSADTPPSTVPGTGK	5.536	5.299
Q96T37_VSRRRSRSPLDKDTY	Q96T37	RBM15	Putative RNA-binding protein 15	259	S	AGC/PKN	AGC	PKN	VSRRRSRSPLDKDTY	116.212	109.869
Q96T37_VYVSRRRSRSPLDKD	Q96T37	RBM15	Putative RNA-binding protein 15	257	S	CK1/TTBK	CK1	TTBK	VYVSRRRSRSPLDKD	91.164	88.446
Q96T58_EDEDPIGSPRLLSVK	Q96T58	SPEN	Msx2-interacting protein	1278	S	CMGC	CMGC		EDEDPIGSPRLLSVK	42.101	40.815
Q99590_HSPSTTWSPNKDTPQ	Q99590	SCAF11	Protein SCAF11	802	S	CMGC/MAPK	CMGC	MAPK	HSPSTTWSPNKDTPQ	13.447	12.837
Q99590_TASQSQRSPISDNSG	Q99590	SCAF11	Protein SCAF11	338	S	CMGC	CMGC		TASQSQRSPISDNSG	40.898	40.815
Q99590_TRRSRFHSPSTTWSP	Q99590	SCAF11	Protein SCAF11	796	S	AGC/PKN	AGC	PKN	TRRSRFHSPSTTWSP	132.88	109.869
Q99700_NIKPNETSPSFSKAE	Q99700	ATXN2	Ataxin-2	772	S	CMGC	CMGC		NIKPNETSPSFSKAE	41.945	40.815
Q9BQ52_QSPERPLSRLSPERS	Q9BQ52	ELAC2	Zinc phosphodiesterase ELAC protein 2	205	S	AGC/PKA	AGC	PKA	QSPERPLSRLSPERS	23.105	22.884
Q9BTA9_SYVSPRISTPQTNTV	Q9BTA9	WAC	WW domain-containing adapter protein with coiled-coil	456	S	CAMK/CAMK-Unique	CAMK	CAMK-Unique	SYVSPRISTPQTNTV	4.77	4.241
Q9BTA9_YVSPRISTPQTNTVP	Q9BTA9	WAC	WW domain-containing adapter protein with coiled-coil	457	T	CMGC/DYRK	CMGC	DYRK	YVSPRISTPQTNTVP	18.806	17.356
Q9BVC5_HDLTHRKSPSGPVKS	Q9BVC5	C2orf49	Ashwin	182	S	CMGC	CMGC		HDLTHRKSPSGPVKS	41.917	40.815
Q9BXB4_NPPLKSRSFSLASSS	Q9BXB4	OSBPL11	Oxysterol-binding protein-related protein 11	172	S	TKL/MLK	TKL	MLK	NPPLKSRSFSLASSS	100.496	85.293
Q9BXB4_PLKSRSFSLASSSNS	Q9BXB4	OSBPL11	Oxysterol-binding protein-related protein 11	174	S	AGC/PKN	AGC	PKN	PLKSRSFSLASSSNS	126.719	109.869
Q9BXB4_SLASSSNSPISQRRP	Q9BXB4	OSBPL11	Oxysterol-binding protein-related protein 11	181	S	CMGC/DYRK	CMGC	DYRK	SLASSSNSPISQRRP	20.567	17.356
Q9BYB0_RYLFQRRSKLWGDPV	Q9BYB0	SHANK3	SH3 and multiple ankyrin repeat domains protein 3	1471	S	AGC/PKG	AGC	PKG	RYLFQRRSKLWGDPV	11.451	9.739
Q9BYW2_MLHKKSESPFRETEP	Q9BYW2	SETD2	Histone-lysine N-methyltransferase SETD2	744	S	TKL/MLK	TKL	MLK	MLHKKSESPFRETEP	97.9	85.293
Q9C0C2_FGTRPLSSGFSPEEA	Q9C0C2	TNKS1BP1	182 kDa tankyrase-1-binding protein	984	S	AGC/PKN	AGC	PKN	FGTRPLSSGFSPEEA	126.184	109.869
Q9C0C2_QEFGKRDSLGTYSSR	Q9C0C2	TNKS1BP1	182 kDa tankyrase-1-binding protein	872	S	AGC/PKA	AGC	PKA	QEFGKRDSLGTYSSR	23.633	22.884
Q9C0C2_RPLSSGFSPEEAQQQ	Q9C0C2	TNKS1BP1	182 kDa tankyrase-1-binding protein	987	S	CMGC	CMGC		RPLSSGFSPEEAQQQ	42.792	40.815
Q9C0D5_CETISSPSSTLESKD	Q9C0D5	TANC1	Protein TANC1	216	S	TKL/RIPK	TKL	RIPK	CETISSPSSTLESKD	11.088	9.709
Q9C0D5_GVSMSLPSSPLLPRQ	Q9C0D5	TANC1	Protein TANC1	66	S	CK1/TTBK	CK1	TTBK	GVSMSLPSSPLLPRQ	88.542	88.446
Q9C0D5_TSSGSSGSPSSSIKM	Q9C0D5	TANC1	Protein TANC1	1668	S	CMGC	CMGC		TSSGSSGSPSSSIKM	42.491	40.815
Q9H0H5_WTRSRRKTGTLQPWN	Q9H0H5	RACGAP1	Rac GTPase-activating protein 1	249	T	AGC/PKN	AGC	PKN	WTRSRRKTGTLQPWN	153.367	109.869
Q9H1B7_SARRNSSSPVSPASV	Q9H1B7	IRF2BPL	Interferon regulatory factor 2-binding protein-like	659	S	CMGC/DYRK	CMGC	DYRK	SARRNSSSPVSPASV	21.412	17.356
Q9H307_RRESRQESDPEDDDV	Q9H307	PNN	Pinin	100	S	Other/CDC7	Other	CDC7	RRESRQESDPEDDDV	82.891	77.782
Q9H3T3_GHPLLPASASSSLLL	Q9H3T3	SEMA6B	Semaphorin-6B	745	S	TKL/MLK	TKL	MLK	GHPLLPASASSSLLL	93.734	85.293
Q9H3T3_LLPASASSSLLLLAP	Q9H3T3	SEMA6B	Semaphorin-6B	748	S	Other/CDC7	Other	CDC7	LLPASASSSLLLLAP	78.378	77.782
Q9H3T3_LPASASSSLLLLAPA	Q9H3T3	SEMA6B	Semaphorin-6B	749	S	CAMK/CAMK-Unique	CAMK	CAMK-Unique	LPASASSSLLLLAPA	4.346	4.241
Q9H3T3_PLLPASASSSLLLLA	Q9H3T3	SEMA6B	Semaphorin-6B	747	S	TKL/MLK	TKL	MLK	PLLPASASSSLLLLA	100.501	85.293
Q9H6S0_DGIPNDSSDSEMEDK	Q9H6S0	YTHDC2	Probable ATP-dependent RNA helicase YTHDC2	1090	S	Other/CDC7	Other	CDC7	DGIPNDSSDSEMEDK	80.269	77.782
Q9H6S0_SYPSPCASPSPPSSG	Q9H6S0	YTHDC2	Probable ATP-dependent RNA helicase YTHDC2	1267	S	CK1/TTBK	CK1	TTBK	SYPSPCASPSPPSSG	100.16	88.446
Q9H792_SKTIPVKSPNLSEIK	Q9H792	PEAK1	Pseudopodium-enriched atypical kinase 1	587	S	CMGC	CMGC		SKTIPVKSPNLSEIK	41.759	40.815
Q9H7N4_SRDRESRSPFLKPDE	Q9H7N4	SCAF1	Splicing factor, arginine/serine-rich 19	874	S	Other/TTK	Other	TTK	SRDRESRSPFLKPDE	21.834	21.21
Q9HCK8_DDDLVEFSDLESEDD	Q9HCK8	CHD8	Chromodomain-helicase-DNA-binding protein 8	1420	S	CK1/TTBK	CK1	TTBK	DDDLVEFSDLESEDD	93.045	88.446
Q9HCK8_VEFSDLESEDDERPR	Q9HCK8	CHD8	Chromodomain-helicase-DNA-binding protein 8	1424	S	Other/CDC7	Other	CDC7	VEFSDLESEDDERPR	99.515	77.782
Q9NQW6_KQETHCQSTPLKKHQ	Q9NQW6	ANLN	Anillin	471	S	AGC/MAST	AGC	MAST	KQETHCQSTPLKKHQ	3.035	2.777
Q9NTI5_ENEDEQNSPPKKGKR	Q9NTI5	PDS5B	Sister chromatid cohesion protein PDS5 homolog B	1283	S	CMGC	CMGC		ENEDEQNSPPKKGKR	41.974	40.815
Q9NWH9_EEKKRISSKSPGHMV	Q9NWH9	SLTM	SAFB-like transcription modulator	551	S	AGC/PKN	AGC	PKN	EEKKRISSKSPGHMV	111.504	109.869
Q9NXG2_TDKDQQPSGSEGEDD	Q9NXG2	THUMPD1	THUMP domain-containing protein 1	86	S	CMGC/CK2	CMGC	CK2	TDKDQQPSGSEGEDD	3.796	2.665
Q9NYF8_DYFSDKESGKQKFND	Q9NYF8	BCLAF1	Bcl-2-associated transcription factor 1	389	S	STE/STE-Unique	STE	STE-Unique	DYFSDKESGKQKFND	13.309	10.171
Q9NYV4_ALKEEIVTPKETETS	Q9NYV4	CDK12	Cyclin-dependent kinase 12	514	T	CMGC	CMGC		ALKEEIVTPKETETS	41.87	40.815
Q9NZ63_EKPEPERSPPNRKRP	Q9NZ63	C9orf78	Uncharacterized protein C9orf78	261	S	STE/STE7	STE	STE7	EKPEPERSPPNRKRP	43.195	31.362
Q9NZM3_TRTVSPGSVSPIHGQ	Q9NZM3	ITSN2	Intersectin-2	887	S	TKL/IRAK	TKL	IRAK	TRTVSPGSVSPIHGQ	3.392	3.391
Q9NZM3_TVSPGSVSPIHGQGQ	Q9NZM3	ITSN2	Intersectin-2	889	S	CMGC/DYRK	CMGC	DYRK	TVSPGSVSPIHGQGQ	19.022	17.356
Q9NZN8_GIPSRTNSMSSSGLG	Q9NZN8	CNOT2	CCR4-NOT transcription complex subunit 2	157	S	CAMK/MAPKAPK	CAMK	MAPKAPK	GIPSRTNSMSSSGLG	18.465	16.224
Q9NZN8_RTNSMSSSGLGSPNR	Q9NZN8	CNOT2	CCR4-NOT transcription complex subunit 2	161	S	Other/ULK	Other	ULK	RTNSMSSSGLGSPNR	44.308	36.383
Q9NZN8_SRTNSMSSSGLGSPN	Q9NZN8	CNOT2	CCR4-NOT transcription complex subunit 2	160	S	Other/CDC7	Other	CDC7	SRTNSMSSSGLGSPN	83.806	77.782
Q9NZV1_QADNFYQTV******	Q9NZV1	CRIM1	Cysteine-rich motor neuron 1 protein	1035	T	CMGC/CDKL	CMGC	CDKL	QADNFYQTV******	6.407	4.358
Q9P0V3_PRCKSEGTLIDLSEG	Q9P0V3	SH3BP4	SH3 domain-binding protein 4	22	T	CK1/VRK	CK1	VRK	PRCKSEGTLIDLSEG	329.925	303.187
Q9P227_ITTERSKSCDDGLNT	Q9P227	ARHGAP23	Rho GTPase-activating protein 23	623	S	CMGC/CLK	CMGC	CLK	ITTERSKSCDDGLNT	89.156	85.655
Q9P270_NEEKLRRSLPNLSRT	Q9P270	SLAIN2	SLAIN motif-containing protein 2	413	S	Other/NEK	Other	NEK	NEEKLRRSLPNLSRT	124.872	118.615
Q9UJ41_IQEAKAPSPSINRQT	Q9UJ41	RABGEF1	Rab5 GDP/GTP exchange factor	124	S	CMGC/DYRK	CMGC	DYRK	IQEAKAPSPSINRQT	20.938	17.356
Q9UKD2_MMVALGRSPSDEYKD	Q9UKD2	MRTO4	mRNA turnover protein 4 homolog	80	S	CK1/VRK	CK1	VRK	MMVALGRSPSDEYKD	358.994	303.187
Q9ULL8_SMMLRARSSECLSQA	Q9ULL8	SHROOM4	Protein Shroom4	664	S	CMGC/SRPK	CMGC	SRPK	SMMLRARSSECLSQA	390.723	319.434
Q9ULL8_SSHKGKKSPCPPTGG	Q9ULL8	SHROOM4	Protein Shroom4	459	S	TKL/MLK	TKL	MLK	SSHKGKKSPCPPTGG	88.652	85.293
Q9UQ35_AAAKTHTTALAGRSP	Q9UQ35	SRRM2	Serine/arginine repetitive matrix protein 2	289	T	CAMK/DCAMKL	CAMK	DCAMKL	AAAKTHTTALAGRSP	5.617	4.813
Q9UQ35_AGMSSNQSISSPVLD	Q9UQ35	SRRM2	Serine/arginine repetitive matrix protein 2	1401	S	Other/PLK	Other	PLK	AGMSSNQSISSPVLD	15.228	14.476
Q9UQ35_ALAGRSPSPASGRRG	Q9UQ35	SRRM2	Serine/arginine repetitive matrix protein 2	297	S	AGC/PKA	AGC	PKA	ALAGRSPSPASGRRG	23.432	22.884
Q9UQ35_DAVPRTPSRERSSSA	Q9UQ35	SRRM2	Serine/arginine repetitive matrix protein 2	1415	S	AGC/PKN	AGC	PKN	DAVPRTPSRERSSSA	113.338	109.869
Q9UQ35_GEGDAPFSEPGTTST	Q9UQ35	SRRM2	Serine/arginine repetitive matrix protein 2	311	S	CK1/VRK	CK1	VRK	GEGDAPFSEPGTTST	383.886	303.187
Q9UQ35_LRENSFGSPLEFRNS	Q9UQ35	SRRM2	Serine/arginine repetitive matrix protein 2	1329	S	Other/CDC7	Other	CDC7	LRENSFGSPLEFRNS	81.014	77.782
Q9UQ35_MSSNQSISSPVLDAV	Q9UQ35	SRRM2	Serine/arginine repetitive matrix protein 2	1403	S	CAMK/CAMK-Unique	CAMK	CAMK-Unique	MSSNQSISSPVLDAV	4.448	4.241
Q9UQ35_NSPLRENSFGSPLEF	Q9UQ35	SRRM2	Serine/arginine repetitive matrix protein 2	1326	S	AGC/SGK	AGC	SGK	NSPLRENSFGSPLEF	15.254	14.019
Q9UQ35_QSHSGSISPYPKVKA	Q9UQ35	SRRM2	Serine/arginine repetitive matrix protein 2	994	S	CK1/TTBK	CK1	TTBK	QSHSGSISPYPKVKA	107.836	88.446
Q9UQ35_SAAAKTHTTALAGRS	Q9UQ35	SRRM2	Serine/arginine repetitive matrix protein 2	288	T	CAMK/DCAMKL	CAMK	DCAMKL	SAAAKTHTTALAGRS	5.22	4.813
Q9UQ35_SPEHKELSNSPLREN	Q9UQ35	SRRM2	Serine/arginine repetitive matrix protein 2	1318	S	CAMK/CASK	CAMK	CASK	SPEHKELSNSPLREN	4.032	3.657
Q9UQ35_SSNQSISSPVLDAVP	Q9UQ35	SRRM2	Serine/arginine repetitive matrix protein 2	1404	S	CK1/TTBK	CK1	TTBK	SSNQSISSPVLDAVP	101.614	88.446
Q9UQ35_TSTQRPSSPETATKQ	Q9UQ35	SRRM2	Serine/arginine repetitive matrix protein 2	323	S	CMGC/CLK	CMGC	CLK	TSTQRPSSPETATKQ	103.205	85.655
Q9UQ35_TTSTQRPSSPETATK	Q9UQ35	SRRM2	Serine/arginine repetitive matrix protein 2	322	S	AGC/PKA	AGC	PKA	TTSTQRPSSPETATK	23.203	22.884
Q9UQ35_VLDAVPRTPSRERSS	Q9UQ35	SRRM2	Serine/arginine repetitive matrix protein 2	1413	T	CMGC/DYRK	CMGC	DYRK	VLDAVPRTPSRERSS	20.95	17.356
Q9UQ35_VRQSHSESPSLQSKS	Q9UQ35	SRRM2	Serine/arginine repetitive matrix protein 2	1083	S	CMGC/DYRK	CMGC	DYRK	VRQSHSESPSLQSKS	20.192	17.356
Q9Y2I7_FRGTAGKSPDLSSQK	Q9Y2I7	PIKFYVE	1-phosphatidylinositol 3-phosphate 5-kinase	1754	S	CMGC	CMGC		FRGTAGKSPDLSSQK	41.683	40.815
Q9Y2L6_VSTSNSGSMPNLAQK	Q9Y2L6	FRMD4B	FERM domain-containing protein 4B	778	S	TKL/IRAK	TKL	IRAK	VSTSNSGSMPNLAQK	3.403	3.391
Q9Y2V2_LRGNVVPSPLPTRRT	Q9Y2V2	CARHSP1	Calcium-regulated heat-stable protein 1	41	S	CMGC	CMGC		LRGNVVPSPLPTRRT	41.731	40.815
Q9Y2X3_CTSTAIASPEKKKKK	Q9Y2X3	NOP58	Nucleolar protein 58	514	S	CMGC	CMGC		CTSTAIASPEKKKKK	44.206	40.815
Q9Y3P9_TPSTNNGSDDEKTGL	Q9Y3P9	RABGAP1	Rab GTPase-activating protein 1	42	S	Other/TTK	Other	TTK	TPSTNNGSDDEKTGL	23.168	21.21
Q9Y3Z3_KRPRCDDSPRTPSNT	Q9Y3Z3	SAMHD1	Deoxynucleoside triphosphate triphosphohydrolase SAMHD1	18	S	CMGC	CMGC		KRPRCDDSPRTPSNT	43.694	40.815
Q9Y624_KVIYSQPSARSEGEF	Q9Y624	F11R	Junctional adhesion molecule A	284	S	AGC/RSK	AGC	RSK	KVIYSQPSARSEGEF	11.23	10.901
Q9Y624_YSQPSARSEGEFKQT	Q9Y624	F11R	Junctional adhesion molecule A	287	S	CK1/TTBK	CK1	TTBK	YSQPSARSEGEFKQT	102.164	88.446
Q9Y6D5_DVDLDRQSLSSIDKN	Q9Y6D5	ARFGEF2	Brefeldin A-inhibited guanine nucleotide-exchange protein 2	1511	S	Other/Aur	Other	Aur	DVDLDRQSLSSIDKN	9.609	8.819
Q9Y6D5_ELEKPIQSKPQSPVI	Q9Y6D5	ARFGEF2	Brefeldin A-inhibited guanine nucleotide-exchange protein 2	214	S	Dual/TK	Dual	TK	ELEKPIQSKPQSPVI	51.796	47.151
Q9Y6D5_LDRQSLSSIDKNPSE	Q9Y6D5	ARFGEF2	Brefeldin A-inhibited guanine nucleotide-exchange protein 2	1514	S	AGC/SGK	AGC	SGK	LDRQSLSSIDKNPSE	14.065	14.019
Q9Y6D5_PIQSKPQSPVIQAAA	Q9Y6D5	ARFGEF2	Brefeldin A-inhibited guanine nucleotide-exchange protein 2	218	S	CMGC/DYRK	CMGC	DYRK	PIQSKPQSPVIQAAA	21.714	17.356
O60293_PISDNSFSSDEEQST	O60293	ZFC3H1	Zinc finger C3H1 domain-containing protein	1303	S	CMGC/SRPK	CMGC	SRPK	PISDNSFSSDEEQST	378.332	319.434
P19634_GGMGKIPSAVSTVSM	P19634	SLC9A1	Sodium/hydrogen exchanger 1	599	S	CAMK/CAMK-Unique	CAMK	CAMK-Unique	GGMGKIPSAVSTVSM	4.487	4.241
P19634_GKIPSAVSTVSMQNI	P19634	SLC9A1	Sodium/hydrogen exchanger 1	602	S	CAMK/PKD	CAMK	PKD	GKIPSAVSTVSMQNI	22.864	21.331
P98082_QNGFSVKSSPNPFVG	P98082	DAB2	Disabled homolog 2	393	S	Other/CAMKK	Other	CAMKK	QNGFSVKSSPNPFVG	3.061	3.05
P98082_SPNPFVGSPPKGLSI	P98082	DAB2	Disabled homolog 2	401	S	CMGC	CMGC		SPNPFVGSPPKGLSI	40.856	40.815
Q09666_SKGDLKSSKASLGSL	Q09666	AHNAK	Neuroblast differentiation-associated protein AHNAK	5746	S	TKL/MLK	TKL	MLK	SKGDLKSSKASLGSL	102.835	85.293
Q15942_PAPAPKFSPVTPKFT	Q15942	ZYX	Zyxin	267	S	TKL/MLK	TKL	MLK	PAPAPKFSPVTPKFT	92.698	85.293
Q15942_PRGPPASSPAPAPKF	Q15942	ZYX	Zyxin	259	S	Other/NEK	Other	NEK	PRGPPASSPAPAPKF	130.019	118.615
Q8NE71_LKKLSVPTSDEEDEV	Q8NE71	ABCF1	ATP-binding cassette sub-family F member 1	108	T	CMGC/CK2	CMGC	CK2	LKKLSVPTSDEEDEV	3.511	2.665
Q8NE71_MERLKKLSVPTSDEE	Q8NE71	ABCF1	ATP-binding cassette sub-family F member 1	105	S	CMGC/CLK	CMGC	CLK	MERLKKLSVPTSDEE	97.855	85.655
Q9NTI5_IKGRLDSSEMDHSEN	Q9NTI5	PDS5B	Sister chromatid cohesion protein PDS5 homolog B	1177	S	Other/ULK	Other	ULK	IKGRLDSSEMDHSEN	38.362	36.383
Q9UKA4_NLCDAPDSPRPVKAS	Q9UKA4	AKAP11	A-kinase anchor protein 11	433	S	CMGC	CMGC		NLCDAPDSPRPVKAS	41.477	40.815
P10398_RPLNELLTPQGPSPR	P10398	ARAF	Serine/threonine-protein kinase A-Raf	181	T	AGC/PDK1	AGC	PDK1	RPLNELLTPQGPSPR	6.277	5.892
Q69YQ0_IERSRKGSSGNASEV	Q69YQ0	SPECC1L	Cytospin-A	384	S	CMGC/CLK	CMGC	CLK	IERSRKGSSGNASEV	97.393	85.655
Q9P2B4_PLSPGIKSPTIPRAE	Q9P2B4	CTTNBP2NL	CTTNBP2 N-terminal-like protein	568	S	CMGC/DYRK	CMGC	DYRK	PLSPGIKSPTIPRAE	18.101	17.356
Q9P2B4_GKVSSPLSPLSPGIK	Q9P2B4	CTTNBP2NL	CTTNBP2 N-terminal-like protein	560	S	CMGC/MAPK	CMGC	MAPK	GKVSSPLSPLSPGIK	14.422	12.837
A0A087WUT6_KPKVEMYSGSDDDDD	A0A087WUT6	EIF5B	Eukaryotic translation initiation factor 5B	135	S	TKL/MLK	TKL	MLK	KPKVEMYSGSDDDDD	111.795	85.293
A0A087WUT6_KVEMYSGSDDDDDFN	A0A087WUT6	EIF5B	Eukaryotic translation initiation factor 5B	137	S	Other/CDC7	Other	CDC7	KVEMYSGSDDDDDFN	84.88	77.782
A0A087WUT6_SNKKWDGSEEDEDNS	A0A087WUT6	EIF5B	Eukaryotic translation initiation factor 5B	164	S	CMGC/CLK	CMGC	CLK	SNKKWDGSEEDEDNS	93.928	85.655
A0A0G2JNW7_ARTQAPPTPDKVQMT	A0A0G2JNW7	SLC12A7	Solute carrier family 12 member 7	973	T	CMGC	CMGC		ARTQAPPTPDKVQMT	42.296	40.815
A0A140T8Y4_SAQGSDMSLTACKV*	A0A140T8Y4	HLA-A	HLA class I histocompatibility antigen, A-3 alpha chain	365	S	Other/NEK	Other	NEK	SAQGSDMSLTACKV*	118.887	118.615
A0A140T8Y4_SSDSAQGSDMSLTAC	A0A140T8Y4	HLA-A	HLA class I histocompatibility antigen, A-3 alpha chain	362	S	TKL/STKR	TKL	STKR	SSDSAQGSDMSLTAC	22.345	21.849
A0A1B0GUI1_EEQPLPRSSSTSDIL	A0A1B0GUI1	RALGAPA1	Ral GTPase-activating protein subunit alpha-1	795	S	Other/ULK	Other	ULK	EEQPLPRSSSTSDIL	43.552	36.383
E7EVA0_NVRSKVGSTENIKHQ	E7EVA0	MAP4	Microtubule-associated protein	2086	S	AGC/Akt	AGC	Akt	NVRSKVGSTENIKHQ	9.959	9.723
O00192_GLEDDTRSLAADDEG	O00192	ARVCF	Armadillo repeat protein deleted in velo-cardio-facial syndrome	267	S	CK1/TTBK	CK1	TTBK	GLEDDTRSLAADDEG	94.928	88.446
O00567_ASSENSSSTPEECEE	O00567	NOP56	Nucleolar protein 56	467	S	CMGC/CK2	CMGC	CK2	ASSENSSSTPEECEE	5.058	2.665
O00567_SSENSSSTPEECEEM	O00567	NOP56	Nucleolar protein 56	468	T	CK1/TTBK	CK1	TTBK	SSENSSSTPEECEEM	116.758	88.446
O14974_ENEQEQQSDTEEGSN	O14974	PPP1R12A	Protein phosphatase 1 regulatory subunit 12A	871	S	Other/TTK	Other	TTK	ENEQEQQSDTEEGSN	23.62	21.21
O14974_VSFWTQDSDENEQEQ	O14974	PPP1R12A	Protein phosphatase 1 regulatory subunit 12A	862	S	STE/STE-Unique	STE	STE-Unique	VSFWTQDSDENEQEQ	15.204	10.171
O15021_LARTPSPTPQPTSPQ	O15021	MAST4	Microtubule-associated serine/threonine-protein kinase 4	1386	T	CMGC/DYRK	CMGC	DYRK	LARTPSPTPQPTSPQ	17.697	17.356
O15021_QPTSPQRSPSPLLGH	O15021	MAST4	Microtubule-associated serine/threonine-protein kinase 4	1395	S	AGC/PKN	AGC	PKN	QPTSPQRSPSPLLGH	117.86	109.869
O15021_TSPQRSPSPLLGHSL	O15021	MAST4	Microtubule-associated serine/threonine-protein kinase 4	1397	S	Other/NEK	Other	NEK	TSPQRSPSPLLGHSL	118.722	118.615
O43166_MSSRHSASPVVFTSA	O43166	SIPA1L1	Signal-induced proliferation-associated 1-like protein 1	1433	S	Other/NEK	Other	NEK	MSSRHSASPVVFTSA	119.801	118.615
O43166_QVPSQVQSPMTSRLN	O43166	SIPA1L1	Signal-induced proliferation-associated 1-like protein 1	1087	S	CMGC/DYRK	CMGC	DYRK	QVPSQVQSPMTSRLN	18.351	17.356
O43237_PASVPSSSPGTSVKK	O43237	DYNC1LI2	Cytoplasmic dynein 1 light intermediate chain 2	407	S	CMGC	CMGC		PASVPSSSPGTSVKK	41.385	40.815
O60244_AARMPGMSPANPSLH	O60244	MED14	Mediator of RNA polymerase II transcription subunit 14	1128	S	Other/CDC7	Other	CDC7	AARMPGMSPANPSLH	78.388	77.782
O60244_PANPSLHSPVPDASH	O60244	MED14	Mediator of RNA polymerase II transcription subunit 14	1136	S	Other/CDC7	Other	CDC7	PANPSLHSPVPDASH	78.693	77.782
O60293_FSSDEEQSTGPIKYA	O60293	ZFC3H1	Zinc finger C3H1 domain-containing protein	1309	S	Other/MOS	Other	MOS	FSSDEEQSTGPIKYA	3.139	2.885
O60293_KFWRKPISDNSFSSD	O60293	ZFC3H1	Zinc finger C3H1 domain-containing protein	1298	S	Dual/TK/InsR	Dual	TK	KFWRKPISDNSFSSD	4.547	4.34
O60293_PEETSSNSDPPSPPV	O60293	ZFC3H1	Zinc finger C3H1 domain-containing protein	651	S	CMGC/GSK	CMGC	GSK	PEETSSNSDPPSPPV	10.295	8.674
O60293_RKPISDNSFSSDEEQ	O60293	ZFC3H1	Zinc finger C3H1 domain-containing protein	1301	S	CK1/TTBK	CK1	TTBK	RKPISDNSFSSDEEQ	92.311	88.446
O60293_SSNSDPPSPPVLNNS	O60293	ZFC3H1	Zinc finger C3H1 domain-containing protein	655	S	CK1/TTBK	CK1	TTBK	SSNSDPPSPPVLNNS	90.46	88.446
O75140_SHSRKSASSCDVSSS	O75140	DEPDC5	DEP domain-containing protein 5	496	S	TKL/RIPK	TKL	RIPK	SHSRKSASSCDVSSS	12.636	9.709
O95810_QEKPSSPSPMPSSTP	O95810	SDPR	Serum deprivation-response protein	27	S	CMGC	CMGC		QEKPSSPSPMPSSTP	41.805	40.815
P11274_YIDDSPSSSPHLSSK	P11274	BCR	Breakpoint cluster region protein	462	S	Other/CDC7	Other	CDC7	YIDDSPSSSPHLSSK	81.878	77.782
P20020_APTKRNSSPPPSPNK	P20020	ATP2B1	Plasma membrane calcium-transporting ATPase 1	1178	S	AGC/PKA	AGC	PKA	APTKRNSSPPPSPNK	23.599	22.884
P20020_DAPTKRNSSPPPSPN	P20020	ATP2B1	Plasma membrane calcium-transporting ATPase 1	1177	S	AGC/PKA	AGC	PKA	DAPTKRNSSPPPSPN	24.669	22.884
P20020_RNSSPPPSPNKNNNA	P20020	ATP2B1	Plasma membrane calcium-transporting ATPase 1	1182	S	AGC/PKN	AGC	PKN	RNSSPPPSPNKNNNA	119.217	109.869
P21453_SRSKSDNSSHPQKDE	P21453	S1PR1	Sphingosine 1-phosphate receptor 1	358	S	CK1/TTBK	CK1	TTBK	SRSKSDNSSHPQKDE	106.633	88.446
P28290_DFNISSHSELENSSE	P28290	SSFA2	Sperm-specific antigen 2	427	S	TKL/RIPK	TKL	RIPK	DFNISSHSELENSSE	9.824	9.709
P28290_DSDFNISSHSELENS	P28290	SSFA2	Sperm-specific antigen 2	425	S	Other/MOS	Other	MOS	DSDFNISSHSELENS	2.923	2.885
P29474_TSRIRTQSFSLQERQ	P29474	NOS3	Nitric oxide synthase, endothelial	1177	S	CMGC/CLK	CMGC	CLK	TSRIRTQSFSLQERQ	86.842	85.655
P30622_LTKTASESISNLSEA	P30622	CLIP1	CAP-Gly domain-containing linker protein 1	195	S	TKL/RIPK	TKL	RIPK	LTKTASESISNLSEA	11.027	9.709
P34947_SSPSSKTSFNHHINS	P34947	GRK5	G protein-coupled receptor kinase 5	572	S	AGC/PKA	AGC	PKA	SSPSSKTSFNHHINS	23.579	22.884
P35968_KRKSRPVSVKTFEDI	P35968	KDR	Vascular endothelial growth factor receptor 2	1235	S	AGC/PKA	AGC	PKA	KRKSRPVSVKTFEDI	23.331	22.884
P35968_SRPVSVKTFEDIPLE	P35968	KDR	Vascular endothelial growth factor receptor 2	1238	T	Other/WNK	Other	WNK	SRPVSVKTFEDIPLE	6.874	5.577
P46821_CYTAEKKSPSEARQD	P46821	MAP1B	Microtubule-associated protein 1B	2072	S	CMGC	CMGC		CYTAEKKSPSEARQD	42.201	40.815
P46821_KSPSLSPSPPSPLEK	P46821	MAP1B	Microtubule-associated protein 1B	1262	S	CK1/VRK	CK1	VRK	KSPSLSPSPPSPLEK	313.023	303.187
P49815_LPSSSPRSPSGLRPR	P49815	TSC2	Tuberin	1452	S	CMGC	CMGC		LPSSSPRSPSGLRPR	42.18	40.815
P49815_QPEGPLPSSSPRSPS	P49815	TSC2	Tuberin	1447	S	CK1/TTBK	CK1	TTBK	QPEGPLPSSSPRSPS	117.477	88.446
P50548_*****MKTPADTGFA	P50548	ERF	ETS domain-containing transcription factor ERF	3	T	CK1/VRK	CK1	VRK	*****MKTPADTGFA	560.835	303.187
P50548_*MKTPADTGFAFPDW	P50548	ERF	ETS domain-containing transcription factor ERF	7	T	Other/Haspin	Other	Haspin	*MKTPADTGFAFPDW	8.487	0.998
P50548_KPESSPGSRQIQLWH	P50548	ERF	ETS domain-containing transcription factor ERF	24	S	TKL/LRRK	TKL	LRRK	KPESSPGSRQIQLWH	14.528	13.084
P55081_EPEVVGESDSEVEGD	P55081	MFAP1	Microfibrillar-associated protein 1	116	S	Other/CDC7	Other	CDC7	EPEVVGESDSEVEGD	83.039	77.782
P55081_EVVGESDSEVEGDAW	P55081	MFAP1	Microfibrillar-associated protein 1	118	S	STE/STE-Unique	STE	STE-Unique	EVVGESDSEVEGDAW	12.226	10.171
Q05209_DLVDHDNTSPLFRTP	Q05209	PTPN12	Tyrosine-protein phosphatase non-receptor type 12	587	T	Other/BUB	Other	BUB	DLVDHDNTSPLFRTP	0.348	0.314
Q05209_KTVSLTPSPTTQVET	Q05209	PTPN12	Tyrosine-protein phosphatase non-receptor type 12	571	S	AGC/PKN	AGC	PKN	KTVSLTPSPTTQVET	124.826	109.869
Q05209_LVDHDNTSPLFRTPL	Q05209	PTPN12	Tyrosine-protein phosphatase non-receptor type 12	588	S	CMGC/MAPK	CMGC	MAPK	LVDHDNTSPLFRTPL	14.011	12.837
Q05209_YQTRKTVSLTPSPTT	Q05209	PTPN12	Tyrosine-protein phosphatase non-receptor type 12	567	S	CAMK/PIM	CAMK	PIM	YQTRKTVSLTPSPTT	19.462	15.765
Q08752_GIFPKDGSGDSHPDF	Q08752	PPID	Peptidyl-prolyl cis-trans isomerase D	198	S	Other/NEK	Other	NEK	GIFPKDGSGDSHPDF	124.418	118.615
Q08AE8_RLKRKTQSFYMSSPG	Q08AE8	SPIRE1	Protein spire homolog 1	735	S	AGC/DMPK	AGC	DMPK	RLKRKTQSFYMSSPG	15.054	14.321
Q09666_HFKAPKISMPDLDLH	Q09666	AHNAK	Neuroblast differentiation-associated protein AHNAK	2387	S	CAMK/RAD53	CAMK	RAD53	HFKAPKISMPDLDLH	6.667	6.3
Q0VF96_PSNSQPTSPSLEDPA	Q0VF96	CGNL1	Cingulin-like protein 1	202	S	CMGC	CMGC		PSNSQPTSPSLEDPA	42.608	40.815
Q13177_KDGFPSGTPALNAKG	Q13177	PAK2	Serine/threonine-protein kinase PAK 2	154	T	CMGC/DYRK	CMGC	DYRK	KDGFPSGTPALNAKG	21.311	17.356
Q13177_KQKYLSFTPPEKDGF	Q13177	PAK2	Serine/threonine-protein kinase PAK 2	143	T	CMGC	CMGC		KQKYLSFTPPEKDGF	42.434	40.815
Q13177_PEKDGFPSGTPALNA	Q13177	PAK2	Serine/threonine-protein kinase PAK 2	152	S	CAMK/CASK	CAMK	CASK	PEKDGFPSGTPALNA	4.752	3.657
Q13177_TVKQKYLSFTPPEKD	Q13177	PAK2	Serine/threonine-protein kinase PAK 2	141	S	Other/PLK	Other	PLK	TVKQKYLSFTPPEKD	15.96	14.476
Q13427_EDEKIRSSVEKENQK	Q13427	PPIG	Peptidyl-prolyl cis-trans isomerase G	717	S	CMGC/CLK	CMGC	CLK	EDEKIRSSVEKENQK	103.057	85.655
Q13443_GSVPRHVSPVTPPRE	Q13443	ADAM9	Disintegrin and metalloproteinase domain-containing protein 9	758	S	CK1/VRK	CK1	VRK	GSVPRHVSPVTPPRE	313.118	303.187
Q13443_PRHVSPVTPPREVPI	Q13443	ADAM9	Disintegrin and metalloproteinase domain-containing protein 9	761	T	CMGC/DYRK	CMGC	DYRK	PRHVSPVTPPREVPI	22.09	17.356
Q13796_GRSRSSPSTDHYKQE	Q13796	SHROOM2	Protein Shroom2	924	S	TKL/RIPK	TKL	RIPK	GRSRSSPSTDHYKQE	11.095	9.709
Q13796_HVHGRSRSSPSTDHY	Q13796	SHROOM2	Protein Shroom2	921	S	AGC/PKA	AGC	PKA	HVHGRSRSSPSTDHY	25.32	22.884
Q13796_RFPQSPHSGRHPPLY	Q13796	SHROOM2	Protein Shroom2	425	S	CAMK/RAD53	CAMK	RAD53	RFPQSPHSGRHPPLY	7.189	6.3
Q13796_SRLQASLSSSDVRFP	Q13796	SHROOM2	Protein Shroom2	413	S	AGC/PKN	AGC	PKN	SRLQASLSSSDVRFP	114.261	109.869
Q14162_ALNRKKGSPGLASGS	Q14162	SCARF1	Scavenger receptor class F member 1	742	S	CMGC/CDK	CMGC	CDK	ALNRKKGSPGLASGS	11.327	10.587
Q15785_ATKNRVPSAGDVEKA	Q15785	TOMM34	Mitochondrial import receptor subunit TOM34	186	S	AGC/RSK	AGC	RSK	ATKNRVPSAGDVEKA	15.174	10.901
Q15942_QPRGPPASSPAPAPK	Q15942	ZYX	Zyxin	258	S	Other/CAMKK	Other	CAMKK	QPRGPPASSPAPAPK	3.474	3.05
Q16584_ACWAWGPSSPKPGEA	Q16584	MAP3K11	Mitogen-activated protein kinase kinase kinase 11	569	S	Other/WEE	Other	WEE	ACWAWGPSSPKPGEA	2.895	2.306
Q2M2I8_GSGLGSGSSGGGGST	Q2M2I8	AAK1	AP2-associated protein kinase 1	20	S	CK1/VRK	CK1	VRK	GSGLGSGSSGGGGST	462.843	303.187
Q3B726_FTPPLKCSPKRKGKS	Q3B726	TWISTNB	DNA-directed RNA polymerase I subunit RPA43	328	S	CMGC/SRPK	CMGC	SRPK	FTPPLKCSPKRKGKS	357.981	319.434
Q4KMP7_GPSSSLLSLPGLKSR	Q4KMP7	TBC1D10B	TBC1 domain family member 10B	661	S	STE/STE11	STE	STE11	GPSSSLLSLPGLKSR	5.205	5.196
Q4KMP7_PPLGPSSSLLSLPGL	Q4KMP7	TBC1D10B	TBC1 domain family member 10B	658	S	Other/IKK	Other	IKK	PPLGPSSSLLSLPGL	9.143	8.821
Q52LW3_SLDSESISPGDFHRK	Q52LW3	ARHGAP29	Rho GTPase-activating protein 29	559	S	CMGC	CMGC		SLDSESISPGDFHRK	42.046	40.815
Q5SW79_KDRCSTGSPSKDVTK	Q5SW79	CEP170	Centrosomal protein of 170 kDa	971	S	Other/CDC7	Other	CDC7	KDRCSTGSPSKDVTK	81.191	77.782
Q5T200_GSSIQRHSPSPRRKR	Q5T200	ZC3H13	Zinc finger CCCH domain-containing protein 13	346	S	CMGC	CMGC		GSSIQRHSPSPRRKR	40.855	40.815
Q5T200_SIQRHSPSPRRKRTP	Q5T200	ZC3H13	Zinc finger CCCH domain-containing protein 13	348	S	CMGC/DYRK	CMGC	DYRK	SIQRHSPSPRRKRTP	21.533	17.356
Q5T200_SSSQSGSSIQRHSPS	Q5T200	ZC3H13	Zinc finger CCCH domain-containing protein 13	341	S	CK1/TTBK	CK1	TTBK	SSSQSGSSIQRHSPS	139.398	88.446
Q5VUB5_SNAHVRHSYIDLQRA	Q5VUB5	FAM171A1	Protein FAM171A1	723	S	Other/Aur	Other	Aur	SNAHVRHSYIDLQRA	10.24	8.819
Q6IN85_GSPGSPGSPGSPGSP	Q6IN85	PPP4R3A	Serine/threonine-protein phosphatase 4 regulatory subunit 3A	774	S	CK1/TTBK	CK1	TTBK	GSPGSPGSPGSPGSP	143.828	88.446
Q6IN85_GSPGSPGSVPKNTSQ	Q6IN85	PPP4R3A	Serine/threonine-protein phosphatase 4 regulatory subunit 3A	783	S	CK1/VRK	CK1	VRK	GSPGSPGSVPKNTSQ	360.053	303.187
Q6NZY4_KSEAGHASSPDSEVT	Q6NZY4	ZCCHC8	Zinc finger CCHC domain-containing protein 8	597	S	Other/MOS	Other	MOS	KSEAGHASSPDSEVT	2.898	2.885
Q6PKG0_KNTFTAWSDEESDYE	Q6PKG0	LARP1	La-related protein 1	627	S	CMGC/CK2	CMGC	CK2	KNTFTAWSDEESDYE	4.818	2.665
Q6PKG0_KRKTRHSSNPPLESH	Q6PKG0	LARP1	La-related protein 1	824	S	AGC/PKA	AGC	PKA	KRKTRHSSNPPLESH	23.553	22.884
Q6PKG0_TAWSDEESDYEIDDR	Q6PKG0	LARP1	La-related protein 1	631	S	Dual/TK	Dual	TK	TAWSDEESDYEIDDR	53.443	47.151
Q6UB99_AEKFACLSPGYYSPD	Q6UB99	ANKRD11	Ankyrin repeat domain-containing protein 11	1847	S	CMGC/DYRK	CMGC	DYRK	AEKFACLSPGYYSPD	20.462	17.356
Q6UB99_CLSPGYYSPDYGLPS	Q6UB99	ANKRD11	Ankyrin repeat domain-containing protein 11	1852	S	CMGC	CMGC		CLSPGYYSPDYGLPS	41.143	40.815
Q6UN15_RERERDHSPTPSVFN	Q6UN15	FIP1L1	Pre-mRNA 3'-end-processing factor FIP1	492	S	Other/ULK	Other	ULK	RERERDHSPTPSVFN	43.161	36.383
Q7RTP6_AMLTPPSSPPPPPPP	Q7RTP6	MICAL3	[F-actin]-methionine sulfoxide oxidase MICAL3	1458	S	CMGC/MAPK	CMGC	MAPK	AMLTPPSSPPPPPPP	13.717	12.837
Q7RTP6_SAMLTPPSSPPPPPP	Q7RTP6	MICAL3	[F-actin]-methionine sulfoxide oxidase MICAL3	1457	S	TKL/STKR	TKL	STKR	SAMLTPPSSPPPPPP	23.253	21.849
Q7RTP6_TSDSAMLTPPSSPPP	Q7RTP6	MICAL3	[F-actin]-methionine sulfoxide oxidase MICAL3	1454	T	CMGC/GSK	CMGC	GSK	TSDSAMLTPPSSPPP	12.018	8.674
Q7Z5L9_TARKRKPSPEPEGEV	Q7Z5L9	IRF2BP2	Interferon regulatory factor 2-binding protein 2	360	S	CK1/VRK	CK1	VRK	TARKRKPSPEPEGEV	384.673	303.187
Q86UE8_GASNNSSSN******	Q86UE8	TLK2	Serine/threonine-protein kinase tousled-like 2	771	S	TKL/STKR	TKL	STKR	GASNNSSSN******	23.982	21.849
Q8N699_QWSSSRRSRSSYTHG	Q8N699	MYCT1	Myc target protein 1	112	S	AGC/DMPK	AGC	DMPK	QWSSSRRSRSSYTHG	15.324	14.321
Q8NFA0_SKNKLSSSKENLDAS	Q8NFA0	USP32	Ubiquitin carboxyl-terminal hydrolase 32	1423	S	Other/ULK	Other	ULK	SKNKLSSSKENLDAS	40.127	36.383
Q8WUM0_PLGSAVSSPVLFSPV	Q8WUM0	NUP133	Nuclear pore complex protein Nup133	45	S	CMGC/MAPK	CMGC	MAPK	PLGSAVSSPVLFSPV	13.143	12.837
Q8WXE0_GDRNSVGSEGSVGSI	Q8WXE0	CASKIN2	Caskin-2	406	S	CK1/TTBK	CK1	TTBK	GDRNSVGSEGSVGSI	91.433	88.446
Q8WXE0_SPAGDRNSVGSEGSV	Q8WXE0	CASKIN2	Caskin-2	403	S	AGC/PKA	AGC	PKA	SPAGDRNSVGSEGSV	22.908	22.884
Q8WXI9_EPERGRLTPSPDIIV	Q8WXI9	GATAD2B	Transcriptional repressor p66-beta	120	T	CMGC	CMGC		EPERGRLTPSPDIIV	40.877	40.815
Q8WXI9_LSDNEASSPRSSSRM	Q8WXI9	GATAD2B	Transcriptional repressor p66-beta	135	S	Other/CDC7	Other	CDC7	LSDNEASSPRSSSRM	81.071	77.782
Q92547_NAVALSASPQLKEAQ	Q92547	TOPBP1	DNA topoisomerase 2-binding protein 1	888	S	Other/NEK	Other	NEK	NAVALSASPQLKEAQ	124.433	118.615
Q92613_YCPDLELSDSEAESD	Q92613	JADE3	Protein Jade-3	774	S	TKL/MLK	TKL	MLK	YCPDLELSDSEAESD	86.544	85.293
Q92625_LSRSLSKSDSDLLTC	Q92625	ANKS1A	Ankyrin repeat and SAM domain-containing protein 1A	626	S	Other/CDC7	Other	CDC7	LSRSLSKSDSDLLTC	77.928	77.782
Q92625_TMGSRSESLSNCSIG	Q92625	ANKS1A	Ankyrin repeat and SAM domain-containing protein 1A	647	S	AGC/PKA	AGC	PKA	TMGSRSESLSNCSIG	23.691	22.884
Q96D71_ADAQEPASPVVSPQQ	Q96D71	REPS1	RalBP1-associated Eps domain-containing protein 1	162	S	CMGC	CMGC		ADAQEPASPVVSPQQ	41.695	40.815
Q96D71_EPASPVVSPQQSPPT	Q96D71	REPS1	RalBP1-associated Eps domain-containing protein 1	166	S	CMGC/DYRK	CMGC	DYRK	EPASPVVSPQQSPPT	18.027	17.356
Q96D71_PQQSPPTSPHTWRKH	Q96D71	REPS1	RalBP1-associated Eps domain-containing protein 1	174	S	CMGC/DYRK	CMGC	DYRK	PQQSPPTSPHTWRKH	20.309	17.356
Q96D71_SPQQSPPTSPHTWRK	Q96D71	REPS1	RalBP1-associated Eps domain-containing protein 1	173	T	TKL/LRRK	TKL	LRRK	SPQQSPPTSPHTWRK	14.579	13.084
Q96HC4_ANNSQEPSPQLASSV	Q96HC4	PDLIM5	PDZ and LIM domain protein 5	313	S	Other/NKF2	Other	NKF2	ANNSQEPSPQLASSV	19.194	15.808
Q96RN5_PQNFSVPSPGPLNTP	Q96RN5	MED15	Mediator of RNA polymerase II transcription subunit 15	505	S	CMGC/DYRK	CMGC	DYRK	PQNFSVPSPGPLNTP	19.554	17.356
Q96RN5_VNPSSVMSPAGSSQA	Q96RN5	MED15	Mediator of RNA polymerase II transcription subunit 15	520	S	CK1/TTBK	CK1	TTBK	VNPSSVMSPAGSSQA	113.271	88.446
Q96T23_LESEKPGSPEAAETS	Q96T23	RSF1	Remodeling and spacing factor 1	622	S	CMGC	CMGC		LESEKPGSPEAAETS	42.432	40.815
Q96T23_SPEAAETSPPSNIID	Q96T23	RSF1	Remodeling and spacing factor 1	629	S	Dual/TK	Dual	TK	SPEAAETSPPSNIID	47.836	47.151
Q9BTA9_KMLRRSDSPENKYSD	Q9BTA9	WAC	WW domain-containing adapter protein with coiled-coil	64	S	AGC/PKN	AGC	PKN	KMLRRSDSPENKYSD	140.052	109.869
Q9BW85_KRRLLEDSDSEDEAA	Q9BW85	CCDC94	Coiled-coil domain-containing protein 94	211	S	Other/NEK	Other	NEK	KRRLLEDSDSEDEAA	119.103	118.615
Q9BW85_RLLEDSDSEDEAAPS	Q9BW85	CCDC94	Coiled-coil domain-containing protein 94	213	S	CMGC/CK2	CMGC	CK2	RLLEDSDSEDEAAPS	8.659	2.665
Q9BYB0_AEEERPGTPELAPAP	Q9BYB0	SHANK3	SH3 and multiple ankyrin repeat domains protein 3	1234	T	TKL/MLK	TKL	MLK	AEEERPGTPELAPAP	106.886	85.293
Q9BYB0_AVAEPLPSPRAQPPG	Q9BYB0	SHANK3	SH3 and multiple ankyrin repeat domains protein 3	1253	S	CMGC/DYRK	CMGC	DYRK	AVAEPLPSPRAQPPG	18.684	17.356
Q9BYB0_ERQKRARSMIILQDS	Q9BYB0	SHANK3	SH3 and multiple ankyrin repeat domains protein 3	891	S	CMGC/SRPK	CMGC	SRPK	ERQKRARSMIILQDS	435.188	319.434
Q9BYB0_LQDSAPESGDAPRPP	Q9BYB0	SHANK3	SH3 and multiple ankyrin repeat domains protein 3	902	S	Other/IKK	Other	IKK	LQDSAPESGDAPRPP	9.412	8.821
Q9BYB0_PRPPPAATPPERPKR	Q9BYB0	SHANK3	SH3 and multiple ankyrin repeat domains protein 3	913	T	CMGC	CMGC		PRPPPAATPPERPKR	41.928	40.815
Q9BYB0_SARSRSPSPSPLPSP	Q9BYB0	SHANK3	SH3 and multiple ankyrin repeat domains protein 3	1638	S	CMGC	CMGC		SARSRSPSPSPLPSP	41.181	40.815
Q9BYB0_SVSARSRSPSPSPLP	Q9BYB0	SHANK3	SH3 and multiple ankyrin repeat domains protein 3	1636	S	CMGC	CMGC		SVSARSRSPSPSPLP	41.318	40.815
Q9BYB0_VRSVSARSRSPSPSP	Q9BYB0	SHANK3	SH3 and multiple ankyrin repeat domains protein 3	1634	S	TKL/MLK	TKL	MLK	VRSVSARSRSPSPSP	100.244	85.293
Q9C0B5_GSLEITESQSADAEP	Q9C0B5	ZDHHC5	Palmitoyltransferase ZDHHC5	305	S	Dual/TK	Dual	TK	GSLEITESQSADAEP	55.845	47.151
Q9C0B5_LAKDSPPTPTMYKYR	Q9C0B5	ZDHHC5	Palmitoyltransferase ZDHHC5	348	T	RGC	RGC		LAKDSPPTPTMYKYR	5.949	4.87
Q9C0B5_LEITESQSADAEPPP	Q9C0B5	ZDHHC5	Palmitoyltransferase ZDHHC5	307	S	Other/TTK	Other	TTK	LEITESQSADAEPPP	23.247	21.21
Q9C0B5_SSLLAKDSPPTPTMY	Q9C0B5	ZDHHC5	Palmitoyltransferase ZDHHC5	345	S	CMGC	CMGC		SSLLAKDSPPTPTMY	41.817	40.815
Q9C0D5_TISSPSSTLESKDSG	Q9C0D5	TANC1	Protein TANC1	218	T	TKL/STKR	TKL	STKR	TISSPSSTLESKDSG	24.262	21.849
Q9C0I1_FALLQRHSSKPVLPT	Q9C0I1	MTMR12	Myotubularin-related protein 12	715	S	AGC/PKG	AGC	PKG	FALLQRHSSKPVLPT	9.885	9.739
Q9H792_EKKRSHSSPSQIPKK	Q9H792	PEAK1	Pseudopodium-enriched atypical kinase 1	1036	S	CMGC/MAPK	CMGC	MAPK	EKKRSHSSPSQIPKK	13.202	12.837
Q9NPI6_DLERKASSPSPLTIG	Q9NPI6	DCP1A	mRNA-decapping enzyme 1A	523	S	CMGC/DYRK	CMGC	DYRK	DLERKASSPSPLTIG	22.541	17.356
Q9NPI6_ERKASSPSPLTIGTP	Q9NPI6	DCP1A	mRNA-decapping enzyme 1A	525	S	CMGC/DYRK	CMGC	DYRK	ERKASSPSPLTIGTP	18.937	17.356
Q9NQS7_DSPAFPDSPWRERVL	Q9NQS7	INCENP	Inner centromere protein	275	S	CMGC	CMGC		DSPAFPDSPWRERVL	41.718	40.815
Q9NSC5_EGLGQGQSLEQLEAL	Q9NSC5	HOMER3	Homer protein homolog 3	256	S	CK1/TTBK	CK1	TTBK	EGLGQGQSLEQLEAL	93.996	88.446
Q9NTI5_DSSEMDHSENEDYTM	Q9NTI5	PDS5B	Sister chromatid cohesion protein PDS5 homolog B	1182	S	Other/ULK	Other	ULK	DSSEMDHSENEDYTM	46.391	36.383
Q9NTI5_HSENEDYTMSSPLPG	Q9NTI5	PDS5B	Sister chromatid cohesion protein PDS5 homolog B	1188	T	Other/PLK	Other	PLK	HSENEDYTMSSPLPG	14.746	14.476
Q9NTI5_RIKGRLDSSEMDHSE	Q9NTI5	PDS5B	Sister chromatid cohesion protein PDS5 homolog B	1176	S	Dual/TK	Dual	TK	RIKGRLDSSEMDHSE	58.622	47.151
Q9NYV4_DSSKQDDSPSGASYG	Q9NYV4	CDK12	Cyclin-dependent kinase 12	236	S	CK1/TTBK	CK1	TTBK	DSSKQDDSPSGASYG	133.568	88.446
Q9NYV4_GSTSRRQSVSPPYKE	Q9NYV4	CDK12	Cyclin-dependent kinase 12	274	S	AGC/PKN	AGC	PKN	GSTSRRQSVSPPYKE	121.303	109.869
Q9NYV4_TSRRQSVSPPYKEPS	Q9NYV4	CDK12	Cyclin-dependent kinase 12	276	S	CMGC	CMGC		TSRRQSVSPPYKEPS	41.122	40.815
Q9NYV4_YGQDYDLSPSRSHTS	Q9NYV4	CDK12	Cyclin-dependent kinase 12	249	S	CK1/VRK	CK1	VRK	YGQDYDLSPSRSHTS	375.601	303.187
Q9NZM3_SAFTRTVSPGSVSPI	Q9NZM3	ITSN2	Intersectin-2	884	S	CMGC	CMGC		SAFTRTVSPGSVSPI	41.55	40.815
Q9P227_AMAPRARSASQDRLE	Q9P227	ARHGAP23	Rho GTPase-activating protein 23	314	S	TKL/STKR	TKL	STKR	AMAPRARSASQDRLE	23.871	21.849
Q9P227_APRPWPCSTSQDALS	Q9P227	ARHGAP23	Rho GTPase-activating protein 23	332	S	CAMK/PKD	CAMK	PKD	APRPWPCSTSQDALS	23.974	21.331
Q9UHN6_ATDSRGHSPAFLQPQ	Q9UHN6	TMEM2	Transmembrane protein 2	10	S	CK1/VRK	CK1	VRK	ATDSRGHSPAFLQPQ	311.756	303.187
Q9UK58_KGLNPDGTPALSTLG	Q9UK58	CCNL1	Cyclin-L1	325	T	Other/NAK	Other	NAK	KGLNPDGTPALSTLG	62.933	51.034
Q9UK58_LGGFSPASKPSSPRE	Q9UK58	CCNL1	Cyclin-L1	338	S	CK1/VRK	CK1	VRK	LGGFSPASKPSSPRE	310.589	303.187
Q9UK58_LSTLGGFSPASKPSS	Q9UK58	CCNL1	Cyclin-L1	335	S	CK1/VRK	CK1	VRK	LSTLGGFSPASKPSS	354.425	303.187
Q9UK58_SPASKPSSPREVKAE	Q9UK58	CCNL1	Cyclin-L1	342	S	CMGC	CMGC		SPASKPSSPREVKAE	43.15	40.815
Q9UKA4_PTPRKPESPYGNLCD	Q9UKA4	AKAP11	A-kinase anchor protein 11	422	S	AGC/PKN	AGC	PKN	PTPRKPESPYGNLCD	124.932	109.869
Q9UKL0_QKREREESEDELEEA	Q9UKL0	RCOR1	REST corepressor 1	260	S	CMGC/SRPK	CMGC	SRPK	QKREREESEDELEEA	412.086	319.434
Q9UKV3_ISEEKGDSDDEKPRK	Q9UKV3	ACIN1	Apoptotic chromatin condensation inducer in the nucleus	216	S	CMGC/CK2	CMGC	CK2	ISEEKGDSDDEKPRK	7.099	2.665
Q9UNY4_RGNQSGRSPNNPFSR	Q9UNY4	TTF2	Transcription termination factor 2	883	S	CMGC/MAPK	CMGC	MAPK	RGNQSGRSPNNPFSR	13.188	12.837
Q9UPZ3_PLPFRSPSPLVSLQA	Q9UPZ3	HPS5	Hermansky-Pudlak syndrome 5 protein	534	S	AGC/PKA	AGC	PKA	PLPFRSPSPLVSLQA	23.236	22.884
Q9UQ35_PGPSLSGSKSPCPQE	Q9UQ35	SRRM2	Serine/arginine repetitive matrix protein 2	1012	S	CMGC/CDKL	CMGC	CDKL	PGPSLSGSKSPCPQE	5.753	4.358
Q9UQ35_RNHSGSRTPPVALNS	Q9UQ35	SRRM2	Serine/arginine repetitive matrix protein 2	2104	T	CMGC	CMGC		RNHSGSRTPPVALNS	40.941	40.815
Q9UQ35_TPPGPSLSGSKSPCP	Q9UQ35	SRRM2	Serine/arginine repetitive matrix protein 2	1010	S	Other/NEK	Other	NEK	TPPGPSLSGSKSPCP	134.384	118.615
Q9Y2W1_EEWDPEYTPKSKKYY	Q9Y2W1	THRAP3	Thyroid hormone receptor-associated protein 3	874	T	CMGC/SRPK	CMGC	SRPK	EEWDPEYTPKSKKYY	367.104	319.434
Q9Y2W1_LAHDEMKSPREPGYK	Q9Y2W1	THRAP3	Thyroid hormone receptor-associated protein 3	698	S	CMGC	CMGC		LAHDEMKSPREPGYK	42.295	40.815
Q9Y5S2_HSTPSNSSNPSGPPS	Q9Y5S2	CDC42BPB	Serine/threonine-protein kinase MRCK beta	1683	S	TKL/MLK	TKL	MLK	HSTPSNSSNPSGPPS	91.112	85.293
Q9Y5S2_PSNSSNPSGPPSPNS	Q9Y5S2	CDC42BPB	Serine/threonine-protein kinase MRCK beta	1686	S	Other/NEK	Other	NEK	PSNSSNPSGPPSPNS	127.991	118.615
Q9Y6D6_VSHHEPESPQLRYLP	Q9Y6D6	ARFGEF1	Brefeldin A-inhibited guanine nucleotide-exchange protein 1	243	S	CK1/TTBK	CK1	TTBK	VSHHEPESPQLRYLP	93.006	88.446
P28482_HDHTGFLTEYVATRW	P28482	MAPK1	Mitogen-activated protein kinase 1	185	T	STE/STE7	STE	STE7	HDHTGFLTEYVATRW	36.153	31.362
Q9BVC5_PVKSPPLSPVGTTPV	Q9BVC5	C2orf49	Ashwin	193	S	Other/CDC7	Other	CDC7	PVKSPPLSPVGTTPV	77.952	77.782
P27361_HDHTGFLTEYVATRW	P27361	MAPK3	Mitogen-activated protein kinase 3	202	T	STE/STE7	STE	STE7	HDHTGFLTEYVATRW	37.44	31.362
Q96LD4_RRGGIPASPIDPFQS	Q96LD4	TRIM47	Tripartite motif-containing protein 47	588	S	CMGC	CMGC		RRGGIPASPIDPFQS	42.232	40.815
Q9NXH8_GAPRPGCSPRAPRAD	Q9NXH8	TOR4A	Torsin-4A	63	S	CK1/VRK	CK1	VRK	GAPRPGCSPRAPRAD	468.458	303.187
Q9UPT8_GSPFAGNSPAREGEQ	Q9UPT8	ZC3H4	Zinc finger CCCH domain-containing protein 4	1275	S	CMGC	CMGC		GSPFAGNSPAREGEQ	41.673	40.815
Q9P2B4_SSPLSPLSPGIKSPT	Q9P2B4	CTTNBP2NL	CTTNBP2 N-terminal-like protein	563	S	CK1/VRK	CK1	VRK	SSPLSPLSPGIKSPT	321.054	303.187
E9PAU2_KDSGPLPTPPGVSLL	E9PAU2	RAVER1	Ribonucleoprotein PTB-binding 1	505	T	Other/CAMKK	Other	CAMKK	KDSGPLPTPPGVSLL	3.562	3.05
M0QXA7_LGHSPTASPPPTARK	M0QXA7	WIZ	Protein Wiz	472	S	Other/NEK	Other	NEK	LGHSPTASPPPTARK	122.262	118.615
P16949_QAFELILSPRSKESV	P16949	STMN1	Stathmin	25	S	CMGC	CMGC		QAFELILSPRSKESV	42.14	40.815
P29317_RVSIRLPSTSGSEGV	P29317	EPHA2	Ephrin type-A receptor 2	897	S	CAMK/MAPKAPK	CAMK	MAPKAPK	RVSIRLPSTSGSEGV	17.22	16.224
Q641Q2_PKRSRPTSFADELAA	Q641Q2	WASHC2A	WASH complex subunit 2A	288	S	AGC/PKA	AGC	PKA	PKRSRPTSFADELAA	23.531	22.884
Q8NDT2_SRRSSSSSAAASTPP	Q8NDT2	RBM15B	Putative RNA-binding protein 15B	233	S	STE/STE7	STE	STE7	SRRSSSSSAAASTPP	38.728	31.362
Q8NDT2_SSRRSSSSSAAASTP	Q8NDT2	RBM15B	Putative RNA-binding protein 15B	232	S	CK1/VRK	CK1	VRK	SSRRSSSSSAAASTP	335.173	303.187
Q8NDT2_SSSAAASTPPPGPPA	Q8NDT2	RBM15B	Putative RNA-binding protein 15B	238	T	CMGC/DYRK	CMGC	DYRK	SSSAAASTPPPGPPA	17.652	17.356
Q9H1B7_GCFQDGRSPGPPPPV	Q9H1B7	IRF2BPL	Interferon regulatory factor 2-binding protein-like	69	S	CMGC	CMGC		GCFQDGRSPGPPPPV	40.876	40.815
A0A0C4DFX9_PEEPSAPSPTLPAQF	A0A0C4DFX9	NELFA	Negative elongation factor A	374	S	AGC/PDK1	AGC	PDK1	PEEPSAPSPTLPAQF	6.673	5.892
A0A1B0GTL5_ASPTPLASPGKALPE	A0A1B0GTL5	RAB11FIP5	Rab11 family-interacting protein 5	640	S	CMGC	CMGC		ASPTPLASPGKALPE	42.933	40.815
A0A1B0GTU4_NPQDSVGSPCSRVGE	A0A1B0GTU4	PXN	Paxillin	106	S	Dual/TK/InsR	Dual	TK	NPQDSVGSPCSRVGE	7.111	4.34
A0A1B0GUZ7_SRIGPPSSPSATDKE	A0A1B0GUZ7	EFR3A	Protein EFR3 homolog A	247	S	CK1/TTBK	CK1	TTBK	SRIGPPSSPSATDKE	106.732	88.446
A0A1C7CYX1_PYQSHLRSPVRLADH	A0A1C7CYX1	ELMSAN1	ELM2 and SANT domain-containing protein 1	636	S	CK1/TTBK	CK1	TTBK	PYQSHLRSPVRLADH	96.9	88.446
A9Z1X7_PPKRRTASPPPPPKR	A9Z1X7	SRRM1	Serine/arginine repetitive matrix protein 1	625	S	CMGC/DYRK	CMGC	DYRK	PPKRRTASPPPPPKR	23.125	17.356
C9K0J5_KPPPSPLSPVPSVVK	C9K0J5	RAPH1	Ras association (RalGDS/AF-6) and pleckstrin homology domains 1, isoform CRA_b	908	S	CK1/TTBK	CK1	TTBK	KPPPSPLSPVPSVVK	99.039	88.446
C9K0J5_YIPPSPPTPPVPVPP	C9K0J5	RAPH1	Ras association (RalGDS/AF-6) and pleckstrin homology domains 1, isoform CRA_b	882	T	CMGC/DYRK	CMGC	DYRK	YIPPSPPTPPVPVPP	20.526	17.356
D6REX3_YDKLREQTLSPTITS	D6REX3	SEC31A	Protein transport protein Sec31A	1192	T	CMGC/CLK	CMGC	CLK	YDKLREQTLSPTITS	103.345	85.655
E9PAU2_GPPAAQLTPPPAPVG	E9PAU2	RAVER1	Ribonucleoprotein PTB-binding 1	480	T	CMGC/DYRK	CMGC	DYRK	GPPAAQLTPPPAPVG	18.296	17.356
G3V1L9_QPIHRIDSPGFKPAS	G3V1L9	TJP1	Tight junction protein 1 (Zona occludens 1), isoform CRA_a	912	S	AGC/PKN	AGC	PKN	QPIHRIDSPGFKPAS	111.62	109.869
G5E9E7_QPIHRIDSPGFKPAS	G5E9E7	TJP1	Tight junction protein 1 (Zona occludens 1), isoform CRA_e	916	S	CMGC/DYRK	CMGC	DYRK	QPIHRIDSPGFKPAS	21.794	17.356
I3L2J0_FRRKRPESVGGLEPP	I3L2J0	CIC	Protein capicua homolog	1514	S	CMGC/SRPK	CMGC	SRPK	FRRKRPESVGGLEPP	344.638	319.434
I3L2J0_GEPPTPPSPAPAPAV	I3L2J0	CIC	Protein capicua homolog	2201	S	CMGC	CMGC		GEPPTPPSPAPAPAV	41.14	40.815
I3L2J0_GQPLPLVSPPFSVPV	I3L2J0	CIC	Protein capicua homolog	1855	S	CK1/TTBK	CK1	TTBK	GQPLPLVSPPFSVPV	89.237	88.446
I3L2J0_HTVGGPGSARPRAFS	I3L2J0	CIC	Protein capicua homolog	1258	S	AGC/PKC	AGC	PKC	HTVGGPGSARPRAFS	-2.84	-3.4
I3L2J0_PGAGGPATPSKATRF	I3L2J0	CIC	Protein capicua homolog	1492	T	CMGC	CMGC		PGAGGPATPSKATRF	40.846	40.815
J3KQR7_PRKKRSQSFTHSPSG	J3KQR7	CEP170B	Centrosomal protein of 170 kDa protein B	422	S	AGC/PKN	AGC	PKN	PRKKRSQSFTHSPSG	112.244	109.869
K4DI93_AKKRKLNSSSSSSSN	K4DI93	CUL4B	Cullin 4B, isoform CRA_e	48	S	CAMK/PIM	CAMK	PIM	AKKRKLNSSSSSSSN	16.702	15.765
M0QXA7_KLPPPPGSPLGHSPT	M0QXA7	WIZ	Protein Wiz	463	S	CMGC/DYRK	CMGC	DYRK	KLPPPPGSPLGHSPT	17.997	17.356
O00267_TPHYGSQTPLHDGSR	O00267	SUPT5H	Transcription elongation factor SPT5	806	T	CMGC/MAPK	CMGC	MAPK	TPHYGSQTPLHDGSR	12.884	12.837
O14646_ASSSGPRSPLDQRSP	O14646	CHD1	Chromodomain-helicase-DNA-binding protein 1	1677	S	CK1/TTBK	CK1	TTBK	ASSSGPRSPLDQRSP	90.132	88.446
O15014_SKRVRTNSMGSATGP	O15014	ZNF609	Zinc finger protein 609	467	S	AGC/PKN	AGC	PKN	SKRVRTNSMGSATGP	113.161	109.869
O15014_VRLVEPHSPSPSSKF	O15014	ZNF609	Zinc finger protein 609	576	S	CK1/TTBK	CK1	TTBK	VRLVEPHSPSPSSKF	96.316	88.446
O43166_PLRRPSYTLGMKSLH	O43166	SIPA1L1	Signal-induced proliferation-associated 1-like protein 1	1634	T	CMGC/SRPK	CMGC	SRPK	PLRRPSYTLGMKSLH	331.36	319.434
O43166_SLPLRRPSYTLGMKS	O43166	SIPA1L1	Signal-induced proliferation-associated 1-like protein 1	1632	S	CMGC/SRPK	CMGC	SRPK	SLPLRRPSYTLGMKS	367.502	319.434
O60256_DLVDGRHSPPMVRSV	O60256	PRPSAP2	Phosphoribosyl pyrophosphate synthase-associated protein 2	227	S	CMGC/DYRK	CMGC	DYRK	DLVDGRHSPPMVRSV	18.117	17.356
O75151_KALRPPTSPGVFGAL	O75151	PHF2	Lysine-specific demethylase PHF2	655	S	CMGC	CMGC		KALRPPTSPGVFGAL	41.477	40.815
O75151_KGKKSRESASPTIPN	O75151	PHF2	Lysine-specific demethylase PHF2	537	S	AGC/PKN	AGC	PKN	KGKKSRESASPTIPN	122.062	109.869
O75369_TRTSRAPSVATVGSI	O75369	FLNB	Filamin-B	2107	S	AGC/PKN	AGC	PKN	TRTSRAPSVATVGSI	116.166	109.869
O75533_AAASQPPSKRKRRWD	O75533	SF3B1	Splicing factor 3B subunit 1	194	S	AGC/PKC	AGC	PKC	AAASQPPSKRKRRWD	-3.28	-3.4
O75592_IPRRRVNSGDTEVGS	O75592	MYCBP2	E3 ubiquitin-protein ligase MYCBP2	3505	S	AGC/SGK	AGC	SGK	IPRRRVNSGDTEVGS	18.911	14.019
O75694_QSKAAPQSPSVPKKP	O75694	NUP155	Nuclear pore complex protein Nup155	992	S	CMGC/CLK	CMGC	CLK	QSKAAPQSPSVPKKP	93.117	85.655
O75815_PDVAKRLSLTMGGVQ	O75815	BCAR3	Breast cancer anti-estrogen resistance protein 3	290	S	AGC/PKA	AGC	PKA	PDVAKRLSLTMGGVQ	24.697	22.884
O94763_AKRKRKNSTGSGHSA	O94763	URI1	Unconventional prefoldin RPB5 interactor 1	372	S	CMGC/SRPK	CMGC	SRPK	AKRKRKNSTGSGHSA	586.381	319.434
O95810_MRQEKPSSPSPMPSS	O95810	SDPR	Serum deprivation-response protein	25	S	CMGC	CMGC		MRQEKPSSPSPMPSS	42.785	40.815
P07910_VTEHPSPSPLLSSSF	P07910	HNRNPC	Heterogeneous nuclear ribonucleoproteins C1/C2	115	S	CMGC/MAPK	CMGC	MAPK	VTEHPSPSPLLSSSF	14.172	12.837
P12270_FFDDEDRTVPSTPTL	P12270	TPR	Nucleoprotein TPR	2133	T	Other/CAMKK	Other	CAMKK	FFDDEDRTVPSTPTL	4.203	3.05
P12270_GFAEAIHSPQVAGVP	P12270	TPR	Nucleoprotein TPR	2155	S	CMGC/CDK	CMGC	CDK	GFAEAIHSPQVAGVP	11.5	10.587
P12270_VGRGLQLTPGIGGMQ	P12270	TPR	Nucleoprotein TPR	2116	T	CMGC/DYRK	CMGC	DYRK	VGRGLQLTPGIGGMQ	19.048	17.356
P16949_KELEKRASGQAFELI	P16949	STMN1	Stathmin	16	S	CK1/VRK	CK1	VRK	KELEKRASGQAFELI	309.693	303.187
P17302_HATSGALSPAKDCGS	P17302	GJA1	Gap junction alpha-1 protein	255	S	CMGC	CMGC		HATSGALSPAKDCGS	41.902	40.815
P19634_MSRARIGSDPLAYEP	P19634	SLC9A1	Sodium/hydrogen exchanger 1	703	S	AGC/PKN	AGC	PKN	MSRARIGSDPLAYEP	112.839	109.869
P19634_QRIQRCLSDPGPHPE	P19634	SLC9A1	Sodium/hydrogen exchanger 1	796	S	CK1/TTBK	CK1	TTBK	QRIQRCLSDPGPHPE	95.426	88.446
P28482_ADPDHDHTGFLTEYV	P28482	MAPK1	Mitogen-activated protein kinase 1	181	T	Other/NEK	Other	NEK	ADPDHDHTGFLTEYV	125.326	118.615
P30414_KRRILIPSDIESSKS	P30414	NKTR	NK-tumor recognition protein	463	S	STE/STE-Unique	STE	STE-Unique	KRRILIPSDIESSKS	13.395	10.171
P42166_HSAMLVSTAASPSLI	P42166	TMPO	Lamina-associated polypeptide 2, isoform alpha	307	T	Other/CAMKK	Other	CAMKK	HSAMLVSTAASPSLI	3.148	3.05
P42166_MLVSTAASPSLIKET	P42166	TMPO	Lamina-associated polypeptide 2, isoform alpha	310	S	TKL/STKR	TKL	STKR	MLVSTAASPSLIKET	26.038	21.849
P42166_SDEEREPTPVLGSGA	P42166	TMPO	Lamina-associated polypeptide 2, isoform alpha	74	T	CMGC/CLK	CMGC	CLK	SDEEREPTPVLGSGA	102.238	85.655
P49792_GHVDQENSPSFMFQG	P49792	RANBP2	E3 SUMO-protein ligase RanBP2	1869	S	CMGC	CMGC		GHVDQENSPSFMFQG	40.842	40.815
P49840_SGRARTSSFAEPGGG	P49840	GSK3A	Glycogen synthase kinase-3 alpha	21	S	CK1/VRK	CK1	VRK	SGRARTSSFAEPGGG	611.135	303.187
P50402_HYRPVSASRSSLDLS	P50402	EMD	Emerin	173	S	TKL/STKR	TKL	STKR	HYRPVSASRSSLDLS	21.898	21.849
P52948_LNNSNLFSPVNRDSE	P52948	NUP98	Nuclear pore complex protein Nup98-Nup96	612	S	CMGC/CDK	CMGC	CDK	LNNSNLFSPVNRDSE	11.345	10.587
P55011_RIDHYRHTAAQLGEK	P55011	SLC12A2	Solute carrier family 12 member 2	230	T	STE	STE		RIDHYRHTAAQLGEK	6.756	6.594
P57740_ILGTGGKSPRLTQSS	P57740	NUP107	Nuclear pore complex protein Nup107	86	S	CMGC/GSK	CMGC	GSK	ILGTGGKSPRLTQSS	10.542	8.674
P62753_AKRRRLSSLRASTSK	P62753	RPS6	40S ribosomal protein S6	236	S	Dual/TK	Dual	TK	AKRRRLSSLRASTSK	49.698	47.151
P62753_IAKRRRLSSLRASTS	P62753	RPS6	40S ribosomal protein S6	235	S	AGC/PKA	AGC	PKA	IAKRRRLSSLRASTS	29.604	22.884
P62753_SSLRASTSKSESSQK	P62753	RPS6	40S ribosomal protein S6	242	S	CK1/TTBK	CK1	TTBK	SSLRASTSKSESSQK	111.632	88.446
P78536_KPFPAPQTPGRLQPA	P78536	ADAM17	Disintegrin and metalloproteinase domain-containing protein 17	735	T	TKL/LRRK	TKL	LRRK	KPFPAPQTPGRLQPA	14.469	13.084
P98174_RVLPCGPSPQHHRAL	P98174	FGD1	FYVE, RhoGEF and PH domain-containing protein 1	82	S	CMGC/CDK	CMGC	CDK	RVLPCGPSPQHHRAL	11.226	10.587
Q02952_SKSAESPTSPVTSET	Q02952	AKAP12	A-kinase anchor protein 12	285	T	Dual/TK/Src	Dual	TK	SKSAESPTSPVTSET	4.222	4.017
Q07889_IMSKHLDSPPAIPPR	Q07889	SOS1	Son of sevenless homolog 1	1178	S	CMGC/DYRK	CMGC	DYRK	IMSKHLDSPPAIPPR	17.846	17.356
Q07889_PHGPRSASVSSISLT	Q07889	SOS1	Son of sevenless homolog 1	1134	S	AGC/PKA	AGC	PKA	PHGPRSASVSSISLT	23.457	22.884
Q07889_TPDVFSSSPLHLQPP	Q07889	SOS1	Son of sevenless homolog 1	1229	S	CMGC/DYRK	CMGC	DYRK	TPDVFSSSPLHLQPP	17.542	17.356
Q09666_DAKVKTPSFGISAPQ	Q09666	AHNAK	Neuroblast differentiation-associated protein AHNAK	5186	S	CAMK/CAMKL	CAMK	CAMKL	DAKVKTPSFGISAPQ	8.461	7.568
Q09666_DVDLSLGSPKLKGDI	Q09666	AHNAK	Neuroblast differentiation-associated protein AHNAK	511	S	CAMK/CASK	CAMK	CASK	DVDLSLGSPKLKGDI	4.936	3.657
Q09666_DVEFDIKSPKFKAEA	Q09666	AHNAK	Neuroblast differentiation-associated protein AHNAK	5099	S	TKL/MLK	TKL	MLK	DVEFDIKSPKFKAEA	101.65	85.293
Q09666_GPSLKMPSLEISAPK	Q09666	AHNAK	Neuroblast differentiation-associated protein AHNAK	4908	S	Dual/TK/Src	Dual	TK	GPSLKMPSLEISAPK	5.041	4.017
Q09666_KTVIRLPSGSGAASP	Q09666	AHNAK	Neuroblast differentiation-associated protein AHNAK	210	S	CAMK/MAPKAPK	CAMK	MAPKAPK	KTVIRLPSGSGAASP	17.496	16.224
Q09666_SPKADIKSPSLDVTV	Q09666	AHNAK	Neuroblast differentiation-associated protein AHNAK	4993	S	CK1/TTBK	CK1	TTBK	SPKADIKSPSLDVTV	100.349	88.446
Q12789_RGTKRRASWASENGE	Q12789	GTF3C1	General transcription factor 3C polypeptide 1	1865	S	CMGC/CLK	CMGC	CLK	RGTKRRASWASENGE	92.337	85.655
Q13017_RKGRHRGSEEDPLLS	Q13017	ARHGAP5	Rho GTPase-activating protein 5	1195	S	Other/Aur	Other	Aur	RKGRHRGSEEDPLLS	10.963	8.819
Q13017_SEEDPLLSPVETWKG	Q13017	ARHGAP5	Rho GTPase-activating protein 5	1202	S	CMGC	CMGC		SEEDPLLSPVETWKG	42.821	40.815
Q13112_SITPAVKSPLPGPSE	Q13112	CHAF1B	Chromatin assembly factor 1 subunit B	458	S	CMGC/GSK	CMGC	GSK	SITPAVKSPLPGPSE	9.296	8.674
Q13425_WEGAAPQSPSFSGSE	Q13425	SNTB2	Beta-2-syntrophin	222	S	CMGC	CMGC		WEGAAPQSPSFSGSE	41.038	40.815
Q14204_EKKTRTDSTSDGRPA	Q14204	DYNC1H1	Cytoplasmic dynein 1 heavy chain 1	4368	S	CMGC/CLK	CMGC	CLK	EKKTRTDSTSDGRPA	86.03	85.655
Q14573_VDVQNCISR******	Q14573	ITPR3	Inositol 1,4,5-trisphosphate receptor type 3	2670	S	Dual/TK/Lmr	Dual	TK	VDVQNCISR******	5.97	5.599
Q14676_LAPPPLLSPLLPSIK	Q14676	MDC1	Mediator of DNA damage checkpoint protein 1	1068	S	CMGC/DYRK	CMGC	DYRK	LAPPPLLSPLLPSIK	18.307	17.356
Q14678_GVRKRSYSAGNASQL	Q14678	KANK1	KN motif and ankyrin repeat domain-containing protein 1	325	S	CMGC/SRPK	CMGC	SRPK	GVRKRSYSAGNASQL	366.406	319.434
Q14684_VLKTPTSSPASSPLV	Q14684	RRP1B	Ribosomal RNA processing protein 1 homolog B	732	S	CMGC	CMGC		VLKTPTSSPASSPLV	42.217	40.815
Q14966_QADIPIRSPFGIVKA	Q14966	ZNF638	Zinc finger protein 638	383	S	CMGC/MAPK	CMGC	MAPK	QADIPIRSPFGIVKA	13.949	12.837
Q15149_GFRSRSSSVGSSSSY	Q15149	PLEC	Plectin	4386	S	AGC/PKA	AGC	PKA	GFRSRSSSVGSSSSY	26.779	22.884
Q15149_GNAGGFRSRSSSVGS	Q15149	PLEC	Plectin	4382	S	CK1/TTBK	CK1	TTBK	GNAGGFRSRSSSVGS	102.979	88.446
Q15154_TFKTRKASAQASLAS	Q15154	PCM1	Pericentriolar material 1 protein	1283	S	AGC/PKA	AGC	PKA	TFKTRKASAQASLAS	26.345	22.884
Q15642_NGPPSPRSGRDPLAI	Q15642	TRIP10	Cdc42-interacting protein 4	354	S	AGC/MAST	AGC	MAST	NGPPSPRSGRDPLAI	4.334	2.777
Q15648_PSRNKKPSLTAVIDK	Q15648	MED1	Mediator of RNA polymerase II transcription subunit 1	1302	S	CAMK/PIM	CAMK	PIM	PSRNKKPSLTAVIDK	18.062	15.765
Q15942_TPVASKFSPGAPGGS	Q15942	ZYX	Zyxin	281	S	CMGC/CDK	CMGC	CDK	TPVASKFSPGAPGGS	10.597	10.587
Q3KQU3_EIRQQRWSWAGALHH	Q3KQU3	MAP7D1	MAP7 domain-containing protein 1	232	S	AGC/PKA	AGC	PKA	EIRQQRWSWAGALHH	23.904	22.884
Q4KMP7_GLHPSLPSPTGNSTP	Q4KMP7	TBC1D10B	TBC1 domain family member 10B	707	S	CMGC/CDK	CMGC	CDK	GLHPSLPSPTGNSTP	11.465	10.587
Q52LW3_EASERRSSDSYPLAP	Q52LW3	ARHGAP29	Rho GTPase-activating protein 29	1144	S	CAMK/PKD	CAMK	PKD	EASERRSSDSYPLAP	32.065	21.331
Q53EL6_SGLTVPTSPKGRLLD	Q53EL6	PDCD4	Programmed cell death protein 4	94	S	AGC/PKN	AGC	PKN	SGLTVPTSPKGRLLD	121.827	109.869
Q53ET0_IILTGDSSPGFSKEI	Q53ET0	CRTC2	CREB-regulated transcription coactivator 2	624	S	CMGC	CMGC		IILTGDSSPGFSKEI	41.247	40.815
Q5BKZ1_SVQQHLKSPDHIKGK	Q5BKZ1	ZNF326	DBIRD complex subunit ZNF326	427	S	CK1/TTBK	CK1	TTBK	SVQQHLKSPDHIKGK	119.205	88.446
Q5PRF9_TPDHAPLSPQSSVAS	Q5PRF9	SAMD4B	Protein Smaug homolog 2	271	S	Other/CDC7	Other	CDC7	TPDHAPLSPQSSVAS	81.86	77.782
Q5PRF9_VSPRHALTSPSLGGQ	Q5PRF9	SAMD4B	Protein Smaug homolog 2	606	T	Dual/TK/Lmr	Dual	TK	VSPRHALTSPSLGGQ	6.063	5.599
Q5SW79_TRLQSAGSAMPTSSS	Q5SW79	CEP170	Centrosomal protein of 170 kDa	1273	S	CAMK/RAD53	CAMK	RAD53	TRLQSAGSAMPTSSS	7.648	6.3
Q5T1Z8_SEVNSVLSPRSESGG	Q5T1Z8	PUM1	Pumilio homolog 1	245	S	CMGC	CMGC		SEVNSVLSPRSESGG	42.136	40.815
Q5T5U3_KKSARFKSDSGSLGD	Q5T5U3	ARHGAP21	Rho GTPase-activating protein 21	1713	S	TKL/MLK	TKL	MLK	KKSARFKSDSGSLGD	94.28	85.293
Q5U651_SGGAALASPGPGTGS	Q5U651	RASIP1	Ras-interacting protein 1	299	S	AGC/PDK1	AGC	PDK1	SGGAALASPGPGTGS	7.831	5.892
Q5UIP0_VNKVRRVSFADPIYQ	Q5UIP0	RIF1	Telomere-associated protein RIF1	2205	S	AGC/PKN	AGC	PKN	VNKVRRVSFADPIYQ	152.828	109.869
Q5VUA4_DFCTTRVSPAHRSPT	Q5VUA4	ZNF318	Zinc finger protein 318	2030	S	CMGC/DYRK	CMGC	DYRK	DFCTTRVSPAHRSPT	19.564	17.356
Q68CZ2_GGRLRKLSLGQYDND	Q68CZ2	TNS3	Tensin-3	776	S	AGC/PKA	AGC	PKA	GGRLRKLSLGQYDND	25.79	22.884
Q68DQ2_PEVDALGSPPALLKS	Q68DQ2	CRYBG3	Very large A-kinase anchor protein	931	S	TKL/MLK	TKL	MLK	PEVDALGSPPALLKS	89.679	85.293
Q68DQ2_VKEKPCVSPTVGEKN	Q68DQ2	CRYBG3	Very large A-kinase anchor protein	1280	S	CMGC/CDK	CMGC	CDK	VKEKPCVSPTVGEKN	10.699	10.587
Q6NZY4_STATKIHSPIPDMSK	Q6NZY4	ZCCHC8	Zinc finger CCHC domain-containing protein 8	658	S	CMGC	CMGC		STATKIHSPIPDMSK	41.504	40.815
Q6P5Z2_TPLGEEMTPPPKPPR	Q6P5Z2	PKN3	Serine/threonine-protein kinase N3	508	T	CMGC/GSK	CMGC	GSK	TPLGEEMTPPPKPPR	9.577	8.674
Q6PKG0_DGVEGPRTPKYMNNI	Q6PKG0	LARP1	La-related protein 1	376	T	CMGC/MAPK	CMGC	MAPK	DGVEGPRTPKYMNNI	13.261	12.837
Q6PKG0_EGRKRCPSQSSSRPA	Q6PKG0	LARP1	La-related protein 1	1056	S	CMGC/SRPK	CMGC	SRPK	EGRKRCPSQSSSRPA	344.755	319.434
Q6UUV7_LTQYHGGSLPNVSQL	Q6UUV7	CRTC3	CREB-regulated transcription coactivator 3	62	S	Other/WEE	Other	WEE	LTQYHGGSLPNVSQL	2.717	2.306
Q6XZF7_GPGHMGRSLDQTSPC	Q6XZF7	DNMBP	Dynamin-binding protein	684	S	STE/STE11	STE	STE11	GPGHMGRSLDQTSPC	5.237	5.196
Q6ZNJ1_NLGEVPLTPTEEASL	Q6ZNJ1	NBEAL2	Neurobeachin-like protein 2	1867	T	CMGC	CMGC		NLGEVPLTPTEEASL	42.702	40.815
Q6ZRS2_ETSASPGSPSVRSMS	Q6ZRS2	SRCAP	Helicase SRCAP	2790	S	CK1/VRK	CK1	VRK	ETSASPGSPSVRSMS	409.052	303.187
Q6ZSZ5_DPGFPAPSPPPADSP	Q6ZSZ5	ARHGEF18	Rho guanine nucleotide exchange factor 18	1312	S	CMGC	CMGC		DPGFPAPSPPPADSP	41.225	40.815
Q7Z3T8_SPISQVPSVEKLSMN	Q7Z3T8	ZFYVE16	Zinc finger FYVE domain-containing protein 16	946	S	Other/BUB	Other	BUB	SPISQVPSVEKLSMN	0.314	0.314
Q7Z3T8_TRNEIIQSPISQVPS	Q7Z3T8	ZFYVE16	Zinc finger FYVE domain-containing protein 16	939	S	CMGC/CDK	CMGC	CDK	TRNEIIQSPISQVPS	12.113	10.587
Q7Z434_TPSRGPVSPSVSFQP	Q7Z434	MAVS	Mitochondrial antiviral-signaling protein	222	S	TKL/STKR	TKL	STKR	TPSRGPVSPSVSFQP	31.065	21.849
Q7Z4Q2_VRRKTFVSDLLPPTD	Q7Z4Q2	HEATR3	HEAT repeat-containing protein 3	343	S	AGC/SGK	AGC	SGK	VRRKTFVSDLLPPTD	15.673	14.019
Q7Z5J4_TALSEPRTPGPPGLT	Q7Z5J4	RAI1	Retinoic acid-induced protein 1	1068	T	CMGC/DYRK	CMGC	DYRK	TALSEPRTPGPPGLT	20.266	17.356
Q7Z5L9_GAHKRPASVSSSAAV	Q7Z5L9	IRF2BP2	Interferon regulatory factor 2-binding protein 2	240	S	AGC/PKN	AGC	PKN	GAHKRPASVSSSAAV	110.44	109.869
Q7Z6E9_STSSTGGSPVRKSEE	Q7Z6E9	RBBP6	E3 ubiquitin-protein ligase RBBP6	1277	S	CMGC	CMGC		STSSTGGSPVRKSEE	41.796	40.815
Q7Z6Z7_KDEPPPLSPAPLTPA	Q7Z6Z7	HUWE1	E3 ubiquitin-protein ligase HUWE1	3919	S	CMGC/DYRK	CMGC	DYRK	KDEPPPLSPAPLTPA	18.837	17.356
Q7Z6Z7_PLSPAPLTPATPSSL	Q7Z6Z7	HUWE1	E3 ubiquitin-protein ligase HUWE1	3924	T	AGC/PDK1	AGC	PDK1	PLSPAPLTPATPSSL	6.262	5.892
Q86SQ0_PKASSESSYLSILPK	Q86SQ0	PHLDB2	Pleckstrin homology-like domain family B member 2	566	S	Other/PLK	Other	PLK	PKASSESSYLSILPK	14.565	14.476
Q86SQ0_PKQARKMSIQDSLAL	Q86SQ0	PHLDB2	Pleckstrin homology-like domain family B member 2	212	S	CMGC/SRPK	CMGC	SRPK	PKQARKMSIQDSLAL	333.718	319.434
Q86SQ0_RKMSIQDSLALQPKL	Q86SQ0	PHLDB2	Pleckstrin homology-like domain family B member 2	216	S	TKL	TKL		RKMSIQDSLALQPKL	5.906	5.299
Q8IWC1_IQKNCPPSPLPLISK	Q8IWC1	MAP7D3	MAP7 domain-containing protein 3	524	S	CMGC/DYRK	CMGC	DYRK	IQKNCPPSPLPLISK	18.977	17.356
Q8IWZ8_RDVDASPSPLSVQDL	Q8IWZ8	SUGP1	SURP and G-patch domain-containing protein 1	411	S	CMGC/DYRK	CMGC	DYRK	RDVDASPSPLSVQDL	20.084	17.356
Q8N3D4_GVRLRRPSVNGEPGS	Q8N3D4	EHBP1L1	EH domain-binding protein 1-like protein 1	1257	S	CK1/VRK	CK1	VRK	GVRLRRPSVNGEPGS	332.163	303.187
Q8N3F8_VPSPGSSSPQLQVKS	Q8N3F8	MICALL1	MICAL-like protein 1	621	S	CK1/TTBK	CK1	TTBK	VPSPGSSSPQLQVKS	128.677	88.446
Q8ND30_EMPPRCSSPTVGPPP	Q8ND30	PPFIBP2	Liprin-beta-2	363	S	CMGC/DYRK	CMGC	DYRK	EMPPRCSSPTVGPPP	23.006	17.356
Q8TB72_SEVNAILSPRSESGG	Q8TB72	PUM2	Pumilio homolog 2	82	S	CMGC	CMGC		SEVNAILSPRSESGG	41.295	40.815
Q8TD19_KPQVEASSPRLNPAV	Q8TD19	NEK9	Serine/threonine-protein kinase Nek9	869	S	Other/CAMKK	Other	CAMKK	KPQVEASSPRLNPAV	3.682	3.05
Q8WUP2_EAPAPMKTPEAGLAG	Q8WUP2	FBLIM1	Filamin-binding LIM protein 1	51	T	CMGC/MAPK	CMGC	MAPK	EAPAPMKTPEAGLAG	13.738	12.837
Q8WWN8_LHNRRTLSMFFPMKS	Q8WWN8	ARAP3	Arf-GAP with Rho-GAP domain, ANK repeat and PH domain-containing protein 3	1380	S	CAMK/MAPKAPK	CAMK	MAPKAPK	LHNRRTLSMFFPMKS	17.837	16.224
Q8WWQ0_TSRLSRGSISSTSEV	Q8WWQ0	PHIP	PH-interacting protein	674	S	AGC/PKA	AGC	PKA	TSRLSRGSISSTSEV	23.557	22.884
Q8WY36_SPELRQKSPLFQFAE	Q8WY36	BBX	HMG box transcription factor BBX	243	S	Other/ULK	Other	ULK	SPELRQKSPLFQFAE	37.747	36.383
Q92667_PLECPLSSPKGVLFS	Q92667	AKAP1	A-kinase anchor protein 1, mitochondrial	151	S	AGC/PDK1	AGC	PDK1	PLECPLSSPKGVLFS	6.194	5.892
Q96AP7_PPRPGALTPTPSLSS	Q96AP7	ESAM	Endothelial cell-selective adhesion molecule	332	T	CMGC	CMGC		PPRPGALTPTPSLSS	40.877	40.815
Q96AY4_TLIPSPNSPFQKVGK	Q96AY4	TTC28	Tetratricopeptide repeat protein 28	2120	S	CMGC/MAPK	CMGC	MAPK	TLIPSPNSPFQKVGK	14.6	12.837
Q96NB3_PIIPHSGSIEKAEIH	Q96NB3	ZNF830	Zinc finger protein 830	225	S	Other/ULK	Other	ULK	PIIPHSGSIEKAEIH	39.397	36.383
Q96PE2_ASPGTRPTLKDLTAT	Q96PE2	ARHGEF17	Rho guanine nucleotide exchange factor 17	533	T	AGC/PKN	AGC	PKN	ASPGTRPTLKDLTAT	117.644	109.869
Q96QC0_KKKKKVLSPTAAKPS	Q96QC0	PPP1R10	Serine/threonine-protein phosphatase 1 regulatory subunit 10	313	S	Other/NKF2	Other	NKF2	KKKKKVLSPTAAKPS	16.133	15.808
Q96S66_DVDLRFQTGNKSPEV	Q96S66	CLCC1	Chloride channel CLIC-like protein 1	434	T	CMGC/RCK	CMGC	RCK	DVDLRFQTGNKSPEV	4.88	4.171
Q9BQF6_PEDVHVQSPLSKFRS	Q9BQF6	SENP7	Sentrin-specific protease 7	46	S	STE/STE11	STE	STE11	PEDVHVQSPLSKFRS	5.211	5.196
Q9BXB5_APSSRSRSLTLLPHG	Q9BXB5	OSBPL10	Oxysterol-binding protein-related protein 10	188	S	CAMK/PKD	CAMK	PKD	APSSRSRSLTLLPHG	22.558	21.331
Q9BYB0_AAARLFSSLGELSSI	Q9BYB0	SHANK3	SH3 and multiple ankyrin repeat domains protein 3	1539	S	AGC/PKN	AGC	PKN	AAARLFSSLGELSSI	118.102	109.869
Q9BZ23_TRRDRLGSYSGPTSV	Q9BZ23	PANK2	Pantothenate kinase 2, mitochondrial	189	S	AGC/PKA	AGC	PKA	TRRDRLGSYSGPTSV	25.382	22.884
Q9C0B5_LEPESFRSPTFGKSF	Q9C0B5	ZDHHC5	Palmitoyltransferase ZDHHC5	409	S	Other/IKK	Other	IKK	LEPESFRSPTFGKSF	10.967	8.821
Q9C0B5_PESFRSPTFGKSFHF	Q9C0B5	ZDHHC5	Palmitoyltransferase ZDHHC5	411	T	AGC/RSK	AGC	RSK	PESFRSPTFGKSFHF	14.335	10.901
Q9C0C2_DHHGRYSSQDADEQD	Q9C0C2	TNKS1BP1	182 kDa tankyrase-1-binding protein	920	S	STE	STE		DHHGRYSSQDADEQD	7.884	6.594
Q9C0C2_RGSGGLFSPSTAHVP	Q9C0C2	TNKS1BP1	182 kDa tankyrase-1-binding protein	1029	S	CK1/TTBK	CK1	TTBK	RGSGGLFSPSTAHVP	110.169	88.446
Q9C0C2_RVSGAGFSPSSKMEG	Q9C0C2	TNKS1BP1	182 kDa tankyrase-1-binding protein	1138	S	CMGC	CMGC		RVSGAGFSPSSKMEG	41.448	40.815
Q9C0C2_SQEGPVKSPAECREE	Q9C0C2	TNKS1BP1	182 kDa tankyrase-1-binding protein	228	S	CMGC	CMGC		SQEGPVKSPAECREE	41.25	40.815
Q9C0C9_LLTGSPTSPTVEPEK	Q9C0C9	UBE2O	(E3-independent) E2 ubiquitin-conjugating enzyme	839	S	Other/CDC7	Other	CDC7	LLTGSPTSPTVEPEK	90.575	77.782
Q9H089_TTKFGHSSFDQAEIS	Q9H089	LSG1	Large subunit GTPase 1 homolog	272	S	TKL/MLK	TKL	MLK	TTKFGHSSFDQAEIS	88.862	85.293
Q9H2P0_LSSGQLKSPSLSQSQ	Q9H2P0	ADNP	Activity-dependent neuroprotector homeobox protein	409	S	CMGC/MAPK	CMGC	MAPK	LSSGQLKSPSLSQSQ	14.305	12.837
Q9H2U1_MFRIRNRSYIDRDSE	Q9H2U1	DHX36	ATP-dependent RNA helicase DHX36	161	S	AGC/PKN	AGC	PKN	MFRIRNRSYIDRDSE	126.332	109.869
Q9HCM1_RLSKRSFSADGFEML	Q9HCM1	KIAA1551	Uncharacterized protein KIAA1551	1708	S	CAMK/PKD	CAMK	PKD	RLSKRSFSADGFEML	21.356	21.331
Q9NR12_TRHSQPATPTPLQSR	Q9NR12	PDLIM7	PDZ and LIM domain protein 7	251	T	CMGC	CMGC		TRHSQPATPTPLQSR	41.428	40.815
Q9NRY4_LERGRKVSIVSKPVL	Q9NRY4	ARHGAP35	Rho GTPase-activating protein 35	1150	S	AGC/PKN	AGC	PKN	LERGRKVSIVSKPVL	121.386	109.869
Q9NS87_SAAEDPQSPKTPPHF	Q9NS87	KIF15	Kinesin-like protein KIF15	1141	S	Other/CDC7	Other	CDC7	SAAEDPQSPKTPPHF	80.74	77.782
Q9NTI5_RKRGHTASESDEQQW	Q9NTI5	PDS5B	Sister chromatid cohesion protein PDS5 homolog B	1257	S	CK1/VRK	CK1	VRK	RKRGHTASESDEQQW	371.847	303.187
Q9NZL9_HLRPITDSPVLGAQR	Q9NZL9	MAT2B	Methionine adenosyltransferase 2 subunit beta	282	S	Other/CDC7	Other	CDC7	HLRPITDSPVLGAQR	78.439	77.782
Q9P0U3_PSPSWSGSCRRSLLS	Q9P0U3	SENP1	Sentrin-specific protease 1	163	S	TKL	TKL		PSPSWSGSCRRSLLS	7.041	5.299
Q9P1Y6_AHSSQLSSPGFCNTF	Q9P1Y6	PHRF1	PHD and RING finger domain-containing protein 1	793	S	STE/STE7	STE	STE7	AHSSQLSSPGFCNTF	33.087	31.362
Q9P2Q2_SSHKRFPSTGSCAEA	Q9P2Q2	FRMD4A	FERM domain-containing protein 4A	640	S	CAMK/PIM	CAMK	PIM	SSHKRFPSTGSCAEA	16.063	15.765
Q9UH99_SQRLTRYSQGDDDGS	Q9UH99	SUN2	SUN domain-containing protein 2	12	S	AGC/DMPK	AGC	DMPK	SQRLTRYSQGDDDGS	18.795	14.321
Q9UHB7_GSRKRTISQSSSLKS	Q9UHB7	AFF4	AF4/FMR2 family member 4	836	S	CMGC/CLK	CMGC	CLK	GSRKRTISQSSSLKS	85.859	85.655
Q9UIF9_DPGEMPQSPTGLGQP	Q9UIF9	BAZ2A	Bromodomain adjacent to zinc finger domain protein 2A	1397	S	CMGC/DYRK	CMGC	DYRK	DPGEMPQSPTGLGQP	18.8	17.356
Q9UJY4_CEEKRNPSSSTLPGG	Q9UJY4	GGA2	ADP-ribosylation factor-binding protein GGA2	400	S	AGC/PKA	AGC	PKA	CEEKRNPSSSTLPGG	23.734	22.884
Q9UKJ3_GIKNNLGTPLQKLGV	Q9UKJ3	GPATCH8	G patch domain-containing protein 8	293	T	CMGC/CDK	CMGC	CDK	GIKNNLGTPLQKLGV	10.896	10.587
Q9UPU9_QNRGRSDSVDYGQTH	Q9UPU9	SAMD4A	Protein Smaug homolog 1	168	S	CMGC/CLK	CMGC	CLK	QNRGRSDSVDYGQTH	87.262	85.655
Q9UQ35_AAAMNLASPRTAVAP	Q9UQ35	SRRM2	Serine/arginine repetitive matrix protein 2	2272	S	CMGC/GSK	CMGC	GSK	AAAMNLASPRTAVAP	8.796	8.674
Q9UQ35_LDRARSRTPPSAPSQ	Q9UQ35	SRRM2	Serine/arginine repetitive matrix protein 2	2409	T	CMGC/CLK	CMGC	CLK	LDRARSRTPPSAPSQ	87.94	85.655
Q9UQ35_VALKRVPSPTPAPKE	Q9UQ35	SRRM2	Serine/arginine repetitive matrix protein 2	2581	S	AGC/PKN	AGC	PKN	VALKRVPSPTPAPKE	110.087	109.869
Q9Y2V2_TRRTRTFSATVRASQ	Q9Y2V2	CARHSP1	Calcium-regulated heat-stable protein 1	52	S	AGC/PKN	AGC	PKN	TRRTRTFSATVRASQ	133.118	109.869
Q9Y4B5_HAPSIPTSPFGDSLE	Q9Y4B5	MTCL1	Microtubule cross-linking factor 1	622	S	CK1/VRK	CK1	VRK	HAPSIPTSPFGDSLE	384.331	303.187
Q9Y613_PAARTPQSPAPCVLL	Q9Y613	FHOD1	FH1/FH2 domain-containing protein 1	498	S	TKL/STKR	TKL	STKR	PAARTPQSPAPCVLL	23.673	21.849
A0A1C7CYX1_TRRRRRASQEANLLT	A0A1C7CYX1	ELMSAN1	ELM2 and SANT domain-containing protein 1	461	S	AGC/PKA	AGC	PKA	TRRRRRASQEANLLT	26.095	22.884
O75152_MKTRRLSSASTGKPP	O75152	ZC3H11A	Zinc finger CCCH domain-containing protein 11A	759	S	CAMK/PKD	CAMK	PKD	MKTRRLSSASTGKPP	22.656	21.331
O75569_PPLEREDSGTFSLGK	O75569	PRKRA	Interferon-inducible double-stranded RNA-dependent protein kinase activator A	18	S	CK1/VRK	CK1	VRK	PPLEREDSGTFSLGK	340.87	303.187
Q13769_TTKRRRPTLGVQLDD	Q13769	THOC5	THO complex subunit 5 homolog	328	T	TKL/MLK	TKL	MLK	TTKRRRPTLGVQLDD	86.314	85.293
A6NMQ1_MILKKKRSIGASPNP	A6NMQ1	POLA1	DNA polymerase	192	S	TKL/MLK	TKL	MLK	MILKKKRSIGASPNP	99.253	85.293
O75152_SMKTRRLSSASTGKP	O75152	ZC3H11A	Zinc finger CCCH domain-containing protein 11A	758	S	AGC/PKA	AGC	PKA	SMKTRRLSSASTGKP	27.138	22.884
P16333_GKVKRKPSVPDSASP	P16333	NCK1	Cytoplasmic protein NCK1	85	S	CAMK/PKD	CAMK	PKD	GKVKRKPSVPDSASP	29.338	21.331
P28290_ADKRKSGSQDFPQCN	P28290	SSFA2	Sperm-specific antigen 2	593	S	CAMK/CAMK2	CAMK	CAMK2	ADKRKSGSQDFPQCN	7.126	6.8
Q09666_RHRSNSFSDEREFSG	Q09666	AHNAK	Neuroblast differentiation-associated protein AHNAK	5784	S	TKL/STKR	TKL	STKR	RHRSNSFSDEREFSG	22.362	21.849
Q09666_SKKPRHRSNSFSDER	Q09666	AHNAK	Neuroblast differentiation-associated protein AHNAK	5780	S	TKL/MLK	TKL	MLK	SKKPRHRSNSFSDER	106.549	85.293
Q52LW3_SGFGPANSLEDVVRL	Q52LW3	ARHGAP29	Rho GTPase-activating protein 29	499	S	CAMK/RAD53	CAMK	RAD53	SGFGPANSLEDVVRL	6.811	6.3
Q641Q2_ENTRPKRSRPTSFAD	Q641Q2	WASHC2A	WASH complex subunit 2A	284	S	CMGC/GSK	CMGC	GSK	ENTRPKRSRPTSFAD	9.122	8.674
Q8IYM9_SSLNKRKSSGFAFDP	Q8IYM9	TRIM22	E3 ubiquitin-protein ligase TRIM22	383	S	STE/STE7	STE	STE7	SSLNKRKSSGFAFDP	37.13	31.362
Q96JP5_EYPRRRRSSPSARPP	Q96JP5	ZFP91	E3 ubiquitin-protein ligase ZFP91	82	S	CK1/TTBK	CK1	TTBK	EYPRRRRSSPSARPP	92.457	88.446
Q96JP5_YPRRRRSSPSARPPD	Q96JP5	ZFP91	E3 ubiquitin-protein ligase ZFP91	83	S	CMGC/DYRK	CMGC	DYRK	YPRRRRSSPSARPPD	28.783	17.356
Q9H3N1_QNAIRQRSLGPSLAT	Q9H3N1	TMX1	Thioredoxin-related transmembrane protein 1	270	S	CAMK/PKD	CAMK	PKD	QNAIRQRSLGPSLAT	25.577	21.331
A0A088AWN2_PPLPRSNSLPHSAVS	A0A088AWN2	WDR20	WD repeat-containing protein 20	465	S	AGC/PKN	AGC	PKN	PPLPRSNSLPHSAVS	126.025	109.869
A0A0B4J1S8_GDIRRRLSEQLAHTP	A0A0B4J1S8	PI4KB	Phosphatidylinositol 4-kinase beta	523	S	AGC/PKN	AGC	PKN	GDIRRRLSEQLAHTP	115.164	109.869
A0A0B4J1S8_RTHQRSKSDATASIS	A0A0B4J1S8	PI4KB	Phosphatidylinositol 4-kinase beta	289	S	AGC/PKN	AGC	PKN	RTHQRSKSDATASIS	123.66	109.869
A0A0B4J1S8_SKRTHQRSKSDATAS	A0A0B4J1S8	PI4KB	Phosphatidylinositol 4-kinase beta	287	S	Other/WNK	Other	WNK	SKRTHQRSKSDATAS	6.086	5.577
A0A0G2JHC2_PATPATPTSPATVDA	A0A0G2JHC2	PPP1R18	Phostensin	489	T	CMGC/CDKL	CMGC	CDKL	PATPATPTSPATVDA	4.987	4.358
A0A0R4J2E8_LQLKRRRTEEGPTLS	A0A0R4J2E8	MATR3	Matrin-3	150	T	AGC/PKA	AGC	PKA	LQLKRRRTEEGPTLS	24.275	22.884
A0A0R4J2E8_SFDDRGPSLNPVLDY	A0A0R4J2E8	MATR3	Matrin-3	195	S	AGC/PKN	AGC	PKN	SFDDRGPSLNPVLDY	119.71	109.869
A0A1B0GTU4_GEEEHVYSFPNKQKS	A0A1B0GTU4	PXN	Paxillin	119	S	CMGC/SRPK	CMGC	SRPK	GEEEHVYSFPNKQKS	368.239	319.434
A0A1B0GUI1_GHEFQKVSVDKSFSR	A0A1B0GUI1	RALGAPA1	Ral GTPase-activating protein subunit alpha-1	711	S	CAMK/MLCK	CAMK	MLCK	GHEFQKVSVDKSFSR	13.773	10.475
A0A1B0GUI1_STMTRRGSSPGSLEI	A0A1B0GUI1	RALGAPA1	Ral GTPase-activating protein subunit alpha-1	1319	S	AGC/PKN	AGC	PKN	STMTRRGSSPGSLEI	109.973	109.869
A0A1B0GVL4_PTPMEPTSPGEHQQN	A0A1B0GVL4	FAM193A	Protein FAM193A	1420	S	CMGC	CMGC		PTPMEPTSPGEHQQN	43.748	40.815
A6NMQ1_KKRSIGASPNPFSVH	A6NMQ1	POLA1	DNA polymerase	196	S	Dual/TK	Dual	TK	KKRSIGASPNPFSVH	54.96	47.151
C9K0J5_HPEPKRPSVDSLVSK	C9K0J5	RAPH1	Ras association (RalGDS/AF-6) and pleckstrin homology domains 1, isoform CRA_b	1048	S	AGC/PKA	AGC	PKA	HPEPKRPSVDSLVSK	25.188	22.884
E7EVA0_QIVSKKVSYSHIQSK	E7EVA0	MAP4	Microtubule-associated protein	2145	S	AGC/PKG	AGC	PKG	QIVSKKVSYSHIQSK	9.94	9.739
F8VVS7_PEVLRPETPRPVDIG	F8VVS7	CASP9	Caspase	125	T	CMGC	CMGC		PEVLRPETPRPVDIG	40.88	40.815
G3V1L9_NQTYPPYSPQAQPQP	G3V1L9	TJP1	Tight junction protein 1 (Zona occludens 1), isoform CRA_a	899	S	CMGC/DYRK	CMGC	DYRK	NQTYPPYSPQAQPQP	19.331	17.356
G3V1S3_PTTARRLSITSLTGK	G3V1S3	DENND5B	DENN domain-containing protein 5B	1111	S	AGC/PKA	AGC	PKA	PTTARRLSITSLTGK	27.284	22.884
J3QS41_PLYQRRISSSSVQPC	J3QS41	HELZ	Probable helicase with zinc finger domain	1764	S	AGC/PKA	AGC	PKA	PLYQRRISSSSVQPC	26.253	22.884
M0QXA7_SPLGHSPTASPPPTA	M0QXA7	WIZ	Protein Wiz	470	T	CK1/VRK	CK1	VRK	SPLGHSPTASPPPTA	327.655	303.187
M0R0P8_APPRRRPSSFVTVRV	M0R0P8	MYO9B	Unconventional myosin-IXb	2049	S	AGC/PKA	AGC	PKA	APPRRRPSSFVTVRV	26.867	22.884
M0R0P8_SLPDAGLSPGSQVDS	M0R0P8	MYO9B	Unconventional myosin-IXb	1405	S	Other/IKK	Other	IKK	SLPDAGLSPGSQVDS	8.821	8.821
O00400_RPGNFSHSLDMKSGP	O00400	SLC33A1	Acetyl-coenzyme A transporter 1	22	S	Other/CAMKK	Other	CAMKK	RPGNFSHSLDMKSGP	4.578	3.05
O15013_SLSHGSSSLEHRSED	O15013	ARHGEF10	Rho guanine nucleotide exchange factor 10	1296	S	CK1/TTBK	CK1	TTBK	SLSHGSSSLEHRSED	120.01	88.446
O15021_DYLRKKMSLEDKEDN	O15021	MAST4	Microtubule-associated serine/threonine-protein kinase 4	1694	S	Other/IKK	Other	IKK	DYLRKKMSLEDKEDN	10.073	8.821
O15021_QDSPRNFSPSASAHF	O15021	MAST4	Microtubule-associated serine/threonine-protein kinase 4	266	S	CK1/TTBK	CK1	TTBK	QDSPRNFSPSASAHF	98.538	88.446
O15047_RRKTVSFSAIEVVPA	O15047	SETD1A	Histone-lysine N-methyltransferase SETD1A	1171	S	CAMK/MLCK	CAMK	MLCK	RRKTVSFSAIEVVPA	11.221	10.475
O15056_RSPSRSLSVPNRPRP	O15056	SYNJ2	Synaptojanin-2	1097	S	AGC/PKN	AGC	PKN	RSPSRSLSVPNRPRP	133.611	109.869
O15143_QNLDKKASSEGGTAA	O15143	ARPC1B	Actin-related protein 2/3 complex subunit 1B	310	S	CMGC/CLK	CMGC	CLK	QNLDKKASSEGGTAA	89.631	85.655
O43149_LRLLSFRSMEEARLV	O43149	ZZEF1	Zinc finger ZZ-type and EF-hand domain-containing protein 1	1540	S	CAMK/PHK	CAMK	PHK	LRLLSFRSMEEARLV	3.813	3.018
O43149_RGRLRLLSFRSMEEA	O43149	ZZEF1	Zinc finger ZZ-type and EF-hand domain-containing protein 1	1537	S	AGC/PKA	AGC	PKA	RGRLRLLSFRSMEEA	24.284	22.884
O60293_QNLTRRISTSDILSE	O60293	ZFC3H1	Zinc finger C3H1 domain-containing protein	352	S	CAMK/PKD	CAMK	PKD	QNLTRRISTSDILSE	28.604	21.331
O60437_RENHLRRSIVVIHPD	O60437	PPL	Periplakin	1657	S	Other/NEK	Other	NEK	RENHLRRSIVVIHPD	137.233	118.615
O60825_PVRMRRNSFTPLSSS	O60825	PFKFB2	6-phosphofructo-2-kinase/fructose-2,6-bisphosphatase 2	466	S	AGC/PKN	AGC	PKN	PVRMRRNSFTPLSSS	126.498	109.869
O75116_HIGLDSSSIGSGPGD	O75116	ROCK2	Rho-associated protein kinase 2	1134	S	Other/CAMKK	Other	CAMKK	HIGLDSSSIGSGPGD	3.205	3.05
O75151_FLTQRRPSASSPNNN	O75151	PHF2	Lysine-specific demethylase PHF2	1056	S	AGC/PKN	AGC	PKN	FLTQRRPSASSPNNN	127.228	109.869
O75152_RRLSSASTGKPPLSV	O75152	ZC3H11A	Zinc finger CCCH domain-containing protein 11A	762	T	AGC/PKN	AGC	PKN	RRLSSASTGKPPLSV	120.053	109.869
O75376_QQLRRRPSLLSEFHP	O75376	NCOR1	Nuclear receptor corepressor 1	70	S	AGC/PKA	AGC	PKA	QQLRRRPSLLSEFHP	27.642	22.884
O75382_QKAVRRPSSMYSTGG	O75382	TRIM3	Tripartite motif-containing protein 3	454	S	Other/ULK	Other	ULK	QKAVRRPSSMYSTGG	36.692	36.383
O75962_SPVRRLSSGKADGHV	O75962	TRIO	Triple functional domain protein	1786	S	AGC/RSK	AGC	RSK	SPVRRLSSGKADGHV	12.848	10.901
O75962_TSPVRRLSSGKADGH	O75962	TRIO	Triple functional domain protein	1785	S	AGC/PKN	AGC	PKN	TSPVRRLSSGKADGH	132.158	109.869
O94885_GSLSHGRTCSFGGFD	O94885	SASH1	SAM and SH3 domain-containing protein 1	405	T	CAMK/RAD53	CAMK	RAD53	GSLSHGRTCSFGGFD	6.467	6.3
O94885_LSHGRTCSFGGFDLT	O94885	SASH1	SAM and SH3 domain-containing protein 1	407	S	Dual/TK	Dual	TK	LSHGRTCSFGGFDLT	49.52	47.151
P04792_FSLLRGPSWDPFRDW	P04792	HSPB1	Heat shock protein beta-1	15	S	CK1/VRK	CK1	VRK	FSLLRGPSWDPFRDW	401.97	303.187
P05412_PHLRAKNSDLLTSPD	P05412	JUN	Transcription factor AP-1	58	S	CAMK/PKD	CAMK	PKD	PHLRAKNSDLLTSPD	22.052	21.331
P07550_AYGNGYSSNGNTGEQ	P07550	ADRB2	Beta-2 adrenergic receptor	356	S	Other/IKK	Other	IKK	AYGNGYSSNGNTGEQ	10.212	8.821
P07814_LNNNCTTSEDSLVLY	P07814	EPRS	Bifunctional glutamate/proline--tRNA ligase	747	S	Other/NKF2	Other	NKF2	LNNNCTTSEDSLVLY	17.118	15.808
P21359_KLLGTRKSFDHLISD	P21359	NF1	Neurofibromin	2543	S	AGC/PKA	AGC	PKA	KLLGTRKSFDHLISD	23.41	22.884
P22102_GSLTNHFSFEKKKAR	P22102	GART	Trifunctional purine biosynthetic protein adenosine-3	802	S	CK1/VRK	CK1	VRK	GSLTNHFSFEKKKAR	309.209	303.187
P22314_PKPGSNCSPAQSVLS	P22314	UBA1	Ubiquitin-like modifier-activating enzyme 1	24	S	CK1/TTBK	CK1	TTBK	PKPGSNCSPAQSVLS	88.481	88.446
P22681_PKIKPSSSANAIYSL	P22681	CBL	E3 ubiquitin-protein ligase CBL	669	S	TKL/MLK	TKL	MLK	PKIKPSSSANAIYSL	101.303	85.293
P28290_CEHTRTLSTHSVPNI	P28290	SSFA2	Sperm-specific antigen 2	866	S	CAMK/MAPKAPK	CAMK	MAPKAPK	CEHTRTLSTHSVPNI	16.299	16.224
P28290_TRTLSTHSVPNISGA	P28290	SSFA2	Sperm-specific antigen 2	869	S	Other/IKK	Other	IKK	TRTLSTHSVPNISGA	10.496	8.821
P29317_RLPSTSGSEGVPFRT	P29317	EPHA2	Ephrin type-A receptor 2	901	S	CAMK/CAMK-Unique	CAMK	CAMK-Unique	RLPSTSGSEGVPFRT	4.966	4.241
P29317_SIRLPSTSGSEGVPF	P29317	EPHA2	Ephrin type-A receptor 2	899	S	TKL	TKL		SIRLPSTSGSEGVPF	5.472	5.299
P29474_WRRKRKESSNTDSAG	P29474	NOS3	Nitric oxide synthase, endothelial	633	S	AGC/PKA	AGC	PKA	WRRKRKESSNTDSAG	24.259	22.884
P30622_SRYARKISGTTALQE	P30622	CLIP1	CAP-Gly domain-containing linker protein 1	348	S	AGC/PKA	AGC	PKA	SRYARKISGTTALQE	24.194	22.884
P41229_MRLRRNHSNAQFIES	P41229	KDM5C	Lysine-specific demethylase 5C	317	S	CAMK/MAPKAPK	CAMK	MAPKAPK	MRLRRNHSNAQFIES	18.803	16.224
P46013_APRARGKSSEPVVIM	P46013	MKI67	Proliferation marker protein Ki-67	3041	S	TKL/STKR	TKL	STKR	APRARGKSSEPVVIM	22.287	21.849
P46013_GSKRRPQTPKEEAQA	P46013	MKI67	Proliferation marker protein Ki-67	1335	T	CMGC/CLK	CMGC	CLK	GSKRRPQTPKEEAQA	104.288	85.655
P46013_TTKIACRSPQPDPVG	P46013	MKI67	Proliferation marker protein Ki-67	2223	S	Other/CDC7	Other	CDC7	TTKIACRSPQPDPVG	77.799	77.782
P46100_SRSKRKPSIVTKYVE	P46100	ATRX	Transcriptional regulator ATRX	84	S	CMGC/SRPK	CMGC	SRPK	SRSKRKPSIVTKYVE	399.158	319.434
P46459_KTKENRQSIINPDWN	P46459	NSF	Vesicle-fusing ATPase	207	S	AGC/DMPK	AGC	DMPK	KTKENRQSIINPDWN	14.762	14.321
P46940_SKSVKEDSNLTLQEK	P46940	IQGAP1	Ras GTPase-activating-like protein IQGAP1	1448	S	TKL/RIPK	TKL	RIPK	SKSVKEDSNLTLQEK	10.817	9.709
P50548_PLTPRRVSSDLQHAT	P50548	ERF	ETS domain-containing transcription factor ERF	531	S	Dual/TK	Dual	TK	PLTPRRVSSDLQHAT	66.744	47.151
P51153_LKSGGRRSGNGNKPP	P51153	RAB13	Ras-related protein Rab-13	178	S	AGC/PKA	AGC	PKA	LKSGGRRSGNGNKPP	23.243	22.884
P52948_SHSSKTRSLVGGLLQ	P52948	NUP98	Nuclear pore complex protein Nup98-Nup96	1043	S	Other/TOPK	Other	TOPK	SHSSKTRSLVGGLLQ	3.274	3.19
P53367_LELVRKWSLNTYKCT	P53367	ARFIP1	Arfaptin-1	132	S	CAMK/PKD	CAMK	PKD	LELVRKWSLNTYKCT	23.723	21.331
P84098_EEIIKTLSKEEETKK	P84098	RPL19	60S ribosomal protein L19	189	S	TKL/STKR	TKL	STKR	EEIIKTLSKEEETKK	29.786	21.849
P98174_GLLARRGSGSALGGP	P98174	FGD1	FYVE, RhoGEF and PH domain-containing protein 1	48	S	CAMK/PKD	CAMK	PKD	GLLARRGSGSALGGP	29.463	21.331
P98174_PLMERQESVELTVQQ	P98174	FGD1	FYVE, RhoGEF and PH domain-containing protein 1	365	S	TKL/MLK	TKL	MLK	PLMERQESVELTVQQ	92.337	85.293
Q00839_AMEPGNGSLDLGGDS	Q00839	HNRNPU	Heterogeneous nuclear ribonucleoprotein U	59	S	CK1/VRK	CK1	VRK	AMEPGNGSLDLGGDS	354.466	303.187
Q01433_PPLQSARSLPGPAPC	Q01433	AMPD2	AMP deaminase 2	100	S	CK1/VRK	CK1	VRK	PPLQSARSLPGPAPC	372	303.187
Q07666_MSRSSGRSGSMDPSG	Q07666	KHDRBS1	KH domain-containing, RNA-binding, signal transduction-associated protein 1	18	S	Dual/TK	Dual	TK	MSRSSGRSGSMDPSG	57.65	47.151
Q07666_RSSGRSGSMDPSGAH	Q07666	KHDRBS1	KH domain-containing, RNA-binding, signal transduction-associated protein 1	20	S	CMGC/CLK	CMGC	CLK	RSSGRSGSMDPSGAH	90.522	85.655
Q08AD1_PNRGITRSISNEGLT	Q08AD1	CAMSAP2	Calmodulin-regulated spectrin-associated protein 2	462	S	Other/WNK	Other	WNK	PNRGITRSISNEGLT	5.848	5.577
Q08AD1_RGITRSISNEGLTLN	Q08AD1	CAMSAP2	Calmodulin-regulated spectrin-associated protein 2	464	S	CAMK/PKD	CAMK	PKD	RGITRSISNEGLTLN	24.185	21.331
Q09161_KTSDANETEDHLESL	Q09161	NCBP1	Nuclear cap-binding protein subunit 1	27	T	CK1/VRK	CK1	VRK	KTSDANETEDHLESL	325.046	303.187
Q09161_PHKRRKTSDANETED	Q09161	NCBP1	Nuclear cap-binding protein subunit 1	22	S	CK1/VRK	CK1	VRK	PHKRRKTSDANETED	372.173	303.187
Q09666_PKAGLRVSAPEVSVG	Q09666	AHNAK	Neuroblast differentiation-associated protein AHNAK	332	S	AGC/DMPK	AGC	DMPK	PKAGLRVSAPEVSVG	14.508	14.321
Q09666_REFSGPSTPTGTLEF	Q09666	AHNAK	Neuroblast differentiation-associated protein AHNAK	5794	T	CMGC/MAPK	CMGC	MAPK	REFSGPSTPTGTLEF	14.713	12.837
Q12851_GPAERTPSEIQFHQV	Q12851	MAP4K2	Mitogen-activated protein kinase kinase kinase kinase 2	328	S	CAMK/MAPKAPK	CAMK	MAPKAPK	GPAERTPSEIQFHQV	17.057	16.224
Q12929_LPVDRRKSQMEEVQD	Q12929	EPS8	Epidermal growth factor receptor kinase substrate 8	685	S	AGC/PKA	AGC	PKA	LPVDRRKSQMEEVQD	25.103	22.884
Q13263_MRKVPRVSLERLDLD	Q13263	TRIM28	Transcription intermediary factor 1-beta	489	S	Other/NEK	Other	NEK	MRKVPRVSLERLDLD	132.288	118.615
Q13496_ASTSKYNSHSLENES	Q13496	MTM1	Myotubularin	11	S	CK1/VRK	CK1	VRK	ASTSKYNSHSLENES	403.188	303.187
Q13496_TSKYNSHSLENESIK	Q13496	MTM1	Myotubularin	13	S	CK1/VRK	CK1	VRK	TSKYNSHSLENESIK	362.275	303.187
Q13796_METSRSPSPQFAPQK	Q13796	SHROOM2	Protein Shroom2	1173	S	AGC/PKA	AGC	PKA	METSRSPSPQFAPQK	24.243	22.884
Q14141_SQAGGSQTLKRDKEK	Q14141	SEPT6	Septin-6	418	T	CAMK/PKD	CAMK	PKD	SQAGGSQTLKRDKEK	21.728	21.331
Q15021_QPLASTASDNDFVTP	Q15021	NCAPD2	Condensin complex subunit 1	1333	S	TKL/STKR	TKL	STKR	QPLASTASDNDFVTP	24.9	21.849
Q15021_RYQPLASTASDNDFV	Q15021	NCAPD2	Condensin complex subunit 1	1331	T	TKL/STKR	TKL	STKR	RYQPLASTASDNDFV	26.133	21.849
Q15365_FAGIDSSSPEVKGYW	Q15365	PCBP1	Poly(rC)-binding protein 1	264	S	CMGC	CMGC		FAGIDSSSPEVKGYW	41.908	40.815
Q15459_RSIREKQSDDEVYAP	Q15459	SF3A1	Splicing factor 3A subunit 1	451	S	CMGC/SRPK	CMGC	SRPK	RSIREKQSDDEVYAP	322.669	319.434
Q15642_KPRPPPLSPLGGPVP	Q15642	TRIP10	Cdc42-interacting protein 4	335	S	CMGC	CMGC		KPRPPPLSPLGGPVP	41.376	40.815
Q15678_GTVNKRHSLEVMNSM	Q15678	PTPN14	Tyrosine-protein phosphatase non-receptor type 14	642	S	AGC/PKA	AGC	PKA	GTVNKRHSLEVMNSM	23.935	22.884
Q15691_KPKKPLTSSSAAPQR	Q15691	MAPRE1	Microtubule-associated protein RP/EB family member 1	155	S	AGC/PKN	AGC	PKN	KPKKPLTSSSAAPQR	121.317	109.869
Q16594_RITVPRLSVGSVTSR	Q16594	TAF9	Transcription initiation factor TFIID subunit 9	149	S	AGC/PKN	AGC	PKN	RITVPRLSVGSVTSR	113.85	109.869
Q2M1Z3_PSLRQSHSLDSKPTV	Q2M1Z3	ARHGAP31	Rho GTPase-activating protein 31	954	S	Other/IKK	Other	IKK	PSLRQSHSLDSKPTV	10.308	8.821
Q3V6T2_SAQSPCGSPGMKRTE	Q3V6T2	CCDC88A	Girdin	237	S	Other/IKK	Other	IKK	SAQSPCGSPGMKRTE	9.213	8.821
Q4KMP7_PTRTPSRTAPGALTA	Q4KMP7	TBC1D10B	TBC1 domain family member 10B	160	T	TKL/MLK	TKL	MLK	PTRTPSRTAPGALTA	99.635	85.293
Q4LE39_NCKLRRLSKPPFQTN	Q4LE39	ARID4B	AT-rich interactive domain-containing protein 4B	666	S	AGC/PKA	AGC	PKA	NCKLRRLSKPPFQTN	28.104	22.884
Q53EZ4_KVAASPKSPTAALNE	Q53EZ4	CEP55	Centrosomal protein of 55 kDa	428	S	CMGC/DYRK	CMGC	DYRK	KVAASPKSPTAALNE	19.303	17.356
Q5T1Z8_GSGSRRDSLTGSSDL	Q5T1Z8	PUM1	Pumilio homolog 1	745	S	Dual/TK	Dual	TK	GSGSRRDSLTGSSDL	50.66	47.151
Q5UIP0_KRLHKRDSFDNCSLG	Q5UIP0	RIF1	Telomere-associated protein RIF1	1688	S	AGC/PKA	AGC	PKA	KRLHKRDSFDNCSLG	25.888	22.884
Q68CP9_LLNGRKYSDSSLPPS	Q68CP9	ARID2	AT-rich interactive domain-containing protein 2	1300	S	CMGC/SRPK	CMGC	SRPK	LLNGRKYSDSSLPPS	381.782	319.434
Q68CZ2_QPLLRKPSVSAQMQA	Q68CZ2	TNS3	Tensin-3	571	S	CMGC/SRPK	CMGC	SRPK	QPLLRKPSVSAQMQA	382.071	319.434
Q69YQ0_LSRRSSTSSEPTPTV	Q69YQ0	SPECC1L	Cytospin-A	834	S	Other/CDC7	Other	CDC7	LSRRSSTSSEPTPTV	80.22	77.782
Q6PCE3_AGVMITASHNRKEDN	Q6PCE3	PGM2L1	Glucose 1,6-bisphosphate synthase	175	S	Other/NEK	Other	NEK	AGVMITASHNRKEDN	121.746	118.615
Q7L2J0_GGGKRRNSCNVGGGG	Q7L2J0	MEPCE	7SK snRNA methylphosphate capping enzyme	152	S	CMGC/SRPK	CMGC	SRPK	GGGKRRNSCNVGGGG	345.276	319.434
Q7Z4Q2_KRRVRRKTFVSDLLP	Q7Z4Q2	HEATR3	HEAT repeat-containing protein 3	340	T	AGC/PKN	AGC	PKN	KRRVRRKTFVSDLLP	113.915	109.869
Q7Z6Z7_PSGSNVDTLLRLRGR	Q7Z6Z7	HUWE1	E3 ubiquitin-protein ligase HUWE1	3171	T	Other/Bud32	Other	Bud32	PSGSNVDTLLRLRGR	3.177	2.937
Q7Z6Z7_PVRDTRESQLAHIKD	Q7Z6Z7	HUWE1	E3 ubiquitin-protein ligase HUWE1	3906	S	Other/Aur	Other	Aur	PVRDTRESQLAHIKD	10.255	8.819
Q86SQ0_ALRERKSSISSISGR	Q86SQ0	PHLDB2	Pleckstrin homology-like domain family B member 2	415	S	AGC/PKA	AGC	PKA	ALRERKSSISSISGR	25.589	22.884
Q86SQ0_NLRTRKYSSSSLSHM	Q86SQ0	PHLDB2	Pleckstrin homology-like domain family B member 2	242	S	CMGC/SRPK	CMGC	SRPK	NLRTRKYSSSSLSHM	412.714	319.434
Q86U86_SRKRRRLSNLPTVDP	Q86U86	PBRM1	Protein polybromo-1	39	S	AGC/PKA	AGC	PKA	SRKRRRLSNLPTVDP	28.477	22.884
Q86VI3_EPLRRHRSLTAHSLL	Q86VI3	IQGAP3	Ras GTPase-activating-like protein IQGAP3	1424	S	CAMK/PKD	CAMK	PKD	EPLRRHRSLTAHSLL	29.05	21.331
Q86WB0_PGLEVPSSPLRKAKR	Q86WB0	ZC3HC1	Nuclear-interacting partner of ALK	395	S	Other/CDC7	Other	CDC7	PGLEVPSSPLRKAKR	77.843	77.782
Q86X27_VGPEVGASPQSGRKS	Q86X27	RALGPS2	Ras-specific guanine nucleotide-releasing factor RalGPS2	308	S	CK1/TTBK	CK1	TTBK	VGPEVGASPQSGRKS	109.024	88.446
Q8IVL0_KSNAGRKTSLDGSQN	Q8IVL0	NAV3	Neuron navigator 3	1112	T	Other/NKF2	Other	NKF2	KSNAGRKTSLDGSQN	18.71	15.808
Q8N1S5_STLMKKKSDPEGPAL	Q8N1S5	SLC39A11	Zinc transporter ZIP11	125	S	Other/CDC7	Other	CDC7	STLMKKKSDPEGPAL	86.04	77.782
Q8N201_PTTVRRPSAAAKPSG	Q8N201	INTS1	Integrator complex subunit 1	13	S	Dual/TK	Dual	TK	PTTVRRPSAAAKPSG	60.646	47.151
Q8N3D4_APRLRKGSDALRPPV	Q8N3D4	EHBP1L1	EH domain-binding protein 1-like protein 1	310	S	AGC/PKA	AGC	PKA	APRLRKGSDALRPPV	25.751	22.884
Q8N3F8_SPVPSPGSSSPQLQV	Q8N3F8	MICALL1	MICAL-like protein 1	619	S	PKL	PKL		SPVPSPGSSSPQLQV	4.257	3.172
Q8N5H7_SPVARRSSEPQLCPG	Q8N5H7	SH2D3C	SH2 domain-containing protein 3C	447	S	AGC/PKA	AGC	PKA	SPVARRSSEPQLCPG	26.617	22.884
Q8NC51_FVLHKSKSEEAHAED	Q8NC51	SERBP1	Plasminogen activator inhibitor 1 RNA-binding protein	330	S	TKL/LRRK	TKL	LRRK	FVLHKSKSEEAHAED	15.091	13.084
Q8NC51_KGFVLHKSKSEEAHA	Q8NC51	SERBP1	Plasminogen activator inhibitor 1 RNA-binding protein	328	S	CK1/VRK	CK1	VRK	KGFVLHKSKSEEAHA	420.31	303.187
Q8ND24_QLASRNCSEEKSPQT	Q8ND24	RNF214	RING finger protein 214	150	S	Dual/TK	Dual	TK	QLASRNCSEEKSPQT	48.83	47.151
Q92545_PTIGRRSSDPWSNSH	Q92545	TMEM131	Transmembrane protein 131	1871	S	Dual/TK	Dual	TK	PTIGRRSSDPWSNSH	61.894	47.151
Q92733_HAFSRKPSDGSPDTK	Q92733	PRCC	Proline-rich protein PRCC	209	S	AGC/PKA	AGC	PKA	HAFSRKPSDGSPDTK	25.206	22.884
Q92797_SAQGQAISVVGSLSS	Q92797	SYMPK	Symplekin	501	S	Other/IKK	Other	IKK	SAQGQAISVVGSLSS	9.25	8.821
Q96BY6_ASLASLDSNPSTNEK	Q96BY6	DOCK10	Dedicator of cytokinesis protein 10	1295	S	CAMK/CAMKL	CAMK	CAMKL	ASLASLDSNPSTNEK	7.921	7.568
Q96D71_RGQVKKGSVSHDTVQ	Q96D71	REPS1	RalBP1-associated Eps domain-containing protein 1	143	S	CMGC/CLK	CMGC	CLK	RGQVKKGSVSHDTVQ	87.713	85.655
Q96JP5_RRRRSSPSARPPDVP	Q96JP5	ZFP91	E3 ubiquitin-protein ligase ZFP91	85	S	Other/NEK	Other	NEK	RRRRSSPSARPPDVP	121.46	118.615
Q96N67_KVFERMNSLTFKKSK	Q96N67	DOCK7	Dedicator of cytokinesis protein 7	1383	S	Dual/TK	Dual	TK	KVFERMNSLTFKKSK	48.324	47.151
Q96PE2_WGVYRSPSFGAGEGL	Q96PE2	ARHGEF17	Rho guanine nucleotide exchange factor 17	420	S	AGC/PKN	AGC	PKN	WGVYRSPSFGAGEGL	118.668	109.869
Q96PK6_LSDYRRLSESQLSFR	Q96PK6	RBM14	RNA-binding protein 14	618	S	AGC/PKA	AGC	PKA	LSDYRRLSESQLSFR	24.54	22.884
Q96ST3_PPYASPRSPPVQPHT	Q96ST3	SIN3A	Paired amphipathic helix protein Sin3a	277	S	CMGC/DYRK	CMGC	DYRK	PPYASPRSPPVQPHT	20.565	17.356
Q96ST3_SPPVQPHTPVTISLG	Q96ST3	SIN3A	Paired amphipathic helix protein Sin3a	284	T	TKL/LRRK	TKL	LRRK	SPPVQPHTPVTISLG	13.55	13.084
Q99755_SFSRRAGSSGNSCIT	Q99755	PIP5K1A	Phosphatidylinositol 4-phosphate 5-kinase type-1 alpha	475	S	TKL/MLK	TKL	MLK	SFSRRAGSSGNSCIT	85.376	85.293
Q9BQF6_RKLGRRPSSSEIITE	Q9BQF6	SENP7	Sentrin-specific protease 7	11	S	CK1/VRK	CK1	VRK	RKLGRRPSSSEIITE	329.165	303.187
Q9BTC0_CADVRRNSVERPAEP	Q9BTC0	DIDO1	Death-inducer obliterator 1	1456	S	AGC/PKN	AGC	PKN	CADVRRNSVERPAEP	116.533	109.869
Q9BU23_GEKRRPASQKDSGAA	Q9BU23	LMF2	Lipase maturation factor 2	678	S	CMGC/CLK	CMGC	CLK	GEKRRPASQKDSGAA	89.342	85.655
Q9BU23_RPASQKDSGAASEQA	Q9BU23	LMF2	Lipase maturation factor 2	682	S	CAMK/DAPK	CAMK	DAPK	RPASQKDSGAASEQA	11.07	9.755
Q9BXB4_PISQRRPSQNAISFF	Q9BXB4	OSBPL11	Oxysterol-binding protein-related protein 11	189	S	AGC/PKA	AGC	PKA	PISQRRPSQNAISFF	25.149	22.884
Q9BY89_MDRWRRRTLPPNVKF	Q9BY89	KIAA1671	Uncharacterized protein KIAA1671	951	T	Other/NAK	Other	NAK	MDRWRRRTLPPNVKF	54.298	51.034
Q9BYB0_ALASQAPSRSPTPVH	Q9BYB0	SHANK3	SH3 and multiple ankyrin repeat domains protein 3	1125	S	CMGC/GSK	CMGC	GSK	ALASQAPSRSPTPVH	9.848	8.674
Q9BYB0_ARERALASQAPSRSP	Q9BYB0	SHANK3	SH3 and multiple ankyrin repeat domains protein 3	1121	S	CMGC/GSK	CMGC	GSK	ARERALASQAPSRSP	8.988	8.674
Q9BZ23_EPLRRRASSASVPAV	Q9BZ23	PANK2	Pantothenate kinase 2, mitochondrial	168	S	AGC/PKN	AGC	PKN	EPLRRRASSASVPAV	125.437	109.869
Q9C0C2_STLFRGWSQEGPVKS	Q9C0C2	TNKS1BP1	182 kDa tankyrase-1-binding protein	221	S	CAMK/MAPKAPK	CAMK	MAPKAPK	STLFRGWSQEGPVKS	17.304	16.224
Q9H1K0_SPNSVHGSRRGSISS	Q9H1K0	RBSN	Rabenosyn-5	226	S	AGC/PKC	AGC	PKC	SPNSVHGSRRGSISS	-2.97	-3.4
Q9H307_LLLRRGFSDSGGGPP	Q9H307	PNN	Pinin	66	S	CAMK/MAPKAPK	CAMK	MAPKAPK	LLLRRGFSDSGGGPP	17.773	16.224
Q9H3T3_ATLRRTHTFNSGEAR	Q9H3T3	SEMA6B	Semaphorin-6B	848	T	AGC/PKN	AGC	PKN	ATLRRTHTFNSGEAR	111.694	109.869
Q9H4L5_DVLHRTYSAPAINAI	Q9H4L5	OSBPL3	Oxysterol-binding protein-related protein 3	251	S	CAMK/MAPKAPK	CAMK	MAPKAPK	DVLHRTYSAPAINAI	17.908	16.224
Q9H4L5_INAIQGGSFESPKKE	Q9H4L5	OSBPL3	Oxysterol-binding protein-related protein 3	262	S	CAMK/CASK	CAMK	CASK	INAIQGGSFESPKKE	3.729	3.657
Q9H583_QKMQQKKSQDLESVQ	Q9H583	HEATR1	HEAT repeat-containing protein 1	1190	S	CAMK/CAMK2	CAMK	CAMK2	QKMQQKKSQDLESVQ	7.108	6.8
Q9HB21_STASRSNSLVSTFTM	Q9HB21	PLEKHA1	Pleckstrin homology domain-containing family A member 1	332	S	AGC/PKN	AGC	PKN	STASRSNSLVSTFTM	125.74	109.869
Q9HDC9_PLRPQVVTDDDGQAP	Q9HDC9	APMAP	Adipocyte plasma membrane-associated protein	19	T	CK1/VRK	CK1	VRK	PLRPQVVTDDDGQAP	357.122	303.187
Q9NSC5_ARLAREKSQDGGELT	Q9NSC5	HOMER3	Homer protein homolog 3	120	S	CMGC/CLK	CMGC	CLK	ARLAREKSQDGGELT	88.397	85.655
Q9NZJ0_SPINRRGSVSSVSPK	Q9NZJ0	DTL	Denticleless protein homolog	485	S	CAMK/PKD	CAMK	PKD	SPINRRGSVSSVSPK	29.312	21.331
Q9P0V3_MIDNLPDSPDEVAKE	Q9P0V3	SH3BP4	SH3 domain-binding protein 4	131	S	CMGC	CMGC		MIDNLPDSPDEVAKE	45.494	40.815
Q9P227_FTLGRHYSQDCSSIK	Q9P227	ARHGAP23	Rho GTPase-activating protein 23	598	S	CAMK/PKD	CAMK	PKD	FTLGRHYSQDCSSIK	25.384	21.331
Q9P2B4_PTPGKVSSPLSPLSP	Q9P2B4	CTTNBP2NL	CTTNBP2 N-terminal-like protein	557	S	CMGC	CMGC		PTPGKVSSPLSPLSP	40.88	40.815
Q9P2D0_PRKRSDSSGGYNLSD	Q9P2D0	IBTK	Inhibitor of Bruton tyrosine kinase	993	S	RGC	RGC		PRKRSDSSGGYNLSD	4.933	4.87
Q9UGP8_KPLKKKPTPVLLPQS	Q9UGP8	SEC63	Translocation protein SEC63 homolog	537	T	CMGC/DYRK	CMGC	DYRK	KPLKKKPTPVLLPQS	21.356	17.356
Q9UHD8_SGPALKRSFEVEEVE	Q9UHD8	SEPT9	Septin-9	30	S	AGC/PDK1	AGC	PDK1	SGPALKRSFEVEEVE	5.942	5.892
Q9UKA4_TKASVRKSFSEDVFQ	Q9UKA4	AKAP11	A-kinase anchor protein 11	18	S	CK1/VRK	CK1	VRK	TKASVRKSFSEDVFQ	366.07	303.187
Q9UKV3_ATTQKKPSISITTES	Q9UKV3	ACIN1	Apoptotic chromatin condensation inducer in the nucleus	863	S	CMGC/CLK	CMGC	CLK	ATTQKKPSISITTES	97.448	85.655
Q9UKV3_QKEGRRASHTLLPSH	Q9UKV3	ACIN1	Apoptotic chromatin condensation inducer in the nucleus	561	S	AGC/PKA	AGC	PKA	QKEGRRASHTLLPSH	23.997	22.884
Q9UKV3_SVQARRLSQPESAEK	Q9UKV3	ACIN1	Apoptotic chromatin condensation inducer in the nucleus	710	S	AGC/PKA	AGC	PKA	SVQARRLSQPESAEK	26.22	22.884
Q9UMZ2_YDVFRQLSLEGSGLG	Q9UMZ2	SYNRG	Synergin gamma	752	S	AGC/PKN	AGC	PKN	YDVFRQLSLEGSGLG	128.175	109.869
Q9UPP1_FLTQRRPSVGSQSNQ	Q9UPP1	PHF8	Histone lysine demethylase PHF8	1021	S	AGC/PKN	AGC	PKN	FLTQRRPSVGSQSNQ	119.226	109.869
Q9Y2H0_AAPKRKLSSIGIQVD	Q9Y2H0	DLGAP4	Disks large-associated protein 4	665	S	AGC/PKA	AGC	PKA	AAPKRKLSSIGIQVD	24.971	22.884
Q9Y2H0_APKRKLSSIGIQVDC	Q9Y2H0	DLGAP4	Disks large-associated protein 4	666	S	CAMK/PIM	CAMK	PIM	APKRKLSSIGIQVDC	22.729	15.765
Q9Y2K7_PLTPPPHSPTSMLQL	Q9Y2K7	KDM2A	Lysine-specific demethylase 2A	718	S	CMGC/MAPK	CMGC	MAPK	PLTPPPHSPTSMLQL	14.71	12.837
Q9Y2K7_RSCDEPLTPPPHSPT	Q9Y2K7	KDM2A	Lysine-specific demethylase 2A	713	T	CMGC	CMGC		RSCDEPLTPPPHSPT	41.222	40.815
Q9Y2W1_QVNVRMDSFDEDLAR	Q9Y2W1	THRAP3	Thyroid hormone receptor-associated protein 3	575	S	CAMK/PKD	CAMK	PKD	QVNVRMDSFDEDLAR	26.655	21.331
Q9Y2W2_TAAPQRKSEDDSAVP	Q9Y2W2	WBP11	WW domain-binding protein 11	600	S	AGC/PKG	AGC	PKG	TAAPQRKSEDDSAVP	11.39	9.739
Q9Y385_QQSQRRLSTSPDVIQ	Q9Y385	UBE2J1	Ubiquitin-conjugating enzyme E2 J1	266	S	CAMK/PKD	CAMK	PKD	QQSQRRLSTSPDVIQ	25.328	21.331
Q9Y478_SKLPLTRSHNNFVAI	Q9Y478	PRKAB1	5'-AMP-activated protein kinase subunit beta-1	108	S	Other/NEK	Other	NEK	SKLPLTRSHNNFVAI	136.396	118.615
Q9Y4A5_AVFGRSQSLPGADSL	Q9Y4A5	TRRAP	Transformation/transcription domain-associated protein	2077	S	AGC/PKA	AGC	PKA	AVFGRSQSLPGADSL	25.293	22.884
Q9Y4G8_KKRVRRSSFLNAKKL	Q9Y4G8	RAPGEF2	Rap guanine nucleotide exchange factor 2	960	S	AGC/PKA	AGC	PKA	KKRVRRSSFLNAKKL	26.338	22.884
Q9Y4G8_TRKKKWRSLGSLSQG	Q9Y4G8	RAPGEF2	Rap guanine nucleotide exchange factor 2	930	S	CAMK/CAMK2	CAMK	CAMK2	TRKKKWRSLGSLSQG	6.936	6.8
Q9Y6G9_VSPTTPTSPTEGEAS	Q9Y6G9	DYNC1LI1	Cytoplasmic dynein 1 light intermediate chain 1	516	S	CMGC	CMGC		VSPTTPTSPTEGEAS	46.137	40.815
Q9Y6X9_RRPQRPRSPPLPAVI	Q9Y6X9	MORC2	MORC family CW-type zinc finger protein 2	615	S	TKL/MLK	TKL	MLK	RRPQRPRSPPLPAVI	86.283	85.293
V9GYM8_PDSGGNTSPGVTANG	V9GYM8	ARHGEF2	Rho guanine nucleotide exchange factor 2	741	S	CMGC	CMGC		PDSGGNTSPGVTANG	41.404	40.815
