# Supplementary material for: Phosphoproteomic analysis of thrombin- and p38 MAPK-regulated signaling networks in endothelial cells
Source: J Biol Chem. 2022 Mar 4;298(4):101801. doi: 10.1016/j.jbc.2022.101801 (PMC8987612; doi:10.1016/j.jbc.2022.101801)
Supplement: Supplemental Dataset S4 [file mmc4.xlsx]

## Sheet: VP_0min_DMSOvSB
Identifier	Annotated_Sequence	Protein	Gene	Description	Pep_Loc	Prot_Loc	Flank_Seq	Confidence	#Phos_Sites	PhosRS	DMSO_0_1	DMSO_0_2	SB_0_1	SB_0_2	DMSO_0_Avg	SB_0_Avg	FC	Ftest	pvalue	log2(FC)	-log10(p)	pi
[K].iYHLPDAEsDEDEDFk.[E]_S9_1	[K].iYHLPDAEsDEDEDFk.[E]	Q15019-2	SEPT2	Isoform 2 of Septin-2	S9	S253	YHLPDAESDEDEDFK	Unambiguous	1	S9(Phospho): 100	0.0280809	0.0410906	0.0445635	0.0161427	0.0345857	0.0303531	0.877619	0.546579	0.811913	-0.188333	0.0904903	0.0170423
[K].iYHLPDAEsDEDEDFkEQTR.[L]_S9_1	[K].iYHLPDAEsDEDEDFkEQTR.[L]	Q15019-2	SEPT2	Isoform 2 of Septin-2	S9	S253	YHLPDAESDEDEDFK	Unambiguous	1	S9(Phospho): 100	0.14707	0.114763	0.136313	0.119081	0.130917	0.127697	0.975408	0.623921	0.876602	-0.0359219	0.0571976	0.00205465
[K].tAAELLQSQGSQAGGSQtLkR.[D]_T18_1	[K].tAAELLQSQGSQAGGSQtLkR.[D]	Q14141	SEPT6	Septin-6	T18	T418	SQAGGSQTLKRDKEK	Unambiguous	1	T18(Phospho): 90.92	0.122159	0.097144	0.0856876	0.0975754	0.109652	0.0916315	0.835661	0.56485	0.322891	-0.25901	0.490945	0.12716
[R].kTAAELLQSQGSQAGGSQtLkR.[D]_T19_1	[R].kTAAELLQSQGSQAGGSQtLkR.[D]	Q14141	SEPT6	Septin-6	T19	T418	SQAGGSQTLKRDKEK	Unambiguous	1	T19(Phospho): 85.47	0.132492	0.154017	0.132428	0.230147	0.143254	0.181287	1.26549	0.276047	0.526534	0.339698	0.278573	0.0946308
[K].tAAELLQSQGSQAGGsQTLk.[R]_S16_1	[K].tAAELLQSQGSQAGGsQTLk.[R]	Q14141	SEPT6	Septin-6	S16	S416	QGSQAGGSQTLKRDK	Unambiguous	1	S16(Phospho): 91.51	0.10838	0.109038	0.123622	0.0954167	0.108709	0.10952	1.00746	0.0297198	0.963441	0.0107206	0.0161748	0.000173404
[R].iLEQQNSSRtLEk.[N]_T10_1	[R].iLEQQNSSRtLEk.[N]	E7EPK1	SEPT7	Septin-7	T10	T426	EQQNSSRTLEKNKKK	Unambiguous	1	T10(Phospho): 98.94	0.120908	0.0960381	0.111254	0.0935333	0.108473	0.102394	0.943956	0.788263	0.729002	-0.0832079	0.137271	0.0114221
[K].iYEFPEtDDEEENkLVk.[K]_T7_1	[K].iYEFPEtDDEEENkLVk.[K]	E7EPK1	SEPT7	Septin-7	T7	T228	KIYEFPETDDEEENK	Unambiguous	1	T7(Phospho): 98.78	0.174557	0.106261	0.173039	0.117486	0.140409	0.145263	1.03457	0.869444	0.922267	0.0490287	0.0351432	0.00172302
[R].sFEVEEVETPNSTPPR.[R]_S1_1	[R].sFEVEEVETPNSTPPR.[R]	Q9UHD8	SEPT9	Septin-9	S1	S30	SGPALKRSFEVEEVE	Unambiguous	1	S1(Phospho): 100	0.0969556	0.0912908	0.0602931	0.0693434	0.0941232	0.0648182	0.688653	0.712072	0.03162	-0.538151	1.50004	0.807247
[R].hVDSLSQRsPkASLR.[R]_S9_1	[R].hVDSLSQRsPkASLR.[R]	Q9UHD8	SEPT9	Septin-9	S9	S85	VDSLSQRSPKASLRR	Unambiguous	1	S9(Phospho): 84.74	0.025513	0.0586179	0.0394133	0.299464	0.0420654	0.169439	4.02798	0.161218	0.433674	2.01006	0.362837	0.729323
[R].hVDSLSQRsPk.[A]_S4_1	[R].hVDSLSQRsPk.[A]	Q9UHD8	SEPT9	Septin-9	S4	S80	PSARHVDSLSQRSPK	Unambiguous	1	S4(Phospho): 91.02	0.108155	0.141566	0.13185	0.215503	0.12486	0.173676	1.39097	0.483819	0.3917	0.476086	0.407046	0.193789
[K].rAEVLGHktPEPAPR.[R]_T9_1	[K].rAEVLGHktPEPAPR.[R]	Q9UHD8	SEPT9	Septin-9	T9	T142	AEVLGHKTPEPAPRR	Unambiguous	1	T9(Phospho): 100	0.159721	0.179099	0.153341	0.124216	0.16941	0.138778	0.819186	0.7475	0.221996	-0.287736	0.653655	0.18808
[R].hVDSLSQRsPk.[A]_S9_1	[R].hVDSLSQRsPk.[A]	Q9UHD8	SEPT9	Septin-9	S9	S85	VDSLSQRSPKASLRR	Unambiguous	1	S9(Phospho): 99.55	0.120132	0.14518	0.119625	0.233797	0.132656	0.176711	1.33211	0.274975	0.529622	0.413708	0.276034	0.114198
[R].aEVLGHktPEPAPR.[R]_T8_1	[R].aEVLGHktPEPAPR.[R]	Q9UHD8	SEPT9	Septin-9	T8	T142	AEVLGHKTPEPAPRR	Unambiguous	1	T8(Phospho): 100	0.141557	0.146243	0.146713	0.147431	0.1439	0.147072	1.02204	0.193664	0.312758	0.0314529	0.504791	0.0158771
[R].iLsDVTHSAVFGVPASk.[S]_T6_1	[R].iLsDVTHSAVFGVPASk.[S]	Q2M2I8	AAK1	AP2-associated protein kinase 1	T6	T640	RRILSDVTHSAVFGV	Unambiguous	1	T6(Phospho): 92.95	0.154631	0.140642	0.126598	0.105696	0.147636	0.116147	0.786708	0.750979	0.12927	-0.346099	0.888502	0.30751
[R].rEQGGSGLGSGsSGGGGSTSGLGSGYIGR.[V]_S12_1	[R].rEQGGSGLGSGsSGGGGSTSGLGSGYIGR.[V]	Q2M2I8	AAK1	AP2-associated protein kinase 1	S12	S20	GSGLGSGSSGGGGST	Unambiguous	1	S12(Phospho): 96.24	0.122046	0.165438	0.171219	0.15607	0.143742	0.163645	1.13846	0.427673	0.477741	0.187085	0.320808	0.0600182
[R].rEQGGSGLGsGSSGGGGSTSGLGSGYIGR.[V]_S10_1	[R].rEQGGSGLGsGSSGGGGSTSGLGSGYIGR.[V]	Q2M2I8	AAK1	AP2-associated protein kinase 1	S10	S18	QGGSGLGSGSSGGGG	Unambiguous	1	S10(Phospho): 96.94	0.158855	0.191244	0.145231	0.17149	0.17505	0.15836	0.904659	0.86741	0.507392	-0.144554	0.294656	0.0425939
[K].vGSLtPPSsPk.[T]_T5 S9_2	[K].vGSLtPPSsPk.[T]	Q2M2I8	AAK1	AP2-associated protein kinase 1	T5.S9	T620.S624	GQKVGSLTPPSSPKT.GSLTPPSSPKTQRAG	Unambiguous	2	T5(Phospho): 100; S9(Phospho): 100	0.14527	0.146436	0.112827	0.234497	0.145853	0.173662	1.19067	0.0122016	0.727041	0.251771	0.138441	0.0348554
[R].rILsDVTHSAVFGVPASk.[S]_S4_1	[R].rILsDVTHSAVFGVPASk.[S]	Q2M2I8	AAK1	AP2-associated protein kinase 1	S4	S637	AGHRRILSDVTHSAV	Unambiguous	1	S4(Phospho): 99.24	0.1309	0.17226	0.133287	0.143915	0.15158	0.138601	0.914378	0.320244	0.605123	-0.129138	0.218157	0.0281723
[K].lGGAVPFAPPEVsPEQAk.[T]_S13_1	[K].lGGAVPFAPPEVsPEQAk.[T]	A0A096LP25	AAK1	AP2-associated protein kinase 1 (Fragment)	S13	S249	PFAPPEVSPEQAKTV	Unambiguous	1	S13(Phospho): 100	0.111327	0.156144	0.13875	0.107833	0.133736	0.123291	0.921903	0.768883	0.738174	-0.117314	0.131841	0.0154668
[K].vGSLtPPSsPk.[T]_T5 S8_2	[K].vGSLtPPSsPk.[T]	Q2M2I8	AAK1	AP2-associated protein kinase 1	T5.S8	T620.S623	GQKVGSLTPPSSPKT.VGSLTPPSSPKTQRA	Unambiguous	2	T5(Phospho): 99.88; S8(Phospho): 92.85	0.141841	0.170079	0.109071	0.229895	0.15596	0.169483	1.08671	0.292322	0.847671	0.119963	0.0717727	0.00861008
[R].hHNsTAELQkAEAk.[K]_S4_1	[R].hHNsTAELQkAEAk.[K]	P33527-9	ABCC1	Isoform 9 of Multidrug resistance-associated protein 1	S4	S940	DISRHHNSTAELQKA	Unambiguous	1	S4(Phospho): 98.84	0.0490761	0.0717653	0.185424	0.551392	0.0604207	0.368408	6.09738	0.0788374	0.234988	2.60819	0.628955	1.64043
[R].hHNsTAELQk.[A]_S4_1	[R].hHNsTAELQk.[A]	P33527-9	ABCC1	Isoform 9 of Multidrug resistance-associated protein 1	S4	S940	DISRHHNSTAELQKA	Unambiguous	1	S4(Phospho): 97.71	0.10226	0.151417	0.149024	0.414	0.126838	0.281512	2.21946	0.233551	0.369797	1.15021	0.432037	0.496932
[K].lSVPTsDEEDEVPAPkPR.[G]_S6_1	[K].lSVPTsDEEDEVPAPkPR.[G]	Q8NE71	ABCF1	ATP-binding cassette sub-family F member 1	S6	S109	KKLSVPTSDEEDEVP	Unambiguous	1	S6(Phospho): 93.73	0.116731	0.121211	0.162466	0.159357	0.118971	0.160912	1.35253	0.77245	0.00420041	0.435657	2.37671	1.03543
[K].gGNVFAALIQDQsEEEEEEEk.[H]_S13_1	[K].gGNVFAALIQDQsEEEEEEEk.[H]	Q8NE71	ABCF1	ATP-binding cassette sub-family F member 1	S13	S140	AALIQDQSEEEEEEE	Unambiguous	1	S13(Phospho): 100	0.042407	0.0403598	0.0306822	0.0157183	0.0413834	0.0232002	0.560617	0.173118	0.137728	-0.834913	0.860978	0.718842
[K].aEQGsEEEGEGEEEEEEGGESkADDPYAHLSk.[K]_S5_1	[K].aEQGsEEEGEGEEEEEEGGESkADDPYAHLSk.[K]	Q8NE71	ABCF1	ATP-binding cassette sub-family F member 1	S5	S228	AKKAEQGSEEEGEGE	Unambiguous	1	S5(Phospho): 100	0.161112	0.157285	0.144921	0.137902	0.159198	0.141411	0.88827	0.635525	0.0469674	-0.170929	1.3282	0.227029
[K].lSVPtsDEEDEVPAPkPR.[G]_T5 S6_2	[K].lSVPtsDEEDEVPAPkPR.[G]	Q8NE71	ABCF1	ATP-binding cassette sub-family F member 1	T5.S6	T108.S109	LKKLSVPTSDEEDEV.KKLSVPTSDEEDEVP	Unambiguous	2	T5(Phospho): 100; S6(Phospho): 100	0.131334	0.157732	0.128999	0.248173	0.144533	0.188586	1.3048	0.277548	0.545392	0.383825	0.263291	0.101058
[K].kLsVPtsDEEDEVPAPkPR.[G]_S3 T6 S7_3	[K].kLsVPtsDEEDEVPAPkPR.[G]	Q8NE71	ABCF1	ATP-binding cassette sub-family F member 1	S3.T6.S7	S105.T108.S109	MERLKKLSVPTSDEE.LKKLSVPTSDEEDEV.KKLSVPTSDEEDEVP	Unambiguous	3	S3(Phospho): 100; T6(Phospho): 100; S7(Phospho): 100	0.138679	0.16997	0.138624	0.262691	0.154324	0.200657	1.30023	0.314559	0.544188	0.378768	0.264251	0.10009
[K].gGNVFAALIQDQsEEEEEEEkHPPkPAkPEk.[N]_S13_1	[K].gGNVFAALIQDQsEEEEEEEkHPPkPAkPEk.[N]	Q8NE71	ABCF1	ATP-binding cassette sub-family F member 1	S13	S140	AALIQDQSEEEEEEE	Unambiguous	1	S13(Phospho): 100	0.142932	0.131183	0.149016	0.0699288	0.137057	0.109472	0.798733	0.187764	0.561497	-0.324214	0.250653	0.0812652
[K].kLSVPtsDEEDEVPAPkPR.[G]_S3 T6 S7_2	[K].kLSVPtsDEEDEVPAPkPR.[G]	Q8NE71	ABCF1	ATP-binding cassette sub-family F member 1	S3.T6.S7	S105.T108.S109	MERLKKLSVPTSDEE.LKKLSVPTSDEEDEV.KKLSVPTSDEEDEVP	Ambiguous	2	S3(Phospho): 91.97; T6(Phospho): 54.02; S7(Phospho): 54.02	0.129628	0.16916	0.134362	0.23872	0.149394	0.186541	1.24865	0.461056	0.574078	0.32037	0.241029	0.0772184
[K].qQPPEPEWIGDGESTsPSDkVVk.[K]_S14_1	[K].qQPPEPEWIGDGESTsPSDkVVk.[K]	Q8NE71	ABCF1	ATP-binding cassette sub-family F member 1	S14	S20	EWIGDGESTSPSDKV	Unambiguous	1	S14(Phospho): 98.02	0.1445	0.188824	0.131021	0.155319	0.166662	0.14317	0.859043	0.638457	0.450748	-0.219198	0.346067	0.0758571
[K].kLSVPTsDEEDEVPAPkPR.[G]_S7_1	[K].kLSVPTsDEEDEVPAPkPR.[G]	Q8NE71	ABCF1	ATP-binding cassette sub-family F member 1	S7	S109	KKLSVPTSDEEDEVP	Unambiguous	1	S7(Phospho): 93.14	0.146916	0.158123	0.144823	0.141326	0.15252	0.143075	0.938073	0.385019	0.248883	-0.092228	0.604004	0.0557061
[R].nTPykTLEPVkPPTVPNDyMTSPAR.[L]_T6 Y19_2	[R].nTPykTLEPVkPPTVPNDyMTSPAR.[L]	Q8IZP0	ABI1	Abl interactor 1	T6.Y19	T200.Y213	GRNTPYKTLEPVKPP.PPTVPNDYMTSPARL	Unambiguous	2	T6(Phospho): 74.89; Y19(Phospho): 83.32	0.17102	0.201803	0.115786	0.169652	0.186411	0.142719	0.765615	0.66104	0.294333	-0.385309	0.531161	0.204661
[R].hNsTTSSTSSGGYR.[R]_S3_1	[R].hNsTTSSTSSGGYR.[R]	Q8IZP0	ABI1	Abl interactor 1	S3	S323	RQISRHNSTTSSTSS	Unambiguous	1	S3(Phospho): 83.79	0.0954138	0.102456	0.102962	0.141904	0.098935	0.122433	1.23751	0.227796	0.356932	0.307437	0.447415	0.137552
[R].hNsTTSSTSSGGYRR.[T]_S3_1	[R].hNsTTSSTSSGGYRR.[T]	Q8IZP0	ABI1	Abl interactor 1	S3	S323	RQISRHNSTTSSTSS	Unambiguous	1	S3(Phospho): 80.36	0.0857107	0.12297	0.0856306	0.203955	0.10434	0.144793	1.3877	0.388414	0.581221	0.472693	0.235659	0.111394
[R].tNPPTQkPPsPPmSGR.[G]_S10_1	[R].tNPPTQkPPsPPmSGR.[G]	Q8IZP0	ABI1	Abl interactor 1	S10	S183	PPTQKPPSPPMSGRG	Unambiguous	1	S10(Phospho): 87.6	0.115782	0.111276	0.117785	0.0836327	0.113529	0.100709	0.887075	0.167031	0.534258	-0.172872	0.272249	0.0470642
[R].hNsTTSSTSSGGYR.[R]_T5_1	[R].hNsTTSSTSSGGYR.[R]	Q8IZP0	ABI1	Abl interactor 1	T5	T325	ISRHNSTTSSTSSGG	Unambiguous	1	T5(Phospho): 78.88	0.134954	0.0965065	0.0961322	0.117554	0.11573	0.106843	0.923209	0.64723	0.725415	-0.115272	0.139413	0.0160704
[R].tYsSSGSSGGSHPSSR.[S]_S3_1	[R].tYsSSGSSGGSHPSSR.[S]	F8WAL6	ABI2	Abl interactor 2	S3	S242	NQRNRTYSSSGSSGG	Unambiguous	1	S3(Phospho): 97.96	0.0762139	0.074449	0.10579	0.0947173	0.0753315	0.100254	1.33084	0.201249	0.0470612	0.412332	1.32734	0.547304
[R].hTPPTIGGsLPYR.[R]_S9_1	[R].hTPPTIGGsLPYR.[R]	F8WAL6	ABI2	Abl interactor 2	S9	S368	TPPTIGGSLPYRRPP	Unambiguous	1	S9(Phospho): 99.44	0.159017	0.177551	0.143333	0.116421	0.168284	0.129877	0.771774	0.767913	0.143118	-0.373749	0.844305	0.315558
[R].tTPPTQkPPsPPMSGk.[G]_S10_1	[R].tTPPTQkPPsPPMSGk.[G]	F8WAL6	ABI2	Abl interactor 2	S10	S183	PPTQKPPSPPMSGKG	Unambiguous	1	S10(Phospho): 100	0.139868	0.112968	0.128782	0.0841777	0.126418	0.10648	0.842285	0.690964	0.52395	-0.24762	0.28071	0.0695095
[R].scsAScVPHGAk.[D]_S3_1	[R].scsAScVPHGAk.[D]	P00519-2	ABL1	Isoform IB of Tyrosine-protein kinase ABL1	S3	S737	KRFLRSCSASCVPHG	Unambiguous	1	S3(Phospho): 93.59	0.0884709	0.0951924	0.0980699	0.127517	0.0918317	0.112793	1.22826	0.285729	0.299541	0.29662	0.523543	0.155293
[K].aGGkPSQSPsQEAAGEAVLGAk.[T]_S8_1	[K].aGGkPSQSPsQEAAGEAVLGAk.[T]	P00519-2	ABL1	Isoform IB of Tyrosine-protein kinase ABL1	S8	S936	AGGKPSQSPSQEAAG	Unambiguous	1	S8(Phospho): 77.72	0.121191	0.14659	0.114201	0.128422	0.13389	0.121312	0.906054	0.649882	0.478556	-0.142332	0.320067	0.0455557
[R].rPsLPALHFIk.[G]_S3_1	[R].rPsLPALHFIk.[G]	P00519-2	ABL1	Isoform IB of Tyrosine-protein kinase ABL1	S3	S16	LGDQRRPSLPALHFI	Unambiguous	1	S3(Phospho): 100	0.0968745	0.112543	0.120562	0.104849	0.104709	0.112706	1.07637	0.998154	0.545932	0.106177	0.262861	0.0279097
[R].eSGGSGFRsPHLWk.[K]_S9_1	[R].eSGGSGFRsPHLWk.[K]	P00519-2	ABL1	Isoform IB of Tyrosine-protein kinase ABL1	S9	S702	SGGSGFRSPHLWKKS	Unambiguous	1	S9(Phospho): 100	0.149881	0.138395	0.153737	0.109945	0.144138	0.131841	0.914684	0.326586	0.641416	-0.128655	0.19286	0.0248124
[R].sSSFREMENQPHk.[K]_S3_1	[R].sSSFREMENQPHk.[K]	P42684	ABL2	Abelson tyrosine-protein kinase 2	S3	S671	TPPKRSSSFREMENQ	Unambiguous	1	S3(Phospho): 99.4	0.126156	0.143886	0.0809949	0.123467	0.135021	0.102231	0.757148	0.503508	0.290232	-0.401353	0.537254	0.215629
[R].dksPSSLLEDAk.[E]_S3_1	[R].dksPSSLLEDAk.[E]	P42684	ABL2	Abelson tyrosine-protein kinase 2	S3	S631	PRKQRDKSPSSLLED	Unambiguous	1	S3(Phospho): 90.89	0.170992	0.145437	0.110634	0.180979	0.158214	0.145806	0.921576	0.443666	0.771737	-0.117825	0.112531	0.0132589
[R].sSsFREMENQPHk.[K]_S2_1	[R].sSsFREMENQPHk.[K]	P42684	ABL2	Abelson tyrosine-protein kinase 2	S2	S670	PTPPKRSSSFREMEN	Unambiguous	1	S2(Phospho): 84.35	0.111437	0.119801	0.0932776	0.132176	0.115619	0.112727	0.974985	0.26966	0.897737	-0.0365482	0.046851	0.00171232
[R].iFDEVMGcFSDsPPQsPTFPEAGHTSLYDEDkVPR.[D]_S12 S16_2	[R].iFDEVMGcFSDsPPQsPTFPEAGHTSLYDEDkVPR.[D]	Q13085-4	ACACA	Isoform 4 of Acetyl-CoA carboxylase 1	S12.S16	S1296.S1300	VMGCFSDSPPQSPTF.FSDSPPQSPTFPEAG	Unambiguous	2	S12(Phospho): 93.74; S16(Phospho): 79.86	0.159542	0.129457	0.173455	0.139801	0.144499	0.156628	1.08394	0.928776	0.644799	0.11628	0.190576	0.0221601
[K].kSsPSTGSLDSGNESk.[E]_S3_1	[K].kSsPSTGSLDSGNESk.[E]	Q15057	ACAP2	Arf-GAP with coiled-coil, ANK repeat and PH domain-containing protein 2	S3	S379	EKLDKKSSPSTGSLD	Unambiguous	1	S3(Phospho): 92.32	0.122527	0.13958	0.139118	0.16206	0.131053	0.150589	1.14907	0.813889	0.305045	0.200462	0.515637	0.103366
[K].ySISLsPPEQQk.[K]_S6_1	[K].ySISLsPPEQQk.[K]	Q15057	ACAP2	Arf-GAP with coiled-coil, ANK repeat and PH domain-containing protein 2	S6	S521	DKYSISLSPPEQQKK	Unambiguous	1	S6(Phospho): 87.16	0.0840437	0.0827038	0.133521	0.0715921	0.0833738	0.102557	1.23008	0.0275447	0.646892	0.298756	0.189168	0.0565152
[K].kPsISITTESLk.[SE]_S3_1	[K].kPsISITTESLk.[SE]	Q9UKV3	ACIN1	Apoptotic chromatin condensation inducer in the nucleus	S3	S863	ATTQKKPSISITTES	Unambiguous	1	S3(Phospho): 99.96	0.0436843	0.0348647	0.0542916	0.0633428	0.0392745	0.0588172	1.49759	0.983502	0.090567	0.582645	1.04303	0.607716
[R].rLsQPESAEk.[H]_S3_1	[R].rLsQPESAEk.[H]	Q9UKV3	ACIN1	Apoptotic chromatin condensation inducer in the nucleus	S3	S710	SVQARRLSQPESAEK	Unambiguous	1	S3(Phospho): 100	0.0722069	0.0822216	0.0570164	0.0595562	0.0772142	0.0582863	0.754865	0.316226	0.0670789	-0.40571	1.17341	0.476065
[K].aEsPAEkVPEESVLPLVQk.[S]_S12_1	[K].aEsPAEkVPEESVLPLVQk.[S]	Q9UKV3	ACIN1	Apoptotic chromatin condensation inducer in the nucleus	S12	S499	AEKVPEESVLPLVQK	Unambiguous	1	S12(Phospho): 91.07	0.204284	0.127559	0.123173	0.089036	0.165922	0.106105	0.639486	0.533015	0.290309	-0.645015	0.537139	0.346463
[R].rAsHTLLPSHR.[L]_S3_1	[R].rAsHTLLPSHR.[L]	Q9UKV3	ACIN1	Apoptotic chromatin condensation inducer in the nucleus	S3	S561	QKEGRRASHTLLPSH	Unambiguous	1	S3(Phospho): 99.53	0.0520333	0.0974047	0.0328783	0.0590524	0.074719	0.0459654	0.615176	0.666224	0.386774	-0.700928	0.412543	0.289163
[K].sLIPDIkPLAGQEAVVDLHADDSRISEDEtER.[N]_T30_1	[K].sLIPDIkPLAGQEAVVDLHADDSRISEDEtER.[N]	Q9UKV3	ACIN1	Apoptotic chromatin condensation inducer in the nucleus	T30	T902	SRISEDETERNGDDG	Unambiguous	1	T30(Phospho): 94.07	0.160149	0.0987031	0.142577	0.0268411	0.129426	0.0847091	0.654498	0.621434	0.565359	-0.611539	0.247676	0.151463
[K].aEsPAEkVPEESVLPLVQk.[S]_S3_1	[K].aEsPAEkVPEESVLPLVQk.[S]	Q9UKV3	ACIN1	Apoptotic chromatin condensation inducer in the nucleus	S3	S490	PSDTKAESPAEKVPE	Unambiguous	1	S3(Phospho): 100	0.153737	0.107912	0.120238	0.100634	0.130825	0.110436	0.844152	0.514713	0.499253	-0.244425	0.30168	0.0737381
[R].kIsVVSATk.[G]_S3_1	[R].kIsVVSATk.[G]	Q9UKV3	ACIN1	Apoptotic chromatin condensation inducer in the nucleus	S3	S825	KSFKRKISVVSATKG	Unambiguous	1	S3(Phospho): 99.98	0.0856059	0.0613565	0.0872597	0.0819482	0.0734812	0.0846039	1.15137	0.27455	0.464757	0.203349	0.332774	0.0676694
[R].lQPERGsPk.[K]_S7_1	[R].lQPERGsPk.[K]	Q9UKV3	ACIN1	Apoptotic chromatin condensation inducer in the nucleus	S7	S729	RLQPERGSPKKCEAE	Unambiguous	1	S7(Phospho): 100	0.127789	0.115944	0.112166	0.159342	0.121866	0.135754	1.11396	0.313216	0.62559	0.155693	0.20371	0.0317163
[R].tAQVPsPPRGk.[I]_S6_1	[R].tAQVPsPPRGk.[I]	Q9UKV3	ACIN1	Apoptotic chromatin condensation inducer in the nucleus	S6	S1004	VRTAQVPSPPRGKIS	Unambiguous	1	S6(Phospho): 100	0.104306	0.120534	0.128626	0.110142	0.11242	0.119384	1.06195	0.917375	0.628273	0.0867164	0.201852	0.0175039
[K].sSSISEEkGDsDDEkPR.[K]_S11_1	[K].sSSISEEkGDsDDEkPR.[K]	Q9UKV3	ACIN1	Apoptotic chromatin condensation inducer in the nucleus	S11	S216	ISEEKGDSDDEKPRK	Unambiguous	1	S11(Phospho): 100	0.165613	0.144431	0.133757	0.202873	0.155022	0.168315	1.08575	0.378647	0.748311	0.118694	0.125918	0.0149457
[K].aSLVALPEQtASEEETPPPLLTk.[E]_S12_1	[K].aSLVALPEQtASEEETPPPLLTk.[E]	Q9UKV3	ACIN1	Apoptotic chromatin condensation inducer in the nucleus	S12	S410	ALPEQTASEEETPPP	Unambiguous	1	S12(Phospho): 99.86	0.120354	0.0945438	0.114771	0.0885175	0.107449	0.101644	0.945981	0.989142	0.782383	-0.0801174	0.106581	0.00853896
[R].eLLVSQHTVQLVGGLsPLsSPSDTkAESPAEk.[V]_S16 S19_2	[R].eLLVSQHTVQLVGGLsPLsSPSDTkAESPAEk.[V]	Q9UKV3	ACIN1	Apoptotic chromatin condensation inducer in the nucleus	S16.S19	S478.S481	VQLVGGLSPLSSPSD.VGGLSPLSSPSDTKA	Unambiguous	2	S16(Phospho): 99.87; S19(Phospho): 95.52	0.118292	0.144364	0.114249	0.160842	0.131328	0.137545	1.04734	0.649554	0.837509	0.0667312	0.0770104	0.005139
[R].eLLVSQHTVQLVGGLsPLsSPSDTk.[A]_S16 S20_2	[R].eLLVSQHTVQLVGGLsPLsSPSDTk.[A]	Q9UKV3	ACIN1	Apoptotic chromatin condensation inducer in the nucleus	S16.S20	S478.S482	VQLVGGLSPLSSPSD.GGLSPLSSPSDTKAE	Unambiguous	2	S16(Phospho): 99.51; S20(Phospho): 82.36	0.0936625	0.117316	0.057768	0.150576	0.105489	0.104172	0.987511	0.31774	0.98055	-0.0181311	0.00853018	0.000154662
[R].tAsFSESRADEVAPAkk.[A]_S3_1	[R].tAsFSESRADEVAPAkk.[A]	P53396	ACLY	ATP-citrate synthase	S3	S455	PAPSRTASFSESRAD	Unambiguous	1	S3(Phospho): 88.67	0.0633271	0.0527871	0.0639225	0.0763496	0.0580571	0.070136	1.20805	0.89562	0.276415	0.272683	0.558439	0.152277
[K].kAkPAmPQDSVPsPR.[S]_S13_1	[K].kAkPAmPQDSVPsPR.[S]	P53396	ACLY	ATP-citrate synthase	S13	S481	MPQDSVPSPRSLQGK	Unambiguous	1	S13(Phospho): 99.96	0.14656	0.126282	0.121416	0.218953	0.136421	0.170185	1.2475	0.260987	0.567779	0.319039	0.245821	0.0784264
[K].akPAmPQDSVPsPR.[S]_S12_1	[K].akPAmPQDSVPsPR.[S]	P53396	ACLY	ATP-citrate synthase	S12	S481	MPQDSVPSPRSLQGK	Unambiguous	1	S12(Phospho): 100	0.132325	0.10333	0.136416	0.0985538	0.117828	0.117485	0.997093	0.832105	0.989843	-0.00420021	0.00443387	1.86232e-05
[R].aRsWsPPPEVSR.[S]_S3 S5_2	[R].aRsWsPPPEVSR.[S]	Q9NR19-2	ACSS2	Isoform 2 of Acetyl-coenzyme A synthetase, cytoplasmic	S3.S5	S28.S30	GAGGRARSWSPPPEV.GGRARSWSPPPEVSR	Unambiguous	2	S3(Phospho): 100; S5(Phospho): 100	0.0928681	0.193352	0.118765	0.251603	0.14311	0.185184	1.294	0.824565	0.663588	0.371834	0.178101	0.066224
[K].eAVREGsPANWk.[R]_S7_1	[K].eAVREGsPANWk.[R]	O96019	ACTL6A	Actin-like protein 6A	S7	S233	KEAVREGSPANWKRK	Unambiguous	1	S7(Phospho): 100	0.0922063	0.114023	0.130844	0.14015	0.103115	0.135497	1.31404	0.513374	0.112033	0.394008	0.950653	0.374565
[R].sQGDPEDPHDEHYLLATQSk.[Q]_S1_1	[R].sQGDPEDPHDEHYLLATQSk.[Q]	Q9H981	ACTR8	Actin-related protein 8	S1	S412	MTTLQHRSQGDPEDP	Unambiguous	1	S1(Phospho): 86.78	0.101947	0.131558	0.117636	0.161023	0.116753	0.139329	1.19337	0.762518	0.480598	0.255042	0.318218	0.0811592
[R].gLHSELGESsLILk.[A]_S10_1	[R].gLHSELGESsLILk.[A]	G3V1W8	ACVRL1	Serine/threonine-protein kinase receptor	S10	S175	HSELGESSLILKASE	Unambiguous	1	S10(Phospho): 99.98	0.0718241	0.0561916	0.0589156	0.0374925	0.0640079	0.048204	0.753095	0.802628	0.355576	-0.409095	0.449068	0.183711
[R].gLHsELGESSLILk.[A]_S4_1	[R].gLHsELGESSLILk.[A]	G3V1W8	ACVRL1	Serine/threonine-protein kinase receptor	S4	S169	EKQRGLHSELGESSL	Unambiguous	1	S4(Phospho): 100	0.16211	0.0783325	0.125936	0.0490579	0.120221	0.0874968	0.727798	0.945349	0.623017	-0.458391	0.2055	0.0941994
[R].gLHsELGEsSLILk.[A]_S4 S9 S10_2	[R].gLHsELGEsSLILk.[A]	G3V1W8	ACVRL1	Serine/threonine-protein kinase receptor	S4.S9.S10	S169.S174.S175	EKQRGLHSELGESSL.LHSELGESSLILKAS.HSELGESSLILKASE	Ambiguous	2	S4(Phospho): 100; S9(Phospho): 50; S10(Phospho): 50	0.245676	0.155259	0.20627	0.257803	0.200468	0.232037	1.15748	0.659572	0.605758	0.210983	0.217701	0.0459313
[R].gLHsELGEsSLILk.[A]_S4 S9_2	[R].gLHsELGEsSLILk.[A]	G3V1W8	ACVRL1	Serine/threonine-protein kinase receptor	S4.S9	S169.S174	EKQRGLHSELGESSL.LHSELGESSLILKAS	Unambiguous	2	S4(Phospho): 100; S9(Phospho): 92.06	0.217924	0.189286	0.187425	0.277031	0.203605	0.232228	1.14058	0.393856	0.604733	0.189771	0.218437	0.0414529
[R].gLHSELGEsSLILk.[A]_S9_1	[R].gLHSELGEsSLILk.[A]	G3V1W8	ACVRL1	Serine/threonine-protein kinase receptor	S9	S174	LHSELGESSLILKAS	Unambiguous	1	S9(Phospho): 92.7	0.200426	0.162349	0.211132	0.124849	0.181387	0.167991	0.926145	0.529151	0.803053	-0.11069	0.0952556	0.0105438
[R].gLHSELGEssLILk.[A]_S9 S10_2	[R].gLHSELGEssLILk.[A]	G3V1W8	ACVRL1	Serine/threonine-protein kinase receptor	S9.S10	S174.S175	LHSELGESSLILKAS.HSELGESSLILKASE	Unambiguous	2	S9(Phospho): 100; S10(Phospho): 100	0.184487	0.123342	0.151946	0.168591	0.153915	0.160268	1.04128	0.338412	0.859614	0.0583571	0.0656964	0.00383385
[K].lPPPkPLPGtLkR.[R]_T10_1	[K].lPPPkPLPGtLkR.[R]	O14672	ADAM10	Disintegrin and metalloproteinase domain-containing protein 10	T10	T719	PPKPLPGTLKRRRPP	Unambiguous	1	T10(Phospho): 100	0.140722	0.129662	0.125745	0.0829787	0.135192	0.104362	0.771951	0.322232	0.297519	-0.373418	0.526486	0.196599
[R].qRPREsYQmGHMR.[R]_S6_1	[R].qRPREsYQmGHMR.[R]	O14672	ADAM10	Disintegrin and metalloproteinase domain-containing protein 10	S6	S740	QRQRPRESYQMGHMR	Unambiguous	1	S6(Phospho): 93.17	0.135366	0.180464	0.116891	0.184882	0.157915	0.150887	0.955491	0.7457	0.879062	-0.0656862	0.0559807	0.00367716
[K].sFEDLTDHPVTR.[S]_S1_1	[K].sFEDLTDHPVTR.[S]	P78536	ADAM17	Disintegrin and metalloproteinase domain-containing protein 17	S1	S791	NSSTAAKSFEDLTDH	Unambiguous	1	S1(Phospho): 100	0.214618	0.148474	0.142884	0.143337	0.181546	0.14311	0.788287	0.00871422	0.452332	-0.343208	0.344543	0.11825
[R].iIkPFPAPQtPGR.[L]_T10_1	[R].iIkPFPAPQtPGR.[L]	P78536	ADAM17	Disintegrin and metalloproteinase domain-containing protein 17	T10	T735	KPFPAPQTPGRLQPA	Unambiguous	1	T10(Phospho): 100	0.0784891	0.0689043	0.114443	0.0551488	0.0736967	0.0847961	1.15061	0.20405	0.747156	0.202398	0.126589	0.0256213
[R].hVsPVtPPREVPIYANR.[F]_S3 T6_2	[R].hVsPVtPPREVPIYANR.[F]	Q13443	ADAM9	Disintegrin and metalloproteinase domain-containing protein 9	S3.T6	S758.T761	GSVPRHVSPVTPPRE.PRHVSPVTPPREVPI	Unambiguous	2	S3(Phospho): 100; T6(Phospho): 100	0.125912	0.177141	0.132208	0.204423	0.151526	0.168316	1.1108	0.785597	0.740981	0.151603	0.130193	0.0197377
[R].rTMLLLsRSPEAQPk.[T]_S9_1	[R].rTMLLLsRSPEAQPk.[T]	P55265-4	ADAR	Isoform 4 of Double-stranded RNA-specific adenosine deaminase	S9	S868	TMLLLSRSPEAQPKT	Unambiguous	1	S9(Phospho): 99.88	0.0858882	0.124467	0.137949	0.134125	0.105177	0.136037	1.29341	0.125781	0.252371	0.371177	0.597961	0.22195
[K].tAESQtPTPSATSFFSGk.[S]_S4_1	[K].tAESQtPTPSATSFFSGk.[S]	P55265-4	ADAR	Isoform 4 of Double-stranded RNA-specific adenosine deaminase	S4	S642	ESEKTAESQTPTPSA	Unambiguous	1	S4(Phospho): 81.09	0.0329659	0.0315045	0.0381438	0.0319107	0.0322352	0.0350273	1.08662	0.293218	0.475049	0.119842	0.323262	0.0387403
[R].tMLLLSRsPEAQPk.[T]_S8_1	[R].tMLLLSRsPEAQPk.[T]	P55265-4	ADAR	Isoform 4 of Double-stranded RNA-specific adenosine deaminase	S8	S868	TMLLLSRSPEAQPKT	Unambiguous	1	S8(Phospho): 99.98	0.0891278	0.111159	0.12478	0.0878818	0.100144	0.106331	1.06179	0.685349	0.800477	0.0864947	0.0966514	0.00835983
[K].sRSPGsPVGEGTGSPPk.[W]_S6_1	[K].sRSPGsPVGEGTGSPPk.[W]	P35611-3	ADD1	Isoform 3 of Alpha-adducin	S6	S358	AKSRSPGSPVGEGTG	Unambiguous	1	S6(Phospho): 99.93	0.104658	0.09029	0.142708	0.14798	0.0974741	0.145344	1.4911	0.447725	0.0246153	0.576379	1.6088	0.927277
[K].ySDVEVPASVTGYSFASDGDSGTcsPLR.[H]_S25_1	[K].ySDVEVPASVTGYSFASDGDSGTcsPLR.[H]	P35611-3	ADD1	Isoform 3 of Alpha-adducin	S25	S431	DGDSGTCSPLRHSFQ	Unambiguous	1	S25(Phospho): 98.41	0.094556	0.0876272	0.163328	0.121434	0.0910916	0.142381	1.56305	0.208689	0.137009	0.644368	0.863252	0.556252
[R].aAVVTsPPPTTAPHk.[E]_S6_1	[R].aAVVTsPPPTTAPHk.[E]	P35611-3	ADD1	Isoform 3 of Alpha-adducin	S6	S12	SRAAVVTSPPPTTAP	Unambiguous	1	S6(Phospho): 98	0.0489455	0.0390282	0.0710451	0.0527108	0.0439869	0.061878	1.40674	0.631326	0.228186	0.492353	0.64171	0.315948
[R].aAVVtSPPPTTAPHk.[E]_T5_1	[R].aAVVtSPPPTTAPHk.[E]	P35611-3	ADD1	Isoform 3 of Alpha-adducin	T5	T11	DSRAAVVTSPPPTTA	Unambiguous	1	T5(Phospho): 99.41	0.0460766	0.0388996	0.0735626	0.0449957	0.0424881	0.0592791	1.39519	0.313392	0.37237	0.480466	0.429026	0.206132
[R].wLNSGRGDEASEEGQNGSsPk.[S]_S19_1	[R].wLNSGRGDEASEEGQNGSsPk.[S]	P35611-3	ADD1	Isoform 3 of Alpha-adducin	S19	S465	EEGQNGSSPKSKTKV	Unambiguous	1	S19(Phospho): 99.78	0.133156	0.112067	0.132338	0.15751	0.122611	0.144924	1.18198	0.887903	0.30712	0.241207	0.512692	0.123665
[K].ySDVEVPASVTGYSFASDGDSGTcsPLRHsFQk.[Q]_S25 S30_2	[K].ySDVEVPASVTGYSFASDGDSGTcsPLRHsFQk.[Q]	P35611-3	ADD1	Isoform 3 of Alpha-adducin	S25.S30	S431.S436	DGDSGTCSPLRHSFQ.TCSPLRHSFQKQQRE	Unambiguous	2	S25(Phospho): 95.35; S30(Phospho): 99.53	0.126739	0.107307	0.124484	0.137701	0.117023	0.131093	1.12023	0.760432	0.353837	0.163793	0.451197	0.0739031
[K].ySDVEVPASVTGYSFASDGDsGTcsPLRHsFQk.[Q]_S21 S25 S30_3	[K].ySDVEVPASVTGYSFASDGDsGTcsPLRHsFQk.[Q]	P35611-3	ADD1	Isoform 3 of Alpha-adducin	S21.S25.S30	S427.S431.S436	SFASDGDSGTCSPLR.DGDSGTCSPLRHSFQ.TCSPLRHSFQKQQRE	Unambiguous	3	S21(Phospho): 87.65; S25(Phospho): 99.96; S30(Phospho): 100	0.150212	0.180752	0.125891	0.296977	0.165482	0.211434	1.27768	0.224913	0.649756	0.35353	0.187249	0.0661982
[R].sPGsPVGEGTGSPPk.[W]_S4_1	[R].sPGsPVGEGTGSPPk.[W]	P35611-3	ADD1	Isoform 3 of Alpha-adducin	S4	S358	AKSRSPGSPVGEGTG	Unambiguous	1	S4(Phospho): 100	0.124622	0.108926	0.140364	0.0559239	0.116774	0.0981439	0.84046	0.234005	0.706724	-0.250749	0.15075	0.0378005
[K].ySDVEVPASVTGYSFASDGDSGTcSPLRHsFQk.[Q]_S30_1	[K].ySDVEVPASVTGYSFASDGDSGTcSPLRHsFQk.[Q]	P35611-3	ADD1	Isoform 3 of Alpha-adducin	S30	S436	TCSPLRHSFQKQQRE	Unambiguous	1	S30(Phospho): 99.56	0.0944727	0.076971	0.0966269	0.0603362	0.0857218	0.0784816	0.915538	0.57214	0.753693	-0.127309	0.122805	0.0156342
[R].tPsFLkk.[NS]_S3_1	[R].tPsFLkk.[NS]	P35611-3	ADD1	Isoform 3 of Alpha-adducin	S3	S757	KKKFRTPSFLKKSKK	Unambiguous	1	S3(Phospho): 100	0.136614	0.088066	0.0979401	0.110877	0.11234	0.104408	0.929397	0.331573	0.782107	-0.105633	0.106734	0.0112746
[K].fRtPSFLk.[K]_T3_1	[K].fRtPSFLk.[K]	P35611-3	ADD1	Isoform 3 of Alpha-adducin	T3	T755	KKKKKFRTPSFLKKS	Unambiguous	1	T3(Phospho): 100	0.0889275	0.0897882	0.127329	0.0675364	0.0893578	0.0974326	1.09036	0.0183264	0.832062	0.124811	0.0798443	0.00996542
[K].tESVTSGPMSPEGSPSksPSk.[K]_S18_1	[K].tESVTSGPMSPEGSPSksPSk.[K]	P35612	ADD2	Beta-adducin	S18	S701	PEGSPSKSPSKKKKK	Unambiguous	1	S18(Phospho): 89.29	0.13664	0.0956393	0.160222	0.106376	0.11614	0.133299	1.14775	0.828606	0.662477	0.198806	0.178829	0.0355523
[K].dkTESVTSGPmSPEGSPskSPSk.[K]_S18_1	[K].dkTESVTSGPmSPEGSPskSPSk.[K]	P35612	ADD2	Beta-adducin	S18	S699	MSPEGSPSKSPSKKK	Unambiguous	1	S18(Phospho): 88.66	0.130877	0.138034	0.11809	0.17233	0.134455	0.14521	1.07998	0.167029	0.732164	0.111011	0.135391	0.0150299
[K].kLELDGEkETAPEEPGsPAk.[S]_S17_1	[K].kLELDGEkETAPEEPGsPAk.[S]	P35612	ADD2	Beta-adducin	S17	S592	TAPEEPGSPAKSAPA	Unambiguous	1	S17(Phospho): 100	0.148088	0.134286	0.140528	0.146349	0.141187	0.143439	1.01595	0.508171	0.792086	0.0228238	0.101227	0.00231039
[K].lMHNAsDsEVDQDDVVEWk.[D]_S6 S8_2	[K].lMHNAsDsEVDQDDVVEWk.[D]	Q9H2P0	ADNP	Activity-dependent neuroprotector homeobox protein	S6.S8	S953.S955	TKLMHNASDSEVDQD.LMHNASDSEVDQDDV	Unambiguous	2	S6(Phospho): 100; S8(Phospho): 100	0.146326	0.155383	0.124434	0.196046	0.150855	0.16024	1.06221	0.160173	0.819157	0.0870734	0.0866327	0.00754341
[R].ySLQSANASSLSSGQLksPSLSQSQASR.[V]_S18_1	[R].ySLQSANASSLSSGQLksPSLSQSQASR.[V]	Q9H2P0	ADNP	Activity-dependent neuroprotector homeobox protein	S18	S409	LSSGQLKSPSLSQSQ	Unambiguous	1	S18(Phospho): 85.36	0.0516374	0.0520653	0.0579905	0.0420881	0.0518514	0.0500393	0.965053	0.0342565	0.857362	-0.0513197	0.0668357	0.00342999
[R].fHVQNLsQVEQDGR.[T]_S7_1	[R].fHVQNLsQVEQDGR.[T]	P07550	ADRB2	Beta-2 adrenergic receptor	S7	S246	RFHVQNLSQVEQDGR	Unambiguous	1	S7(Phospho): 100	0.132914	0.107973	0.179268	0.111925	0.120444	0.145596	1.20883	0.451605	0.556135	0.273615	0.25482	0.0697224
[K].aYGNGYSsNGNTGEQSGYHVEQEk.[E]_S8_1	[K].aYGNGYSsNGNTGEQSGYHVEQEk.[E]	P07550	ADRB2	Beta-2 adrenergic receptor	S8	S356	AYGNGYSSNGNTGEQ	Unambiguous	1	S8(Phospho): 98.89	0.072455	0.0558731	0.101827	0.0430802	0.0641641	0.0724534	1.12919	0.350275	0.811399	0.175288	0.0907654	0.0159101
[K].kLSsERPssDGEGVVENGITTcNGk.[E]_S3 S4 S8_3	[K].kLSsERPssDGEGVVENGITTcNGk.[E]	Q8N556-2	AFAP1	Isoform 2 of Actin filament-associated protein 1	S3.S4.S8	S277.S278.S282	AELEKKLSSERPSSD.ELEKKLSSERPSSDG.KLSSERPSSDGEGVV	Unambiguous	3	S3(Phospho): 98.07; S4(Phospho): 88.31; S8(Phospho): 88.31	0.0955482	0.158721	0.111259	0.301189	0.127135	0.206224	1.62209	0.408837	0.512197	0.697853	0.290563	0.20277
[K].lSSERPsSDGEGVVENGITTcNGk.[E]_S8_1	[K].lSSERPsSDGEGVVENGITTcNGk.[E]	Q8N556-2	AFAP1	Isoform 2 of Actin filament-associated protein 1	S8	S283	LSSERPSSDGEGVVE	Unambiguous	1	S8(Phospho): 92.04	0.187466	0.186456	0.167122	0.140698	0.186961	0.15391	0.823221	0.0486088	0.241674	-0.280648	0.61677	0.173095
[K].kLssERPSSDGEGVVENGITTcNGk.[E]_S3 S9_2	[K].kLssERPSSDGEGVVENGITTcNGk.[E]	Q8N556-2	AFAP1	Isoform 2 of Actin filament-associated protein 1	S3.S9	S277.S283	AELEKKLSSERPSSD.LSSERPSSDGEGVVE	Unambiguous	2	S3(Phospho): 90.41; S9(Phospho): 90.41	0.0783574	0.0626094	0.0628806	0.133344	0.0704834	0.0981124	1.39199	0.279958	0.524056	0.477151	0.280622	0.133899
[K].kLSSERPSsDGEGVVENGITTcNGk.[E]_S3_1	[K].kLSSERPSsDGEGVVENGITTcNGk.[E]	Q8N556-2	AFAP1	Isoform 2 of Actin filament-associated protein 1	S3	S277	AELEKKLSSERPSSD	Unambiguous	1	S3(Phospho): 91.22	0.0819826	0.0895284	0.0681119	0.0842872	0.0857555	0.0761996	0.888568	0.55576	0.396361	-0.170446	0.401909	0.068504
[K].kLSsERPsSDGEGVVENGITTcNGk.[E]_S3 S8 S9_2	[K].kLSsERPsSDGEGVVENGITTcNGk.[E]	Q8N556-2	AFAP1	Isoform 2 of Actin filament-associated protein 1	S3.S8.S9	S277.S282.S283	AELEKKLSSERPSSD.KLSSERPSSDGEGVV.LSSERPSSDGEGVVE	Ambiguous	2	S3(Phospho): 91.01; S8(Phospho): 49.98; S9(Phospho): 49.98	0.0920373	0.0820214	0.0632427	0.0886842	0.0870293	0.0759635	0.872849	0.477525	0.503253	-0.196196	0.298214	0.0585083
[R].tLENSPISscDTsDTEGPVPVNSAAVLkk.[S]_S5 S13_2	[R].tLENSPISscDTsDTEGPVPVNSAAVLkk.[S]	Q8N556-2	AFAP1	Isoform 2 of Actin filament-associated protein 1	S5.S13	S763.S771	RHRTLENSPISSCDT.PISSCDTSDTEGPVP	Unambiguous	2	S5(Phospho): 84.76; S13(Phospho): 86.37	0.136408	0.156581	0.115633	0.241487	0.146494	0.17856	1.21889	0.202369	0.664803	0.285563	0.177307	0.0506323
[K].rTGsNAAQYk.[Y]_T2_1	[K].rTGsNAAQYk.[Y]	Q8N556-2	AFAP1	Isoform 2 of Actin filament-associated protein 1	T2	T630	PAAVVKRTGSNAAQY	Unambiguous	1	T2(Phospho): 99.51	0.077349	0.0945353	0.0484794	0.095656	0.0859422	0.0720677	0.838561	0.444812	0.636015	-0.254013	0.196532	0.0499218
[K].kLSSERPsSDGEGVVENGITTcNGk.[E]_S9_1	[K].kLSSERPsSDGEGVVENGITTcNGk.[E]	Q8N556-2	AFAP1	Isoform 2 of Actin filament-associated protein 1	S9	S283	LSSERPSSDGEGVVE	Unambiguous	1	S9(Phospho): 80.61	0.163129	0.189659	0.172503	0.163682	0.176394	0.168092	0.952937	0.408696	0.612834	-0.0695471	0.212657	0.0147897
[K].sGTSSPQsPVFR.[H]_S8_1	[K].sGTSSPQsPVFR.[H]	Q8N556-2	AFAP1	Isoform 2 of Actin filament-associated protein 1	S8	S752	SGTSSPQSPVFRHRT	Unambiguous	1	S8(Phospho): 99.91	0.111743	0.107158	0.130209	0.0840506	0.10945	0.10713	0.978796	0.126064	0.929421	-0.0309194	0.0317877	0.000982856
[R].tIsQSSSLk.[S]_S3_1	[R].tIsQSSSLk.[S]	Q9UHB7	AFF4	AF4/FMR2 family member 4	S3	S836	GSRKRTISQSSSLKS	Unambiguous	1	S3(Phospho): 99.34	0.034381	0.0318599	0.0729303	0.0761681	0.0331205	0.0745492	2.25085	0.842329	0.00244375	1.17047	2.61194	3.0572
[K].sRsSSPGkPQAVSSLNSSHSR.[S]_S3 S4 S5_2	[K].sRsSSPGkPQAVSSLNSSHSR.[S]	Q9UHB7	AFF4	AF4/FMR2 family member 4	S3.S4.S5	S178.S179.S180	SEHSKSRSSSPGKPQ.EHSKSRSSSPGKPQA.HSKSRSSSPGKPQAV	Ambiguous	2	S3(Phospho): 79.22; S4(Phospho): 52.8; S5(Phospho): 52.8	0.138729	0.19289	0.049154	0.151294	0.16581	0.100224	0.604451	0.620785	0.374221	-0.726303	0.426872	0.310038
[K].vNPHkVsPAsSVDSNIPSSQGYkk.[E]_S7 S11_2	[K].vNPHkVsPAsSVDSNIPSSQGYkk.[E]	Q9UHB7	AFF4	AF4/FMR2 family member 4	S7.S11	S487.S491	KVNPHKVSPASSVDS.HKVSPASSVDSNIPS	Unambiguous	2	S7(Phospho): 97.67; S11(Phospho): 97.59	0.129655	0.133839	0.134537	0.226173	0.131747	0.180355	1.36895	0.0580917	0.400312	0.453074	0.397601	0.180143
[K].vNPHkVsPASSVDSNIPSSQGYk.[K]_S10_1	[K].vNPHkVsPASSVDSNIPSSQGYk.[K]	Q9UHB7	AFF4	AF4/FMR2 family member 4	S10	S490	PHKVSPASSVDSNIP	Unambiguous	1	S10(Phospho): 77.94	0.117231	0.0692556	0.151821	0.102685	0.0932431	0.127253	1.36474	0.984781	0.426326	0.44863	0.370258	0.166109
[K].vNPHkVsPAsSVDSNIPSSQGYk.[K]_S7 S14_2	[K].vNPHkVsPAsSVDSNIPSSQGYk.[K]	Q9UHB7	AFF4	AF4/FMR2 family member 4	S7.S14	S487.S494	KVNPHKVSPASSVDS.SPASSVDSNIPSSQG	Unambiguous	2	S7(Phospho): 98.16; S14(Phospho): 95.12	0.165165	0.144213	0.123162	0.146283	0.154689	0.134723	0.870927	0.937369	0.329009	-0.199376	0.482792	0.0962573
[K].aVGMPsPVsPk.[L]_S6 S9_2	[K].aVGMPsPVsPk.[L]	Q9UHB7	AFF4	AF4/FMR2 family member 4	S6.S9	S1055.S1058	SKAVGMPSPVSPKLS.VGMPSPVSPKLSPGN	Unambiguous	2	S6(Phospho): 100; S9(Phospho): 100	0.146251	0.11743	0.123312	0.210212	0.13184	0.166762	1.26488	0.407754	0.525247	0.338998	0.279637	0.0947962
[K].vNPHkVsPAsSVDSNIPSSQGYk.[K]_S7 S10_2	[K].vNPHkVsPAsSVDSNIPSSQGYk.[K]	Q9UHB7	AFF4	AF4/FMR2 family member 4	S7.S10	S487.S490	KVNPHKVSPASSVDS.PHKVSPASSVDSNIP	Unambiguous	2	S7(Phospho): 97.61; S10(Phospho): 86.29	0.161265	0.113552	0.147116	0.175755	0.137409	0.161435	1.17486	0.688304	0.478861	0.232485	0.319791	0.0743465
[K].ekDLLPsPAGPVPSkDPk.[T]_S7_1	[K].ekDLLPsPAGPVPSkDPk.[T]	Q9UHB7	AFF4	AF4/FMR2 family member 4	S7	S814	KEKDLLPSPAGPVPS	Unambiguous	1	S7(Phospho): 100	0.144966	0.108548	0.153307	0.135594	0.126757	0.14445	1.13959	0.576378	0.474363	0.188509	0.323889	0.0610561
[K].vNPHkVsPASSVDSNIPSSQGYkk.[E]_S7_1	[K].vNPHkVsPASSVDSNIPSSQGYkk.[E]	Q9UHB7	AFF4	AF4/FMR2 family member 4	S7	S487	KVNPHKVSPASSVDS	Unambiguous	1	S7(Phospho): 98.8	0.117785	0.0832477	0.140853	0.0918649	0.100516	0.116359	1.15761	0.781879	0.649869	0.21115	0.187174	0.0395218
[R].sSsPGkPQAVSSLNSSHSR.[S]_S3_1	[R].sSsPGkPQAVSSLNSSHSR.[S]	Q9UHB7	AFF4	AF4/FMR2 family member 4	S3	S180	HSKSRSSSPGKPQAV	Unambiguous	1	S3(Phospho): 80.7	0.114787	0.145892	0.116313	0.166733	0.13034	0.141523	1.0858	0.703804	0.742069	0.118761	0.129556	0.0153862
[K].nSYNNSQAPsPGLGSk.[A]_S10_1	[K].nSYNNSQAPsPGLGSk.[A]	Q9UHB7	AFF4	AF4/FMR2 family member 4	S10	S1043	YNNSQAPSPGLGSKA	Unambiguous	1	S10(Phospho): 100	0.14727	0.111124	0.131008	0.14517	0.129197	0.138089	1.06882	0.475438	0.691836	0.0960253	0.159997	0.0153637
[K].vNPHkVsPASSVDSNIPSSQGYk.[K]_S7_1	[K].vNPHkVsPASSVDSNIPSSQGYk.[K]	Q9UHB7	AFF4	AF4/FMR2 family member 4	S7	S487	KVNPHKVSPASSVDS	Unambiguous	1	S7(Phospho): 98.49	0.13966	0.0793362	0.14187	0.1001	0.109498	0.120985	1.10491	0.77111	0.783834	0.143923	0.105776	0.0152236
[K].dLLPsPAGPVPSkDPk.[T]_S5_1	[K].dLLPsPAGPVPSkDPk.[T]	Q9UHB7	AFF4	AF4/FMR2 family member 4	S5	S814	KEKDLLPSPAGPVPS	Unambiguous	1	S5(Phospho): 100	0.13012	0.121599	0.109651	0.15509	0.12586	0.13237	1.05173	0.236008	0.804678	0.0727628	0.094378	0.0068672
[R].sSSPGkPQAVSSLNSSHSR.[S]_S2_1	[R].sSSPGkPQAVSSLNSSHSR.[S]	Q9UHB7	AFF4	AF4/FMR2 family member 4	S2	S179	EHSKSRSSSPGKPQA	Unambiguous	1	S2(Phospho): 92.69	0.133192	0.119008	0.114581	0.147724	0.1261	0.131152	1.04007	0.514909	0.805576	0.0566775	0.0938936	0.00532166
[K].gTPSQsPVVGR.[S]_S6_1	[K].gTPSQsPVVGR.[S]	P52594-4	AGFG1	Isoform 4 of Arf-GAP domain and FG repeat-containing protein 1	S6	S181	NKGTPSQSPVVGRSQ	Unambiguous	1	S6(Phospho): 99.66	0.074953	0.0745383	0.113559	0.107953	0.0747456	0.110756	1.48177	0.0940082	0.00603638	0.567324	2.21922	1.25902
[K].sLLGDSAPTLHLNkGtPSQSPVVGR.[S]_T16_1	[K].sLLGDSAPTLHLNkGtPSQSPVVGR.[S]	P52594-4	AGFG1	Isoform 4 of Arf-GAP domain and FG repeat-containing protein 1	T16	T177	TLHLNKGTPSQSPVV	Unambiguous	1	T16(Phospho): 73.2	0.186887	0.170245	0.141015	0.132479	0.178566	0.136747	0.765806	0.603461	0.0465412	-0.38495	1.33216	0.512816
[K].sLLGDSAPTLHLNkGTPsQsPVVGR.[S]_T9 S20_2	[K].sLLGDSAPTLHLNkGTPsQsPVVGR.[S]	P52594-4	AGFG1	Isoform 4 of Arf-GAP domain and FG repeat-containing protein 1	T9.S20	T170.S181	LLGDSAPTLHLNKGT.NKGTPSQSPVVGRSQ	Unambiguous	2	T9(Phospho): 94.94; S20(Phospho): 82.76	0.193134	0.189351	0.12464	0.300332	0.191242	0.212486	1.11108	0.0274072	0.848952	0.151966	0.0711169	0.0108073
[K].sLLGDSAPTLHLNkGTPsQsPVVGR.[S]_T16 S18 S20_2	[K].sLLGDSAPTLHLNkGTPsQsPVVGR.[S]	P52594-4	AGFG1	Isoform 4 of Arf-GAP domain and FG repeat-containing protein 1	T16.S18.S20	T177.S179.S181	TLHLNKGTPSQSPVV.HLNKGTPSQSPVVGR.NKGTPSQSPVVGRSQ	Ambiguous	2	T16(Phospho): 99.73; S18(Phospho): 50.04; S20(Phospho): 50.04	0.191153	0.192033	0.136778	0.225021	0.191593	0.180899	0.944186	0.0127083	0.848625	-0.0828577	0.0712844	0.00590646
[R].yHLVDkEHDsAEGSHTSGQSNGR.[D]_S10_1	[R].yHLVDkEHDsAEGSHTSGQSNGR.[D]	Q9UKV8	AGO2	Protein argonaute-2	S10	S824	LVDKEHDSAEGSHTS	Unambiguous	1	S10(Phospho): 83.02	0.111789	0.181686	0.158595	0.135769	0.146738	0.147182	1.00303	0.40191	0.991454	0.00436219	0.00372743	1.62598e-05
[R].rAAsAATAAPTATPAAQESGTIPk.[K]_T7_1	[R].rAAsAATAAPTATPAAQESGTIPk.[K]	O00116	AGPS	Alkyldihydroxyacetonephosphate synthase, peroxisomal	T7	T68	RRAASAATAAPTATP	Unambiguous	1	T7(Phospho): 84.51	0.13934	0.0929302	0.129712	0.183584	0.116135	0.156648	1.34884	0.905438	0.372582	0.431717	0.428778	0.185111
[R].sLPSSSQLkGsPQAISR.[A]_S11_1	[R].sLPSSSQLkGsPQAISR.[A]	Q8WYP5-2	AHCTF1	Isoform 2 of Protein ELYS	S11	S1195	SSSQLKGSPQAISRA	Unambiguous	1	S11(Phospho): 81.66	0.170986	0.145125	0.133614	0.120052	0.158056	0.126833	0.802459	0.614966	0.165905	-0.317501	0.780141	0.247695
[K].eTRIsFVEEDVHPk.[W]_S5_1	[K].eTRIsFVEEDVHPk.[W]	Q8WYP5-2	AHCTF1	Isoform 2 of Protein ELYS	S5	S1267	RLKETRISFVEEDVH	Unambiguous	1	S5(Phospho): 99.67	0.0350304	0.0450498	0.0409165	0.054515	0.0400401	0.0477158	1.1917	0.808507	0.459365	0.253021	0.337842	0.0854811
[R].lIsPLAsPADGVk.[S]_S3 S7_2	[R].lIsPLAsPADGVk.[S]	Q8WYP5-2	AHCTF1	Isoform 2 of Protein ELYS	S3.S7	S2257.S2261	PIEIRLISPLASPAD.RLISPLASPADGVKS	Unambiguous	2	S3(Phospho): 100; S7(Phospho): 100	0.128617	0.20454	0.109222	0.277443	0.166579	0.193333	1.16061	0.539795	0.799171	0.214883	0.0973605	0.0209211
[R].sTPLASPSPSPGRsPQR.[L]_S14_1	[R].sTPLASPSPSPGRsPQR.[L]	Q8WYP5-2	AHCTF1	Isoform 2 of Protein ELYS	S14	S1257	PSPSPGRSPQRLKET	Unambiguous	1	S14(Phospho): 100	0.120266	0.107491	0.144743	0.103008	0.113879	0.123875	1.08778	0.37822	0.691859	0.121391	0.159983	0.0194204
[R].isFVEEDVHPk.[W]_S2_1	[R].isFVEEDVHPk.[W]	Q8WYP5-2	AHCTF1	Isoform 2 of Protein ELYS	S2	S1267	RLKETRISFVEEDVH	Unambiguous	1	S2(Phospho): 100	0.0561571	0.0394118	0.0505104	0.0366665	0.0477845	0.0435885	0.912189	0.879595	0.736531	-0.132595	0.132809	0.0176099
[R].nLsFNELYPSGTLk.[L]_S3_1	[R].nLsFNELYPSGTLk.[L]	Q8WYP5-2	AHCTF1	Isoform 2 of Protein ELYS	S3	S1576	GEEARNLSFNELYPS	Unambiguous	1	S3(Phospho): 100	0.106251	0.167336	0.12378	0.131463	0.136794	0.127622	0.932951	0.159302	0.793841	-0.100127	0.100266	0.0100394
[R].tTsFFLNSPEkEHQEMDEGSQSLEk.[L]_S8_1	[R].tTsFFLNSPEkEHQEMDEGSQSLEk.[L]	Q8WYP5-2	AHCTF1	Isoform 2 of Protein ELYS	S8	S1318	TTSFFLNSPEKEHQE	Unambiguous	1	S8(Phospho): 75.54	0.115011	0.147364	0.128598	0.145402	0.131187	0.137	1.04431	0.609932	0.780047	0.062545	0.107879	0.00674732
[K].vDINtPDVDVHGPDWHLk.[M]_T5_1	[K].vDINtPDVDVHGPDWHLk.[M]	Q09666	AHNAK	Neuroblast differentiation-associated protein AHNAK	T5	T4766	GPKVDINTPDVDVHG	Unambiguous	1	T5(Phospho): 100	0.305054	0.391815	0.0255667	0.0340186	0.348435	0.0297927	0.0855043	0.123645	0.0182013	-3.54786	1.7399	6.17291
[K].iSMPDLDLHLksPkAk.[G]_S12_1	[K].iSMPDLDLHLksPkAk.[G]	Q09666	AHNAK	Neuroblast differentiation-associated protein AHNAK	S12	S2397	DLDLHLKSPKAKGEV	Unambiguous	1	S12(Phospho): 99.99	0.0164358	0.0168787	0.0720604	0.084222	0.0166573	0.0781412	4.69112	0.0463492	0.0624461	2.22993	1.20449	2.68594
[R].hRSNSFSDEREFSGPStPtGtLEFEGGEVSLEGGk.[V]_S3 S5 S7 S16 T17_3	[R].hRSNSFSDEREFSGPStPtGtLEFEGGEVSLEGGk.[V]	Q09666	AHNAK	Neuroblast differentiation-associated protein AHNAK	S3.S5.S7.S16.T17	S5780.S5782.S5784.S5793.T5794	SKKPRHRSNSFSDER.KPRHRSNSFSDEREF.RHRSNSFSDEREFSG.EREFSGPSTPTGTLE.REFSGPSTPTGTLEF	Ambiguous	3	S3(Phospho): 89.19; S5(Phospho): 49.76; S7(Phospho): 49.76; S16(Phospho): 42.31; T17(Phospho): 42.31	0.039517	0.0455999	0.125492	0.159708	0.0425584	0.1426	3.35069	0.224012	0.0288694	1.74446	1.53956	2.6857
[R].hRsNsFSDEREFSGPSTPTGTLEFEGGEVSLEGGk.[V]_S3 S5 S7_2	[R].hRsNsFSDEREFSGPSTPTGTLEFEGGEVSLEGGk.[V]	Q09666	AHNAK	Neuroblast differentiation-associated protein AHNAK	S3.S5.S7	S5780.S5782.S5784	SKKPRHRSNSFSDER.KPRHRSNSFSDEREF.RHRSNSFSDEREFSG	Ambiguous	2	S3(Phospho): 93.74; S5(Phospho): 53.13; S7(Phospho): 53.13	0.0640734	0.0426539	0.146676	0.126201	0.0533637	0.136438	2.55677	0.971317	0.0303654	1.35432	1.51762	2.05535
[K].vDIDtPDIDIHGPEGk.[L]_T5_1	[K].vDIDtPDIDIHGPEGk.[L]	Q09666	AHNAK	Neuroblast differentiation-associated protein AHNAK	T5	T4100	GPKVDIDTPDIDIHG	Unambiguous	1	T5(Phospho): 100	0.191869	0.191614	0.0812434	0.0498098	0.191742	0.0655266	0.341744	0.0103343	0.0788512	-1.54901	1.10319	1.70886
[K].mPFLSISsPk.[V]_S8_1	[K].mPFLSISsPk.[V]	Q09666	AHNAK	Neuroblast differentiation-associated protein AHNAK	S8	S3412	MPFLSISSPKVSMPD	Unambiguous	1	S8(Phospho): 100	0.13938	0.144281	0.0930976	0.0585807	0.141831	0.0758391	0.534717	0.17957	0.0632291	-0.903153	1.19908	1.08296
[R].lksEDGVEGDLGETQSR.[T]_S3_1	[R].lksEDGVEGDLGETQSR.[T]	Q09666	AHNAK	Neuroblast differentiation-associated protein AHNAK	S3	S135	KIKPRLKSEDGVEGD	Unambiguous	1	S3(Phospho): 100	0.0940356	0.0804125	0.212517	0.147889	0.087224	0.180203	2.06598	0.264518	0.106395	1.04683	0.97308	1.01864
[K].aDIDVSGPkVDIDtPDIDIHGPEGk.[L]_T14_1	[K].aDIDVSGPkVDIDtPDIDIHGPEGk.[L]	Q09666	AHNAK	Neuroblast differentiation-associated protein AHNAK	T14	T4100	GPKVDIDTPDIDIHG	Unambiguous	1	T14(Phospho): 99.96	0.142575	0.200979	0.0966706	0.0684181	0.171777	0.0825444	0.480532	0.573667	0.110652	-1.05729	0.956042	1.01082
[K].iSMQDVDLSLGsPkLkGDIk.[V]_S12_1	[K].iSMQDVDLSLGsPkLkGDIk.[V]	Q09666	AHNAK	Neuroblast differentiation-associated protein AHNAK	S12	S511	DVDLSLGSPKLKGDI	Unambiguous	1	S12(Phospho): 86.6	0.0202501	0.0221544	0.0443358	0.201828	0.0212022	0.123082	5.80512	0.0153945	0.418882	2.53733	0.377908	0.958876
[K].gkGGVTGsPEASISGSkGDLk.[S]_S8_1	[K].gkGGVTGsPEASISGSkGDLk.[S]	Q09666	AHNAK	Neuroblast differentiation-associated protein AHNAK	S8	S5731	GKGGVTGSPEASISG	Unambiguous	1	S8(Phospho): 99.23	0.0300599	0.056604	0.0744874	0.219901	0.043332	0.147194	3.3969	0.229889	0.295135	1.76422	0.529979	0.934998
[K].gPSLDIDtPDVNIEGPEGk.[L]_T8_1	[K].gPSLDIDtPDVNIEGPEGk.[L]	Q09666	AHNAK	Neuroblast differentiation-associated protein AHNAK	T8	T4430	GPSLDIDTPDVNIEG	Unambiguous	1	T8(Phospho): 100	0.186065	0.211811	0.0640579	0.134448	0.198938	0.099253	0.498914	0.446458	0.117033	-1.00314	0.93169	0.934612
[K].tVIRLPSGsGAAsPTGSAVDIR.[A]_S9 T15 S17_2	[K].tVIRLPSGsGAAsPTGSAVDIR.[A]	Q09666	AHNAK	Neuroblast differentiation-associated protein AHNAK	S9.T15.S17	S212.T218.S220	VIRLPSGSGAASPTG.GSGAASPTGSAVDIR.GAASPTGSAVDIRAG	Ambiguous	2	S9(Phospho): 86.17; T15(Phospho): 46.28; S17(Phospho): 46.28	0.108887	0.0841607	0.145663	0.596499	0.0965238	0.371081	3.84445	0.0697613	0.34798	1.94278	0.458446	0.890658
[K].mYFPDVEFDIksPk.[F]_S12_1	[K].mYFPDVEFDIksPk.[F]	Q09666	AHNAK	Neuroblast differentiation-associated protein AHNAK	S12	S5099	DVEFDIKSPKFKAEA	Unambiguous	1	S12(Phospho): 100	0.056708	0.0424471	0.117306	0.0800113	0.0495775	0.0986584	1.98998	0.465028	0.133183	0.992756	0.875551	0.869209
[K].gkGGVTGsPEASISGSkGDLk.[S]_T6_1	[K].gkGGVTGsPEASISGSkGDLk.[S]	Q09666	AHNAK	Neuroblast differentiation-associated protein AHNAK	T6	T5729	PKGKGGVTGSPEASI	Unambiguous	1	T6(Phospho): 88.64	0.0459158	0.0613922	0.075373	0.206881	0.053654	0.141127	2.63032	0.149154	0.317335	1.39524	0.498482	0.695502
[K].fkMPsMNIQTHk.[I]_S5_1	[K].fkMPsMNIQTHk.[I]	Q09666	AHNAK	Neuroblast differentiation-associated protein AHNAK	S5	S1571	GPKFKMPSMNIQTHK	Unambiguous	1	S5(Phospho): 100	0.218212	0.217864	0.157402	0.146375	0.218038	0.151888	0.696613	0.0401982	0.0527211	-0.521571	1.27802	0.666576
[K].tVIRLPsGsGAASPTGSAVDIR.[A]_S7 S13_2	[K].tVIRLPsGsGAASPTGSAVDIR.[A]	Q09666	AHNAK	Neuroblast differentiation-associated protein AHNAK	S7.S13	S210.S216	KTVIRLPSGSGAASP.PSGSGAASPTGSAVD	Unambiguous	2	S7(Phospho): 98.66; S13(Phospho): 88.79	0.0226197	0.0282908	0.0361293	0.0686681	0.0254553	0.0523987	2.05846	0.219705	0.24437	1.04157	0.611952	0.637388
[K].isMPDLDLHLksPk.[A]_S2 S12_2	[K].isMPDLDLHLksPk.[A]	Q09666	AHNAK	Neuroblast differentiation-associated protein AHNAK	S2.S12	S2387.S2397	HFKAPKISMPDLDLH.DLDLHLKSPKAKGEV	Unambiguous	2	S2(Phospho): 100; S12(Phospho): 100	0.13536	0.118317	0.177511	0.287365	0.126838	0.232438	1.83256	0.195971	0.197846	0.873857	0.703672	0.614909
[R].eGAkDIDIsSPEFk.[I]_S10_1	[R].eGAkDIDIsSPEFk.[I]	Q09666	AHNAK	Neuroblast differentiation-associated protein AHNAK	S10	S177	AKDIDISSPEFKIKI	Unambiguous	1	S10(Phospho): 93.81	0.0918071	0.106701	0.132665	0.166542	0.0992542	0.149603	1.50728	0.527389	0.112687	0.591943	0.948127	0.561237
[K].mPDVHFksPQISMSDIDLNLk.[G]_S8_1	[K].mPDVHFksPQISMSDIDLNLk.[G]	Q09666	AHNAK	Neuroblast differentiation-associated protein AHNAK	S8	S4516	MPDVHFKSPQISMSD	Unambiguous	1	S8(Phospho): 99.93	0.1799	0.166966	0.137509	0.0721918	0.173433	0.10485	0.604557	0.248891	0.175577	-0.726049	0.755533	0.548553
[R].sNsFSDEREFSGPSTPTGTLEFEGGEVSLEGGk.[V]_S14_1	[R].sNsFSDEREFSGPSTPTGTLEFEGGEVSLEGGk.[V]	Q09666	AHNAK	Neuroblast differentiation-associated protein AHNAK	S14	S5793	EREFSGPSTPTGTLE	Unambiguous	1	S14(Phospho): 73.61	0.240192	0.188625	0.158963	0.111196	0.214409	0.13508	0.630009	0.951326	0.152591	-0.666555	0.816471	0.544223
[K].gGVTGsPEASISGSkGDLk.[S]_S6_1	[K].gGVTGsPEASISGSkGDLk.[S]	Q09666	AHNAK	Neuroblast differentiation-associated protein AHNAK	S6	S5731	GKGGVTGSPEASISG	Unambiguous	1	S6(Phospho): 90.31	0.0514096	0.0688654	0.0799723	0.149309	0.0601375	0.114641	1.90631	0.314019	0.266859	0.930779	0.573718	0.534005
[R].sNsFSDEREFSGPSTPTGTLEFEGGEVSLEGGk.[V]_S3_1	[R].sNsFSDEREFSGPSTPTGTLEFEGGEVSLEGGk.[V]	Q09666	AHNAK	Neuroblast differentiation-associated protein AHNAK	S3	S5782	KPRHRSNSFSDEREF	Unambiguous	1	S3(Phospho): 86.38	0.227415	0.193154	0.161772	0.117405	0.210285	0.139588	0.663807	0.837236	0.127744	-0.591165	0.893659	0.5283
[K].fkmPFLSISsPk.[V]_S10_1	[K].fkmPFLSISsPk.[V]	Q09666	AHNAK	Neuroblast differentiation-associated protein AHNAK	S10	S3412	MPFLSISSPKVSMPD	Unambiguous	1	S10(Phospho): 98.71	0.114703	0.199542	0.0813684	0.0970144	0.157123	0.0891914	0.567655	0.232201	0.255965	-0.816914	0.591819	0.483465
[K].gPAFNMAsPESDFGINLk.[G]_S8_1	[K].gPAFNMAsPESDFGINLk.[G]	Q09666	AHNAK	Neuroblast differentiation-associated protein AHNAK	S8	S5552	GPAFNMASPESDFGI	Unambiguous	1	S8(Phospho): 99.98	0.116505	0.128778	0.0974709	0.0928015	0.122641	0.0951362	0.775727	0.462864	0.0525346	-0.366379	1.27955	0.468802
[K].msLPDVDLDLkGPk.[M]_S2_1	[K].msLPDVDLDLkGPk.[M]	Q09666	AHNAK	Neuroblast differentiation-associated protein AHNAK	S2	S1068	HFRAPKMSLPDVDLD	Unambiguous	1	S2(Phospho): 100	0.0618748	0.0601058	0.135094	0.0843755	0.0609903	0.109735	1.79922	0.0443914	0.305089	0.847368	0.515573	0.43688
[K].vSmPDVELNLksPk.[V]_S12_1	[K].vSmPDVELNLksPk.[V]	Q09666	AHNAK	Neuroblast differentiation-associated protein AHNAK	S12	S3426	DVELNLKSPKVKGDL	Unambiguous	1	S12(Phospho): 100	0.0805942	0.0704211	0.125408	0.094412	0.0755076	0.10991	1.45562	0.403781	0.169434	0.54163	0.771001	0.417597
[K].sPQISMSDIDLNLk.[G]_S1_1	[K].sPQISMSDIDLNLk.[G]	Q09666	AHNAK	Neuroblast differentiation-associated protein AHNAK	S1	S4516	MPDVHFKSPQISMSD	Unambiguous	1	S1(Phospho): 99.64	0.161496	0.140224	0.110127	0.119307	0.15086	0.114717	0.760422	0.51872	0.0891998	-0.395127	1.04964	0.414739
[K].lQGSGVSLAsk.[K]_S10_1	[K].lQGSGVSLAsk.[K]	Q09666	AHNAK	Neuroblast differentiation-associated protein AHNAK	S10	S5857	GSGVSLASKKSRLSS	Unambiguous	1	S10(Phospho): 100	0.192143	0.135646	0.128924	0.075941	0.163895	0.102433	0.624991	0.95914	0.25341	-0.678093	0.596176	0.404263
[K].iSmPDLDLHLksPk.[A]_S12_1	[K].iSmPDLDLHLksPk.[A]	Q09666	AHNAK	Neuroblast differentiation-associated protein AHNAK	S12	S2397	DLDLHLKSPKAKGEV	Unambiguous	1	S12(Phospho): 100	0.0794239	0.0616136	0.14311	0.0861146	0.0705188	0.114612	1.62527	0.385629	0.277745	0.700682	0.556354	0.389828
[K].sSkAsLGsLEGEAEAEAsSPkGk.[F]_S1 S2 S8 S19 _3	[K].sSkAsLGsLEGEAEAEAsSPkGk.[F]	Q09666	AHNAK	Neuroblast differentiation-associated protein AHNAK	S1.S2.S8.S19	S5745.S5746.S5752.S5763	GSKGDLKSSKASLGS.SKGDLKSSKASLGSL.SSKASLGSLEGEAEA.EAEAEASSPKGKFSL	Ambiguous	3	S1(Phospho): 47.67; S2(Phospho): 47.67; S8(Phospho): 88.43; S19(Phospho): 88.43	0.123768	0.260031	0.193063	0.584	0.191899	0.388532	2.02466	0.427027	0.442419	1.01768	0.354166	0.360428
[K].aDIksPSLDVTVPEAELNLETPEISVGGk.[G]_S5_1	[K].aDIksPSLDVTVPEAELNLETPEISVGGk.[G]	Q09666	AHNAK	Neuroblast differentiation-associated protein AHNAK	S5	S4993	SPKADIKSPSLDVTV	Unambiguous	1	S5(Phospho): 86.77	0.0524163	0.0460021	0.0929021	0.0586869	0.0492092	0.0757945	1.54025	0.23595	0.266229	0.623164	0.574744	0.35816
[K].gHYEVTGsDDETGkLQGSGVSLASk.[K]_S8_1	[K].gHYEVTGsDDETGkLQGSGVSLASk.[K]	Q09666	AHNAK	Neuroblast differentiation-associated protein AHNAK	S8	S5841	GHYEVTGSDDETGKL	Unambiguous	1	S8(Phospho): 89.32	0.204493	0.163978	0.150564	0.108264	0.184235	0.129414	0.702438	0.972577	0.202106	-0.509557	0.69442	0.353846
[K].sSkAsLGsLEGEAEAEAsSPkGk.[F]_S5 S8 S19_3	[K].sSkAsLGsLEGEAEAEAsSPkGk.[F]	Q09666	AHNAK	Neuroblast differentiation-associated protein AHNAK	S5.S8.S19	S5749.S5752.S5763	DLKSSKASLGSLEGE.SSKASLGSLEGEAEA.EAEAEASSPKGKFSL	Unambiguous	3	S5(Phospho): 97.18; S8(Phospho): 99.92; S19(Phospho): 98.58	0.149677	0.25014	0.186871	0.602864	0.199909	0.394868	1.97524	0.301714	0.458406	0.98203	0.338749	0.332662
[K].vkTPsFGISAPQVSIPDVNVNLk.[G]_S5_1	[K].vkTPsFGISAPQVSIPDVNVNLk.[G]	Q09666	AHNAK	Neuroblast differentiation-associated protein AHNAK	S5	S5186	DAKVKTPSFGISAPQ	Unambiguous	1	S5(Phospho): 83.62	0.0703224	0.061211	0.128766	0.0760524	0.0657667	0.102409	1.55716	0.217921	0.304227	0.638919	0.516802	0.330195
[K].gGADVSGGVSAPDISLGEGHLsVk.[G]_S22_1	[K].gGADVSGGVSAPDISLGEGHLsVk.[G]	Q09666	AHNAK	Neuroblast differentiation-associated protein AHNAK	S22	S5589	SLGEGHLSVKGSGGE	Unambiguous	1	S22(Phospho): 100	0.188242	0.196323	0.1674	0.113305	0.192282	0.140353	0.72993	0.188815	0.197989	-0.454169	0.703359	0.319444
[K].gkGGVTGSPEASISGskGDLk.[S]_S16_1	[K].gkGGVTGSPEASISGskGDLk.[S]	Q09666	AHNAK	Neuroblast differentiation-associated protein AHNAK	S16	S5739	PEASISGSKGDLKSS	Unambiguous	1	S16(Phospho): 99.89	0.285143	0.246856	0.176458	0.224496	0.266	0.200477	0.753674	0.856774	0.166515	-0.407987	0.778547	0.317637
[K].gkGGVTGsPEASISGSk.[G]_S8_1	[K].gkGGVTGsPEASISGSk.[G]	Q09666	AHNAK	Neuroblast differentiation-associated protein AHNAK	S8	S5731	GKGGVTGSPEASISG	Unambiguous	1	S8(Phospho): 99.63	0.166803	0.151876	0.135662	0.122614	0.15934	0.129138	0.810456	0.914598	0.0929512	-0.303194	1.03174	0.312818
[R].lPSGsGAAsPTGSAVDIR.[A]_S5 S9_2	[R].lPSGsGAAsPTGSAVDIR.[A]	Q09666	AHNAK	Neuroblast differentiation-associated protein AHNAK	S5.S9	S212.S216	VIRLPSGSGAASPTG.PSGSGAASPTGSAVD	Unambiguous	2	S5(Phospho): 100; S9(Phospho): 99.96	0.256849	0.278852	0.1617	0.232682	0.26785	0.197191	0.736198	0.382726	0.197573	-0.441834	0.704272	0.311171
[K].aGLRVsAPEVSVGHk.[G]_S6_1	[K].aGLRVsAPEVSVGHk.[G]	Q09666	AHNAK	Neuroblast differentiation-associated protein AHNAK	S6	S332	PKAGLRVSAPEVSVG	Unambiguous	1	S6(Phospho): 100	0.054887	0.116417	0.0487522	0.0546018	0.085652	0.051677	0.603337	0.120682	0.386255	-0.728964	0.413126	0.301154
[K].gEGPDVHMtLPk.[G]_T9_1	[K].gEGPDVHMtLPk.[G]	Q09666	AHNAK	Neuroblast differentiation-associated protein AHNAK	T9	T651	EGPDVHMTLPKGDIS	Unambiguous	1	T9(Phospho): 100	0.201262	0.105184	0.129763	0.0571481	0.153223	0.0934553	0.609931	0.824031	0.425528	-0.713282	0.371072	0.264679
[K].isMPDVDLHLk.[G]_S2_1	[K].isMPDVDLHLk.[G]	Q09666	AHNAK	Neuroblast differentiation-associated protein AHNAK	S2	S819	NIKVPKISMPDVDLH	Unambiguous	1	S2(Phospho): 100	0.1161	0.102727	0.101954	0.0454189	0.109414	0.0736863	0.673465	0.295751	0.343756	-0.570325	0.463749	0.264488
[K].aPsLDIkGPEVDVSGPk.[L]_S3_1	[K].aPsLDIkGPEVDVSGPk.[L]	Q09666	AHNAK	Neuroblast differentiation-associated protein AHNAK	S3	S3326	EGDIKAPSLDIKGPE	Unambiguous	1	S3(Phospho): 100	0.215016	0.178725	0.174041	0.110665	0.196871	0.142353	0.723078	0.662155	0.273995	-0.467777	0.562257	0.263011
[K].fGtFGGLGSk.[S]_T3_1	[K].fGtFGGLGSk.[S]	Q09666	AHNAK	Neuroblast differentiation-associated protein AHNAK	T3	T5824	HGKLKFGTFGGLGSK	Unambiguous	1	T3(Phospho): 100	0.167265	0.121315	0.127057	0.0692733	0.14429	0.098165	0.680332	0.85538	0.337868	-0.555688	0.471253	0.26187
[K].asLGsLEGEAEAEAsSPkGk.[F]_S2 S5 S16_3	[K].asLGsLEGEAEAEAsSPkGk.[F]	Q09666	AHNAK	Neuroblast differentiation-associated protein AHNAK	S2.S5.S16	S5749.S5752.S5763	DLKSSKASLGSLEGE.SSKASLGSLEGEAEA.EAEAEASSPKGKFSL	Unambiguous	3	S2(Phospho): 100; S5(Phospho): 100; S16(Phospho): 99.55	0.178592	0.267884	0.238436	0.460997	0.223238	0.349716	1.56656	0.485795	0.402114	0.647602	0.395651	0.256224
[K].dIDISsPEFk.[I]_S6_1	[K].dIDISsPEFk.[I]	Q09666	AHNAK	Neuroblast differentiation-associated protein AHNAK	S6	S177	AKDIDISSPEFKIKI	Unambiguous	1	S6(Phospho): 96.31	0.160867	0.136559	0.130112	0.0959333	0.148713	0.113022	0.760004	0.787118	0.230871	-0.395922	0.63663	0.252056
[K].iSmQDVDLSLGsPk.[L]_S12_1	[K].iSmQDVDLSLGsPk.[L]	Q09666	AHNAK	Neuroblast differentiation-associated protein AHNAK	S12	S511	DVDLSLGSPKLKGDI	Unambiguous	1	S12(Phospho): 100	0.0757631	0.0472909	0.121221	0.0676351	0.061527	0.0944282	1.53474	0.621851	0.391507	0.617997	0.40726	0.251686
[K].isMPDLDLHLk.[S]_S2_1	[K].isMPDLDLHLk.[S]	Q09666	AHNAK	Neuroblast differentiation-associated protein AHNAK	S2	S2387	HFKAPKISMPDLDLH	Unambiguous	1	S2(Phospho): 100	0.235612	0.158617	0.175772	0.0867901	0.197115	0.131281	0.666013	0.908203	0.379507	-0.586378	0.42078	0.246736
[K].gGVTGSPEASISGskGDLk.[S]_S14_1	[K].gGVTGSPEASISGskGDLk.[S]	Q09666	AHNAK	Neuroblast differentiation-associated protein AHNAK	S14	S5739	PEASISGSKGDLKSS	Unambiguous	1	S14(Phospho): 100	0.255016	0.21757	0.209086	0.165561	0.236293	0.187323	0.792759	0.904574	0.230167	-0.335046	0.637957	0.213745
[K].gkGGVTGsPEAsISGSk.[G]_S8 S12_2	[K].gkGGVTGsPEAsISGSk.[G]	Q09666	AHNAK	Neuroblast differentiation-associated protein AHNAK	S8.S12	S5731.S5735	GKGGVTGSPEASISG.VTGSPEASISGSKGD	Unambiguous	2	S8(Phospho): 99.89; S12(Phospho): 99.78	0.219831	0.200283	0.132085	0.192651	0.210057	0.162368	0.772972	0.397506	0.272698	-0.371512	0.564318	0.209651
[K].gkGGVTGsPEASISGSk.[G]_T6_1	[K].gkGGVTGsPEASISGSk.[G]	Q09666	AHNAK	Neuroblast differentiation-associated protein AHNAK	T6	T5729	PKGKGGVTGSPEASI	Unambiguous	1	T6(Phospho): 90.25	0.153464	0.153962	0.135234	0.118442	0.153713	0.126838	0.825158	0.0377393	0.192498	-0.277257	0.715573	0.198398
[K].lSGPsLk.[M]_S5_1	[K].lSGPsLk.[M]	Q09666	AHNAK	Neuroblast differentiation-associated protein AHNAK	S5	S4903	DAKLSGPSLKMPSLE	Unambiguous	1	S5(Phospho): 99.97	0.198686	0.15772	0.171621	0.0834408	0.178203	0.127531	0.71565	0.553741	0.406712	-0.482674	0.390713	0.188587
[K].fkAEAPLPsPk.[L]_S9_1	[K].fkAEAPLPsPk.[L]	Q09666	AHNAK	Neuroblast differentiation-associated protein AHNAK	S9	S5110	KAEAPLPSPKLEGEL	Unambiguous	1	S9(Phospho): 100	0.0970003	0.0609016	0.148071	0.081043	0.078951	0.114557	1.45099	0.629001	0.448331	0.537039	0.348401	0.187105
[R].hRsNsFSDEREFSGPSTPTGTLEFEGGEVSLEGGk.[V]_S3 S7_2	[R].hRsNsFSDEREFSGPSTPTGTLEFEGGEVSLEGGk.[V]	Q09666	AHNAK	Neuroblast differentiation-associated protein AHNAK	S3.S7	S5780.S5784	SKKPRHRSNSFSDER.RHRSNSFSDEREFSG	Unambiguous	2	S3(Phospho): 82.04; S7(Phospho): 85.25	0.0863496	0.109829	0.121931	0.115866	0.0980894	0.118898	1.21214	0.321891	0.228267	0.27756	0.641556	0.17807
[K].lkFGtFGGLGSk.[S]_T5_1	[K].lkFGtFGGLGSk.[S]	Q09666	AHNAK	Neuroblast differentiation-associated protein AHNAK	T5	T5824	HGKLKFGTFGGLGSK	Unambiguous	1	T5(Phospho): 100	0.152072	0.121535	0.124348	0.0885023	0.136803	0.106425	0.777944	0.898366	0.326016	-0.362263	0.48676	0.176335
[K].gPRIsAPNVDFNLEGPk.[V]_S5_1	[K].gPRIsAPNVDFNLEGPk.[V]	Q09666	AHNAK	Neuroblast differentiation-associated protein AHNAK	S5	S5448	NLKGPRISAPNVDFN	Unambiguous	1	S5(Phospho): 100	0.171729	0.135973	0.149078	0.0770315	0.153851	0.113055	0.734832	0.586552	0.417131	-0.444514	0.379728	0.168794
[K].sskAsLGSLEGEAEAEASSPk.[G]_S2 S5 S8_2	[K].sskAsLGSLEGEAEAEASSPk.[G]	Q09666	AHNAK	Neuroblast differentiation-associated protein AHNAK	S2.S5.S8	S5746.S5749.S5752	SKGDLKSSKASLGSL.DLKSSKASLGSLEGE.SSKASLGSLEGEAEA	Ambiguous	2	S2(Phospho): 52.15; S5(Phospho): 89.6; S8(Phospho): 47.85	0.243607	0.221465	0.225501	0.419501	0.232536	0.322501	1.38689	0.144693	0.454072	0.47185	0.342875	0.161786
[R].isAPNVDFNLEGPk.[V]_S2_1	[R].isAPNVDFNLEGPk.[V]	Q09666	AHNAK	Neuroblast differentiation-associated protein AHNAK	S2	S5448	NLKGPRISAPNVDFN	Unambiguous	1	S2(Phospho): 100	0.217168	0.114017	0.154018	0.0780646	0.165592	0.116041	0.700765	0.80812	0.520071	-0.512996	0.283937	0.145659
[K].aDLDVsGPkVDIDVPDVNIEGPEGk.[L]_S6_1	[K].aDLDVsGPkVDIDVPDVNIEGPEGk.[L]	Q09666	AHNAK	Neuroblast differentiation-associated protein AHNAK	S6	S3054	PKADLDVSGPKVDID	Unambiguous	1	S6(Phospho): 100	0.171736	0.166327	0.148274	0.158054	0.169032	0.153164	0.906126	0.643213	0.104878	-0.142216	0.979314	0.139274
[K].gGVTGsPEASISGSk.[G]_S6_1	[K].gGVTGsPEASISGSk.[G]	Q09666	AHNAK	Neuroblast differentiation-associated protein AHNAK	S6	S5731	GKGGVTGSPEASISG	Unambiguous	1	S6(Phospho): 99.13	0.118654	0.116318	0.115665	0.0705844	0.117486	0.0931246	0.792645	0.0659111	0.393299	-0.335254	0.405277	0.135871
[K].asLGSLEGEAEAEASSPk.[G]_S5_1	[K].asLGSLEGEAEAEASSPk.[G]	Q09666	AHNAK	Neuroblast differentiation-associated protein AHNAK	S5	S5752	SSKASLGSLEGEAEA	Unambiguous	1	S5(Phospho): 90.67	0.135164	0.102469	0.112405	0.0743182	0.118817	0.0933616	0.785762	0.903199	0.417209	-0.347836	0.379647	0.132055
[K].aSLGSLEGEAEAEASsPk.[G]_S16_1	[K].aSLGSLEGEAEAEASsPk.[G]	Q09666	AHNAK	Neuroblast differentiation-associated protein AHNAK	S16	S5763	EAEAEASSPKGKFSL	Unambiguous	1	S16(Phospho): 99.68	0.116404	0.0877992	0.0981327	0.0616483	0.102101	0.0798905	0.782462	0.846601	0.439087	-0.353907	0.35745	0.126504
[R].lPSGSGAAsPTGSAVDIR.[A]_S9_1	[R].lPSGSGAAsPTGSAVDIR.[A]	Q09666	AHNAK	Neuroblast differentiation-associated protein AHNAK	S9	S216	PSGSGAASPTGSAVD	Unambiguous	1	S9(Phospho): 99.46	0.149533	0.159739	0.148758	0.108254	0.154636	0.128506	0.831023	0.314266	0.337398	-0.267041	0.471857	0.126005
[K].gkGGVTGSPEASISGskGDLk.[S]_S14_1	[K].gkGGVTGSPEASISGskGDLk.[S]	Q09666	AHNAK	Neuroblast differentiation-associated protein AHNAK	S14	S5737	GSPEASISGSKGDLK	Unambiguous	1	S14(Phospho): 88.26	0.260481	0.244342	0.18364	0.242755	0.252411	0.213198	0.844643	0.339342	0.32899	-0.243586	0.482817	0.117607
[K].skGHYEVTGsDDETGkLQGSGVSLASk.[K]_S10_1	[K].skGHYEVTGsDDETGkLQGSGVSLASk.[K]	Q09666	AHNAK	Neuroblast differentiation-associated protein AHNAK	S10	S5841	GHYEVTGSDDETGKL	Unambiguous	1	S10(Phospho): 93.04	0.15256	0.176825	0.159466	0.114023	0.164692	0.136745	0.830302	0.624462	0.391295	-0.268291	0.407496	0.109328
[K].vktPEMIIQkPk.[I]_T3_1	[K].vktPEMIIQkPk.[I]	Q09666	AHNAK	Neuroblast differentiation-associated protein AHNAK	T3	T490	MKGTKVKTPEMIIQK	Unambiguous	1	T3(Phospho): 100	0.206125	0.181367	0.189293	0.134338	0.193746	0.161815	0.835193	0.538931	0.400415	-0.259819	0.39749	0.103275
[R].ismSEVDLNVAAPk.[V]_S2_1	[R].ismSEVDLNVAAPk.[V]	Q09666	AHNAK	Neuroblast differentiation-associated protein AHNAK	S2	S570	KTGTCRISMSEVDLN	Unambiguous	1	S2(Phospho): 95.02	0.127313	0.123602	0.126982	0.0793709	0.125457	0.103177	0.822405	0.0990279	0.449271	-0.282079	0.347491	0.0980202
[R].eFsGPsTPTGTLEFEGGEVSLEGGk.[V]_S3 S6 T7_2	[R].eFsGPsTPTGTLEFEGGEVSLEGGk.[V]	Q09666	AHNAK	Neuroblast differentiation-associated protein AHNAK	S3.S6.T7	S5790.S5793.T5794	FSDEREFSGPSTPTG.EREFSGPSTPTGTLE.REFSGPSTPTGTLEF	Ambiguous	2	S3(Phospho): 87.42; S6(Phospho): 47.17; T7(Phospho): 51.95	0.193992	0.157489	0.108055	0.176556	0.175741	0.142305	0.809747	0.623389	0.479753	-0.304458	0.318982	0.0971165
[K].gHYEVTGsDDETGk.[L]_S8_1	[K].gHYEVTGsDDETGk.[L]	Q09666	AHNAK	Neuroblast differentiation-associated protein AHNAK	S8	S5841	GHYEVTGSDDETGKL	Unambiguous	1	S8(Phospho): 99.97	0.107976	0.0952026	0.0679141	0.101169	0.101589	0.0845415	0.832188	0.466945	0.439513	-0.265019	0.357028	0.0946193
[K].msLPDVDLDLk.[G]_S2_1	[K].msLPDVDLDLk.[G]	Q09666	AHNAK	Neuroblast differentiation-associated protein AHNAK	S2	S1068	HFRAPKMSLPDVDLD	Unambiguous	1	S2(Phospho): 100	0.071166	0.0379633	0.106353	0.0428147	0.0545646	0.074584	1.36689	0.613106	0.632691	0.450901	0.198808	0.0896428
[K].aSLGsLEGEAEAEAsSPkGk.[F]_S5 S15_2	[K].aSLGsLEGEAEAEAsSPkGk.[F]	Q09666	AHNAK	Neuroblast differentiation-associated protein AHNAK	S5.S15	S5752.S5762	SSKASLGSLEGEAEA.GEAEAEASSPKGKFS	Unambiguous	2	S5(Phospho): 84.91; S15(Phospho): 84.92	0.129439	0.143191	0.100273	0.268745	0.136315	0.184509	1.35355	0.1037	0.626037	0.436748	0.2034	0.0888344
[K].aSLGSLEGEAEAEASsPkGk.[F]_S16_1	[K].aSLGSLEGEAEAEASsPkGk.[F]	Q09666	AHNAK	Neuroblast differentiation-associated protein AHNAK	S16	S5763	EAEAEASSPKGKFSL	Unambiguous	1	S16(Phospho): 94.08	0.113912	0.0974915	0.121876	0.115004	0.105702	0.11844	1.12051	0.504652	0.288666	0.16416	0.539604	0.0885812
[K].skGHYEVTGsDDETGkLQGSGVSLASk.[K]_T14_1	[K].skGHYEVTGsDDETGkLQGSGVSLASk.[K]	Q09666	AHNAK	Neuroblast differentiation-associated protein AHNAK	T14	T5845	VTGSDDETGKLQGSG	Unambiguous	1	T14(Phospho): 85.66	0.0773996	0.140287	0.192346	0.0928382	0.108844	0.142592	1.31007	0.717611	0.624257	0.389638	0.204637	0.0797344
[K].isMPDFDLHLk.[G]_S2_1	[K].isMPDFDLHLk.[G]	Q09666	AHNAK	Neuroblast differentiation-associated protein AHNAK	S2	S2580	NIKAPKISMPDFDLH	Unambiguous	1	S2(Phospho): 100	0.155164	0.123495	0.146298	0.0814721	0.139329	0.113885	0.817379	0.578592	0.55368	-0.290922	0.256741	0.0746918
[R].eFSGPSTPtGTLEFEGGEVSLEGGk.[V]_S3_1	[R].eFSGPSTPtGTLEFEGGEVSLEGGk.[V]	Q09666	AHNAK	Neuroblast differentiation-associated protein AHNAK	S3	S5790	FSDEREFSGPSTPTG	Unambiguous	1	S3(Phospho): 71.02	0.096247	0.0896872	0.0893196	0.0821615	0.0929671	0.0857406	0.922268	0.94451	0.275016	-0.116742	0.560641	0.0654504
[R].lPsGSGAASPTGSAVDIR.[A]_S3_1	[R].lPsGSGAASPTGSAVDIR.[A]	Q09666	AHNAK	Neuroblast differentiation-associated protein AHNAK	S3	S210	KTVIRLPSGSGAASP	Unambiguous	1	S3(Phospho): 99.66	0.0191891	0.0200077	0.0192602	0.0161988	0.0195984	0.0177295	0.904639	0.332662	0.359492	-0.144586	0.444311	0.0642411
[K].vDTNAPDLsLEGPEGk.[L]_S9_1	[K].vDTNAPDLsLEGPEGk.[L]	Q09666	AHNAK	Neuroblast differentiation-associated protein AHNAK	S9	S1042	DTNAPDLSLEGPEGK	Unambiguous	1	S9(Phospho): 100	0.140227	0.150446	0.125982	0.141322	0.145336	0.133652	0.919604	0.748226	0.332481	-0.120916	0.478233	0.0578261
[K].gHYEVTGsDDETGkLQGSGVSLASk.[K]_T6_1	[K].gHYEVTGsDDETGkLQGSGVSLASk.[K]	Q09666	AHNAK	Neuroblast differentiation-associated protein AHNAK	T6	T5839	SKGHYEVTGSDDETG	Unambiguous	1	T6(Phospho): 81.85	0.190341	0.14664	0.168876	0.121927	0.16849	0.145402	0.862967	0.954401	0.546323	-0.212623	0.26255	0.0558242
[K].isMPDLDLNLk.[G]_S2_1	[K].isMPDLDLNLk.[G]	Q09666	AHNAK	Neuroblast differentiation-associated protein AHNAK	S2	S3220	NIKAPKISMPDLDLN	Unambiguous	1	S2(Phospho): 100	0.172184	0.124087	0.164647	0.0785637	0.148135	0.121605	0.820907	0.648745	0.644388	-0.284709	0.190853	0.0543374
[K].vDVksPk.[T]_S5_1	[K].vDVksPk.[T]	Q09666	AHNAK	Neuroblast differentiation-associated protein AHNAK	S5	S5077	ALKVDVKSPKTKKTM	Unambiguous	1	S5(Phospho): 100	0.127853	0.154827	0.104776	0.240648	0.14134	0.172712	1.22196	0.249532	0.694979	0.2892	0.158028	0.0457017
[K].sSkAsLGsLEGEAEAEAsSPk.[G]_S5 S8 S19_3	[K].sSkAsLGsLEGEAEAEAsSPk.[G]	Q09666	AHNAK	Neuroblast differentiation-associated protein AHNAK	S5.S8.S19	S5749.S5752.S5763	DLKSSKASLGSLEGE.SSKASLGSLEGEAEA.EAEAEASSPKGKFSL	Unambiguous	3	S5(Phospho): 95.99; S8(Phospho): 99.14; S19(Phospho): 98.07	0.229416	0.287037	0.216218	0.397866	0.258227	0.307042	1.18904	0.391102	0.659397	0.2498	0.180853	0.0451772
[K].aSLGsLEGEAEAEAsSPkGk.[F]_S2 S16_2	[K].aSLGsLEGEAEAEAsSPkGk.[F]	Q09666	AHNAK	Neuroblast differentiation-associated protein AHNAK	S2.S16	S5749.S5763	DLKSSKASLGSLEGE.EAEAEASSPKGKFSL	Unambiguous	2	S2(Phospho): 93.12; S16(Phospho): 99.42	0.124777	0.158601	0.100208	0.247604	0.141689	0.173906	1.22738	0.287204	0.711524	0.295583	0.14781	0.0436903
[R].kGDRsPEPGQTWTR.[E]_S5_1	[R].kGDRsPEPGQTWTR.[E]	Q09666	AHNAK	Neuroblast differentiation-associated protein AHNAK	S5	S93	LHRKGDRSPEPGQTW	Unambiguous	1	S5(Phospho): 99.99	0.153052	0.162986	0.156164	0.136728	0.158019	0.146446	0.926763	0.601624	0.400102	-0.109727	0.397829	0.0436526
[K].vSVGAPDLSLEASEGsIkLPk.[M]_S16_1	[K].vSVGAPDLSLEASEGsIkLPk.[M]	Q09666	AHNAK	Neuroblast differentiation-associated protein AHNAK	S16	S5400	SLEASEGSIKLPKMK	Unambiguous	1	S16(Phospho): 99.99	0.185869	0.13982	0.168857	0.114416	0.162844	0.141636	0.869765	0.893912	0.612276	-0.201303	0.213053	0.0428881
[R].lPSGsGAAsPTGSAVDIR.[A]_S3 S9_2	[R].lPSGsGAAsPTGSAVDIR.[A]	Q09666	AHNAK	Neuroblast differentiation-associated protein AHNAK	S3.S9	S210.S216	KTVIRLPSGSGAASP.PSGSGAASPTGSAVD	Unambiguous	2	S3(Phospho): 99.74; S9(Phospho): 99.74	0.086664	0.0907777	0.0584713	0.0961702	0.0887209	0.0773207	0.871506	0.138388	0.608756	-0.198418	0.215557	0.0427704
[K].aDLDVsGPkVDIDVPDVNIEGPDAk.[L]_S6_1	[K].aDLDVsGPkVDIDVPDVNIEGPDAk.[L]	Q09666	AHNAK	Neuroblast differentiation-associated protein AHNAK	S6	S4220	PKADLDVSGPKVDID	Unambiguous	1	S6(Phospho): 100	0.135837	0.153135	0.135329	0.191803	0.144486	0.163566	1.13206	0.378449	0.584457	0.178946	0.233247	0.0417387
[K].skGHYEVTGsDDETGk.[L]_S10_1	[K].skGHYEVTGsDDETGk.[L]	Q09666	AHNAK	Neuroblast differentiation-associated protein AHNAK	S10	S5841	GHYEVTGSDDETGKL	Unambiguous	1	S10(Phospho): 99.16	0.190424	0.178538	0.158175	0.183337	0.184481	0.170756	0.925603	0.561874	0.427915	-0.111535	0.368642	0.0411165
[K].fSMPsLkGEGPEFDVNLSk.[A]_S5_1	[K].fSMPsLkGEGPEFDVNLSk.[A]	Q09666	AHNAK	Neuroblast differentiation-associated protein AHNAK	S5	S1010	MPKFSMPSLKGEGPE	Unambiguous	1	S5(Phospho): 98.77	0.185217	0.16426	0.207214	0.0899198	0.174739	0.148567	0.850222	0.225121	0.703346	-0.234088	0.152831	0.0357759
[R].kGDRsPEPGQTWTR.[E]_T11_1	[R].kGDRsPEPGQTWTR.[E]	Q09666	AHNAK	Neuroblast differentiation-associated protein AHNAK	T11	T99	RSPEPGQTWTREVFS	Unambiguous	1	T11(Phospho): 90.12	0.156359	0.165203	0.155654	0.151775	0.160781	0.153714	0.956049	0.526289	0.280897	-0.0648437	0.551453	0.0357583
[K].mEGGGAEVHAQLPsLEGDLRGPDVk.[L]_S14_1	[K].mEGGGAEVHAQLPsLEGDLRGPDVk.[L]	Q09666	AHNAK	Neuroblast differentiation-associated protein AHNAK	S14	S5261	EVHAQLPSLEGDLRG	Unambiguous	1	S14(Phospho): 100	0.136262	0.121241	0.140433	0.0884669	0.128751	0.11445	0.888924	0.358263	0.649793	-0.169867	0.187225	0.0318034
[K].gGVtGSPEASISGskGDLk.[S]_T4 S14_2	[K].gGVtGSPEASISGskGDLk.[S]	Q09666	AHNAK	Neuroblast differentiation-associated protein AHNAK	T4.S14	T5729.S5739	PKGKGGVTGSPEASI.PEASISGSKGDLKSS	Unambiguous	2	T4(Phospho): 98.79; S14(Phospho): 90.33	0.229363	0.285236	0.139734	0.30383	0.257299	0.221782	0.861961	0.417849	0.721688	-0.214306	0.14165	0.0303565
[K].isIPDVDLDLkGPk.[V]_S2_1	[K].isIPDVDLDLkGPk.[V]	Q09666	AHNAK	Neuroblast differentiation-associated protein AHNAK	S2	S4850	NIKAPKISIPDVDLD	Unambiguous	1	S2(Phospho): 100	0.0969627	0.0622432	0.115084	0.0652211	0.0796029	0.0901524	1.13253	0.774436	0.761539	0.179544	0.118308	0.0212414
[K].mPsLEISAPk.[V]_S3_1	[K].mPsLEISAPk.[V]	Q09666	AHNAK	Neuroblast differentiation-associated protein AHNAK	S3	S4908	GPSLKMPSLEISAPK	Unambiguous	1	S3(Phospho): 100	0.0495145	0.052266	0.0778854	0.0375949	0.0508903	0.0577402	1.1346	0.0868187	0.766741	0.182185	0.115351	0.0210153
[K].vDVEVPDVsLEGPEGk.[L]_S9_1	[K].vDVEVPDVsLEGPEGk.[L]	Q09666	AHNAK	Neuroblast differentiation-associated protein AHNAK	S9	S1298	DVEVPDVSLEGPEGK	Unambiguous	1	S9(Phospho): 100	0.12657	0.0807517	0.101379	0.0880726	0.103661	0.0947259	0.913805	0.359876	0.743984	-0.130041	0.128436	0.016702
[K].tVIRLPsGSGAASPTGSAVDIR.[A]_S7_1	[K].tVIRLPsGSGAASPTGSAVDIR.[A]	Q09666	AHNAK	Neuroblast differentiation-associated protein AHNAK	S7	S210	KTVIRLPSGSGAASP	Unambiguous	1	S7(Phospho): 96.6	0.0196581	0.0112829	0.015501	0.0136376	0.0154705	0.0145693	0.941744	0.278739	0.853063	-0.0865928	0.0690191	0.00597656
[K].sSkAsLGsLEGEAEAEASSPk.[G]_S5 S8_2	[K].sSkAsLGsLEGEAEAEASSPk.[G]	Q09666	AHNAK	Neuroblast differentiation-associated protein AHNAK	S5.S8	S5749.S5752	DLKSSKASLGSLEGE.SSKASLGSLEGEAEA	Unambiguous	2	S5(Phospho): 99.74; S8(Phospho): 99.95	0.273621	0.251569	0.223823	0.327733	0.262595	0.275778	1.0502	0.266262	0.827129	0.0706686	0.0824268	0.00582499
[K].gGVTGsPEASISGSk.[G]_T4_1	[K].gGVTGsPEASISGSk.[G]	Q09666	AHNAK	Neuroblast differentiation-associated protein AHNAK	T4	T5729	PKGKGGVTGSPEASI	Unambiguous	1	T4(Phospho): 92.05	0.12624	0.106051	0.0951115	0.127243	0.116145	0.111177	0.957225	0.714267	0.817946	-0.0630697	0.0872755	0.00550444
[K].aSLGsLEGEAEAEAsSPk.[G]_S2 S16_2	[K].aSLGsLEGEAEAEAsSPk.[G]	Q09666	AHNAK	Neuroblast differentiation-associated protein AHNAK	S2.S16	S5749.S5763	DLKSSKASLGSLEGE.EAEAEASSPKGKFSL	Unambiguous	2	S2(Phospho): 94.48; S16(Phospho): 99.64	0.132994	0.147955	0.0986509	0.171109	0.140475	0.13488	0.960172	0.259251	0.893664	-0.0586349	0.0488256	0.00286289
[K].asLGsLEGEAEAEASSPk.[G]_S2 S5_2	[K].asLGsLEGEAEAEASSPk.[G]	Q09666	AHNAK	Neuroblast differentiation-associated protein AHNAK	S2.S5	S5749.S5752	DLKSSKASLGSLEGE.SSKASLGSLEGEAEA	Unambiguous	2	S2(Phospho): 100; S5(Phospho): 100	0.303873	0.241732	0.25812	0.297688	0.272803	0.277904	1.0187	0.721919	0.902532	0.0267302	0.0445372	0.00119049
[K].aSLGsLEGEAEAEAsSPk.[G]_S5 S16_2	[K].aSLGsLEGEAEAEAsSPk.[G]	Q09666	AHNAK	Neuroblast differentiation-associated protein AHNAK	S5.S16	S5752.S5763	SSKASLGSLEGEAEA.EAEAEASSPKGKFSL	Unambiguous	2	S5(Phospho): 100; S16(Phospho): 90.08	0.130716	0.142219	0.101727	0.175724	0.136467	0.138725	1.01655	0.196366	0.957399	0.0236742	0.018907	0.000447608
[K].gHYEVTGsDDETGkLQGSGVSLASkk.[S]_S8_1	[K].gHYEVTGsDDETGkLQGSGVSLASkk.[S]	Q09666	AHNAK	Neuroblast differentiation-associated protein AHNAK	S8	S5841	GHYEVTGSDDETGKL	Unambiguous	1	S8(Phospho): 88.19	0.0988131	0.128126	0.101509	0.128396	0.11347	0.114952	1.01307	0.945074	0.947363	0.0187276	0.0234837	0.000439793
[K].sPQISMsDIDLNLkGPk.[I]_S7_1	[K].sPQISMsDIDLNLkGPk.[I]	Q09666	AHNAK	Neuroblast differentiation-associated protein AHNAK	S7	S4522	KSPQISMSDIDLNLK	Unambiguous	1	S7(Phospho): 99.95	0.189797	0.208845	0.196469	0.204988	0.199321	0.200728	1.00706	0.535464	0.905071	0.0101481	0.0433173	0.000439588
[K].vDLksPQVDIk.[G]_S5_1	[K].vDLksPQVDIk.[G]	Q8IVF2	AHNAK2	Protein AHNAK2	S5	S3408	MPKVDLKSPQVDIKG	Unambiguous	1	S5(Phospho): 100	0.202479	0.154467	0.142317	0.10405	0.178473	0.123183	0.690208	0.856803	0.213487	-0.534897	0.670629	0.358717
[K].sIEAsADVSALk.[V]_S5_1	[K].sIEAsADVSALk.[V]	Q8IVF2	AHNAK2	Protein AHNAK2	S5	S2340	LGKSIEASADVSALK	Unambiguous	1	S5(Phospho): 95.16	0.219878	0.169747	0.164289	0.119257	0.194812	0.141773	0.727741	0.931858	0.256107	-0.458504	0.591579	0.271241
[K].fkIPSLGWsPSk.[H]_S11_1	[K].fkIPSLGWsPSk.[H]	Q8IVF2	AHNAK2	Protein AHNAK2	S11	S595	PSLGWSPSKHTKTGR	Unambiguous	1	S11(Phospho): 92.86	0.152446	0.177934	0.143064	0.124854	0.16519	0.133959	0.810937	0.789834	0.184319	-0.302337	0.734429	0.222045
[R].wsPkkETGPk.[V]_S2_1	[R].wsPkkETGPk.[V]	Q8IVF2	AHNAK2	Protein AHNAK2	S2	S4966	KLPSFRWSPKKETGP	Unambiguous	1	S2(Phospho): 99.98	0.116054	0.169384	0.107272	0.390201	0.142719	0.248736	1.74284	0.237212	0.538121	0.80144	0.26912	0.215684
[K].fkIPSLGWsPSk.[H]_S9_1	[K].fkIPSLGWsPSk.[H]	Q8IVF2	AHNAK2	Protein AHNAK2	S9	S593	KIPSLGWSPSKHTKT	Unambiguous	1	S9(Phospho): 92.13	0.148667	0.198117	0.132407	0.134151	0.173392	0.133279	0.768653	0.0448886	0.351378	-0.379595	0.454226	0.172422
[K].fkmPsFGVSAPGk.[S]_S5_1	[K].fkmPsFGVSAPGk.[S]	Q8IVF2	AHNAK2	Protein AHNAK2	S5	S842	MPKFKMPSFGVSAPG	Unambiguous	1	S5(Phospho): 99.9	0.175484	0.14199	0.180015	0.0952158	0.158737	0.137615	0.86694	0.478962	0.688665	-0.205996	0.161992	0.0333697
[K].mPsFGVSAPGk.[S]_S3_1	[K].mPsFGVSAPGk.[S]	Q8IVF2	AHNAK2	Protein AHNAK2	S3	S842	MPKFKMPSFGVSAPG	Unambiguous	1	S3(Phospho): 100	0.168008	0.130593	0.169987	0.0894721	0.149301	0.129729	0.868914	0.55386	0.70238	-0.202714	0.153428	0.0311019
[K].fkMPsFGASAPGk.[S]_S5_1	[K].fkMPsFGASAPGk.[S]	Q8IVF2	AHNAK2	Protein AHNAK2	S5	S1172	MPKFKMPSFGASAPG	Unambiguous	1	S5(Phospho): 99.93	0.102977	0.0889058	0.121203	0.0824779	0.0959413	0.101841	1.06149	0.443746	0.801541	0.08609	0.0960742	0.00827103
[K].mPsFGMLSPGk.[S]_S3_1	[K].mPsFGMLSPGk.[S]	Q8IVF2	AHNAK2	Protein AHNAK2	S3	S4472	MPKFKMPSFGMLSPG	Unambiguous	1	S3(Phospho): 100	0.132791	0.106607	0.167509	0.0687357	0.119699	0.118123	0.986829	0.329933	0.978186	-0.0191279	0.00957844	0.000183215
[K].sIPLEcPLSsPk.[G]_S10_1	[K].sIPLEcPLSsPk.[G]	Q92667	AKAP1	A-kinase anchor protein 1, mitochondrial	S10	S151	PLECPLSSPKGVLFS	Unambiguous	1	S10(Phospho): 99.84	0.0864185	0.0381192	0.115274	0.0723468	0.0622688	0.0938105	1.50654	0.925114	0.431905	0.591239	0.364612	0.215573
[R].dkAITPPLPEStVPFSNGVLk.[G]_T5_1	[R].dkAITPPLPEStVPFSNGVLk.[G]	Q92667	AKAP1	A-kinase anchor protein 1, mitochondrial	T5	T533	SPRDKAITPPLPEST	Unambiguous	1	T5(Phospho): 100	0.128074	0.081465	0.161422	0.0802421	0.10477	0.120832	1.15331	0.663604	0.764178	0.205782	0.116806	0.0240365
[K].aSISVHsPQk.[S]_S7_1	[K].aSISVHsPQk.[S]	O43572	AKAP10	A-kinase anchor protein 10, mitochondrial	S7	S52	KASISVHSPQKSTKN	Unambiguous	1	S7(Phospho): 100	0.122097	0.226161	0.141243	0.185212	0.174129	0.163228	0.937393	0.509002	0.864781	-0.0932748	0.0630937	0.00588505
[R].kPEsPYGNLcDAPDsPRPVk.[A]_S4 S15_2	[R].kPEsPYGNLcDAPDsPRPVk.[A]	Q9UKA4	AKAP11	A-kinase anchor protein 11	S4.S15	S422.S433	PTPRKPESPYGNLCD.NLCDAPDSPRPVKAS	Unambiguous	2	S4(Phospho): 89.37; S15(Phospho): 99.81	0.138525	0.124681	0.174146	0.312022	0.131603	0.243084	1.84711	0.127419	0.248884	0.885267	0.604004	0.534705
[R].kPESPyGNLcDAPDsPRPVk.[A]_Y6 S15_2	[R].kPESPyGNLcDAPDsPRPVk.[A]	Q9UKA4	AKAP11	A-kinase anchor protein 11	Y6.S15	Y424.S433	PRKPESPYGNLCDAP.NLCDAPDSPRPVKAS	Unambiguous	2	Y6(Phospho): 98.46; S15(Phospho): 100	0.130508	0.147109	0.172087	0.265773	0.138809	0.21893	1.57721	0.223295	0.234182	0.657371	0.630447	0.414437
[K].sFSEDVFQSVk.[S]_S1_1	[K].sFSEDVFQSVk.[S]	Q9UKA4	AKAP11	A-kinase anchor protein 11	S1	S18	TKASVRKSFSEDVFQ	Unambiguous	1	S1(Phospho): 96.04	0.0399261	0.0320192	0.0895816	0.0402181	0.0359726	0.0648998	1.80415	0.202227	0.366706	0.851315	0.435682	0.370903
[R].kPESPYGNLcDAPDsPRPVk.[A]_S15_1	[R].kPESPYGNLcDAPDsPRPVk.[A]	Q9UKA4	AKAP11	A-kinase anchor protein 11	S15	S433	NLCDAPDSPRPVKAS	Unambiguous	1	S15(Phospho): 100	0.120397	0.0973752	0.147705	0.10803	0.108886	0.127867	1.17432	0.669433	0.494929	0.231829	0.305457	0.0708138
[K].sAESPTsPVTSETGSTFkk.[F]_T6_1	[K].sAESPTsPVTSETGSTFkk.[F]	Q02952	AKAP12	A-kinase anchor protein 12	T6	T285	SKSAESPTSPVTSET	Unambiguous	1	T6(Phospho): 85.89	0.0457417	0.0444977	0.0557686	0.0343432	0.0451197	0.0450559	0.998586	0.0738447	0.995796	-0.00204129	0.00182953	3.73461e-06
[K].sGSLDSELSVsPkR.[N]_S11_1	[K].sGSLDSELSVsPkR.[N]	Q12802-2	AKAP13	Isoform 2 of A-kinase anchor protein 13	S11	S2732	LDSELSVSPKRNSIS	Unambiguous	1	S11(Phospho): 99.94	0.138294	0.131073	0.149587	0.151261	0.134683	0.150424	1.11687	0.290025	0.0512166	0.159465	1.29059	0.205804
[K].aLQLSNsPGASSAFLk.[A]_S7_1	[K].aLQLSNsPGASSAFLk.[A]	Q12802-2	AKAP13	Isoform 2 of A-kinase anchor protein 13	S7	S983	KALQLSNSPGASSAF	Unambiguous	1	S7(Phospho): 93.05	0.0857901	0.173143	0.121321	0.0527483	0.129466	0.0870346	0.672256	0.847382	0.52461	-0.572917	0.280163	0.16051
[K].gkSsPIcSTTGDDkLcADSAcQQNTVTSSGDLVAk.[L]_S4_1	[K].gkSsPIcSTTGDDkLcADSAcQQNTVTSSGDLVAk.[L]	Q12802-2	AKAP13	Isoform 2 of A-kinase anchor protein 13	S4	S650	QSQKGKSSPICSTTG	Unambiguous	1	S4(Phospho): 83.95	0.158972	0.146209	0.179186	0.16091	0.15259	0.170048	1.11441	0.77619	0.257779	0.15628	0.588753	0.0920103
[R].rAEtFGGFDSHQmNASk.[G]_T4_1	[R].rAEtFGGFDSHQmNASk.[G]	Q12802-2	AKAP13	Isoform 2 of A-kinase anchor protein 13	T4	T2471	SLPRRAETFGGFDSH	Unambiguous	1	T4(Phospho): 93.2	0.0999701	0.0941148	0.0724229	0.0961331	0.0970424	0.084278	0.868465	0.308263	0.405603	-0.20346	0.391899	0.0797359
[K].eNALSSGTLQEEQRtPPPGQDTQQFHEk.[S]_T15_1	[K].eNALSSGTLQEEQRtPPPGQDTQQFHEk.[S]	Q12802-2	AKAP13	Isoform 2 of A-kinase anchor protein 13	T15	T953	TLQEEQRTPPPGQDT	Unambiguous	1	T15(Phospho): 99.98	0.13822	0.100883	0.130895	0.0718086	0.119551	0.101352	0.847769	0.717536	0.654445	-0.238258	0.184127	0.0438696
[K].eRPRsAVLLVDETATTPIFANR.[R]_S5_1	[K].eRPRsAVLLVDETATTPIFANR.[R]	Q12802-2	AKAP13	Isoform 2 of A-kinase anchor protein 13	S5	S1880	QPKERPRSAVLLVDE	Unambiguous	1	S5(Phospho): 99.98	0.118369	0.166548	0.103614	0.145869	0.142459	0.124741	0.87563	0.916708	0.63585	-0.191606	0.196645	0.0376784
[K].fLSHsTDSLNk.[I]_S5_1	[K].fLSHsTDSLNk.[I]	Q12802-2	AKAP13	Isoform 2 of A-kinase anchor protein 13	S5	S1933	TWKFLSHSTDSLNKI	Unambiguous	1	S5(Phospho): 99.51	0.159536	0.103341	0.147656	0.083799	0.131438	0.115728	0.88047	0.918848	0.747277	-0.183654	0.126518	0.0232357
[K].fLSHsTDsLNk.[I]_S5 T6 S8_2	[K].fLSHsTDsLNk.[I]	Q12802-2	AKAP13	Isoform 2 of A-kinase anchor protein 13	S5.T6.S8	S1933.T1934.S1936	TWKFLSHSTDSLNKI.WKFLSHSTDSLNKIS.FLSHSTDSLNKISKV	Ambiguous	2	S5(Phospho): 50.12; T6(Phospho): 50.12; S8(Phospho): 99.74	0.192424	0.249655	0.134961	0.262964	0.221039	0.198963	0.900123	0.535331	0.782656	-0.151806	0.106429	0.0161565
[R].sAVLLVDETATTPIFANR.[R]_S1_1	[R].sAVLLVDETATTPIFANR.[R]	Q12802-2	AKAP13	Isoform 2 of A-kinase anchor protein 13	S1	S1880	QPKERPRSAVLLVDE	Unambiguous	1	S1(Phospho): 100	0.138206	0.149099	0.157347	0.109936	0.143653	0.133642	0.930311	0.287539	0.720558	-0.104216	0.142331	0.0148331
[K].fLSHsTDsLNk.[I]_S5 S8_2	[K].fLSHsTDsLNk.[I]	Q12802-2	AKAP13	Isoform 2 of A-kinase anchor protein 13	S5.S8	S1933.S1936	TWKFLSHSTDSLNKI.FLSHSTDSLNKISKV	Unambiguous	2	S5(Phospho): 99.3; S8(Phospho): 100	0.202325	0.227695	0.133069	0.276651	0.21501	0.20486	0.952795	0.222674	0.902031	-0.0697616	0.0447785	0.00312382
[R].qVLQSTQsPR.[T]_S8_1	[R].qVLQSTQsPR.[T]	Q9Y2D5-4	AKAP2	Isoform 2 of A-kinase anchor protein 2	S8	S979	QVLQSTQSPRTKNAP	Unambiguous	1	S8(Phospho): 99.97	0.033525	0.0386966	0.0659378	0.0544828	0.0361108	0.0602103	1.66738	0.539958	0.0617624	0.73758	1.20928	0.891938
[R].tLsMIEEEIR.[A]_S3_1	[R].tLsMIEEEIR.[A]	Q9Y2D5-4	AKAP2	Isoform 2 of A-kinase anchor protein 2	S3	S951	SRKQRTLSMIEEEIR	Unambiguous	1	S3(Phospho): 99.98	0.0743112	0.0598375	0.106197	0.0780051	0.0670743	0.0921011	1.37312	0.60391	0.254996	0.457457	0.593467	0.271486
[K].gQksPGALETPSAAGSQGNTASQGk.[E]_S4_1	[K].gQksPGALETPSAAGSQGNTASQGk.[E]	Q9Y2D5-4	AKAP2	Isoform 2 of A-kinase anchor protein 2	S4	S624	SAAKGQKSPGALETP	Unambiguous	1	S4(Phospho): 98.55	0.112536	0.0891455	0.125747	0.113681	0.100841	0.119714	1.18716	0.606368	0.287962	0.247508	0.540664	0.133819
[R].dALGDSLQVPVsPSSTTSSR.[C]_S14_1	[R].dALGDSLQVPVsPSSTTSSR.[C]	Q9Y2D5-4	AKAP2	Isoform 2 of A-kinase anchor protein 2	S14	S385	LQVPVSPSSTTSSRC	Unambiguous	1	S14(Phospho): 79.55	0.0947247	0.110317	0.111591	0.114596	0.102521	0.113093	1.10312	0.242449	0.314492	0.141594	0.502391	0.0711357
[K].sPGALETPSAAGSQGNTASQGk.[E]_S1_1	[K].sPGALETPSAAGSQGNTASQGk.[E]	Q9Y2D5-4	AKAP2	Isoform 2 of A-kinase anchor protein 2	S1	S624	SAAKGQKSPGALETP	Unambiguous	1	S1(Phospho): 100	0.0994199	0.162307	0.0862006	0.130253	0.130863	0.108227	0.827022	0.77803	0.615173	-0.274003	0.211002	0.0578153
[K].vkPPPsPTTEGPSLQPDLAPEEAAGTQRPk.[N]_S6_1	[K].vkPPPsPTTEGPSLQPDLAPEEAAGTQRPk.[N]	Q9Y2D5-4	AKAP2	Isoform 2 of A-kinase anchor protein 2	S6	S1009	EKVKPPPSPTTEGPS	Unambiguous	1	S6(Phospho): 98.66	0.131306	0.0807791	0.114799	0.0734712	0.106042	0.0941349	0.887709	0.872904	0.750198	-0.171841	0.124824	0.02145
[R].sGsPSDNSGAEEmEVSLAkPk.[H]_S3_1	[R].sGsPSDNSGAEEmEVSLAkPk.[H]	P31749	AKT1	RAC-alpha serine/threonine-protein kinase	S3	S124	EMDFRSGSPSDNSGA	Unambiguous	1	S3(Phospho): 95.39	0.142747	0.133303	0.119242	0.130654	0.138025	0.124948	0.905258	0.88018	0.219523	-0.143599	0.65852	0.0945628
[R].lNtSDFQk.[L]_T3_1	[R].lNtSDFQk.[L]	Q96B36-3	AKT1S1	Isoform 3 of Proline-rich AKT1 substrate 1	T3	T266	LPRPRLNTSDFQKLK	Unambiguous	1	T3(Phospho): 99.41	0.0915003	0.0585912	0.110748	0.0742514	0.0750458	0.0924999	1.23258	0.93424	0.551154	0.30168	0.258727	0.0780527
[R].aATAARPPAPPPAPQPPsPTPsPPRPTLAR.[E]_S18 S22_2	[R].aATAARPPAPPPAPQPPsPTPsPPRPTLAR.[E]	Q96B36-3	AKT1S1	Isoform 3 of Proline-rich AKT1 substrate 1	S18.S22	S108.S112	PPAPQPPSPTPSPPR.QPPSPTPSPPRPTLA	Unambiguous	2	S18(Phospho): 83.5; S22(Phospho): 95.19	0.10624	0.103477	0.123118	0.0863877	0.104858	0.104753	0.998995	0.0955906	0.995956	-0.00144993	0.00175988	2.55171e-06
[K].gILAADESTGsIAk.[R]_S11_1	[K].gILAADESTGsIAk.[R]	P04075-2	ALDOA	Isoform 2 of Fructose-bisphosphate aldolase A	S11	S93	AADESTGSIAKRLQS	Unambiguous	1	S11(Phospho): 99.99	0.113928	0.0988898	0.133629	0.0801327	0.106409	0.106881	1.00444	0.348903	0.987986	0.00638653	0.00524908	3.35234e-05
[R].sLPGPAPcLk.[H]_S1_1	[R].sLPGPAPcLk.[H]	Q01433	AMPD2	AMP deaminase 2	S1	S100	PPLQSARSLPGPAPC	Unambiguous	1	S1(Phospho): 100	0.0917624	0.075511	0.100191	0.0890602	0.0836367	0.0946256	1.13139	0.764619	0.380606	0.178095	0.419524	0.074715
[R].nFDFEGSLsPVIAPk.[K]_S9_1	[R].nFDFEGSLsPVIAPk.[K]	Q9H1A4	ANAPC1	Anaphase-promoting complex subunit 1	S9	S688	FDFEGSLSPVIAPKK	Unambiguous	1	S9(Phospho): 100	0.106848	0.090064	0.130512	0.0859294	0.0984559	0.108221	1.09918	0.458438	0.721575	0.136426	0.141719	0.0193342
[R].lLHQFsFSPER.[E]_S8_1	[R].lLHQFsFSPER.[E]	Q9UJX6	ANAPC2	Anaphase-promoting complex subunit 2	S8	S534	LLHQFSFSPEREIRN	Unambiguous	1	S8(Phospho): 99.42	0.11412	0.100422	0.103862	0.117619	0.107271	0.11074	1.03234	0.997238	0.754981	0.0459195	0.122064	0.0056051
[R].vGQYLkDEDDDLVsPPNTEGNQWYDFLQNSSHLk.[E]_S14_1	[R].vGQYLkDEDDDLVsPPNTEGNQWYDFLQNSSHLk.[E]	Q9UJX5-3	ANAPC4	Isoform 3 of Anaphase-promoting complex subunit 4	S14	S489	DEDDDLVSPPNTEGN	Unambiguous	1	S14(Phospho): 83.03	0.0841765	0.12937	0.137507	0.0507274	0.106773	0.0941174	0.881471	0.611322	0.820061	-0.182014	0.0861537	0.0156812
[K].ikEEVLSEsEAENQQAGAAALAPEIVIk.[V]_S7_1	[K].ikEEVLSEsEAENQQAGAAALAPEIVIk.[V]	Q9UJX5-3	ANAPC4	Isoform 3 of Anaphase-promoting complex subunit 4	S7	S778	KIKEEVLSESEAENQ	Unambiguous	1	S7(Phospho): 84.57	0.101321	0.106677	0.113956	0.094179	0.103999	0.104067	1.00066	0.336759	0.995295	0.000945302	0.00204816	1.93613e-06
[K].lNLTsPk.[R]_T4_1	[K].lNLTsPk.[R]	Q8IWZ3-6	ANKHD1	Isoform 6 of Ankyrin repeat and KH domain-containing protein 1	T4	T1678	PNIKLNLTSPKRGQK	Unambiguous	1	T4(Phospho): 92.73	0.127712	0.117062	0.148182	0.101277	0.122387	0.12473	1.01914	0.284295	0.931288	0.0273519	0.0309158	0.000845606
[R].nNsPPTVGAFGHTR.[C]_S3_1	[R].nNsPPTVGAFGHTR.[C]	Q86XL3	ANKLE2	Ankyrin repeat and LEM domain-containing protein 2	S3	S662	QNAARNNSPPTVGAF	Unambiguous	1	S3(Phospho): 100	0.114122	0.139022	0.138312	0.125906	0.126572	0.132109	1.04375	0.588538	0.729036	0.0617735	0.137251	0.00847846
[K].hPSQSTVcQkGtPNSASk.[T]_T12_1	[K].hPSQSTVcQkGtPNSASk.[T]	Q6UB99	ANKRD11	Ankyrin repeat domain-containing protein 11	T12	T150	STVCQKGTPNSASKT	Unambiguous	1	T12(Phospho): 99.81	0.100556	0.163887	0.176986	0.248744	0.132221	0.212865	1.60992	0.92067	0.233993	0.686985	0.630797	0.433348
[R].sVsVDIRRTPEEEFSVGDk.[L]_S1 S3_2	[R].sVsVDIRRTPEEEFSVGDk.[L]	Q6UB99	ANKRD11	Ankyrin repeat domain-containing protein 11	S1.S3	S1790.S1792	LSTNLYRSVSVDIRR.TNLYRSVSVDIRRTP	Unambiguous	2	S1(Phospho): 99.84; S3(Phospho): 99.84	0.152938	0.140737	0.120537	0.114305	0.146837	0.117421	0.799665	0.601273	0.0501767	-0.322532	1.2995	0.41913
[K].fAcLsPGYYsPDYGLPSPk.[V]_S5 S10_2	[K].fAcLsPGYYsPDYGLPSPk.[V]	Q6UB99	ANKRD11	Ankyrin repeat domain-containing protein 11	S5.S10	S1847.S1852	AEKFACLSPGYYSPD.CLSPGYYSPDYGLPS	Unambiguous	2	S5(Phospho): 99.98; S10(Phospho): 100	0.143824	0.128383	0.151276	0.235657	0.136103	0.193467	1.42147	0.230455	0.312895	0.507383	0.504601	0.256026
[K].ksPFLSSAEGAVPk.[L]_S2_1	[K].ksPFLSSAEGAVPk.[L]	Q6UB99	ANKRD11	Ankyrin repeat domain-containing protein 11	S2	S609	ASLSEKKSPFLSSAE	Unambiguous	1	S2(Phospho): 100	0.168761	0.134502	0.198219	0.132551	0.151631	0.165385	1.09071	0.612236	0.745999	0.125263	0.127262	0.0159412
[R].aPsPAPSSVPLGSEkPSNVSQDR.[K]_S3_1	[R].aPsPAPSSVPLGSEkPSNVSQDR.[K]	O75179	ANKRD17	Ankyrin repeat domain-containing protein 17	S3	S2401	SSGVRAPSPAPSSVP	Unambiguous	1	S3(Phospho): 97.36	0.166258	0.157147	0.146772	0.156267	0.161703	0.151519	0.937025	0.973709	0.261753	-0.0938401	0.582109	0.0546252
[R].kSDNHsPAVVTTTVSSk.[K]_S6_1	[R].kSDNHsPAVVTTTVSSk.[K]	O75179	ANKRD17	Ankyrin repeat domain-containing protein 17	S6	S1639	SRKSDNHSPAVVTTT	Unambiguous	1	S6(Phospho): 99.4	0.142573	0.171988	0.123546	0.219954	0.15728	0.17175	1.092	0.377049	0.801042	0.126971	0.0963447	0.012233
[R].nSPLDcGSAsPNk.[V]_S10_1	[R].nSPLDcGSAsPNk.[V]	O75179	ANKRD17	Ankyrin repeat domain-containing protein 17	S10	S2067	PLDCGSASPNKVASS	Unambiguous	1	S10(Phospho): 100	0.112466	0.165751	0.0912894	0.216153	0.139108	0.153721	1.10505	0.513559	0.84951	0.144106	0.0708316	0.0102073
[K].eHYPVSsPsSPSPPAQPGGVSR.[N]_S6 S7 S10_2	[K].eHYPVSsPsSPSPPAQPGGVSR.[N]	O75179	ANKRD17	Ankyrin repeat domain-containing protein 17	S6.S7.S10	S2041.S2042.S2045	AKEHYPVSSPSSPSP.KEHYPVSSPSSPSPP.YPVSSPSSPSPPAQP	Ambiguous	2	S6(Phospho): 47.26; S7(Phospho): 47.26; S10(Phospho): 98.49	0.172212	0.174304	0.143479	0.196768	0.173258	0.170124	0.981908	0.0499548	0.925457	-0.026341	0.0336439	0.000886212
[K].rksGETDHQQFPR.[K]_S3_1	[K].rksGETDHQQFPR.[K]	E7ESJ3	ANKRD26	Ankyrin repeat domain-containing protein 26	S3	S603	GLIQKRKSGETDHQQ	Unambiguous	1	S3(Phospho): 92.95	0.126126	0.129274	0.154452	0.210855	0.1277	0.182654	1.43033	0.0709823	0.191116	0.516351	0.718704	0.371104
[K].esVNSPVFGk.[A]_S2_1	[K].esVNSPVFGk.[A]	E7ESJ3	ANKRD26	Ankyrin repeat domain-containing protein 26	S2	S644	EKRTSKESVNSPVFG	Unambiguous	1	S2(Phospho): 95.51	0.120311	0.110085	0.130988	0.114085	0.115198	0.122536	1.0637	0.692769	0.534962	0.0890914	0.271677	0.0242041
[K].yGASSLNGcSPsPVHTMEQkPLQSLSSk.[V]_S12_1	[K].yGASSLNGcSPsPVHTMEQkPLQSLSSk.[V]	Q9ULJ7	ANKRD50	Ankyrin repeat domain-containing protein 50	S12	S1111	SLNGCSPSPVHTMEQ	Unambiguous	1	S12(Phospho): 96.49	0.20462	0.0990268	0.140628	0.0888983	0.151823	0.114763	0.755898	0.579997	0.592875	-0.403737	0.227037	0.0916631
[R].sQQQFLIHQQsGEQk.[K]_S11_1	[R].sQQQFLIHQQsGEQk.[K]	Q9ULJ7	ANKRD50	Ankyrin repeat domain-containing protein 50	S11	S1352	QFLIHQQSGEQKKRN	Unambiguous	1	S11(Phospho): 100	0.148201	0.169059	0.12207	0.171608	0.15863	0.146839	0.92567	0.507403	0.703696	-0.11143	0.152615	0.0170059
[R].sEsLSNcSIGkk.[R]_S3_1	[R].sEsLSNcSIGkk.[R]	Q92625	ANKS1A	Ankyrin repeat and SAM domain-containing protein 1A	S3	S647	TMGSRSESLSNCSIG	Unambiguous	1	S3(Phospho): 99.67	0.000146361	0.000119644	0.352766	0.483933	0.000133002	0.41835	3145.43	0.000259343	0.0990259	11.619	1.00425	11.6684
[K].sPsFASEWDEIEk.[I]_S3_1	[K].sPsFASEWDEIEk.[I]	Q92625	ANKS1A	Ankyrin repeat and SAM domain-containing protein 1A	S3	S663	KRLEKSPSFASEWDE	Unambiguous	1	S3(Phospho): 88.4	0.136351	0.082731	0.210157	0.142021	0.109541	0.176089	1.60752	0.848915	0.264534	0.684838	0.577519	0.395507
[R].sLSksDSDLLTcSPTEDATMGSR.[S]_S5_1	[R].sLSksDSDLLTcSPTEDATMGSR.[S]	Q92625	ANKS1A	Ankyrin repeat and SAM domain-containing protein 1A	S5	S626	LSRSLSKSDSDLLTC	Unambiguous	1	S5(Phospho): 98.48	0.193465	0.115601	0.272051	0.189083	0.154533	0.230567	1.49203	0.959605	0.313147	0.577273	0.504251	0.291091
[K].qETHcQStPLkk.[H]_S7_1	[K].qETHcQStPLkk.[H]	Q9NQW6	ANLN	Anillin	S7	S471	KQETHCQSTPLKKHQ	Unambiguous	1	S7(Phospho): 94.38	0.159941	0.160653	0.14668	0.176502	0.160297	0.161591	1.00807	0.0303791	0.944917	0.0115948	0.0246062	0.000285303
[R].nALLsLAk.[G]_S5_1	[R].nALLsLAk.[G]	P04083	ANXA1	Annexin A1	S5	S182	DFRNALLSLAKGDRS	Unambiguous	1	S5(Phospho): 100	0.135774	0.157112	0.137389	0.154423	0.146443	0.145906	0.99633	0.857795	0.972174	-0.00530426	0.0122562	6.50101e-05
[K].lsLEGDHSTPPSAYGSVk.[A]_S2_1	[K].lsLEGDHSTPPSAYGSVk.[A]	P07355-2	ANXA2	Isoform 2 of Annexin A2	S2	S30	HEILCKLSLEGDHST	Unambiguous	1	S2(Phospho): 99.83	0.0825468	0.0615713	0.0860605	0.0317124	0.0720591	0.0588865	0.817197	0.468977	0.695415	-0.291244	0.157756	0.0459454
[K].gLGTDEDsLIEIIcSR.[T]_S8_1	[K].gLGTDEDsLIEIIcSR.[T]	P07355-2	ANXA2	Isoform 2 of Annexin A2	S8	S145	GLGTDEDSLIEIICS	Unambiguous	1	S8(Phospho): 99.5	0.141291	0.0845909	0.125093	0.0991107	0.112941	0.112102	0.992568	0.547086	0.98097	-0.0107627	0.00834436	8.98081e-05
[K].lETGAPRPPATVtNAVSWR.[S]_T13_1	[K].lETGAPRPPATVtNAVSWR.[S]	Q9BXS5-2	AP1M1	Isoform 2 of AP-1 complex subunit mu-1	T13	T154	PRPPATVTNAVSWRS	Unambiguous	1	T13(Phospho): 98.83	0.199106	0.131271	0.0859093	0.072654	0.165189	0.0792816	0.479946	0.245703	0.130815	-1.05906	0.883342	0.935508
[K].vLFDNtGR.[G]_T6_1	[K].vLFDNtGR.[G]	Q9BXS5-2	AP1M1	Isoform 2 of AP-1 complex subunit mu-1	T6	T235	DKVLFDNTGRGKSKS	Unambiguous	1	T6(Phospho): 100	0.166714	0.151318	0.0971026	0.112028	0.159016	0.104565	0.657575	0.980231	0.0366506	-0.604772	1.43592	0.868404
[K].eGDELEDNGkNFYEsDDDQkEk.[T]_S15_1	[K].eGDELEDNGkNFYEsDDDQkEk.[T]	O00203	AP3B1	AP-3 complex subunit beta-1	S15	S276	NGKNFYESDDDQKEK	Unambiguous	1	S15(Phospho): 99.98	0.205934	0.142903	0.134295	0.179588	0.174418	0.156941	0.899798	0.793336	0.696575	-0.152327	0.157032	0.0239203
[K].nFYEsDDDQkEk.[T]_S5_1	[K].nFYEsDDDQkEk.[T]	O00203	AP3B1	AP-3 complex subunit beta-1	S5	S276	NGKNFYESDDDQKEK	Unambiguous	1	S5(Phospho): 94.91	0.150188	0.147776	0.109089	0.178842	0.148982	0.143966	0.966328	0.0440181	0.909067	-0.0494145	0.0414039	0.00204595
[R].nTETSksPEkDVPmVEk.[K]_S5_1	[R].nTETSksPEkDVPmVEk.[K]	O14617-5	AP3D1	Isoform 5 of AP-3 complex subunit delta-1	S5	S827	KHRNTETSKSPEKDV	Unambiguous	1	S5(Phospho): 77.98	0.166854	0.222457	0.118239	0.125836	0.194655	0.122037	0.626941	0.17289	0.122475	-0.673598	0.911952	0.614289
[R].kQEQANNPFYIkSsPSPQk.[R]_S14_1	[R].kQEQANNPFYIkSsPSPQk.[R]	O14617-5	AP3D1	Isoform 5 of AP-3 complex subunit delta-1	S14	S686	NPFYIKSSPSPQKRY	Unambiguous	1	S14(Phospho): 75.16	0.265837	0.216269	0.1843	0.211576	0.241053	0.197938	0.821139	0.640497	0.266958	-0.284302	0.573556	0.163063
[R].nTETskSPEkDVPMVEk.[K]_T2_1	[R].nTETskSPEkDVPMVEk.[K]	O14617-5	AP3D1	Isoform 5 of AP-3 complex subunit delta-1	T2	T824	PIQKHRNTETSKSPE	Unambiguous	1	T2(Phospho): 75.34	0.141371	0.193	0.130279	0.157135	0.167185	0.143707	0.859566	0.610707	0.504437	-0.218319	0.297193	0.0648829
[K].tEAQGEEDDAEGQDQDkksPkPk.[K]_S19_1	[K].tEAQGEEDDAEGQDQDkksPkPk.[K]	O14617-5	AP3D1	Isoform 5 of AP-3 complex subunit delta-1	S19	S931	GQDQDKKSPKPKKKK	Unambiguous	1	S19(Phospho): 100	0.174804	0.103788	0.129827	0.178896	0.139296	0.154361	1.10816	0.769844	0.760363	0.148162	0.118979	0.0176282
[R].nTETSksPEkDVPMVEk.[K]_S7_1	[R].nTETSksPEkDVPMVEk.[K]	O14617-5	AP3D1	Isoform 5 of AP-3 complex subunit delta-1	S7	S829	RNTETSKSPEKDVPM	Unambiguous	1	S7(Phospho): 84.28	0.154184	0.184241	0.122203	0.190564	0.169213	0.156383	0.924183	0.527427	0.763909	-0.11375	0.116958	0.013304
[K].nLSPtAVINITSEk.[L]_T5_1	[K].nLSPtAVINITSEk.[L]	Q92870-4	APBB2	Isoform 4 of Amyloid beta A4 precursor protein-binding family B member 2	T5	T125	PNKNLSPTAVINITS	Unambiguous	1	T5(Phospho): 95.34	0.095354	0.112171	0.127733	0.0842574	0.103762	0.105995	1.02152	0.469944	0.932424	0.0307109	0.0303864	0.000933191
[K].eAAGEGPALYEDPPDQkTsPSGkPATLk.[I]_T26_1	[K].eAAGEGPALYEDPPDQkTsPSGkPATLk.[I]	P27695	APEX1	DNA-(apurinic or apyrimidinic site) lyase	T26	T61	SPSGKPATLKICSWN	Unambiguous	1	T26(Phospho): 72.89	0.132183	0.156578	0.118277	0.08316	0.144381	0.100719	0.697593	0.773022	0.177876	-0.519544	0.749882	0.389596
[R].aSEDTTSGsPPkk.[S]_T5_1	[R].aSEDTTSGsPPkk.[S]	Q9BZZ5	API5	Apoptosis inhibitor 5	T5	T460	QKRASEDTTSGSPPK	Unambiguous	1	T5(Phospho): 76.04	0.124477	0.143611	0.113332	0.19382	0.134044	0.153576	1.14571	0.297174	0.683303	0.196247	0.165387	0.0324566
[R].aSEDTTSGsPPkk.[S]_S9_1	[R].aSEDTTSGsPPkk.[S]	Q9BZZ5	API5	Apoptosis inhibitor 5	S9	S464	SEDTTSGSPPKKSSA	Unambiguous	1	S9(Phospho): 99.98	0.120674	0.142115	0.109883	0.190605	0.131394	0.150244	1.14346	0.330554	0.695936	0.193407	0.157431	0.0304482
[R].iQPEDMFVcDINEkDISGPSPskk.[L]_S20_1	[R].iQPEDMFVcDINEkDISGPSPskk.[L]	Q96GX9	APIP	Methylthioribulose-1-phosphate dehydratase	S20	S87	EKDISGPSPSKKLKK	Unambiguous	1	S20(Phospho): 89	0.13089	0.101498	0.144869	0.172941	0.116194	0.158905	1.36759	0.970768	0.17034	0.451634	0.768684	0.347164
[R].rPLRPQVVtDDDGQAPEAk.[D]_T9_1	[R].rPLRPQVVtDDDGQAPEAk.[D]	Q9HDC9	APMAP	Adipocyte plasma membrane-associated protein	T9	T19	PLRPQVVTDDDGQAP	Unambiguous	1	T9(Phospho): 100	0.0794164	0.0858159	0.0828119	0.117974	0.0826162	0.100393	1.21518	0.229219	0.424659	0.281165	0.37196	0.104582
[R].vNQSALEAVTPsPSFQQR.[H]_S14_1	[R].vNQSALEAVTPsPSFQQR.[H]	Q9UKG1	APPL1	DCC-interacting protein 13-alpha	S14	S403	EAVTPSPSFQQRHES	Unambiguous	1	S14(Phospho): 99.46	0.147333	0.106952	0.157284	0.120029	0.127143	0.138657	1.09056	0.94875	0.715849	0.125064	0.145178	0.0181566
[R].vNQSALEAVtPSPsFQQR.[H]_T10 S14_2	[R].vNQSALEAVtPSPsFQQR.[H]	Q9UKG1	APPL1	DCC-interacting protein 13-alpha	T10.S14	T399.S403	QSALEAVTPSPSFQQ.EAVTPSPSFQQRHES	Unambiguous	2	T10(Phospho): 99.94; S14(Phospho): 88	0.154091	0.182397	0.118922	0.218239	0.168244	0.16858	1.002	0.35351	0.995401	0.00287705	0.00200199	5.75983e-06
[R].qHEAPSNRPLNELLtPQGPsPR.[T]_T15 S20_2	[R].qHEAPSNRPLNELLtPQGPsPR.[T]	P10398	ARAF	Serine/threonine-protein kinase A-Raf	T15.S20	T181.S186	RPLNELLTPQGPSPR.LLTPQGPSPRTQHCD	Unambiguous	2	T15(Phospho): 100; S20(Phospho): 100	0.0872096	0.0704608	0.15861	0.217925	0.0788352	0.188267	2.38811	0.350403	0.0709654	1.25587	1.14895	1.44294
[R].qHEAPSNRPLNELLtPQGPSPR.[T]_T15_1	[R].qHEAPSNRPLNELLtPQGPSPR.[T]	P10398	ARAF	Serine/threonine-protein kinase A-Raf	T15	T181	RPLNELLTPQGPSPR	Unambiguous	1	T15(Phospho): 100	0.0846418	0.0818119	0.167372	0.115997	0.0832269	0.141685	1.70239	0.0700633	0.151005	0.767562	0.821008	0.630174
[R].qHEAPSNRPLNELLTPQGPsPR.[T]_S20_1	[R].qHEAPSNRPLNELLTPQGPsPR.[T]	P10398	ARAF	Serine/threonine-protein kinase A-Raf	S20	S186	LLTPQGPSPRTQHCD	Unambiguous	1	S20(Phospho): 100	0.120346	0.150677	0.105001	0.116045	0.135512	0.110523	0.8156	0.444599	0.261657	-0.294066	0.582268	0.171225
[R].qQFYHsVQDLSGGSR.[Q]_S6_1	[R].qQFYHsVQDLSGGSR.[Q]	P10398	ARAF	Serine/threonine-protein kinase A-Raf	S6	S157	NRQQFYHSVQDLSGG	Unambiguous	1	S6(Phospho): 98.49	0.174794	0.16849	0.146997	0.166623	0.171642	0.15681	0.913584	0.395711	0.286744	-0.13039	0.542506	0.0707376
[R].qQFYHSVQDLsGGSR.[Q]_S11_1	[R].qQFYHSVQDLsGGSR.[Q]	P10398	ARAF	Serine/threonine-protein kinase A-Raf	S11	S162	YHSVQDLSGGSRQHE	Unambiguous	1	S11(Phospho): 91.51	0.0850689	0.135653	0.0984678	0.157163	0.110361	0.127816	1.15816	0.905666	0.69646	0.211833	0.157104	0.0332798
[R].gGsDGTPRGsPSPASVSSGRk.[S]_T6 S10_2	[R].gGsDGTPRGsPSPASVSSGRk.[S]	P10398	ARAF	Serine/threonine-protein kinase A-Raf	T6.S10	T253.S257	SRGGSDGTPRGSPSP.SDGTPRGSPSPASVS	Unambiguous	2	T6(Phospho): 77.07; S10(Phospho): 85.7	0.159702	0.243167	0.108045	0.333747	0.201435	0.220896	1.09661	0.450987	0.886368	0.133056	0.0523858	0.00697024
[K].sLDQPFLSk.[S]_S1_1	[K].sLDQPFLSk.[S]	Q8WWN8	ARAP3	Arf-GAP with Rho-GAP domain, ANK repeat and PH domain-containing protein 3	S1	S1444	NPLTSQKSLDQPFLS	Unambiguous	1	S1(Phospho): 100	0.158013	0.12897	0.133597	0.0951818	0.143492	0.114389	0.797185	0.824243	0.35032	-0.327013	0.455535	0.148966
[R].gsLEEQLLQELSSLILR.[K]_S2_1	[R].gsLEEQLLQELSSLILR.[K]	Q8WWN8	ARAP3	Arf-GAP with Rho-GAP domain, ANK repeat and PH domain-containing protein 3	S2	S1480	SSPQARGSLEEQLLQ	Unambiguous	1	S2(Phospho): 100	0.0912838	0.0746258	0.153388	0.0646016	0.0829548	0.108995	1.3139	0.236138	0.622504	0.39386	0.205858	0.0810793
[R].eWTVkPENPLTSQksLDQPFLSk.[S]_S15_1	[R].eWTVkPENPLTSQksLDQPFLSk.[S]	Q8WWN8	ARAP3	Arf-GAP with Rho-GAP domain, ANK repeat and PH domain-containing protein 3	S15	S1444	NPLTSQKSLDQPFLS	Unambiguous	1	S15(Phospho): 80.62	0.183131	0.106516	0.15911	0.173587	0.144823	0.166348	1.14863	0.237771	0.636321	0.199914	0.196323	0.0392477
[R].rtLSmFFPMk.[S]_T2_1	[R].rtLSmFFPMk.[S]	Q8WWN8	ARAP3	Arf-GAP with Rho-GAP domain, ANK repeat and PH domain-containing protein 3	T2	T1378	RRLHNRRTLSMFFPM	Unambiguous	1	T2(Phospho): 99.73	0.139127	0.133843	0.137911	0.117674	0.136485	0.127793	0.936314	0.325195	0.493312	-0.0949358	0.306878	0.0291337
[R].rTLsMFFPMk.[S]_S4_1	[R].rTLsMFFPMk.[S]	Q8WWN8	ARAP3	Arf-GAP with Rho-GAP domain, ANK repeat and PH domain-containing protein 3	S4	S1380	LHNRRTLSMFFPMKS	Unambiguous	1	S4(Phospho): 94.87	0.111869	0.101329	0.123619	0.073826	0.106599	0.0987223	0.926106	0.265602	0.786188	-0.11075	0.104474	0.0115704
[K].dNPFSLGEsFGSR.[W]_S9_1	[K].dNPFSLGEsFGSR.[W]	Q8N6H7	ARFGAP2	ADP-ribosylation factor GTPase-activating protein 2	S9	S368	NPFSLGESFGSRWDT	Unambiguous	1	S9(Phospho): 100	0.089211	0.0919795	0.0644669	0.0805288	0.0905952	0.0724979	0.800239	0.217325	0.156516	-0.321497	0.805442	0.258947
[R].hGTDLWIDNmSSAVPNHsPEkk.[D]_S18_1	[R].hGTDLWIDNmSSAVPNHsPEkk.[D]	Q8N6H7	ARFGAP2	ADP-ribosylation factor GTPase-activating protein 2	S18	S146	SSAVPNHSPEKKDSD	Unambiguous	1	S18(Phospho): 100	0.117516	0.144106	0.131542	0.11486	0.130811	0.123201	0.941824	0.713376	0.675679	-0.0864708	0.17026	0.0147225
[R].kHGTDLWLDScVVPPLsPPPk.[E]_S17_1	[R].kHGTDLWLDScVVPPLsPPPk.[E]	Q9NP61	ARFGAP3	ADP-ribosylation factor GTPase-activating protein 3	S17	S143	SCVVPPLSPPPKEED	Unambiguous	1	S17(Phospho): 100	0.103089	0.0991581	0.109921	0.101099	0.101124	0.10551	1.04337	0.533683	0.459615	0.061257	0.337606	0.0206807
[R].qHHHLLQSPVSHHEPEsPQLR.[Y]_S17_1	[R].qHHHLLQSPVSHHEPEsPQLR.[Y]	Q9Y6D6	ARFGEF1	Brefeldin A-inhibited guanine nucleotide-exchange protein 1	S17	S243	VSHHEPESPQLRYLP	Unambiguous	1	S17(Phospho): 100	0.116885	0.145881	0.206441	0.17133	0.131383	0.188885	1.43767	0.878905	0.127479	0.523732	0.894561	0.468511
[R].lSVSsNDTQESGNSSGPSPGAk.[F]_S5_1	[R].lSVSsNDTQESGNSSGPSPGAk.[F]	Q9Y6D6	ARFGEF1	Brefeldin A-inhibited guanine nucleotide-exchange protein 1	S5	S397	DDRLSVSSNDTQESG	Unambiguous	1	S5(Phospho): 94.16	0.156127	0.117682	0.115144	0.128292	0.136904	0.121718	0.889072	0.419567	0.532692	-0.169627	0.273524	0.0463971
[K].sVDIHDSIQPR.[S]_S1_1	[K].sVDIHDSIQPR.[S]	Q9Y6D6	ARFGEF1	Brefeldin A-inhibited guanine nucleotide-exchange protein 1	S1	S1569	LDTISQKSVDIHDSI	Unambiguous	1	S1(Phospho): 100	0.147753	0.130102	0.142774	0.131987	0.138928	0.13738	0.988861	0.698451	0.894793	-0.0161597	0.0482773	0.000780148
[R].eLEkPIQSkPQsPVIQAAAVSPk.[F]_S12_1	[R].eLEkPIQSkPQsPVIQAAAVSPk.[F]	Q9Y6D5	ARFGEF2	Brefeldin A-inhibited guanine nucleotide-exchange protein 2	S12	S218	PIQSKPQSPVIQAAA	Unambiguous	1	S12(Phospho): 97.79	0.0866572	0.0596856	0.109263	0.103504	0.0731714	0.106383	1.45389	0.267839	0.137673	0.539919	0.861153	0.464953
[R].eLEkPIQSkPQsPVIQAAAVsPk.[F]_S8 S21_2	[R].eLEkPIQSkPQsPVIQAAAVsPk.[F]	Q9Y6D5	ARFGEF2	Brefeldin A-inhibited guanine nucleotide-exchange protein 2	S8.S21	S214.S227	ELEKPIQSKPQSPVI.VIQAAAVSPKFVRLK	Unambiguous	2	S8(Phospho): 83.8; S21(Phospho): 100	0.148007	0.121166	0.149604	0.222558	0.134587	0.186081	1.38262	0.448871	0.316318	0.4674	0.499876	0.233642
[K].hLDVDLDRQsLsSIDkNPSER.[G]_S10 S13_2	[K].hLDVDLDRQsLsSIDkNPSER.[G]	Q9Y6D5	ARFGEF2	Brefeldin A-inhibited guanine nucleotide-exchange protein 2	S10.S13	S1511.S1514	DVDLDRQSLSSIDKN.LDRQSLSSIDKNPSE	Unambiguous	2	S10(Phospho): 99.57; S13(Phospho): 86.32	0.176572	0.291753	0.159057	0.192557	0.234162	0.175807	0.75079	0.360376	0.433197	-0.413519	0.363314	0.150238
[R].eLEkPIQSkPQSPVIQAAAVsPk.[F]_S21_1	[R].eLEkPIQSkPQSPVIQAAAVsPk.[F]	Q9Y6D5	ARFGEF2	Brefeldin A-inhibited guanine nucleotide-exchange protein 2	S21	S227	VIQAAAVSPKFVRLK	Unambiguous	1	S21(Phospho): 100	0.165953	0.135152	0.133147	0.120407	0.150553	0.126777	0.84208	0.499382	0.289821	-0.247972	0.53787	0.133377
[R].gQSQLsNPTDDSWk.[G]_S6_1	[R].gQSQLsNPTDDSWk.[G]	Q9Y6D5	ARFGEF2	Brefeldin A-inhibited guanine nucleotide-exchange protein 2	S6	S1528	ERGQSQLSNPTDDSW	Unambiguous	1	S6(Phospho): 100	0.152072	0.164512	0.143903	0.141966	0.158292	0.142935	0.90298	0.196742	0.134863	-0.147233	0.870107	0.128109
[R].eLEkPIQSkPQsPVIQAAAVsPk.[F]_S12 S21_2	[R].eLEkPIQSkPQsPVIQAAAVsPk.[F]	Q9Y6D5	ARFGEF2	Brefeldin A-inhibited guanine nucleotide-exchange protein 2	S12.S21	S218.S227	PIQSKPQSPVIQAAA.VIQAAAVSPKFVRLK	Unambiguous	2	S12(Phospho): 81.34; S21(Phospho): 99.8	0.144472	0.144283	0.136498	0.256872	0.144377	0.196685	1.3623	0.00200117	0.544518	0.446042	0.263987	0.117749
[K].hSQAQskPtTPEkTDLTNGEHAR.[S]_S6 T9_2	[K].hSQAQskPtTPEkTDLTNGEHAR.[S]	Q9Y6D5	ARFGEF2	Brefeldin A-inhibited guanine nucleotide-exchange protein 2	S6.T9	S240.T243	LKHSQAQSKPTTPEK.SQAQSKPTTPEKTDL	Unambiguous	2	S6(Phospho): 88.84; T9(Phospho): 79.94	0.134746	0.28116	0.138429	0.202132	0.207953	0.170281	0.818843	0.522516	0.683492	-0.288341	0.165266	0.0476531
[K].hLDVDLDRQsLSSIDkNPSER.[G]_S12_1	[K].hLDVDLDRQsLSSIDkNPSER.[G]	Q9Y6D5	ARFGEF2	Brefeldin A-inhibited guanine nucleotide-exchange protein 2	S12	S1513	DLDRQSLSSIDKNPS	Unambiguous	1	S12(Phospho): 88.26	0.175666	0.165587	0.165311	0.161887	0.170627	0.163599	0.958814	0.41695	0.317563	-0.0606765	0.49817	0.0302272
[R].eLEkPIQSkPQsPVIQAAAVsPk.[F]_S8 S12 S21_2	[R].eLEkPIQSkPQsPVIQAAAVsPk.[F]	Q9Y6D5	ARFGEF2	Brefeldin A-inhibited guanine nucleotide-exchange protein 2	S8.S12.S21	S214.S218.S227	ELEKPIQSKPQSPVI.PIQSKPQSPVIQAAA.VIQAAAVSPKFVRLK	Ambiguous	2	S8(Phospho): 50; S12(Phospho): 50; S21(Phospho): 100	0.164834	0.191938	0.148027	0.25205	0.178386	0.200039	1.12138	0.324535	0.726031	0.165281	0.139045	0.0229814
[K].hSQAQskPtTPEkTDLTNGEHAR.[S]_S6 T9 T10_2	[K].hSQAQskPtTPEkTDLTNGEHAR.[S]	Q9Y6D5	ARFGEF2	Brefeldin A-inhibited guanine nucleotide-exchange protein 2	S6.T9.T10	S240.T243.T244	LKHSQAQSKPTTPEK.SQAQSKPTTPEKTDL.QAQSKPTTPEKTDLT	Ambiguous	2	S6(Phospho): 99.7; T9(Phospho): 49.13; T10(Phospho): 49.13	0.119955	0.295794	0.140356	0.229573	0.207875	0.184965	0.889789	0.597826	0.837857	-0.168465	0.07683	0.0129431
[R].kWsLNTYk.[C]_S3_1	[R].kWsLNTYk.[C]	P53367	ARFIP1	Arfaptin-1	S3	S132	LELVRKWSLNTYKCT	Unambiguous	1	S3(Phospho): 99.99	0.0381796	0.0273806	0.0238556	0.0220882	0.0327801	0.0229719	0.700789	0.206552	0.214896	-0.512948	0.667772	0.342533
[K].sDDsksSSPELVTHLk.[W]_S1 S7 S8_2	[K].sDDsksSSPELVTHLk.[W]	Q07960	ARHGAP1	Rho GTPase-activating protein 1	S1.S7.S8	S44.S50.S51	EMPDFPKSDDSKSSS.KSDDSKSSSPELVTH.SDDSKSSSPELVTHL	Ambiguous	2	S1(Phospho): 99.34; S7(Phospho): 47.97; S8(Phospho): 47.97	0.197293	0.151936	0.11606	0.1794	0.174614	0.14773	0.846036	0.791239	0.561413	-0.241209	0.250717	0.0604754
[R].sPSPPtQHTGQPPGQPSAPSQLSAPR.[R]_T6_1	[R].sPSPPtQHTGQPPGQPSAPSQLSAPR.[R]	Q68EM7	ARHGAP17	Rho GTPase-activating protein 17	T6	T679	TRSPSPPTQHTGQPP	Unambiguous	1	T6(Phospho): 98.09	0.0389536	0.0559778	0.0894989	0.159498	0.0474657	0.124498	2.62291	0.303762	0.165879	1.39117	0.780209	1.0854
[R].aESSSGGGTVPSSAGILEQGPSPGDGsPPkPk.[D]_S27_1	[R].aESSSGGGTVPSSAGILEQGPSPGDGsPPkPk.[D]	Q68EM7	ARHGAP17	Rho GTPase-activating protein 17	S27	S575	GPSPGDGSPPKPKDP	Unambiguous	1	S27(Phospho): 97.37	0.118954	0.139324	0.108563	0.0829426	0.129139	0.0957529	0.741473	0.855261	0.178171	-0.431533	0.749164	0.323289
[R].aESSSGGGTVPSSAGILEQGPsPGDGSPPkPkDPVSAAVPAPGR.[N]_S27_1	[R].aESSSGGGTVPSSAGILEQGPsPGDGSPPkPkDPVSAAVPAPGR.[N]	Q68EM7	ARHGAP17	Rho GTPase-activating protein 17	S27	S575	GPSPGDGSPPKPKDP	Unambiguous	1	S27(Phospho): 76.91	0.138333	0.136784	0.110907	0.124322	0.137558	0.117615	0.855018	0.146373	0.0980499	-0.225973	1.00855	0.227905
[R].kRPAsMAVmEGDLVkk.[E]_S5_1	[R].kRPAsMAVmEGDLVkk.[E]	Q68EM7	ARHGAP17	Rho GTPase-activating protein 17	S5	S484	LERKRPASMAVMEGD	Unambiguous	1	S5(Phospho): 100	0.158666	0.125853	0.131509	0.108889	0.14226	0.120199	0.844927	0.76848	0.383598	-0.243101	0.416124	0.10116
[R].kRPAsmAVMEGDLVk.[K]_S5_1	[R].kRPAsmAVMEGDLVk.[K]	Q68EM7	ARHGAP17	Rho GTPase-activating protein 17	S5	S484	LERKRPASMAVMEGD	Unambiguous	1	S5(Phospho): 100	0.174449	0.124564	0.136017	0.11065	0.149507	0.123333	0.824935	0.598966	0.448348	-0.277647	0.348385	0.096728
[K].kPAPAPPkPGNPPPGHPGGQSSSGTSQHPPSLsPkPPTR.[S]_S33_1	[K].kPAPAPPkPGNPPPGHPGGQSSSGTSQHPPSLsPkPPTR.[S]	Q68EM7	ARHGAP17	Rho GTPase-activating protein 17	S33	S667	SQHPPSLSPKPPTRS	Unambiguous	1	S33(Phospho): 77.34	0.12164	0.130112	0.310249	0.0569781	0.125876	0.183614	1.45868	0.0425752	0.727668	0.544668	0.138067	0.0752006
[K].kEsFGVk.[L]_S3_1	[K].kEsFGVk.[L]	Q68EM7	ARHGAP17	Rho GTPase-activating protein 17	S3	S497	GDLVKKESFGVKLMD	Unambiguous	1	S3(Phospho): 100	0.089419	0.0854903	0.0739238	0.093986	0.0874547	0.0839549	0.959982	0.24622	0.764695	-0.0589205	0.116512	0.00686494
[R].fksDSGSLGDAk.[N]_S3_1	[R].fksDSGSLGDAk.[N]	Q5T5U3	ARHGAP21	Rho GTPase-activating protein 21	S3	S1712	KKSARFKSDSGSLGD	Unambiguous	1	S3(Phospho): 99.95	0.0490231	0.0326468	0.138647	0.131483	0.0408349	0.135065	3.30758	0.525086	0.00887642	1.72578	2.05176	3.54088
[R].kDsSSEVFSDAAk.[E]_S3_1	[R].kDsSSEVFSDAAk.[E]	Q5T5U3	ARHGAP21	Rho GTPase-activating protein 21	S3	S923	DSGSRKDSSSEVFSD	Unambiguous	1	S3(Phospho): 99.76	0.0791334	0.0601313	0.133317	0.118755	0.0696324	0.126036	1.81002	0.832526	0.0422066	0.856006	1.37462	1.17668
[R].qLsHDHESVGPPSLDAQPNSk.[T]_S8_1	[R].qLsHDHESVGPPSLDAQPNSk.[T]	Q5T5U3	ARHGAP21	Rho GTPase-activating protein 21	S8	S861	QLSHDHESVGPPSLD	Unambiguous	1	S8(Phospho): 73.78	0.0579007	0.0739433	0.0789649	0.125725	0.065922	0.102345	1.55251	0.420807	0.278515	0.634605	0.555152	0.352302
[K].hNksPTLScR.[F]_S4_1	[K].hNksPTLScR.[F]	Q5T5U3	ARHGAP21	Rho GTPase-activating protein 21	S4	S1513	HNSKHNKSPTLSCRF	Unambiguous	1	S4(Phospho): 100	0.124194	0.124521	0.125358	0.207454	0.124358	0.166406	1.33812	0.00505765	0.492336	0.420213	0.307738	0.129316
[R].sAsQGALTSPSVSFSNHR.[T]_S3_1	[R].sAsQGALTSPSVSFSNHR.[T]	Q5T5U3	ARHGAP21	Rho GTPase-activating protein 21	S3	S476	KYCPRSASQGALTSP	Unambiguous	1	S3(Phospho): 93.33	0.158739	0.138329	0.153464	0.134512	0.148534	0.143988	0.969397	0.952863	0.775108	-0.0448408	0.110638	0.00496108
[R].sAEALGPGALVsPR.[F]_S12_1	[R].sAEALGPGALVsPR.[F]	Q9P227	ARHGAP23	Rho GTPase-activating protein 23	S12	S372	LGPGALVSPRFERCG	Unambiguous	1	S12(Phospho): 100	0.0824365	0.0792782	0.101717	0.148206	0.0808573	0.124962	1.54546	0.0863656	0.198873	0.628034	0.701423	0.440517
[R].rPSFSSHHLMPcDtLAR.[R]_T14_1	[R].rPSFSSHHLMPcDtLAR.[R]	Q9P227	ARHGAP23	Rho GTPase-activating protein 23	T14	T1317	HHLMPCDTLARRRLA	Unambiguous	1	T14(Phospho): 100	0.132295	0.0922511	0.176201	0.137936	0.112273	0.157068	1.39898	0.971068	0.24716	0.48438	0.607022	0.294029
[R].sAEALGPGALVsPR.[F]_S1 S12_2	[R].sAEALGPGALVsPR.[F]	Q9P227	ARHGAP23	Rho GTPase-activating protein 23	S1.S12	S361.S372	YLSRATRSAEALGPG.LGPGALVSPRFERCG	Unambiguous	2	S1(Phospho): 100; S12(Phospho): 100	0.136376	0.182911	0.143659	0.432834	0.159644	0.288246	1.80556	0.203155	0.472481	0.852447	0.325616	0.27757
[R].sAsQDRLEEVAAPRPWPcsTSQDALSQLGQEGWHR.[A]_S1 S19 T20_2	[R].sAsQDRLEEVAAPRPWPcsTSQDALSQLGQEGWHR.[A]	Q9P227	ARHGAP23	Rho GTPase-activating protein 23	S1.S19.T20	S314.S332.T333	AMAPRARSASQDRLE.APRPWPCSTSQDALS.PRPWPCSTSQDALSQ	Ambiguous	2	S1(Phospho): 86.17; S19(Phospho): 46.28; T20(Phospho): 46.28	0.153782	0.220591	0.202968	0.304706	0.187187	0.253837	1.35606	0.739828	0.38771	0.439425	0.411493	0.18082
[R].hYsQDcSSIk.[A]_Y2_1	[R].hYsQDcSSIk.[A]	Q9P227	ARHGAP23	Rho GTPase-activating protein 23	Y2	Y597	TFTLGRHYSQDCSSI	Unambiguous	1	Y2(Phospho): 93.77	0.127354	0.0948958	0.113375	0.17685	0.111125	0.145113	1.30585	0.601841	0.440978	0.384993	0.355583	0.136897
[R].rsSYLLAITTER.[S]_S3_1	[R].rsSYLLAITTER.[S]	Q9P227	ARHGAP23	Rho GTPase-activating protein 23	S3	S611	IKAGRRSSYLLAITT	Unambiguous	1	S3(Phospho): 94.07	0.130765	0.112139	0.136992	0.14059	0.121452	0.138791	1.14276	0.243022	0.209062	0.192526	0.679725	0.130865
[R].hYsQDcSSIk.[A]_S3_1	[R].hYsQDcSSIk.[A]	Q9P227	ARHGAP23	Rho GTPase-activating protein 23	S3	S598	FTLGRHYSQDCSSIK	Unambiguous	1	S3(Phospho): 87.53	0.123617	0.105048	0.109354	0.153843	0.114332	0.131599	1.15102	0.503439	0.548143	0.202911	0.261106	0.0529812
[R].hYSQDcSsIk.[A]_S8_1	[R].hYSQDcSsIk.[A]	Q9P227	ARHGAP23	Rho GTPase-activating protein 23	S8	S603	HYSQDCSSIKAGRRS	Unambiguous	1	S8(Phospho): 99.98	0.0932487	0.0821985	0.0704625	0.12543	0.0877236	0.0979462	1.11653	0.252596	0.750316	0.159025	0.124756	0.0198392
[K].rHsTSDLSDATFSDIRR.[E]_S3_1	[K].rHsTSDLSDATFSDIRR.[E]	Q9P227	ARHGAP23	Rho GTPase-activating protein 23	S3	S677	DAPSKRHSTSDLSDA	Unambiguous	1	S3(Phospho): 99.96	0.124476	0.150404	0.134385	0.153575	0.13744	0.14398	1.04759	0.811234	0.724368	0.0670693	0.140041	0.00939245
[R-].skscDDGLNTFR.[D]_S3_1	[R-].skscDDGLNTFR.[D]	Q9P227	ARHGAP23	Rho GTPase-activating protein 23	S3	S623	ITTERSKSCDDGLNT	Unambiguous	1	S3(Phospho): 99.4	0.185956	0.144141	0.159039	0.165175	0.165048	0.162107	0.98218	0.185497	0.902054	-0.0259409	0.0447674	0.00116131
[R].sSmNNGsPTALSGSk.[T]_S7_1	[R].sSmNNGsPTALSGSk.[T]	Q8N264	ARHGAP24	Rho GTPase-activating protein 24	S7	S391	RSSMNNGSPTALSGS	Unambiguous	1	S7(Phospho): 99.98	0.144707	0.114306	0.134325	0.111306	0.129506	0.122815	0.948335	0.825158	0.759161	-0.0765307	0.119666	0.00915815
[R].sSMNNGsPTALSGSk.[T]_T9_1	[R].sSMNNGsPTALSGSk.[T]	Q8N264	ARHGAP24	Rho GTPase-activating protein 24	T9	T393	SMNNGSPTALSGSKT	Unambiguous	1	T9(Phospho): 88.15	0.132928	0.112433	0.141044	0.0999526	0.122681	0.120498	0.98221	0.589098	0.932934	-0.0258968	0.0301489	0.000780758
[K].hLNSSQPSGFGPANsLEDVVRLPDSSNkIEEDR.[C]_S15_1	[K].hLNSSQPSGFGPANsLEDVVRLPDSSNkIEEDR.[C]	Q52LW3	ARHGAP29	Rho GTPase-activating protein 29	S15	S499	SGFGPANSLEDVVRL	Unambiguous	1	S15(Phospho): 99.72	0.113189	0.103997	0.0829561	0.0491778	0.108593	0.066067	0.608391	0.338308	0.13575	-0.716929	0.867259	0.621764
[K].hLNSSQPSGFGPANsLEDVVRLPDSSNk.[I]_S15_1	[K].hLNSSQPSGFGPANsLEDVVRLPDSSNk.[I]	Q52LW3	ARHGAP29	Rho GTPase-activating protein 29	S15	S499	SGFGPANSLEDVVRL	Unambiguous	1	S15(Phospho): 99.76	0.102958	0.0946823	0.0790226	0.0740112	0.0988203	0.0765169	0.774303	0.693251	0.0439643	-0.36903	1.3569	0.500737
[R].rSsDSYPLAPVR.[A]_S3_1	[R].rSsDSYPLAPVR.[A]	Q52LW3	ARHGAP29	Rho GTPase-activating protein 29	S3	S1144	EASERRSSDSYPLAP	Unambiguous	1	S3(Phospho): 99.79	0.0679863	0.0678744	0.0883114	0.138167	0.0679304	0.113239	1.66699	0.00285797	0.320204	0.737244	0.494573	0.364621
[K].iEEDRcsNSADITGPSFIR.[S]_S7_1	[K].iEEDRcsNSADITGPSFIR.[S]	Q52LW3	ARHGAP29	Rho GTPase-activating protein 29	S7	S519	KIEEDRCSNSADITG	Unambiguous	1	S7(Phospho): 99.98	0.138988	0.0949446	0.112217	0.0750938	0.116966	0.0936553	0.800703	0.891704	0.503276	-0.32066	0.298194	0.095619
[R].gNEEkPAsPSAAVPPGTDHDPHGLVVk.[S]_S8_1	[R].gNEEkPAsPSAAVPPGTDHDPHGLVVk.[S]	Q52LW3	ARHGAP29	Rho GTPase-activating protein 29	S8	S1185	GNEEKPASPSAAVPP	Unambiguous	1	S8(Phospho): 97.37	0.0967119	0.0924053	0.0935159	0.0754325	0.0945586	0.0844742	0.893353	0.297676	0.391305	-0.162698	0.407484	0.0662968
[R].lPDSSNkIEEDRcsNSADITGPSFIR.[S]_S14_1	[R].lPDSSNkIEEDRcsNSADITGPSFIR.[S]	Q52LW3	ARHGAP29	Rho GTPase-activating protein 29	S14	S519	KIEEDRCSNSADITG	Unambiguous	1	S14(Phospho): 95.69	0.139698	0.11748	0.13383	0.101018	0.128589	0.117424	0.913175	0.757851	0.629852	-0.131037	0.200762	0.0263071
[K].sLFFsSkEDIHTSESESk.[I]_S5_1	[K].sLFFsSkEDIHTSESESk.[I]	Q52LW3	ARHGAP29	Rho GTPase-activating protein 29	S5	S929	SMKSLFFSSKEDIHT	Unambiguous	1	S5(Phospho): 94.99	0.149272	0.128242	0.12454	0.135269	0.138757	0.129905	0.936203	0.600689	0.531508	-0.0951067	0.27449	0.0261058
[R].sLDSESIsPGDFHR.[K]_S8_1	[R].sLDSESIsPGDFHR.[K]	Q52LW3	ARHGAP29	Rho GTPase-activating protein 29	S8	S559	SLDSESISPGDFHRK	Unambiguous	1	S8(Phospho): 100	0.131499	0.144507	0.17579	0.125302	0.138003	0.150546	1.09089	0.321069	0.677914	0.1255	0.168826	0.0211876
[K].sLFFSskEDIHTSESESk.[I]_S1_1	[K].sLFFSskEDIHTSESESk.[I]	Q52LW3	ARHGAP29	Rho GTPase-activating protein 29	S1	S925	DIERSMKSLFFSSKE	Unambiguous	1	S1(Phospho): 87.35	0.145952	0.124648	0.13674	0.129297	0.1353	0.133019	0.983139	0.427981	0.858478	-0.0245323	0.066271	0.00162578
[K].hLNSSQPSGFGPANsLEDVVR.[L]_S15_1	[K].hLNSSQPSGFGPANsLEDVVR.[L]	Q52LW3	ARHGAP29	Rho GTPase-activating protein 29	S15	S499	SGFGPANSLEDVVRL	Unambiguous	1	S15(Phospho): 100	0.0840317	0.0601441	0.0700233	0.0706303	0.0720879	0.0703268	0.97557	0.0323468	0.906807	-0.0356833	0.0424853	0.00151601
[K].aTIRPAksMDSLcSVPVEGk.[E]_S8_1	[K].aTIRPAksMDSLcSVPVEGk.[E]	Q2M1Z3	ARHGAP31	Rho GTPase-activating protein 31	S8	S346	ATIRPAKSMDSLCSV	Unambiguous	1	S8(Phospho): 76.2	0.0762573	0.127794	0.159809	0.167404	0.102026	0.163607	1.60358	0.186277	0.141813	0.681298	0.848284	0.577935
[R].sRPGRPQsLILFSPPFPIMDHLPPSSTVTDSk.[V]_S1_1	[R].sRPGRPQsLILFSPPFPIMDHLPPSSTVTDSk.[V]	Q2M1Z3	ARHGAP31	Rho GTPase-activating protein 31	S1	S1339	GSKPFHRSRPGRPQS	Unambiguous	1	S1(Phospho): 95.85	0.136773	0.127385	0.151183	0.0380238	0.132079	0.0946032	0.716262	0.105383	0.577049	-0.481441	0.238787	0.114962
[R].qSHsLDSkPTVk.[S]_S4_1	[R].qSHsLDSkPTVk.[S]	Q2M1Z3	ARHGAP31	Rho GTPase-activating protein 31	S4	S954	PSLRQSHSLDSKPTV	Unambiguous	1	S4(Phospho): 99.91	0.112296	0.109024	0.0959992	0.104969	0.11066	0.100484	0.908043	0.44537	0.16673	-0.139167	0.777987	0.10827
[K].sMDSLcSVPVEGk.[E]_S1_1	[K].sMDSLcSVPVEGk.[E]	Q2M1Z3	ARHGAP31	Rho GTPase-activating protein 31	S1	S346	ATIRPAKSMDSLCSV	Unambiguous	1	S1(Phospho): 99.99	0.152166	0.141583	0.139001	0.129196	0.146874	0.134098	0.913015	0.951459	0.21857	-0.13129	0.660409	0.086705
[K].wksIFNLGR.[S]_S3_1	[K].wksIFNLGR.[S]	Q2M1Z3	ARHGAP31	Rho GTPase-activating protein 31	S3	S306	SKSKKWKSIFNLGRS	Unambiguous	1	S3(Phospho): 100	0.147952	0.157713	0.16589	0.0988541	0.152832	0.132372	0.866127	0.18411	0.607204	-0.207349	0.216665	0.0449253
[K].sMDsLcSVPVEGk.[E]_S4_1	[K].sMDsLcSVPVEGk.[E]	Q2M1Z3	ARHGAP31	Rho GTPase-activating protein 31	S4	S349	RPAKSMDSLCSVPVE	Unambiguous	1	S4(Phospho): 95.63	0.159295	0.14114	0.157017	0.11833	0.150218	0.137673	0.916492	0.558642	0.616599	-0.125805	0.209997	0.0264187
[K].mHSTGtGSScDLTk.[Q]_T6_1	[K].mHSTGtGSScDLTk.[Q]	Q2M1Z3	ARHGAP31	Rho GTPase-activating protein 31	T6	T385	TKMHSTGTGSSCDLT	Unambiguous	1	T6(Phospho): 88.17	0.141565	0.179829	0.150871	0.155856	0.160697	0.153364	0.954364	0.164922	0.740435	-0.0673889	0.130513	0.00879514
[R].kVsIVSkPVLYR.[T]_S3_1	[R].kVsIVSkPVLYR.[T]	Q9NRY4	ARHGAP35	Rho GTPase-activating protein 35	S3	S1150	LERGRKVSIVSKPVL	Unambiguous	1	S3(Phospho): 99.85	0.0491612	0.0326031	0.0803229	0.077694	0.0408821	0.0790084	1.93259	0.20047	0.0450968	0.950537	1.34585	1.27928
[R].tSFSVGsDDELGPIRk.[K]_S7_1	[R].tSFSVGsDDELGPIRk.[K]	Q9NRY4	ARHGAP35	Rho GTPase-activating protein 35	S7	S1179	RTSFSVGSDDELGPI	Unambiguous	1	S7(Phospho): 100	0.126967	0.119801	0.140345	0.119823	0.123384	0.130084	1.0543	0.427736	0.600405	0.0762886	0.221556	0.0169022
[R].tSFSVGsDDELGPIR.[K]_S7_1	[R].tSFSVGsDDELGPIR.[K]	Q9NRY4	ARHGAP35	Rho GTPase-activating protein 35	S7	S1179	RTSFSVGSDDELGPI	Unambiguous	1	S7(Phospho): 99.97	0.126822	0.118277	0.14211	0.0945475	0.12255	0.118329	0.965557	0.226338	0.877402	-0.0505673	0.0568012	0.00287228
[R].qGLGPASTTSPSPGPRsPkAPPSSR.[L]_S17_1	[R].qGLGPASTTSPSPGPRsPkAPPSSR.[L]	P98171-2	ARHGAP4	Isoform 2 of Rho GTPase-activating protein 4	S17	S946	SPSPGPRSPKAPPSS	Unambiguous	1	S17(Phospho): 98.89	0.0490711	0.0585649	0.0817765	0.203709	0.053818	0.142743	2.65232	0.0989361	0.283108	1.40726	0.548047	0.771243
[R].qGLGPASTTSPSPGPRsPk.[A]_S17_1	[R].qGLGPASTTSPSPGPRsPk.[A]	P98171-2	ARHGAP4	Isoform 2 of Rho GTPase-activating protein 4	S17	S946	SPSPGPRSPKAPPSS	Unambiguous	1	S17(Phospho): 100	0.170356	0.119379	0.149674	0.119266	0.144868	0.13447	0.928226	0.684806	0.759536	-0.107452	0.119452	0.0128353
[R].gPGAPAsPSASHPQGLDTTPkPH.[-]_S7_1	[R].gPGAPAsPSASHPQGLDTTPkPH.[-]	P98171-2	ARHGAP4	Isoform 2 of Rho GTPase-activating protein 4	S7	S970	RGPGAPASPSASHPQ	Unambiguous	1	S7(Phospho): 99.55	0.139255	0.136392	0.139672	0.127215	0.137824	0.133443	0.968215	0.287627	0.563838	-0.0466	0.248845	0.0115962
[R].qGLGPAStTSPSPGPRsPk.[A]_S12 S17_2	[R].qGLGPAStTSPSPGPRsPk.[A]	P98171-2	ARHGAP4	Isoform 2 of Rho GTPase-activating protein 4	S12.S17	S941.S946	PASTTSPSPGPRSPK.SPSPGPRSPKAPPSS	Unambiguous	2	S12(Phospho): 86.59; S17(Phospho): 100	0.181303	0.213288	0.135415	0.260576	0.197296	0.197996	1.00355	0.318551	0.992338	0.00510918	0.00334051	1.70673e-05
[R].hRGsEEDPLLsPVETWk.[G]_S4 S11_2	[R].hRGsEEDPLLsPVETWk.[G]	Q13017	ARHGAP5	Rho GTPase-activating protein 5	S4.S11	S1195.S1202	RKGRHRGSEEDPLLS.SEEDPLLSPVETWKG	Unambiguous	2	S4(Phospho): 100; S11(Phospho): 100	0.0609527	0.0652435	0.132001	0.160521	0.0630981	0.146261	2.31799	0.190127	0.0287769	1.21287	1.54096	1.86898
[K].hNLDVVsPIPANk.[D]_S7_1	[K].hNLDVVsPIPANk.[D]	Q13017	ARHGAP5	Rho GTPase-activating protein 5	S7	S765	KHNLDVVSPIPANKD	Unambiguous	1	S7(Phospho): 100	0.0972616	0.0925461	0.092942	0.0825347	0.0949039	0.0877384	0.924497	0.54167	0.336462	-0.113259	0.473064	0.053579
[K].sDLSSSSGSLSLSHGsSSLEHR.[S]_S18_1	[K].sDLSSSSGSLSLSHGsSSLEHR.[S]	O15013	ARHGEF10	Rho guanine nucleotide exchange factor 10	S18	S1296	SLSHGSSSLEHRSED	Unambiguous	1	S18(Phospho): 81.39	0.136345	0.108595	0.092193	0.0427346	0.12247	0.0674638	0.550859	0.651008	0.191938	-0.860244	0.716839	0.616657
[R].tksLIAQDHR.[S]_S3_1	[R].tksLIAQDHR.[S]	O15013	ARHGEF10	Rho guanine nucleotide exchange factor 10	S3	S379	RSFIRTKSLIAQDHR	Unambiguous	1	S3(Phospho): 99.86	0.209861	0.215302	0.155277	0.2195	0.212582	0.187389	0.881491	0.107619	0.516218	-0.181982	0.287166	0.052259
[K].sDLSSSsGSLSLSHGSSSLEHR.[S]_S5_1	[K].sDLSSSsGSLSLSHGSSSLEHR.[S]	O15013	ARHGEF10	Rho guanine nucleotide exchange factor 10	S5	S1283	TQKSDLSSSSGSLSL	Unambiguous	1	S5(Phospho): 83.09	0.161085	0.155479	0.161743	0.164886	0.158282	0.163315	1.03179	0.650504	0.257837	0.0451529	0.588655	0.0265795
[K].sLGGESsGGTTPVGSFHTEAAR.[W]_S6_1	[K].sLGGESsGGTTPVGSFHTEAAR.[W]	O15085-2	ARHGEF11	Isoform 2 of Rho guanine nucleotide exchange factor 11	S6	S1497	LKSLGGESSGGTTPV	Unambiguous	1	S6(Phospho): 89.71	0.116096	0.0927471	0.194655	0.0993476	0.104421	0.147001	1.40777	0.305895	0.476961	0.493412	0.321517	0.15864
[K].sSSQSTFHIPLsPVEVkPGNVR.[N]_S12_1	[K].sSSQSTFHIPLsPVEVkPGNVR.[N]	O15085-2	ARHGEF11	Isoform 2 of Rho guanine nucleotide exchange factor 11	S12	S596	STFHIPLSPVEVKPG	Unambiguous	1	S12(Phospho): 100	0.0792216	0.0672908	0.122622	0.0690315	0.0732562	0.0958268	1.3081	0.27891	0.497385	0.387478	0.303308	0.117525
[R].sLENPtPPFtPk.[M]_S1 T6 T10_3	[R].sLENPtPPFtPk.[M]	O15085-2	ARHGEF11	Isoform 2 of Rho guanine nucleotide exchange factor 11	S1.T6.T10	S703.T708.T712	TSSLSTRSLENPTPP.TRSLENPTPPFTPKM.ENPTPPFTPKMGRRS	Unambiguous	3	S1(Phospho): 100; T6(Phospho): 100; T10(Phospho): 100	0.146554	0.113218	0.122267	0.178771	0.129886	0.150519	1.15885	0.678655	0.59361	0.212699	0.226498	0.048176
[R].tRNsGIWESPELDR.[N]_S4_1	[R].tRNsGIWESPELDR.[N]	O15085-2	ARHGEF11	Isoform 2 of Rho guanine nucleotide exchange factor 11	S4	S1335	LPPRTRNSGIWESPE	Unambiguous	1	S4(Phospho): 99.97	0.103778	0.096058	0.13908	0.0880197	0.099918	0.11355	1.13643	0.191057	0.650258	0.184512	0.186915	0.0344879
[R].sPsFGAGEGLLR.[S]_S3_1	[R].sPsFGAGEGLLR.[S]	Q96PE2	ARHGEF17	Rho guanine nucleotide exchange factor 17	S3	S420	WGVYRSPSFGAGEGL	Unambiguous	1	S3(Phospho): 99.91	0.0681718	0.0649209	0.0494023	0.0377512	0.0665463	0.0435767	0.654833	0.346447	0.0628634	-0.6108	1.2016	0.733939
[R].gSNPLDGRDSPsAGGPVGQLEPIPIPAPAsPGTRPTLk.[D]_S2 S30_2	[R].gSNPLDGRDSPsAGGPVGQLEPIPIPAPAsPGTRPTLk.[D]	Q96PE2	ARHGEF17	Rho guanine nucleotide exchange factor 17	S2.S30	S499.S527	GSSGDRGSNPLDGRD.IPIPAPASPGTRPTL	Unambiguous	2	S2(Phospho): 80.19; S30(Phospho): 77.62	0.187792	0.124175	0.0946218	0.140638	0.155984	0.11763	0.754117	0.797313	0.431614	-0.407141	0.364905	0.148568
[R].gSNPLDGRDSPsAGGPVGQLEPIPIPAPAsPGTRPTLk.[D]_S10 S12 S30_2	[R].gSNPLDGRDSPsAGGPVGQLEPIPIPAPAsPGTRPTLk.[D]	Q96PE2	ARHGEF17	Rho guanine nucleotide exchange factor 17	S10.S12.S30	S507.S509.S527	NPLDGRDSPSAGGPV.LDGRDSPSAGGPVGQ.IPIPAPASPGTRPTL	Ambiguous	2	S10(Phospho): 47.95; S12(Phospho): 47.95; S30(Phospho): 76.45	0.161926	0.132234	0.128122	0.123836	0.14708	0.125979	0.856532	0.182502	0.294767	-0.223422	0.530522	0.11853
[R].dSPSAGGPVGQLEPIPIPAPAsPGTRPTLk.[D]_S22_1	[R].dSPSAGGPVGQLEPIPIPAPAsPGTRPTLk.[D]	Q96PE2	ARHGEF17	Rho guanine nucleotide exchange factor 17	S22	S527	IPIPAPASPGTRPTL	Unambiguous	1	S22(Phospho): 83.43	0.0984933	0.0925356	0.141415	0.0876926	0.0955144	0.114554	1.19933	0.140626	0.554114	0.262234	0.256401	0.0672371
[R].dSPSAGGPVGQLEPIPIPAPASPGtRPTLk.[D]_T28_1	[R].dSPSAGGPVGQLEPIPIPAPASPGtRPTLk.[D]	Q96PE2	ARHGEF17	Rho guanine nucleotide exchange factor 17	T28	T533	ASPGTRPTLKDLTAT	Unambiguous	1	T28(Phospho): 97.82	0.102037	0.0871196	0.130151	0.082978	0.0945781	0.106565	1.12674	0.38995	0.675874	0.17215	0.170134	0.0292886
[R].aHPTLQAPsLEDVTk.[Q]_S9_1	[R].aHPTLQAPsLEDVTk.[Q]	Q96PE2	ARHGEF17	Rho guanine nucleotide exchange factor 17	S9	S1002	HPTLQAPSLEDVTKQ	Unambiguous	1	S9(Phospho): 100	0.175835	0.139414	0.171108	0.128806	0.157625	0.149957	0.951356	0.905068	0.809307	-0.0719433	0.0918868	0.00661064
[R].hSPAPPPDPGFPAPsPPPADSPSEGFSLk.[A]_S15_1	[R].hSPAPPPDPGFPAPsPPPADSPSEGFSLk.[A]	Q6ZSZ5	ARHGEF18	Rho guanine nucleotide exchange factor 18	S15	S1124	DPGFPAPSPPPADSP	Unambiguous	1	S15(Phospho): 99.97	0.0621505	0.0367725	0.101305	0.0929487	0.0494615	0.0971268	1.96368	0.404999	0.0703618	0.973563	1.15266	1.12219
[R].rAETFAGYDcTNsPTk.[N]_S13_1	[R].rAETFAGYDcTNsPTk.[N]	Q6ZSZ5	ARHGEF18	Rho guanine nucleotide exchange factor 18	S13	S733	AGYDCTNSPTKNGSF	Unambiguous	1	S13(Phospho): 99	0.111849	0.167859	0.096671	0.163275	0.139854	0.129973	0.929349	0.890255	0.84146	-0.105707	0.0749666	0.00792449
[R].sLPAGDALYLSFNPPQPSR.[G]_S1_1	[R].sLPAGDALYLSFNPPQPSR.[G]	V9GYM8	ARHGEF2	Rho guanine nucleotide exchange factor 2	S1	S931	PVDPRRRSLPAGDAL	Unambiguous	1	S1(Phospho): 100	0.137037	0.11916	0.107967	0.0891833	0.128098	0.0985753	0.769528	0.96853	0.150511	-0.377953	0.822432	0.310841
[R].lQDSSDPDTGSEEEGSSRLsPPHsPRDFTR.[M]_S16 S17 S24_2	[R].lQDSSDPDTGSEEEGSSRLsPPHsPRDFTR.[M]	V9GYM8	ARHGEF2	Rho guanine nucleotide exchange factor 2	S16.S17.S24	S997.S998.S1005	TGSEEEGSSRLSPPH.GSEEEGSSRLSPPHS.SRLSPPHSPRDFTRM	Ambiguous	2	S16(Phospho): 46.48; S17(Phospho): 46.48; S24(Phospho): 94.69	0.0845125	0.111097	0.113947	0.134545	0.0978046	0.124246	1.27035	0.839315	0.256468	0.345225	0.590966	0.204016
[R].ePALPLEPDSGGNTsPGVTANGEAR.[T]_S15_1	[R].ePALPLEPDSGGNTsPGVTANGEAR.[T]	V9GYM8	ARHGEF2	Rho guanine nucleotide exchange factor 2	S15	S741	PDSGGNTSPGVTANG	Unambiguous	1	S15(Phospho): 99.94	0.110461	0.0542835	0.103785	0.0859968	0.0823724	0.0948909	1.15197	0.390439	0.712268	0.204108	0.147357	0.0300767
[K].sVsTTNIAGHFNDEsPLGLR.[R]_S1 S3 T4 S15 _2	[K].sVsTTNIAGHFNDEsPLGLR.[R]	V9GYM8	ARHGEF2	Rho guanine nucleotide exchange factor 2	S1.S3.T4.S15	S194.S196.T197.S208	SSLSLAKSVSTTNIA.LSLAKSVSTTNIAGH.SLAKSVSTTNIAGHF.AGHFNDESPLGLRRI	Ambiguous	2	S1(Phospho): 32.35; S3(Phospho): 32.35; T4(Phospho): 32.35; S15(Phospho): 100	0.145903	0.194582	0.141756	0.230323	0.170243	0.18604	1.09279	0.639879	0.784162	0.128015	0.105594	0.0135176
[K].sVSTTNIAGHFNDEsPLGLRR.[I]_S15_1	[K].sVSTTNIAGHFNDEsPLGLRR.[I]	V9GYM8	ARHGEF2	Rho guanine nucleotide exchange factor 2	S15	S208	AGHFNDESPLGLRRI	Unambiguous	1	S15(Phospho): 100	0.120532	0.140928	0.136965	0.126049	0.13073	0.131507	1.00595	0.625712	0.952532	0.00855306	0.0211203	0.000180643
[R].sHHAPmSPGsSGGGGQPLAR.[T]_S10_1	[R].sHHAPmSPGsSGGGGQPLAR.[T]	O14497	ARID1A	AT-rich interactive domain-containing protein 1A	S10	S366	HAPMSPGSSGGGGQP	Unambiguous	1	S10(Phospho): 84.85	0.0968203	0.127451	0.202949	0.146154	0.112136	0.174552	1.55661	0.62975	0.192711	0.638412	0.715093	0.456524
[R].sHHAPMsPGSSGGGGQPLAR.[T]_S7_1	[R].sHHAPMsPGSSGGGGQPLAR.[T]	O14497	ARID1A	AT-rich interactive domain-containing protein 1A	S7	S363	RSHHAPMSPGSSGGG	Unambiguous	1	S7(Phospho): 99.87	0.123327	0.118207	0.203552	0.108533	0.120767	0.156042	1.2921	0.0685342	0.535675	0.369715	0.271099	0.100229
[R].gPsPSPVGSPASVAQSR.[S]_S3_1	[R].gPsPSPVGSPASVAQSR.[S]	O14497	ARID1A	AT-rich interactive domain-containing protein 1A	S3	S696	LPGIRGPSPSPVGSP	Unambiguous	1	S3(Phospho): 99.24	0.135264	0.109439	0.140758	0.138574	0.122351	0.139666	1.14152	0.107444	0.313238	0.190952	0.504126	0.0962636
[R].nPQmPQYSSPQPGSALsPR.[Q]_S17_1	[R].nPQmPQYSSPQPGSALsPR.[Q]	O14497	ARID1A	AT-rich interactive domain-containing protein 1A	S17	S772	PQPGSALSPRQPSGG	Unambiguous	1	S17(Phospho): 99.91	0.120797	0.150383	0.0749334	0.257012	0.13559	0.165973	1.22408	0.205094	0.773143	0.291697	0.11174	0.0325944
[R].kHVTTAEGtPGTTDQEGPPPDGPPEkR.[I]_T9_1	[R].kHVTTAEGtPGTTDQEGPPPDGPPEkR.[I]	O14497	ARID1A	AT-rich interactive domain-containing protein 1A	T9	T1888	HVTTAEGTPGTTDQE	Unambiguous	1	T9(Phospho): 71.6	0.127446	0.167014	0.129443	0.146224	0.14723	0.137834	0.93618	0.5107	0.704622	-0.0951418	0.152044	0.0144657
[R-].sHPAmsPGTPGPTmGR.[S]_S6_1	[R-].sHPAmsPGTPGPTmGR.[S]	Q8NFD5-3	ARID1B	Isoform 3 of AT-rich interactive domain-containing protein 1B	S6	S502	QRSHPAMSPGTPGPT	Unambiguous	1	S6(Phospho): 99.99	0.1258	0.109067	0.117431	0.134395	0.117433	0.125913	1.07221	0.991232	0.55045	0.100585	0.259282	0.0260799
[R-].sHPAmsPGTPGPTMGR.[S]_T9_1	[R-].sHPAmsPGTPGPTMGR.[S]	Q8NFD5-3	ARID1B	Isoform 3 of AT-rich interactive domain-containing protein 1B	T9	T505	HPAMSPGTPGPTMGR	Unambiguous	1	T9(Phospho): 98.84	0.147183	0.0888379	0.102413	0.111123	0.11801	0.106768	0.904734	0.188663	0.73977	-0.144434	0.130903	0.0189069
[R].msPSkSPFLPSMk.[M]_S2_1	[R].msPSkSPFLPSMk.[M]	Q8NFD5-3	ARID1B	Isoform 3 of AT-rich interactive domain-containing protein 1B	S2	S1608	RSLENRMSPSKSPFL	Unambiguous	1	S2(Phospho): 98.85	0.166555	0.131538	0.133582	0.179963	0.149046	0.156773	1.05184	0.823391	0.815226	0.0729115	0.0887222	0.00646887
[R].kYsDSSLPPSNSGk.[I]_S3_1	[R].kYsDSSLPPSNSGk.[I]	Q68CP9	ARID2	AT-rich interactive domain-containing protein 2	S3	S1300	LLNGRKYSDSSLPPS	Unambiguous	1	S3(Phospho): 91.33	0.0781398	0.0627954	0.0898234	0.126129	0.0704676	0.107976	1.53228	0.50914	0.197328	0.615681	0.704811	0.433939
[R].rLskPPFQTNPSPEmVSk.[L]_S3_1	[R].rLskPPFQTNPSPEmVSk.[L]	Q4LE39	ARID4B	AT-rich interactive domain-containing protein 4B	S3	S666	NCKLRRLSKPPFQTN	Unambiguous	1	S3(Phospho): 99.87	0.0493262	0.0480911	0.0294498	0.0302015	0.0487086	0.0298256	0.612328	0.696093	0.00146247	-0.707624	2.83491	2.00605
[K].vHADLVISkPVskSPER.[L]_S14_1	[K].vHADLVISkPVskSPER.[L]	Q4LE39	ARID4B	AT-rich interactive domain-containing protein 4B	S14	S778	ISKPVSKSPERLRKD	Unambiguous	1	S14(Phospho): 92.29	0.152354	0.125961	0.0986424	0.0853169	0.139157	0.0919796	0.660976	0.595313	0.0857448	-0.597331	1.06679	0.637228
[R].kDIEVLsEDtDYEEDEVTkk.[R]_S7 T10_2	[R].kDIEVLsEDtDYEEDEVTkk.[R]	Q4LE39	ARID4B	AT-rich interactive domain-containing protein 4B	S7.T10	S790.T793	RKDIEVLSEDTDYEE.IEVLSEDTDYEEDEV	Unambiguous	2	S7(Phospho): 99.95; T10(Phospho): 98.02	0.147091	0.136076	0.122918	0.29821	0.141583	0.210564	1.48721	0.0799036	0.514443	0.572608	0.288663	0.165291
[R].lSkPPFQTNPsPEMVSk.[L]_S11_1	[R].lSkPPFQTNPsPEMVSk.[L]	Q4LE39	ARID4B	AT-rich interactive domain-containing protein 4B	S11	S675	PPFQTNPSPEMVSKL	Unambiguous	1	S11(Phospho): 100	0.163055	0.0901866	0.137826	0.078123	0.126621	0.107975	0.852739	0.873972	0.730437	-0.229823	0.136417	0.0313518
[R].rsRSESETSTMAAk.[K]_S4_1	[R].rsRSESETSTMAAk.[K]	Q5BIX2	ARKL1	Chromosome 18 open reading frame 25, isoform CRA_a	S4	S145	RKSRRSRSESETSTM	Unambiguous	1	S4(Phospho): 93.96	0.0724898	0.0835577	0.104027	0.196465	0.0780237	0.150246	1.92565	0.151728	0.260943	0.945343	0.583455	0.551565
[R].rDsSESQLASTESDkPTTGR.[V]_S3_1	[R].rDsSESQLASTESDkPTTGR.[V]	Q5BIX2	ARKL1	Chromosome 18 open reading frame 25, isoform CRA_a	S3	S66	LMELRRDSSESQLAS	Unambiguous	1	S3(Phospho): 99	0.102499	0.116124	0.109559	0.183816	0.109312	0.146687	1.34192	0.231051	0.426465	0.424298	0.370116	0.15704
[R].kASTAPGAEAsPSPcITER.[S]_S11_1	[R].kASTAPGAEAsPSPcITER.[S]	Q66PJ3	ARL6IP4	ADP-ribosylation factor-like protein 6-interacting protein 4	S11	S239	TAPGAEASPSPCITE	Unambiguous	1	S11(Phospho): 92	0.149308	0.121605	0.170248	0.127633	0.135457	0.148941	1.09955	0.733945	0.648733	0.136909	0.187934	0.0257297
[R].sVLPPDGNGsPVLPDkR.[N]_S10_1	[R].sVLPPDGNGsPVLPDkR.[N]	Q8N6S5	ARL6IP6	ADP-ribosylation factor-like protein 6-interacting protein 6	S10	S80	LPPDGNGSPVLPDKR	Unambiguous	1	S10(Phospho): 100	0.151358	0.157452	0.0466238	0.126301	0.154405	0.0864626	0.559974	0.097197	0.231149	-0.836568	0.636108	0.532148
[K].rASPNsDDTVLSPQELQk.[V]_S3_1	[K].rASPNsDDTVLSPQELQk.[V]	Q9UH62	ARMCX3	Armadillo repeat-containing X-linked protein 3	S3	S110	RAVQKRASPNSDDTV	Unambiguous	1	S3(Phospho): 99.92	0.121092	0.105811	0.113155	0.139632	0.113451	0.126393	1.11407	0.666484	0.48632	0.155845	0.313078	0.0487917
[R].fQNLDkkAsSEGGTAAGAGLDSLHk.[N]_S9_1	[R].fQNLDkkAsSEGGTAAGAGLDSLHk.[N]	O15143	ARPC1B	Actin-related protein 2/3 complex subunit 1B	S9	S310	QNLDKKASSEGGTAA	Unambiguous	1	S9(Phospho): 88.6	0.0193459	0.0118363	0.0280592	0.0224584	0.0155911	0.0252588	1.62007	0.815923	0.175075	0.69606	0.756777	0.526762
[K].kAsSEGGTAAGAGLDSLHk.[N]_S3_1	[K].kAsSEGGTAAGAGLDSLHk.[N]	O15143	ARPC1B	Actin-related protein 2/3 complex subunit 1B	S3	S310	QNLDKKASSEGGTAA	Unambiguous	1	S3(Phospho): 91.67	0.0523266	0.0139361	0.0230708	0.0145792	0.0331314	0.018825	0.568192	0.277165	0.542449	-0.815549	0.265641	0.216644
[K].yFDsGDYNMAk.[A]_S4_1	[K].yFDsGDYNMAk.[A]	H3BMD8	ARPP19	cAMP-regulated phosphoprotein 19	S4	S81	KGQKYFDSGDYNMAK	Unambiguous	1	S4(Phospho): 99.98	0.105547	0.127901	0.132033	0.108698	0.116724	0.120366	1.0312	0.972644	0.842611	0.0443234	0.0743727	0.00329645
[R].fQAEPYGLEDDtRSLAADDEGGPELEPDYGtATR.[R]_S14 T31 T33_2	[R].fQAEPYGLEDDtRSLAADDEGGPELEPDYGtATR.[R]	O00192	ARVCF	Armadillo repeat protein deleted in velo-cardio-facial syndrome	S14.T31.T33	S267.T284.T286	GLEDDTRSLAADDEG.ELEPDYGTATRRRPE.EPDYGTATRRRPECG	Ambiguous	2	S14(Phospho): 97.47; T31(Phospho): 46.39; T33(Phospho): 46.39	0.16353	0.108766	0.164602	0.211968	0.136148	0.188285	1.38295	0.907937	0.286497	0.467745	0.542879	0.253929
[K].dGEMDRNFDtLDLPk.[R]_T10_1	[K].dGEMDRNFDtLDLPk.[R]	O00192	ARVCF	Armadillo repeat protein deleted in velo-cardio-facial syndrome	T10	T642	EMDRNFDTLDLPKRT	Unambiguous	1	T10(Phospho): 100	0.151665	0.0954432	0.17288	0.13935	0.123554	0.156115	1.26354	0.684702	0.424648	0.337467	0.371971	0.125528
[R].nFDtLDLPk.[R]_T4_1	[R].nFDtLDLPk.[R]	O00192	ARVCF	Armadillo repeat protein deleted in velo-cardio-facial syndrome	T4	T642	EMDRNFDTLDLPKRT	Unambiguous	1	T4(Phospho): 100	0.181414	0.068665	0.175995	0.0545583	0.12504	0.115277	0.921922	0.952788	0.916968	-0.117284	0.0376458	0.00441524
[R].aYLSSGGGFPEGPEPRDSPsYGsLSR.[G]_S18 S23 S25_2	[R].aYLSSGGGFPEGPEPRDSPsYGsLSR.[G]	O00192	ARVCF	Armadillo repeat protein deleted in velo-cardio-facial syndrome	S18.S23.S25	S198.S203.S205	EGPEPRDSPSYGSLS.RDSPSYGSLSRGLGM.SPSYGSLSRGLGMRP	Ambiguous	2	S18(Phospho): 99.9; S23(Phospho): 46.26; S25(Phospho): 46.26	0.219001	0.182074	0.167069	0.251356	0.200538	0.209212	1.04326	0.525748	0.867858	0.0610929	0.0615514	0.00376035
[R].tLsDPPsPLPHGPPNk.[G]_S3 S7_2	[R].tLsDPPsPLPHGPPNk.[G]	Q9ULH1-2	ASAP1	Isoform 1 of Arf-GAP with SH3 domain, ANK repeat and PH domain-containing protein 1	S3.S7	S842.S846	PGHKRTLSDPPSPLP.RTLSDPPSPLPHGPP	Unambiguous	2	S3(Phospho): 98.93; S7(Phospho): 100	0.11613	0.103887	0.105708	0.234039	0.110009	0.169873	1.54418	0.121104	0.451065	0.62684	0.345761	0.216737
[R].tLSDPPsPLPHGPPNk.[G]_S7_1	[R].tLSDPPsPLPHGPPNk.[G]	Q9ULH1-2	ASAP1	Isoform 1 of Arf-GAP with SH3 domain, ANK repeat and PH domain-containing protein 1	S7	S846	RTLSDPPSPLPHGPP	Unambiguous	1	S7(Phospho): 100	0.104667	0.0670088	0.14308	0.0916809	0.0858379	0.117381	1.36747	0.80508	0.426493	0.451508	0.370088	0.167098
[R].sPRPQsFcHSSSISPQDk.[L]_S6_1	[R].sPRPQsFcHSSSISPQDk.[L]	Q9ULH1-2	ASAP1	Isoform 1 of Arf-GAP with SH3 domain, ANK repeat and PH domain-containing protein 1	S6	S741	ERSPRPQSFCHSSSI	Unambiguous	1	S6(Phospho): 94.63	0.138863	0.0976923	0.104411	0.0769618	0.118278	0.0906864	0.766724	0.748704	0.380795	-0.383222	0.419308	0.160688
[R].sPRPQSFcHSSSIsPQDk.[L]_S14_1	[R].sPRPQSFcHSSSIsPQDk.[L]	Q9ULH1-2	ASAP1	Isoform 1 of Arf-GAP with SH3 domain, ANK repeat and PH domain-containing protein 1	S14	S749	FCHSSSISPQDKLAL	Unambiguous	1	S14(Phospho): 99.97	0.100495	0.0943094	0.102354	0.143821	0.0974022	0.123088	1.26371	0.188538	0.345181	0.337661	0.461953	0.155984
[R].kTDHLsLDkATIPPEIFQk.[S]_S6_1	[R].kTDHLsLDkATIPPEIFQk.[S]	Q9ULH1-2	ASAP1	Isoform 1 of Arf-GAP with SH3 domain, ANK repeat and PH domain-containing protein 1	S6	S913	LRKTDHLSLDKATIP	Unambiguous	1	S6(Phospho): 98.53	0.180597	0.167963	0.198846	0.176943	0.17428	0.187895	1.07812	0.666151	0.39419	0.108514	0.404294	0.0438714
[R].qEEIDEsDDDLDDkPSPIkk.[E]_S7_1	[R].qEEIDEsDDDLDDkPSPIkk.[E]	Q9ULH1-2	ASAP1	Isoform 1 of Arf-GAP with SH3 domain, ANK repeat and PH domain-containing protein 1	S7	S720	RQEEIDESDDDLDDK	Unambiguous	1	S7(Phospho): 100	0.185408	0.125376	0.129795	0.147676	0.155392	0.138736	0.892812	0.368593	0.648012	-0.163572	0.188417	0.0308197
[K].eRsPRPQSFcHSSSISPQDk.[L]_S3_1	[K].eRsPRPQSFcHSSSISPQDk.[L]	Q9ULH1-2	ASAP1	Isoform 1 of Arf-GAP with SH3 domain, ANK repeat and PH domain-containing protein 1	S3	S736	SPIKKERSPRPQSFC	Unambiguous	1	S3(Phospho): 98.4	0.219723	0.223285	0.217471	0.250191	0.221504	0.233831	1.05565	0.138071	0.531931	0.078135	0.274144	0.0214203
[K].rtLSDPPsPLPHGPPNk.[G]_S4 S8_2	[K].rtLSDPPsPLPHGPPNk.[G]	Q9ULH1-2	ASAP1	Isoform 1 of Arf-GAP with SH3 domain, ANK repeat and PH domain-containing protein 1	S4.S8	S842.S846	PGHKRTLSDPPSPLP.RTLSDPPSPLPHGPP	Unambiguous	2	S4(Phospho): 99.19; S8(Phospho): 100	0.0921451	0.102072	0.0621821	0.150363	0.0971087	0.106272	1.09437	0.142737	0.855489	0.130096	0.0677853	0.0088186
[K].eRsPRPQSFcHSSSISPQDk.[L]_S8_1	[K].eRsPRPQSFcHSSSISPQDk.[L]	Q9ULH1-2	ASAP1	Isoform 1 of Arf-GAP with SH3 domain, ANK repeat and PH domain-containing protein 1	S8	S741	ERSPRPQSFCHSSSI	Unambiguous	1	S8(Phospho): 90.57	0.135962	0.126324	0.139516	0.123	0.131143	0.131258	1.00088	0.672619	0.991495	0.00126457	0.0037093	4.69069e-06
[R].nVGkDPLTPtPPPPVAk.[T]_T10_1	[R].nVGkDPLTPtPPPPVAk.[T]	O43150-2	ASAP2	Isoform 2 of Arf-GAP with SH3 domain, ANK repeat and PH domain-containing protein 2	T10	T800	GKDPLTPTPPPPVAK	Unambiguous	1	T10(Phospho): 90.67	0.0885889	0.0764968	0.129915	0.0684685	0.0825428	0.0991917	1.2017	0.2474	0.648081	0.265077	0.188371	0.0499328
[R].gRLtPSDMPLLELk.[D]_T4_1	[R].gRLtPSDMPLLELk.[D]	Q9H1I8	ASCC2	Activating signal cointegrator 1 complex subunit 2	T4	T233	LEERGRLTPSDMPLL	Unambiguous	1	T4(Phospho): 100	0.138459	0.128043	0.137251	0.0675574	0.133251	0.102404	0.768506	0.188908	0.473634	-0.379872	0.324557	0.12329
[R].aAGSPsPLPAPDPAPk.[S]_S4_1	[R].aAGSPsPLPAPDPAPk.[S]	Q9BZE9-2	ASPSCR1	Isoform 2 of Tether containing UBX domain for GLUT4	S4	S594	YMSRAAGSPSPLPAP	Unambiguous	1	S4(Phospho): 94.23	0.0936959	0.101887	0.118745	0.0717727	0.0977917	0.0952586	0.974097	0.219833	0.925081	-0.0378619	0.0338203	0.0012805
[R].gkEELAEAEIIkDSPDsPEPPNk.[K]_S17_1	[R].gkEELAEAEIIkDSPDsPEPPNk.[K]	Q9NVM9	ASUN	Protein asunder homolog	S17	S626	IIKDSPDSPEPPNKK	Unambiguous	1	S17(Phospho): 99.99	0.0779796	0.078997	0.073178	0.0914941	0.0784883	0.082336	1.04902	0.0706515	0.715619	0.0690457	0.145318	0.0100336
[R].kVSSSsPQSGcPSPTIPAGk.[V]_S4_1	[R].kVSSSsPQSGcPSPTIPAGk.[V]	Q76L83	ASXL2	Putative Polycomb group protein ASXL2	S4	S137	RWKRKVSSSSPQSGC	Unambiguous	1	S4(Phospho): 77.89	0.173147	0.197918	0.145742	0.15429	0.185532	0.150016	0.808569	0.423073	0.113408	-0.306558	0.945355	0.289806
[K].aPsPTGPALIsGASPVHcAADGTVELk.[A]_S3 S11 S14_2	[K].aPsPTGPALIsGASPVHcAADGTVELk.[A]	Q76L83	ASXL2	Putative Polycomb group protein ASXL2	S3.S11.S14	S834.S842.S845	CRQEKAPSPTGPALI.PTGPALISGASPVHC.PALISGASPVHCAAD	Ambiguous	2	S3(Phospho): 99.68; S11(Phospho): 49.99; S14(Phospho): 49.99	0.161474	0.14534	0.139254	0.194935	0.153407	0.167094	1.08922	0.359096	0.683293	0.123296	0.165393	0.0203923
[R].kVsSSSPQSGcPSPTIPAGk.[V]_S3_1	[R].kVsSSSPQSGcPSPTIPAGk.[V]	Q76L83	ASXL2	Putative Polycomb group protein ASXL2	S3	S136	SRWKRKVSSSSPQSG	Unambiguous	1	S3(Phospho): 75.97	0.169027	0.101594	0.165202	0.0949365	0.13531	0.130069	0.961266	0.973816	0.924111	-0.0569922	0.0342757	0.00195345
[R].kPNIFYSGPAsPARPR.[Y]_S11_1	[R].kPNIFYSGPAsPARPR.[Y]	Q6PL18	ATAD2	ATPase family AAA domain-containing protein 2	S11	S327	IFYSGPASPARPRYR	Unambiguous	1	S11(Phospho): 99.96	0.12701	0.139567	0.117226	0.0996083	0.133289	0.108417	0.813402	0.788396	0.148225	-0.29796	0.829079	0.247032
[R].lSSAGPRsPYckR.[M]_S8_1	[R].lSSAGPRsPYckR.[M]	Q6PL18	ATAD2	ATPase family AAA domain-containing protein 2	S8	S342	LSSAGPRSPYCKRMN	Unambiguous	1	S8(Phospho): 97.94	0.123981	0.116316	0.132821	0.169175	0.120148	0.150998	1.25677	0.264564	0.238656	0.329715	0.622228	0.205158
[K].qGVNSQkPcFFNSYYIGksPk.[K]_S19_1	[K].qGVNSQkPcFFNSYYIGksPk.[K]	Q96QE3	ATAD5	ATPase family AAA domain-containing protein 5	S19	S1201	NSYYIGKSPKKISSP	Unambiguous	1	S19(Phospho): 100	0.130969	0.17935	0.132828	0.18999	0.15516	0.161409	1.04028	0.894313	0.882797	0.0569681	0.0541394	0.00308422
[R].tQSEESRPQSLQQPATSTTETPAsPAHTTPQTQSTSGR.[R]_S24_1	[R].tQSEESRPQSLQQPATSTTETPAsPAHTTPQTQSTSGR.[R]	P15336	ATF2	Cyclic AMP-dependent transcription factor ATF-2	S24	S328	STTETPASPAHTTPQ	Unambiguous	1	S24(Phospho): 99.87	0.158427	0.151946	0.146506	0.0975387	0.155187	0.122022	0.786293	0.167537	0.311426	-0.346861	0.506645	0.175735
[K].aAAGPLDMsLPsTPDIk.[I]_S9 T13_2	[K].aAAGPLDMsLPsTPDIk.[I]	P17544-6	ATF7	Isoform 6 of Cyclic AMP-dependent transcription factor ATF-7	S9.T13	S97.T101	AAGPLDMSLPSTPDI.LDMSLPSTPDIKIKE	Unambiguous	2	S9(Phospho): 99.94; T13(Phospho): 92.38	0.163295	0.174005	0.123385	0.187881	0.16865	0.155633	0.922817	0.209537	0.72897	-0.115883	0.13729	0.0159097
[K].eSSEPtGSPAPVIQHSSATAPSNGLSVR.[S]_S8_1	[K].eSSEPtGSPAPVIQHSSATAPSNGLSVR.[S]	P17544-6	ATF7	Isoform 6 of Cyclic AMP-dependent transcription factor ATF-7	S8	S423	ESSEPTGSPAPVIQH	Unambiguous	1	S8(Phospho): 98.63	0.131974	0.0882768	0.15475	0.0886035	0.110125	0.121677	1.10489	0.743311	0.798173	0.143909	0.0979029	0.0140891
[K].rHEHPPNPPVsPGk.[T]_S11_1	[K].rHEHPPNPPVsPGk.[T]	Q6VMQ6-4	ATF7IP	Isoform 3 of Activating transcription factor 7-interacting protein 1	S11	S681	HPPNPPVSPGKTVND	Unambiguous	1	S11(Phospho): 100	0.105269	0.146943	0.124642	0.168797	0.126106	0.146719	1.16346	0.963204	0.567175	0.21842	0.246283	0.0537931
[K].kRHEHPPNPPVsPGk.[T]_S12_1	[K].kRHEHPPNPPVsPGk.[T]	Q6VMQ6-4	ATF7IP	Isoform 3 of Activating transcription factor 7-interacting protein 1	S12	S681	HPPNPPVSPGKTVND	Unambiguous	1	S12(Phospho): 100	0.0989715	0.173214	0.138055	0.1767	0.136093	0.157377	1.1564	0.611066	0.661585	0.209636	0.179414	0.0376118
[K].nkQDDDLNcEPLsPHNITPEPVSk.[L]_S13_1	[K].nkQDDDLNcEPLsPHNITPEPVSk.[L]	Q6VMQ6-4	ATF7IP	Isoform 3 of Activating transcription factor 7-interacting protein 1	S13	S121	DLNCEPLSPHNITPE	Unambiguous	1	S13(Phospho): 100	0.158325	0.135296	0.155702	0.118768	0.146811	0.137235	0.934776	0.709847	0.702923	-0.0973068	0.153092	0.0148969
[R].hEHPPNPPVsPGkTVNDVNSNNNMSYR.[N]_S10_1	[R].hEHPPNPPVsPGkTVNDVNSNNNMSYR.[N]	Q6VMQ6-4	ATF7IP	Isoform 3 of Activating transcription factor 7-interacting protein 1	S10	S681	HPPNPPVSPGKTVND	Unambiguous	1	S10(Phospho): 96.04	0.148065	0.135881	0.152744	0.137154	0.141973	0.144949	1.02096	0.844606	0.791944	0.0299301	0.101306	0.00303209
[K].nkQDDDLNcEPLSPHNItPEPVSk.[L]_T18_1	[K].nkQDDDLNcEPLSPHNItPEPVSk.[L]	Q6VMQ6-4	ATF7IP	Isoform 3 of Activating transcription factor 7-interacting protein 1	T18	T126	PLSPHNITPEPVSKL	Unambiguous	1	T18(Phospho): 98.48	0.153735	0.106142	0.149509	0.116724	0.129938	0.133117	1.02446	0.768027	0.922453	0.0348666	0.0350557	0.00122227
[R].sVSSFPVPQDNVDTHPGSGk.[E]_S1_1	[R].sVSSFPVPQDNVDTHPGSGk.[E]	E7EVC7	ATG16L1	Autophagy-related protein 16-1	S1	S304	SDAARRRSVSSFPVP	Unambiguous	1	S1(Phospho): 99.77	0.107498	0.112193	0.0828758	0.110799	0.109845	0.0968372	0.881578	0.212125	0.455188	-0.181839	0.341809	0.0621543
[K].sSPVcsTAPVETEPkLsPSWNPk.[I]_S2 S17_2	[K].sSPVcsTAPVETEPkLsPSWNPk.[I]	Q96BY7	ATG2B	Autophagy-related protein 2 homolog B	S2.S17	S240.S255	FSASAKSSPVCSTAP.VETEPKLSPSWNPKI	Unambiguous	2	S2(Phospho): 87.3; S17(Phospho): 87.39	0.0978354	0.112604	0.117183	0.181368	0.10522	0.149276	1.4187	0.287955	0.312786	0.504575	0.504753	0.254686
[K].sSPVcsTAPVETEPkLsPSWNPk.[I]_S1 S17_2	[K].sSPVcsTAPVETEPkLsPSWNPk.[I]	Q96BY7	ATG2B	Autophagy-related protein 2 homolog B	S1.S17	S239.S255	EFSASAKSSPVCSTA.VETEPKLSPSWNPKI	Unambiguous	2	S1(Phospho): 86.57; S17(Phospho): 97.52	0.108276	0.102689	0.0964775	0.200915	0.105483	0.148696	1.40967	0.0680461	0.495487	0.495362	0.304968	0.151069
[R].gRAsPGGVSTSSSDGkAEk.[S]_S4_1	[R].gRAsPGGVSTSSSDGkAEk.[S]	P54259	ATN1	Atrophin-1	S4	S34	LRSRGRASPGGVSTS	Unambiguous	1	S4(Phospho): 99.97	0.100794	0.141012	0.108524	0.282024	0.120903	0.195274	1.61513	0.290015	0.491501	0.691652	0.308476	0.213358
[K].tAsPPGPPPYGk.[R]_S3_1	[K].tAsPPGPPPYGk.[R]	P54259	ATN1	Atrophin-1	S3	S632	PAGYKTASPPGPPPY	Unambiguous	1	S3(Phospho): 93.79	0.119189	0.114453	0.118947	0.0769113	0.116821	0.097929	0.83828	0.142851	0.465991	-0.254495	0.331622	0.0843964
[R].gRAsPGGVSTSSSDGk.[A]_S4_1	[R].gRAsPGGVSTSSSDGk.[A]	P54259	ATN1	Atrophin-1	S4	S34	LRSRGRASPGGVSTS	Unambiguous	1	S4(Phospho): 100	0.139354	0.120933	0.121465	0.173105	0.130143	0.147285	1.13171	0.436275	0.595614	0.178509	0.225035	0.0401708
[K].tATPPGYkPGSPPsFR.[T]_S11_1	[K].tATPPGYkPGSPPsFR.[T]	P54259	ATN1	Atrophin-1	S11	S661	PPGYKPGSPPSFRTG	Unambiguous	1	S11(Phospho): 86.67	0.123804	0.109923	0.122347	0.0931773	0.116863	0.107762	0.922122	0.565544	0.629874	-0.116971	0.200746	0.0234814
[K].gVTQEVDGLsQTDGTLTYFDkVDk.[N]_S10_1	[K].gVTQEVDGLsQTDGTLTYFDkVDk.[N]	Q8NB49	ATP11C	Phospholipid-transporting ATPase IG	S10	S445	TQEVDGLSQTDGTLT	Unambiguous	1	S10(Phospho): 97.35	0.166278	0.123697	0.137094	0.136469	0.144987	0.136781	0.9434	0.0186867	0.765793	-0.084059	0.115888	0.00974147
[K].ykGVTQEVDGLSQtDGTLTYFDkVDk.[N]_S12_1	[K].ykGVTQEVDGLSQtDGTLTYFDkVDk.[N]	Q8NB49	ATP11C	Phospholipid-transporting ATPase IG	S12	S445	TQEVDGLSQTDGTLT	Unambiguous	1	S12(Phospho): 88.9	0.140146	0.13707	0.147128	0.13145	0.138608	0.139289	1.00491	0.246682	0.939861	0.00706676	0.0269363	0.000190352
[R].rRPRDsPTLSNSGIR.[A]_S6_1	[R].rRPRDsPTLSNSGIR.[A]	Q9HD20	ATP13A1	Manganese-transporting ATPase 13A1	S6	S899	RRRRPRDSPTLSNSG	Unambiguous	1	S6(Phospho): 99.27	0.0989818	0.146241	0.112	0.191927	0.122612	0.151963	1.23939	0.679894	0.591877	0.30963	0.227768	0.0705238
[R].rPRDsPTLSNSGIR.[A]_S5_1	[R].rPRDsPTLSNSGIR.[A]	Q9HD20	ATP13A1	Manganese-transporting ATPase 13A1	S5	S899	RRRRPRDSPTLSNSG	Unambiguous	1	S5(Phospho): 98.62	0.11347	0.139087	0.125937	0.124878	0.126279	0.125408	0.993104	0.0526181	0.952025	-0.00998281	0.0213516	0.000213149
[R].dkYEPAAVsEQGDkk.[G]_S9_1	[R].dkYEPAAVsEQGDkk.[G]	P05023	ATP1A1	Sodium/potassium-transporting ATPase subunit alpha-1	S9	S16	KYEPAAVSEQGDKKG	Unambiguous	1	S9(Phospho): 98.48	0.118247	0.13231	0.085661	0.148404	0.125278	0.117032	0.934178	0.280756	0.821545	-0.0982309	0.0853685	0.00838583
[R].nSsPPPsPNkNNNAVDSGIHLTIEMNk.[S]_S2 S3 S7_2	[R].nSsPPPsPNkNNNAVDSGIHLTIEMNk.[S]	P20020	ATP2B1	Plasma membrane calcium-transporting ATPase 1	S2.S3.S7	S1215.S1216.S1220	DAPTKRNSSPPPSPN.APTKRNSSPPPSPNK.RNSSPPPSPNKNNNA	Ambiguous	2	S2(Phospho): 50.26; S3(Phospho): 50.26; S7(Phospho): 94.95	0.145742	0.141848	0.149357	0.30328	0.143795	0.226319	1.5739	0.0322016	0.477728	0.654342	0.320819	0.209925
[R].iEDsEPHIPLIDDTDAEDDAPTkR.[N]_S4_1	[R].iEDsEPHIPLIDDTDAEDDAPTkR.[N]	P20020	ATP2B1	Plasma membrane calcium-transporting ATPase 1	S4	S1193	PEFRIEDSEPHIPLI	Unambiguous	1	S4(Phospho): 99.73	0.137708	0.144484	0.136238	0.102347	0.141096	0.119292	0.845468	0.251244	0.334259	-0.242177	0.475917	0.115256
[K].nsLkEANHDGDFGITLAELR.[A]_S2_1	[K].nsLkEANHDGDFGITLAELR.[A]	P20020	ATP2B1	Plasma membrane calcium-transporting ATPase 1	S2	S17	AYSGVKNSLKEANHD	Unambiguous	1	S2(Phospho): 100	0.0565102	0.0808056	0.0667276	0.081296	0.0686579	0.0740118	1.07798	0.687744	0.741785	0.10833	0.129722	0.0140528
[R].kDsEEEVSLLGSQDIEEGNHQVEDGcR.[E]_S3_1	[R].kDsEEEVSLLGSQDIEEGNHQVEDGcR.[E]	Q9Y487	ATP6V0A2	V-type proton ATPase 116 kDa subunit a isoform 2	S3	S695	YTLIRKDSEEEVSLL	Unambiguous	1	S3(Phospho): 100	0.133714	0.156931	0.0974552	0.0972517	0.145322	0.0973535	0.669913	0.0111594	0.15113	-0.577953	0.82065	0.474298
[K].lHDFLAHSSEESEETSsPPR.[L]_S17_1	[K].lHDFLAHSSEESEETSsPPR.[L]	P46100	ATRX	Transcriptional regulator ATRX	S17	S34	EESEETSSPPRLAMN	Unambiguous	1	S17(Phospho): 86.17	0.134452	0.12756	0.107503	0.103583	0.131006	0.105543	0.805638	0.658497	0.023392	-0.311797	1.63093	0.50852
[K].rkSsTSGSDFDTk.[K]_S4_1	[K].rkSsTSGSDFDTk.[K]	P46100	ATRX	Transcriptional regulator ATRX	S4	S784	GKRKRKSSTSGSDFD	Unambiguous	1	S4(Phospho): 85.56	0.0892516	0.0646207	0.0879418	0.171992	0.0769361	0.129967	1.68928	0.36296	0.349588	0.75641	0.456443	0.345258
[R].kPsIVTk.[Y]_S3_1	[R].kPsIVTk.[Y]	P46100	ATRX	Transcriptional regulator ATRX	S3	S84	SRSKRKPSIVTKYVE	Unambiguous	1	S3(Phospho): 100	0.0405246	0.0571949	0.0554879	0.0977886	0.0488597	0.0766383	1.56854	0.477975	0.34621	0.649418	0.46066	0.299161
[K].qSETVDQNsDSDEMLAILk.[E]_S9_1	[K].qSETVDQNsDSDEMLAILk.[E]	P46100	ATRX	Transcriptional regulator ATRX	S9	S729	SETVDQNSDSDEMLA	Unambiguous	1	S9(Phospho): 90.11	0.144586	0.131781	0.120658	0.0956411	0.138183	0.108149	0.782652	0.602366	0.166028	-0.353557	0.77982	0.27571
[K].ltPVSLSNsPIk.[G]_S5 S9_2	[K].ltPVSLSNsPIk.[G]	P46100	ATRX	Transcriptional regulator ATRX	S5.S9	S594.S598	YVKLTPVSLSNSPIK.TPVSLSNSPIKGADC	Unambiguous	2	S5(Phospho): 99.1; S9(Phospho): 99.92	0.122665	0.222087	0.0698229	0.15722	0.172376	0.113522	0.658569	0.918158	0.467711	-0.602592	0.330023	0.198869
[K].lTPVsLsNSPIk.[G]_S5 S7_2	[K].lTPVsLsNSPIk.[G]	P46100	ATRX	Transcriptional regulator ATRX	S5.S7	S594.S596	YVKLTPVSLSNSPIK.KLTPVSLSNSPIKGA	Unambiguous	2	S5(Phospho): 89.36; S7(Phospho): 89.36	0.130973	0.214701	0.0740344	0.166785	0.172837	0.12041	0.696667	0.934961	0.489701	-0.521459	0.310069	0.161688
[R].eVIEIEDAsPTkcPITTk.[L]_S9_1	[R].eVIEIEDAsPTkcPITTk.[L]	P46100	ATRX	Transcriptional regulator ATRX	S9	S1527	VIEIEDASPTKCPIT	Unambiguous	1	S9(Phospho): 98.21	0.132134	0.151367	0.128906	0.112737	0.141751	0.120822	0.852353	0.890109	0.237658	-0.230477	0.624048	0.143829
[R].rPTETNPVTSNsDEEcNETVk.[E]_S12_1	[R].rPTETNPVTSNsDEEcNETVk.[E]	P46100	ATRX	Transcriptional regulator ATRX	S12	S677	TNPVTSNSDEECNET	Unambiguous	1	S12(Phospho): 97.8	0.138861	0.129495	0.125906	0.111663	0.134178	0.118784	0.885275	0.740599	0.212665	-0.175802	0.672305	0.118193
[K].aTSSsNPsSPAPDWYk.[D]_S5 S9_2	[K].aTSSsNPsSPAPDWYk.[D]	P46100	ATRX	Transcriptional regulator ATRX	S5.S9	S1992.S1996	ESKATSSSNPSSPAP.TSSSNPSSPAPDWYK	Unambiguous	2	S5(Phospho): 91.56; S9(Phospho): 99.23	0.144761	0.144793	0.137062	0.102829	0.144777	0.119945	0.828484	0.00120753	0.384204	-0.271454	0.415438	0.112772
[K].ikPVTENLVLSSHTGFcQSsGDEALSk.[S]_S20_1	[K].ikPVTENLVLSSHTGFcQSsGDEALSk.[S]	P46100	ATRX	Transcriptional regulator ATRX	S20	S1245	HTGFCQSSGDEALSK	Unambiguous	1	S20(Phospho): 87.64	0.157051	0.111542	0.123865	0.0916845	0.134297	0.107775	0.802513	0.783671	0.441705	-0.317403	0.354867	0.112636
[K].lTPVsLsNSPIkGADcQEVPQDkDGYk.[S]_S5 S9_2	[K].lTPVsLsNSPIkGADcQEVPQDkDGYk.[S]	P46100	ATRX	Transcriptional regulator ATRX	S5.S9	S594.S598	YVKLTPVSLSNSPIK.TPVSLSNSPIKGADC	Unambiguous	2	S5(Phospho): 80.13; S9(Phospho): 82.89	0.171048	0.268541	0.123658	0.224589	0.219794	0.174124	0.792213	0.977945	0.581898	-0.33604	0.235153	0.0790209
[K].yVEsDDEkPLDDETVNEDASNENSENDITmQSLPk.[GED]_S4_1	[K].yVEsDDEkPLDDETVNEDASNENSENDITmQSLPk.[GED]	P46100	ATRX	Transcriptional regulator ATRX	S4	S92	IVTKYVESDDEKPLD	Unambiguous	1	S4(Phospho): 84.48	0.156376	0.115519	0.141822	0.096884	0.135948	0.119353	0.877934	0.939472	0.639568	-0.187815	0.194114	0.0364574
[R].nSsDSAIDNPkPNkLPk.[S]_S2_1	[R].nSsDSAIDNPkPNkLPk.[S]	P46100	ATRX	Transcriptional regulator ATRX	S2	S703	RKKDKRNSSDSAIDN	Unambiguous	1	S2(Phospho): 91.36	0.1232	0.134658	0.135719	0.135331	0.128929	0.135525	1.05116	0.0431273	0.455103	0.0719873	0.341891	0.0246118
[K].lREVIEIEDAsPTk.[C]_S11_1	[K].lREVIEIEDAsPTk.[C]	P46100	ATRX	Transcriptional regulator ATRX	S11	S1527	VIEIEDASPTKCPIT	Unambiguous	1	S11(Phospho): 99.94	0.0647829	0.117718	0.0720507	0.0892026	0.0912505	0.0806266	0.883575	0.398961	0.739328	-0.178576	0.131163	0.0234225
[K].dkRNSsDSAIDNPkPNk.[L]_S5_1	[K].dkRNSsDSAIDNPkPNk.[L]	P46100	ATRX	Transcriptional regulator ATRX	S5	S703	RKKDKRNSSDSAIDN	Unambiguous	1	S5(Phospho): 89.68	0.104583	0.171226	0.120142	0.187668	0.137905	0.153905	1.11603	0.991618	0.768003	0.15837	0.114637	0.018155
[K].yVEsDDEkPLDDETVNEDAsNENSENDITmQSLPk.[GED]_S4 S32_2	[K].yVEsDDEkPLDDETVNEDAsNENSENDITmQSLPk.[GED]	P46100	ATRX	Transcriptional regulator ATRX	S4.S32	S92.S120	IVTKYVESDDEKPLD.ENDITMQSLPKGTVI	Unambiguous	2	S4(Phospho): 79.1; S32(Phospho): 92.95	0.163231	0.160341	0.120786	0.182385	0.161786	0.151585	0.936948	0.0596867	0.77221	-0.0939585	0.112265	0.0105482
[K].kkDELsDYAEk.[S]_S6_1	[K].kkDELsDYAEk.[S]	P46100	ATRX	Transcriptional regulator ATRX	S6	S1061	SKKKDELSDYAEKST	Unambiguous	1	S6(Phospho): 99.95	0.140046	0.123867	0.111763	0.164963	0.131957	0.138363	1.04855	0.375897	0.839192	0.0683923	0.0761386	0.00520729
[R].rPTETNPVTSNsDEEcNETVkEk.[Q]_S12_1	[R].rPTETNPVTSNsDEEcNETVkEk.[Q]	P46100	ATRX	Transcriptional regulator ATRX	S12	S677	TNPVTSNSDEECNET	Unambiguous	1	S12(Phospho): 99.95	0.150948	0.161471	0.126725	0.199175	0.156209	0.16295	1.04315	0.183645	0.870875	0.0609505	0.0600442	0.00365972
[K].lHDFLAHsSEESEETSSPPR.[L]_S8_1	[K].lHDFLAHsSEESEETSSPPR.[L]	P46100	ATRX	Transcriptional regulator ATRX	S8	S25	LHDFLAHSSEESEET	Unambiguous	1	S8(Phospho): 92.3	0.0875989	0.112303	0.107294	0.0984304	0.0999511	0.102862	1.02913	0.438629	0.845026	0.041422	0.07313	0.00302919
[K].lTPVSLSNsPIk.[G]_S9_1	[K].lTPVSLSNsPIk.[G]	P46100	ATRX	Transcriptional regulator ATRX	S9	S598	TPVSLSNSPIKGADC	Unambiguous	1	S9(Phospho): 100	0.0583723	0.111179	0.0982759	0.063196	0.0847759	0.080736	0.952346	0.746581	0.910244	-0.0704426	0.0408421	0.00287702
[K].vYEHTSRFsPk.[K]_S9_1	[K].vYEHTSRFsPk.[K]	P46100	ATRX	Transcriptional regulator ATRX	S9	S316	YEHTSRFSPKKTSSN	Unambiguous	1	S9(Phospho): 99.92	0.102158	0.131096	0.121197	0.117425	0.116627	0.119311	1.02301	0.165022	0.871024	0.0328242	0.05997	0.00196847
[R].mSHSSSsDTDINEIHTNHk.[T]_S7_1	[R].mSHSSSsDTDINEIHTNHk.[T]	P46100	ATRX	Transcriptional regulator ATRX	S7	S750	RMSHSSSSDTDINEI	Unambiguous	1	S7(Phospho): 99.21	0.143021	0.136492	0.151732	0.12308	0.139756	0.137406	0.983185	0.285271	0.887623	-0.0244649	0.0517714	0.00126658
[K].rNSsDsAIDNPkPNkLPk.[S]_S3 S6_2	[K].rNSsDsAIDNPkPNkLPk.[S]	P46100	ATRX	Transcriptional regulator ATRX	S3.S6	S703.S706	RKKDKRNSSDSAIDN.DKRNSSDSAIDNPKP	Unambiguous	2	S3(Phospho): 89.83; S6(Phospho): 89.83	0.111135	0.208995	0.113471	0.197363	0.160065	0.155417	0.970961	0.902338	0.949068	-0.042515	0.0227026	0.000965201
[K].vYEHTSRFsPkk.[T]_S9_1	[K].vYEHTSRFsPkk.[T]	P46100	ATRX	Transcriptional regulator ATRX	S9	S316	YEHTSRFSPKKTSSN	Unambiguous	1	S9(Phospho): 81.25	0.0951675	0.161392	0.114967	0.137714	0.12828	0.12634	0.984883	0.421262	0.960864	-0.021976	0.0173381	0.000381021
[K].eNIkPNETsPSFSk.[A]_S9_1	[K].eNIkPNETsPSFSk.[A]	Q99700	ATXN2	Ataxin-2	S9	S772	NIKPNETSPSFSKAE	Unambiguous	1	S9(Phospho): 88.57	0.126306	0.147751	0.108509	0.0919521	0.137029	0.10023	0.731457	0.837103	0.113006	-0.451155	0.946898	0.427198
[K].rGPEVTSQGVQTSsPAckQEk.[D]_S14_1	[K].rGPEVTSQGVQTSsPAckQEk.[D]	Q99700	ATXN2	Ataxin-2	S14	S889	SQGVQTSSPACKQEK	Unambiguous	1	S14(Phospho): 92.91	0.164652	0.217561	0.120618	0.156669	0.191106	0.138643	0.725478	0.761561	0.24291	-0.462997	0.614555	0.284537
[R].qNsPAGNkENIkPNETSPSFSk.[A]_S3_1	[R].qNsPAGNkENIkPNETSPSFSk.[A]	Q99700	ATXN2	Ataxin-2	S3	S758	LQDQRQNSPAGNKEN	Unambiguous	1	S3(Phospho): 100	0.211628	0.180683	0.160822	0.166396	0.196155	0.163609	0.834077	0.22692	0.174279	-0.261748	0.758756	0.198603
[K].rGPEVTSQGVQTSsPAck.[Q]_S14_1	[K].rGPEVTSQGVQTSsPAck.[Q]	Q99700	ATXN2	Ataxin-2	S14	S889	SQGVQTSSPACKQEK	Unambiguous	1	S14(Phospho): 90.97	0.139228	0.167715	0.129589	0.126132	0.153472	0.12786	0.83312	0.153777	0.216179	-0.263404	0.665187	0.175213
[K].gIsPVVSEHRk.[Q]_S3_1	[K].gIsPVVSEHRk.[Q]	Q99700	ATXN2	Ataxin-2	S3	S784	KAENKGISPVVSEHR	Unambiguous	1	S3(Phospho): 100	0.145941	0.239399	0.113513	0.201572	0.19267	0.157543	0.817681	0.96214	0.63919	-0.29039	0.19437	0.0564431
[R].tSPSGGTWSSVVSGVPRLsPk.[T]_T1 S2 S19_2	[R].tSPSGGTWSSVVSGVPRLsPk.[T]	Q99700	ATXN2	Ataxin-2	T1.S2.S19	T666.S667.S684	ATPPVARTSPSGGTW.TPPVARTSPSGGTWS.VSGVPRLSPKTHRPR	Ambiguous	2	T1(Phospho): 48.12; S2(Phospho): 48.12; S19(Phospho): 82.25	0.135094	0.196028	0.110793	0.294339	0.165561	0.202566	1.22351	0.40812	0.738796	0.291027	0.131476	0.0382629
[R].tSPSGGTWSSVVSGVPRLsPk.[T]_S2 S19_2	[R].tSPSGGTWSSVVSGVPRLsPk.[T]	Q99700	ATXN2	Ataxin-2	S2.S19	S667.S684	TPPVARTSPSGGTWS.VSGVPRLSPKTHRPR	Unambiguous	2	S2(Phospho): 83.36; S19(Phospho): 100	0.151716	0.189532	0.102544	0.297798	0.170624	0.200171	1.17317	0.243576	0.794386	0.230412	0.0999685	0.023034
[R].tSPSGGTWSSVVSGVPRLsPk.[T]_S19_1	[R].tSPSGGTWSSVVSGVPRLsPk.[T]	Q99700	ATXN2	Ataxin-2	S19	S684	VSGVPRLSPKTHRPR	Unambiguous	1	S19(Phospho): 100	0.139434	0.122008	0.131221	0.116621	0.130721	0.123921	0.94798	0.887936	0.610398	-0.0770717	0.214387	0.0165231
[R].qNsPAGNkENIkPNETsPSFSk.[A]_S3 S17_2	[R].qNsPAGNkENIkPNETsPSFSk.[A]	Q99700	ATXN2	Ataxin-2	S3.S17	S758.S772	LQDQRQNSPAGNKEN.NIKPNETSPSFSKAE	Unambiguous	2	S3(Phospho): 99.58; S17(Phospho): 68.64	0.144115	0.273556	0.133718	0.325225	0.208835	0.229472	1.09881	0.756785	0.874739	0.135948	0.0581215	0.00790153
[K].rmSSEGPPRMsPk.[A]_S11_1	[K].rmSSEGPPRMsPk.[A]	Q99700	ATXN2	Ataxin-2	S11	S624	SEGPPRMSPKAQRHP	Unambiguous	1	S11(Phospho): 99.49	0.139145	0.173145	0.129579	0.168118	0.156145	0.148849	0.95327	0.920436	0.803145	-0.0690426	0.095206	0.00657328
[K].dSFIENSSSNcTSGSskPNsPSISPSILSNTEHk.[R]_S15 S16 S22_2	[K].dSFIENSSSNcTSGSskPNsPSISPSILSNTEHk.[R]	Q99700	ATXN2	Ataxin-2	S15.S16.S22	S856.S857.S863	SSNCTSGSSKPNSPS.SNCTSGSSKPNSPSI.SSKPNSPSISPSILS	Ambiguous	2	S15(Phospho): 38.02; S16(Phospho): 38.02; S22(Phospho): 75.57	0.163025	0.160056	0.120433	0.194052	0.16154	0.157242	0.973394	0.051327	0.917783	-0.0389046	0.0372598	0.00144958
[R].qNsPAGNkENIkPNETsPSFSk.[A]_T16 S17_2	[R].qNsPAGNkENIkPNETsPSFSk.[A]	Q99700	ATXN2	Ataxin-2	T16.S17	T771.S772	ENIKPNETSPSFSKA.NIKPNETSPSFSKAE	Unambiguous	2	T16(Phospho): 74.99; S17(Phospho): 74.99	0.131613	0.28997	0.13245	0.291832	0.210792	0.212141	1.0064	0.995889	0.991507	0.00920519	0.00370403	3.40963e-05
[K].eDkPPLAPSGGTEGPEQPPPPcPSQTGsPPVGLIk.[G]_S28_1	[K].eDkPPLAPSGGTEGPEQPPPPcPSQTGsPPVGLIk.[G]	Q8WWM7-3	ATXN2L	Isoform 3 of Ataxin-2-like protein	S28	S634	PCPSQTGSPPVGLIK	Unambiguous	1	S28(Phospho): 95.87	0.0567219	0.0616047	0.0403898	0.0193481	0.0591633	0.029869	0.504856	0.290323	0.113292	-0.986056	0.9458	0.932611
[R].gINGGPSRMsPk.[A]_S10_1	[R].gINGGPSRMsPk.[A]	Q8WWM7-3	ATXN2L	Isoform 3 of Ataxin-2-like protein	S10	S409	NGGPSRMSPKAQRPL	Unambiguous	1	S10(Phospho): 99.98	0.0906042	0.0967415	0.11004	0.191711	0.0936729	0.150875	1.61066	0.095499	0.297273	0.687654	0.526844	0.362286
[R].mYPPRsPk.[S]_S6_1	[R].mYPPRsPk.[S]	Q8WWM7-3	ATXN2L	Isoform 3 of Ataxin-2-like protein	S6	S449	GRMYPPRSPKSAAPA	Unambiguous	1	S6(Phospho): 100	0.0975447	0.0903801	0.139967	0.112261	0.0939624	0.126114	1.34218	0.322192	0.153671	0.424574	0.813407	0.345351
[K].eVDGLLTSEPMGsPVSSk.[T]_S13_1	[K].eVDGLLTSEPMGsPVSSk.[T]	Q8WWM7-3	ATXN2L	Isoform 3 of Ataxin-2-like protein	S13	S594	LTSEPMGSPVSSKTE	Unambiguous	1	S13(Phospho): 100	0.126813	0.119178	0.109676	0.0634729	0.122995	0.0865745	0.703885	0.208514	0.260098	-0.506589	0.584862	0.296285
[R].qGSGREsPSLASR.[E]_S7_1	[R].qGSGREsPSLASR.[E]	Q8WWM7-3	ATXN2L	Isoform 3 of Ataxin-2-like protein	S7	S339	RQGSGRESPSLASRE	Unambiguous	1	S7(Phospho): 96.94	0.176179	0.140265	0.130854	0.119296	0.158222	0.125075	0.790506	0.396436	0.220976	-0.339151	0.655656	0.222366
[K].gPPQsPVFEGVYNNSR.[M]_S5_1	[K].gPPQsPVFEGVYNNSR.[M]	Q8WWM7-3	ATXN2L	Isoform 3 of Ataxin-2-like protein	S5	S111	TGKGPPQSPVFEGVY	Unambiguous	1	S5(Phospho): 100	0.132625	0.11113	0.123855	0.0758951	0.121878	0.0998749	0.819469	0.536487	0.490537	-0.287239	0.309328	0.0888512
[K].tLsSPSNRPSGETSVPPPPAVGR.[M]_S4_1	[K].tLsSPSNRPSGETSVPPPPAVGR.[M]	Q8WWM7-3	ATXN2L	Isoform 3 of Ataxin-2-like protein	S4	S424	RGAKTLSSPSNRPSG	Unambiguous	1	S4(Phospho): 95.9	0.153549	0.122914	0.13437	0.100177	0.138232	0.117274	0.848385	0.930186	0.457611	-0.237209	0.339504	0.0805333
[K].ekEVDGLLTSEPMGsPVSSk.[T]_S15_1	[K].ekEVDGLLTSEPMGsPVSSk.[T]	Q8WWM7-3	ATXN2L	Isoform 3 of Ataxin-2-like protein	S15	S594	LTSEPMGSPVSSKTE	Unambiguous	1	S15(Phospho): 100	0.150987	0.133351	0.140298	0.122837	0.142169	0.131567	0.925426	0.993655	0.482887	-0.111811	0.316154	0.0353494
[R].rPPGGTSPPNGGLPGPLATsAAPPGPPAAAsPcLGPVAAAGSGLR.[R]_T6 S7 S31_2	[R].rPPGGTSPPNGGLPGPLATsAAPPGPPAAAsPcLGPVAAAGSGLR.[R]	Q8WWM7-3	ATXN2L	Isoform 3 of Ataxin-2-like protein	T6.S7.S31	T31.S32.S56	ARRPPGGTSPPNGGL.RRPPGGTSPPNGGLP.PGPPAAASPCLGPVA	Ambiguous	2	T6(Phospho): 48.17; S7(Phospho): 48.17; S31(Phospho): 100	0.10635	0.152835	0.114327	0.165724	0.129593	0.140026	1.0805	0.936148	0.791765	0.111705	0.101404	0.0113273
[R].aPPQTHLPSGASSGTGSASATHGGGsPPGTR.[G]_S26_1	[R].aPPQTHLPSGASSGTGSASATHGGGsPPGTR.[G]	P46379-3	BAG6	Isoform 3 of Large proline-rich protein BAG6	S26	S113	SATHGGGSPPGTRGP	Unambiguous	1	S26(Phospho): 94.27	0.124351	0.144801	0.0933301	0.109465	0.134576	0.101397	0.753458	0.850484	0.125695	-0.4084	0.900683	0.367839
[R].sANPTRPsSPVTSHISk.[V]_S1 S8_2	[R].sANPTRPsSPVTSHISk.[V]	Q92560	BAP1	Ubiquitin carboxyl-terminal hydrolase BAP1	S1.S8	S513.S520	PLRSPIRSANPTRPS.SANPTRPSSPVTSHI	Unambiguous	2	S1(Phospho): 99.98; S8(Phospho): 90.62	0.189202	0.180139	0.138617	0.161162	0.18467	0.14989	0.81166	0.486667	0.103426	-0.301052	0.98537	0.296648
[K].sASNksPLVLEANR.[A]_S3_1	[K].sASNksPLVLEANR.[A]	Q92560	BAP1	Ubiquitin carboxyl-terminal hydrolase BAP1	S3	S289	PEESKSASNKSPLVL	Unambiguous	1	S3(Phospho): 86.2	0.137414	0.111784	0.143399	0.120374	0.124599	0.131886	1.05848	0.931896	0.713431	0.0819989	0.146648	0.012025
[K].gSSPSIRPIQGSQGSSsPVEk.[E]_S17_1	[K].gSSPSIRPIQGSQGSSsPVEk.[E]	Q92560	BAP1	Ubiquitin carboxyl-terminal hydrolase BAP1	S17	S597	QGSQGSSSPVEKEVV	Unambiguous	1	S17(Phospho): 98.18	0.117674	0.105773	0.12547	0.0964486	0.111724	0.110959	0.993158	0.495481	0.965555	-0.00990493	0.0152229	0.000150782
[K].rQsPEPSPVTLGR.[R]_S3_1	[K].rQsPEPSPVTLGR.[R]	Q9NRL2	BAZ1A	Bromodomain adjacent to zinc finger domain protein 1A	S3	S1413	RRCRKRQSPEPSPVT	Unambiguous	1	S3(Phospho): 100	0.137681	0.118871	0.106567	0.0936957	0.128276	0.100132	0.780595	0.764091	0.132212	-0.357353	0.878731	0.314017
[R].kRQsPEPsPVTLGR.[R]_S4 S8_2	[R].kRQsPEPsPVTLGR.[R]	Q9NRL2	BAZ1A	Bromodomain adjacent to zinc finger domain protein 1A	S4.S8	S1413.S1417	RRCRKRQSPEPSPVT.KRQSPEPSPVTLGRR	Unambiguous	2	S4(Phospho): 99.75; S8(Phospho): 99.75	0.0894673	0.160591	0.0965539	0.223722	0.125029	0.160138	1.2808	0.649288	0.677451	0.357049	0.169122	0.0603849
[K].kFPDRLAEDEGDsEPEAVGQSR.[G]_S13_1	[K].kFPDRLAEDEGDsEPEAVGQSR.[G]	Q9UIG0	BAZ1B	Tyrosine-protein kinase BAZ1B	S13	S1468	LAEDEGDSEPEAVGQ	Unambiguous	1	S13(Phospho): 100	0.0450537	0.0748222	0.0995577	0.282917	0.0599379	0.191237	3.19059	0.204923	0.293035	1.67382	0.53308	0.892281
[K].kSDGAcDsPsSDkENSSQIAQDHQk.[K]_S8 S10 S11_2	[K].kSDGAcDsPsSDkENSSQIAQDHQk.[K]	Q9UIG0	BAZ1B	Tyrosine-protein kinase BAZ1B	S8.S10.S11	S158.S160.S161	KSDGACDSPSSDKEN.DGACDSPSSDKENSS.GACDSPSSDKENSSQ	Ambiguous	2	S8(Phospho): 99.87; S10(Phospho): 50.07; S11(Phospho): 50.07	0.0922134	0.190688	0.144948	0.28254	0.141451	0.213744	1.51109	0.790915	0.482836	0.595585	0.3162	0.188324
[R].rQsLELQk.[C]_S3_1	[R].rQsLELQk.[C]	Q9UIG0	BAZ1B	Tyrosine-protein kinase BAZ1B	S3	S1342	KRSSRRQSLELQKCE	Unambiguous	1	S3(Phospho): 100	0.126319	0.142718	0.119226	0.110722	0.134518	0.114974	0.854708	0.609108	0.168599	-0.226496	0.773146	0.175114
[K].tDNSSLSsPLNPk.[L]_S8_1	[K].tDNSSLSsPLNPk.[L]	Q9UIG0	BAZ1B	Tyrosine-protein kinase BAZ1B	S8	S330	TDNSSLSSPLNPKLW	Unambiguous	1	S8(Phospho): 99.96	0.130624	0.137617	0.119215	0.128525	0.134121	0.12387	0.923572	0.820279	0.220328	-0.114704	0.656929	0.0753526
[K].skTDNSSLsSPLNPk.[L]_S10_1	[K].skTDNSSLsSPLNPk.[L]	Q9UIG0	BAZ1B	Tyrosine-protein kinase BAZ1B	S10	S330	TDNSSLSSPLNPKLW	Unambiguous	1	S10(Phospho): 92.01	0.123298	0.172484	0.131572	0.175857	0.147891	0.153715	1.03938	0.933307	0.876517	0.0557187	0.0572398	0.00318932
[R].aGDPGEMPQsPTGLGQPk.[R]_S10_1	[R].aGDPGEMPQsPTGLGQPk.[R]	Q9UIF9	BAZ2A	Bromodomain adjacent to zinc finger domain protein 2A	S10	S1397	DPGEMPQSPTGLGQP	Unambiguous	1	S10(Phospho): 92.63	0.0906088	0.0647586	0.102763	0.0765196	0.0776837	0.0896413	1.15393	0.990388	0.582794	0.206552	0.234485	0.0484334
[R].qksPLFQFAEISSSTSHSDASTk.[Q]_S3_1	[R].qksPLFQFAEISSSTSHSDASTk.[Q]	Q8WY36	BBX	HMG box transcription factor BBX	S3	S243	SPELRQKSPLFQFAE	Unambiguous	1	S3(Phospho): 100	0.103606	0.101224	0.103148	0.0786072	0.102415	0.0908777	0.887352	0.123192	0.44816	-0.172422	0.348567	0.0601007
[R].tADGRVSPAGGtLDDkPk.[E]_S7_1	[R].tADGRVSPAGGtLDDkPk.[E]	Q8WY36	BBX	HMG box transcription factor BBX	S7	S844	RTADGRVSPAGGTLD	Unambiguous	1	S7(Phospho): 99.97	0.155429	0.099882	0.125427	0.0973257	0.127655	0.111376	0.872477	0.596336	0.653134	-0.196811	0.184998	0.0364096
[K].kFNSLPQYsPVTFDR.[K]_S9_1	[K].kFNSLPQYsPVTFDR.[K]	Q8WY36	BBX	HMG box transcription factor BBX	S9	S704	FNSLPQYSPVTFDRK	Unambiguous	1	S9(Phospho): 86.4	0.0836333	0.138861	0.108807	0.114778	0.111247	0.111793	1.0049	0.137115	0.986111	0.0070584	0.00607427	4.28746e-05
[K].rLsASSTGSTR.[S]_S3_1	[K].rLsASSTGSTR.[S]	P56945-6	BCAR1	Isoform 6 of Breast cancer anti-estrogen resistance protein 1	S3	S474	PAEGKRLSASSTGST	Unambiguous	1	S3(Phospho): 99.78	0.113531	0.100102	0.128215	0.10551	0.106816	0.116863	1.09405	0.680032	0.525815	0.129681	0.279167	0.0362027
[K].aQQGLYQVPGPSPQFQsPPAk.[Q]_S17_1	[K].aQQGLYQVPGPSPQFQsPPAk.[Q]	P56945-6	BCAR1	Isoform 6 of Breast cancer anti-estrogen resistance protein 1	S17	S185	GPSPQFQSPPAKQTS	Unambiguous	1	S17(Phospho): 99.93	0.100369	0.113336	0.103695	0.107283	0.106853	0.105489	0.987236	0.343711	0.858082	-0.0185331	0.0664711	0.00123191
[R].sPLAEHRPDAYQDVSIHGtLPR.[K]_T19_1	[R].sPLAEHRPDAYQDVSIHGtLPR.[K]	O75815	BCAR3	Breast cancer anti-estrogen resistance protein 3	T19	T50	QDVSIHGTLPRKKKG	Unambiguous	1	T19(Phospho): 83.26	0.16354	0.135491	0.0958796	0.0974142	0.149515	0.0966469	0.646401	0.0695909	0.0638878	-0.629499	1.19458	0.751988
[R].dPHLLDPTVEyVk.[F]_Y11_1	[R].dPHLLDPTVEyVk.[F]	O75815	BCAR3	Breast cancer anti-estrogen resistance protein 3	Y11	Y117	LLDPTVEYVKFSKER	Unambiguous	1	Y11(Phospho): 100	0.147085	0.120008	0.0964969	0.144948	0.133547	0.120722	0.90397	0.648862	0.689396	-0.145654	0.161531	0.0235277
[R].scDDFSHMGTLPHSksPR.[Q]_S16_1	[R].scDDFSHMGTLPHSksPR.[Q]	O75815	BCAR3	Breast cancer anti-estrogen resistance protein 3	S16	S78	GTLPHSKSPRQNSPV	Unambiguous	1	S16(Phospho): 97.76	0.129341	0.161231	0.121329	0.146569	0.145286	0.133949	0.921968	0.852457	0.633247	-0.117211	0.198427	0.0232579
[K].rLsLTMGGVQAR.[E]_S3_1	[K].rLsLTMGGVQAR.[E]	O75815	BCAR3	Breast cancer anti-estrogen resistance protein 3	S3	S290	PDVAKRLSLTMGGVQ	Unambiguous	1	S3(Phospho): 99.39	0.091582	0.0664162	0.0845051	0.0870746	0.0789991	0.0857898	1.08596	0.129552	0.645077	0.118971	0.190388	0.0226506
[K].aHQsESYLPIGck.[L]_S4_1	[K].aHQsESYLPIGck.[L]	O75815	BCAR3	Breast cancer anti-estrogen resistance protein 3	S4	S338	LSLKAHQSESYLPIG	Unambiguous	1	S4(Phospho): 99.93	0.124457	0.128321	0.127214	0.120965	0.126389	0.12409	0.981807	0.705099	0.595237	-0.0264893	0.22531	0.0059683
[R].csPVPGLsSSPSGSPLHGk.[L]_S2 S8 S9 S10 _2	[R].csPVPGLsSSPSGSPLHGk.[L]	Q9H6U6-8	BCAS3	Isoform 4 of Breast carcinoma-amplified sequence 3	S2.S8.S9.S10	S480.S486.S487.S488	SKQGGRCSPVPGLSS.CSPVPGLSSSPSGSP.SPVPGLSSSPSGSPL.PVPGLSSSPSGSPLH	Ambiguous	2	S2(Phospho): 100; S8(Phospho): 33.18; S9(Phospho): 33.18; S10(Phospho): 33.18	0.188727	0.142976	0.149458	0.223468	0.165851	0.186463	1.12428	0.704975	0.682337	0.169	0.166001	0.0280542
[R].cSPVPGLSSsPSGSPLHGk.[L]_S10_1	[R].cSPVPGLSSsPSGSPLHGk.[L]	Q9H6U6-8	BCAS3	Isoform 4 of Breast carcinoma-amplified sequence 3	S10	S488	PVPGLSSSPSGSPLH	Unambiguous	1	S10(Phospho): 75.79	0.109461	0.107392	0.108076	0.0992898	0.108426	0.103683	0.956253	0.294486	0.403537	-0.0645365	0.394117	0.0254349
[R].csPVPGLsSSPSGSPLHGk.[L]_S2 S10_2	[R].csPVPGLsSSPSGSPLHGk.[L]	Q9H6U6-8	BCAS3	Isoform 4 of Breast carcinoma-amplified sequence 3	S2.S10	S480.S488	SKQGGRCSPVPGLSS.PVPGLSSSPSGSPLH	Unambiguous	2	S2(Phospho): 100; S10(Phospho): 77.99	0.165552	0.164036	0.141449	0.210237	0.164794	0.175843	1.06705	0.0280603	0.802128	0.0936211	0.0957565	0.00896483
[K].qGGRcsPVPGLSSSPSGSPLHGk.[L]_S6_1	[K].qGGRcsPVPGLSSSPSGSPLHGk.[L]	Q9H6U6-8	BCAS3	Isoform 4 of Breast carcinoma-amplified sequence 3	S6	S480	SKQGGRCSPVPGLSS	Unambiguous	1	S6(Phospho): 100	0.147708	0.127053	0.14505	0.136954	0.13738	0.141002	1.02636	0.475644	0.775025	0.0375437	0.110685	0.00415551
[R].sTSATDTHHVEMAR.[E]_S3_1	[R].sTSATDTHHVEMAR.[E]	O14874	BCKDK	[3-methyl-2-oxobutanoate dehydrogenase [lipoamide]] kinase, mitochondrial	S3	S33	ALRARSTSATDTHHV	Unambiguous	1	S3(Phospho): 85.01	0.093328	0.12428	0.108142	0.166696	0.108804	0.137419	1.263	0.619136	0.478609	0.336854	0.320019	0.1078
[R].kRPLRAPsPEPAAPR.[G]_S8_1	[R].kRPLRAPsPEPAAPR.[G]	P20749	BCL3	B-cell lymphoma 3 protein	S8	S41	KRPLRAPSPEPAAPR	Unambiguous	1	S8(Phospho): 100	0.0614137	0.0655087	0.0865324	0.318476	0.0634612	0.202504	3.191	0.0224772	0.442515	1.67401	0.354072	0.592718
[K].aNQIsPSNSSLk.[N]_S5_1	[K].aNQIsPSNSSLk.[N]	Q86UU0	BCL9L	B-cell CLL/lymphoma 9-like protein	S5	S88	GAKANQISPSNSSLK	Unambiguous	1	S5(Phospho): 78.96	0.109751	0.125744	0.116102	0.0666466	0.117748	0.0913743	0.776019	0.398214	0.416994	-0.365836	0.37987	0.13897
[K].tAMPsPGVSQNk.[Q]_S5_1	[K].tAMPsPGVSQNk.[Q]	Q86UU0	BCL9L	B-cell CLL/lymphoma 9-like protein	S5	S1017	SPKTAMPSPGVSQNK	Unambiguous	1	S5(Phospho): 99.68	0.129638	0.110159	0.118476	0.0703264	0.119898	0.0944009	0.787341	0.489453	0.429716	-0.344939	0.366819	0.12653
[R].rPsDLTISINQMGSPGmGHLk.[S]_S3_1	[R].rPsDLTISINQMGSPGmGHLk.[S]	Q86UU0	BCL9L	B-cell CLL/lymphoma 9-like protein	S3	S915	RGLGRRPSDLTISIN	Unambiguous	1	S3(Phospho): 100	0.151847	0.131567	0.152223	0.0569765	0.141707	0.1046	0.73814	0.267117	0.525609	-0.438034	0.279337	0.122359
[R].lksPSMAVPSPGWVASPk.[T]_S3_1	[R].lksPSMAVPSPGWVASPk.[T]	Q86UU0	BCL9L	B-cell CLL/lymphoma 9-like protein	S3	S997	GSPSRLKSPSMAVPS	Unambiguous	1	S3(Phospho): 99.35	0.153536	0.130296	0.141756	0.0908757	0.141916	0.116316	0.819608	0.545522	0.456636	-0.286994	0.34043	0.0977013
[R].lkSPSMAVPsPGWVAsPk.[T]_S3 S5 S16_2	[R].lkSPSMAVPsPGWVAsPk.[T]	Q86UU0	BCL9L	B-cell CLL/lymphoma 9-like protein	S3.S5.S16	S997.S999.S1010	GSPSRLKSPSMAVPS.PSRLKSPSMAVPSPG.PSPGWVASPKTAMPS	Ambiguous	2	S3(Phospho): 50; S5(Phospho): 50; S16(Phospho): 100	0.177401	0.146744	0.133955	0.279035	0.162072	0.206495	1.27409	0.265145	0.609895	0.349471	0.214745	0.0750471
[R].lkSPsmAVPsPGWVAsPk.[T]_S3 S5 S10 S16 _3	[R].lkSPsmAVPsPGWVAsPk.[T]	Q86UU0	BCL9L	B-cell CLL/lymphoma 9-like protein	S3.S5.S10.S16	S997.S999.S1004.S1010	GSPSRLKSPSMAVPS.PSRLKSPSMAVPSPG.SPSMAVPSPGWVASP.PSPGWVASPKTAMPS	Ambiguous	3	S3(Phospho): 50.05; S5(Phospho): 50.05; S10(Phospho): 99.9; S16(Phospho): 100	0.187691	0.129125	0.159284	0.196297	0.158408	0.17779	1.12236	0.717616	0.632103	0.166532	0.199212	0.0331752
[K].sPSMAVPsPGWVAsPk.[T]_S8 S14_2	[K].sPSMAVPsPGWVAsPk.[T]	Q86UU0	BCL9L	B-cell CLL/lymphoma 9-like protein	S8.S14	S1004.S1010	SPSMAVPSPGWVASP.PSPGWVASPKTAMPS	Unambiguous	2	S8(Phospho): 100; S14(Phospho): 100	0.151011	0.111812	0.124502	0.170606	0.131411	0.147554	1.12284	0.897168	0.647045	0.16715	0.189065	0.0316023
[R].lkSPSmAVPsPGWVAsPk.[T]_S3 S16_2	[R].lkSPSmAVPsPGWVAsPk.[T]	Q86UU0	BCL9L	B-cell CLL/lymphoma 9-like protein	S3.S16	S997.S1010	GSPSRLKSPSMAVPS.PSPGWVASPKTAMPS	Unambiguous	2	S3(Phospho): 87.53; S16(Phospho): 100	0.177516	0.192257	0.137675	0.207828	0.184886	0.172752	0.934366	0.263707	0.767179	-0.0979409	0.115103	0.0112733
[R].lksPsMAVPSPGWVASPk.[T]_S3 S5 S10_2	[R].lksPsMAVPSPGWVASPk.[T]	Q86UU0	BCL9L	B-cell CLL/lymphoma 9-like protein	S3.S5.S10	S997.S999.S1004	GSPSRLKSPSMAVPS.PSRLKSPSMAVPSPG.SPSMAVPSPGWVASP	Ambiguous	2	S3(Phospho): 50.07; S5(Phospho): 50.07; S10(Phospho): 99.85	0.139352	0.153506	0.120868	0.193242	0.146429	0.157055	1.07257	0.245891	0.800333	0.101067	0.0967294	0.00977611
[R].lksPSMAVPSPGWVASPk.[T]_S5_1	[R].lksPSMAVPSPGWVASPk.[T]	Q86UU0	BCL9L	B-cell CLL/lymphoma 9-like protein	S5	S999	PSRLKSPSMAVPSPG	Unambiguous	1	S5(Phospho): 93.16	0.131809	0.136568	0.144964	0.112216	0.134188	0.12859	0.958283	0.183728	0.767331	-0.061477	0.115017	0.00707091
[R].lkSPsMAVPsPGWVAsPk.[T]_S3 S10 S16_3	[R].lkSPsMAVPsPGWVAsPk.[T]	Q86UU0	BCL9L	B-cell CLL/lymphoma 9-like protein	S3.S10.S16	S997.S1004.S1010	GSPSRLKSPSMAVPS.SPSMAVPSPGWVASP.PSPGWVASPKTAMPS	Unambiguous	3	S3(Phospho): 89.73; S10(Phospho): 98.72; S16(Phospho): 100	0.167423	0.167565	0.137235	0.213886	0.167494	0.17556	1.04816	0.00236367	0.867935	0.0678601	0.0615127	0.00417426
[R].lkSPsMAVPsPGWVAsPk.[T]_S3 S5 S16_3	[R].lkSPsMAVPsPGWVAsPk.[T]	Q86UU0	BCL9L	B-cell CLL/lymphoma 9-like protein	S3.S5.S16	S997.S999.S1010	GSPSRLKSPSMAVPS.PSRLKSPSMAVPSPG.PSPGWVASPKTAMPS	Unambiguous	3	S3(Phospho): 100; S5(Phospho): 99.94; S16(Phospho): 100	0.178963	0.163675	0.147079	0.206259	0.171319	0.176669	1.03123	0.321886	0.877163	0.0443606	0.0569197	0.00252499
[K].nTPSQHSHSIQHsPERSGSGSVGNGSSR.[Y]_S13_1	[K].nTPSQHSHSIQHsPERSGSGSVGNGSSR.[Y]	Q9NYF8	BCLAF1	Bcl-2-associated transcription factor 1	S13	S268	HSHSIQHSPERSGSG	Unambiguous	1	S13(Phospho): 96.38	0.0124601	0.0219361	0.0739865	0.181505	0.0171981	0.127746	7.42791	0.111925	0.177073	2.89296	0.751847	2.17506
[K].fNDsEGDDTEETEDYRQFRk.[S]_S4_1	[K].fNDsEGDDTEETEDYRQFRk.[S]	Q9NYF8	BCLAF1	Bcl-2-associated transcription factor 1	S4	S397	GKQKFNDSEGDDTEE	Unambiguous	1	S4(Phospho): 99.94	0.0267537	0.0425352	0.0872469	0.228291	0.0346444	0.157769	4.55394	0.141873	0.224863	2.18712	0.648081	1.41743
[R].ysPSQNSPIHHIPSR.[R]_S2_1	[R].ysPSQNSPIHHIPSR.[R]	Q9NYF8	BCLAF1	Bcl-2-associated transcription factor 1	S2	S285	GNGSSRYSPSQNSPI	Unambiguous	1	S2(Phospho): 82.07	0.136896	0.141448	0.101523	0.0694187	0.139172	0.0854706	0.614137	0.179332	0.0803167	-0.703367	1.09519	0.770323
[R].sPHSPsPIATPPSQSSScSDAPmLSTVHSAk.[N]_S6_1	[R].sPHSPsPIATPPSQSSScSDAPmLSTVHSAk.[N]	Q9NYF8	BCLAF1	Bcl-2-associated transcription factor 1	S6	S230	PRSPHSPSPIATPPS	Unambiguous	1	S6(Phospho): 93.43	0.154587	0.173532	0.116177	0.118156	0.16406	0.117167	0.714172	0.132535	0.0388628	-0.485657	1.41047	0.685003
[K].qkFNDsEGDDTEETEDYR.[Q]_S6_1	[K].qkFNDsEGDDTEETEDYR.[Q]	Q9NYF8	BCLAF1	Bcl-2-associated transcription factor 1	S6	S397	GKQKFNDSEGDDTEE	Unambiguous	1	S6(Phospho): 100	0.179136	0.173766	0.119605	0.139893	0.176451	0.129749	0.735326	0.329466	0.0469558	-0.443543	1.32831	0.589163
[K].sTFREEsPLRIk.[M]_S7_1	[K].sTFREEsPLRIk.[M]	Q9NYF8	BCLAF1	Bcl-2-associated transcription factor 1	S7	S531	KSTFREESPLRIKMI	Unambiguous	1	S7(Phospho): 99.02	0.0434898	0.0654772	0.0737301	0.156744	0.0544835	0.115237	2.11508	0.329666	0.29272	1.08071	0.533547	0.576612
[R].ySPSQNsPIHHIPsRRSPAk.[T]_S7 S14_2	[R].ySPSQNsPIHHIPsRRSPAk.[T]	Q9NYF8	BCLAF1	Bcl-2-associated transcription factor 1	S7.S14	S290.S297	RYSPSQNSPIHHIPS.SPIHHIPSRRSPAKT	Unambiguous	2	S7(Phospho): 83.29; S14(Phospho): 95.84	0.0645608	0.109495	0.125512	0.169683	0.0870281	0.147598	1.69598	0.989087	0.194463	0.762116	0.711163	0.541989
[R].ysPSQNSPIHHIPSRR.[S]_Y1_1	[R].ysPSQNSPIHHIPSRR.[S]	Q9NYF8	BCLAF1	Bcl-2-associated transcription factor 1	Y1	Y284	VGNGSSRYSPSQNSP	Unambiguous	1	Y1(Phospho): 91.93	0.138462	0.135814	0.110526	0.0669597	0.137138	0.0887429	0.647107	0.0772794	0.15686	-0.627924	0.804487	0.505157
[R].sGSGSVGNGSSRYSPsQNsPIHHIPSR.[R]_Y13 S16 S19_2	[R].sGSGSVGNGSSRYSPsQNsPIHHIPSR.[R]	Q9NYF8	BCLAF1	Bcl-2-associated transcription factor 1	Y13.S16.S19	Y284.S287.S290	VGNGSSRYSPSQNSP.GSSRYSPSQNSPIHH.RYSPSQNSPIHHIPS	Ambiguous	2	Y13(Phospho): 84.19; S16(Phospho): 49.98; S19(Phospho): 49.98	0.163615	0.171445	0.13565	0.110762	0.16753	0.123206	0.735426	0.388105	0.0767758	-0.443347	1.11478	0.494233
[K].ntPSQHSHSIQHsPER.[S]_T2 S13_2	[K].ntPSQHSHSIQHsPER.[S]	Q9NYF8	BCLAF1	Bcl-2-associated transcription factor 1	T2.S13	T257.S268	TVHSAKNTPSQHSHS.HSHSIQHSPERSGSG	Unambiguous	2	T2(Phospho): 99.75; S13(Phospho): 99.96	0.0778972	0.131347	0.13913	0.18552	0.104622	0.162325	1.55154	0.91012	0.244537	0.633703	0.611656	0.387608
[K].gRAEGEWEDQEALDYFsDk.[E]_S17_1	[K].gRAEGEWEDQEALDYFsDk.[E]	Q9NYF8	BCLAF1	Bcl-2-associated transcription factor 1	S17	S385	QEALDYFSDKESGKQ	Unambiguous	1	S17(Phospho): 100	0.0533382	0.0787368	0.0227638	0.0548352	0.0660375	0.0387995	0.587538	0.852825	0.314481	-0.767246	0.502406	0.385469
[K].qkFNDsEGDDTEETEDYRQFR.[K]_S6_1	[K].qkFNDsEGDDTEETEDYRQFR.[K]	Q9NYF8	BCLAF1	Bcl-2-associated transcription factor 1	S6	S397	GKQKFNDSEGDDTEE	Unambiguous	1	S6(Phospho): 100	0.0719816	0.10305	0.103419	0.20365	0.087516	0.153535	1.75436	0.382713	0.335284	0.810947	0.474587	0.384865
[R].ySPSQNsPIHHIPsRRSPAk.[T]_S7 S14 S17_2	[R].ySPSQNsPIHHIPsRRSPAk.[T]	Q9NYF8	BCLAF1	Bcl-2-associated transcription factor 1	S7.S14.S17	S290.S297.S300	RYSPSQNSPIHHIPS.SPIHHIPSRRSPAKT.HHIPSRRSPAKTIAP	Ambiguous	2	S7(Phospho): 99.34; S14(Phospho): 50.01; S17(Phospho): 50.01	0.0396348	0.133958	0.121423	0.181693	0.0867963	0.151558	1.74613	0.723945	0.366746	0.804163	0.435635	0.350321
[R].ySPSQNsPIHHIPsRRSPAk.[T]_S7 S17_2	[R].ySPSQNsPIHHIPsRRSPAk.[T]	Q9NYF8	BCLAF1	Bcl-2-associated transcription factor 1	S7.S17	S290.S300	RYSPSQNSPIHHIPS.HHIPSRRSPAKTIAP	Unambiguous	2	S7(Phospho): 99.16; S17(Phospho): 97.1	0.062264	0.11203	0.111174	0.153159	0.0871468	0.132167	1.5166	0.892292	0.300861	0.600838	0.521635	0.313418
[R].sGSGSVGNGSSRYSPsQNsPIHHIPSR.[R]_S16 S19_2	[R].sGSGSVGNGSSRYSPsQNsPIHHIPSR.[R]	Q9NYF8	BCLAF1	Bcl-2-associated transcription factor 1	S16.S19	S287.S290	GSSRYSPSQNSPIHH.RYSPSQNSPIHHIPS	Unambiguous	2	S16(Phospho): 92.39; S19(Phospho): 97.46	0.149682	0.197442	0.137475	0.13388	0.173562	0.135677	0.781721	0.0956511	0.254462	-0.355273	0.594376	0.211166
[K].kAEGEPQEEsPLk.[S]_S10_1	[K].kAEGEPQEEsPLk.[S]	Q9NYF8	BCLAF1	Bcl-2-associated transcription factor 1	S10	S177	EGEPQEESPLKSKSQ	Unambiguous	1	S10(Phospho): 100	0.149242	0.127563	0.118412	0.11564	0.138403	0.117026	0.845546	0.161963	0.189596	-0.242045	0.72217	0.174798
[R].ysPsQNSPIHHIPSR.[R]_Y1 S7_2	[R].ysPsQNSPIHHIPSR.[R]	Q9NYF8	BCLAF1	Bcl-2-associated transcription factor 1	Y1.S7	Y284.S290	VGNGSSRYSPSQNSP.RYSPSQNSPIHHIPS	Unambiguous	2	Y1(Phospho): 91.45; S7(Phospho): 99.07	0.151869	0.155737	0.143181	0.138883	0.153803	0.141032	0.916967	0.93302	0.0476239	-0.125058	1.32218	0.165348
[R].sGSGSVGNGSSRYSPsQNsPIHHIPSR.[R]_S14 S16 S19_2	[R].sGSGSVGNGSSRYSPsQNsPIHHIPSR.[R]	Q9NYF8	BCLAF1	Bcl-2-associated transcription factor 1	S14.S16.S19	S285.S287.S290	GNGSSRYSPSQNSPI.GSSRYSPSQNSPIHH.RYSPSQNSPIHHIPS	Ambiguous	2	S14(Phospho): 46.21; S16(Phospho): 46.42; S19(Phospho): 98.48	0.147473	0.186865	0.148405	0.122178	0.167169	0.135291	0.80931	0.747916	0.310259	-0.305236	0.508275	0.155144
[K].kAEGEPQEEsPLkSk.[S]_S10_1	[K].kAEGEPQEEsPLkSk.[S]	Q9NYF8	BCLAF1	Bcl-2-associated transcription factor 1	S10	S177	EGEPQEESPLKSKSQ	Unambiguous	1	S10(Phospho): 100	0.163884	0.118717	0.137022	0.249423	0.1413	0.193222	1.36746	0.486485	0.481634	0.451494	0.317283	0.143252
[K].dLFDYsPPLHk.[N]_S6_1	[K].dLFDYsPPLHk.[N]	Q9NYF8	BCLAF1	Bcl-2-associated transcription factor 1	S6	S512	LKDLFDYSPPLHKNL	Unambiguous	1	S6(Phospho): 95.08	0.13643	0.108336	0.0957374	0.10888	0.122383	0.102309	0.835975	0.557142	0.324829	-0.258467	0.488345	0.126221
[R].sGSGSVGNGSSRYSPsQNsPIHHIPSR.[R]_Y13 S14 S16_2	[R].sGSGSVGNGSSRYSPsQNsPIHHIPSR.[R]	Q9NYF8	BCLAF1	Bcl-2-associated transcription factor 1	Y13.S14.S16	Y284.S285.S287	VGNGSSRYSPSQNSP.GNGSSRYSPSQNSPI.GSSRYSPSQNSPIHH	Ambiguous	2	Y13(Phospho): 49; S14(Phospho): 49; S16(Phospho): 79.27	0.134534	0.191449	0.13778	0.126883	0.162992	0.132331	0.811892	0.240873	0.4009	-0.30064	0.396964	0.119343
[K].gRAEGEWEDQEALDYFsDkESGk.[Q]_Y15_1	[K].gRAEGEWEDQEALDYFsDkESGk.[Q]	Q9NYF8	BCLAF1	Bcl-2-associated transcription factor 1	Y15	Y383	EDQEALDYFSDKESG	Unambiguous	1	Y15(Phospho): 87.99	0.171349	0.166014	0.136852	0.160305	0.168682	0.148579	0.880822	0.284813	0.236561	-0.183077	0.626058	0.114617
[K].nTPSQHSHSIQHsPER.[S]_S13_1	[K].nTPSQHSHSIQHsPER.[S]	Q9NYF8	BCLAF1	Bcl-2-associated transcription factor 1	S13	S268	HSHSIQHSPERSGSG	Unambiguous	1	S13(Phospho): 100	0.0992212	0.139413	0.146206	0.139766	0.119317	0.142986	1.19837	0.202303	0.364845	0.261072	0.437891	0.114321
[K].kETQsPEQVkSEk.[L]_S5_1	[K].kETQsPEQVkSEk.[L]	Q9NYF8	BCLAF1	Bcl-2-associated transcription factor 1	S5	S496	TVKKETQSPEQVKSE	Unambiguous	1	S5(Phospho): 98.07	0.137252	0.135619	0.119832	0.262198	0.136436	0.191015	1.40004	0.0145982	0.583557	0.485466	0.233917	0.113559
[R].sGSGSVGNGSSRYsPsQNSPIHHIPSRR.[S]_S1 S3_2	[R].sGSGSVGNGSSRYsPsQNSPIHHIPSRR.[S]	Q9NYF8	BCLAF1	Bcl-2-associated transcription factor 1	S1.S3	S272.S274	IQHSPERSGSGSVGN.HSPERSGSGSVGNGS	Unambiguous	2	S1(Phospho): 82.1; S3(Phospho): 82.1	0.102166	0.232097	0.110871	0.137647	0.167132	0.124259	0.743481	0.258763	0.58432	-0.427633	0.233349	0.0997878
[R].ySPSQNsPIHHIPSR.[R]_S7_1	[R].ySPSQNsPIHHIPSR.[R]	Q9NYF8	BCLAF1	Bcl-2-associated transcription factor 1	S7	S290	RYSPSQNSPIHHIPS	Unambiguous	1	S7(Phospho): 100	0.140493	0.129535	0.145091	0.0690796	0.135014	0.107085	0.793142	0.182302	0.542638	-0.334349	0.265489	0.0887662
[R].ysPSQNSPIHHIPSR.[R]_Y1_1	[R].ysPSQNSPIHHIPSR.[R]	Q9NYF8	BCLAF1	Bcl-2-associated transcription factor 1	Y1	Y284	VGNGSSRYSPSQNSP	Unambiguous	1	Y1(Phospho): 92.16	0.140654	0.115753	0.127224	0.0873688	0.128203	0.107296	0.836925	0.711037	0.467477	-0.25683	0.330239	0.0848155
[R].aEGEWEDQEALDYFsDk.[E]_S15_1	[R].aEGEWEDQEALDYFsDk.[E]	Q9NYF8	BCLAF1	Bcl-2-associated transcription factor 1	S15	S385	QEALDYFSDKESGKQ	Unambiguous	1	S15(Phospho): 100	0.0420575	0.0325944	0.0407694	0.0187791	0.0373259	0.0297743	0.797684	0.517417	0.5926	-0.326111	0.227238	0.0741048
[R].ysPSQNSPIHHIPSRR.[S]_S2_1	[R].ysPSQNSPIHHIPSRR.[S]	Q9NYF8	BCLAF1	Bcl-2-associated transcription factor 1	S2	S285	GNGSSRYSPSQNSPI	Unambiguous	1	S2(Phospho): 79.97	0.111924	0.14719	0.122861	0.102277	0.129557	0.112569	0.868874	0.672694	0.492896	-0.20278	0.307245	0.0623032
[R].aEGEWEDQEALDYFsDkEsGkQk.[F]_S15 S19_2	[R].aEGEWEDQEALDYFsDkEsGkQk.[F]	Q9NYF8	BCLAF1	Bcl-2-associated transcription factor 1	S15.S19	S385.S389	QEALDYFSDKESGKQ.DYFSDKESGKQKFND	Unambiguous	2	S15(Phospho): 89.24; S19(Phospho): 98.6	0.218294	0.182222	0.134083	0.214629	0.200258	0.174356	0.870658	0.536111	0.616652	-0.199822	0.20996	0.0419547
[R].ySPSQNSPIHHIPSRRsPAk.[T]_S14_1	[R].ySPSQNSPIHHIPSRRsPAk.[T]	Q9NYF8	BCLAF1	Bcl-2-associated transcription factor 1	S14	S297	SPIHHIPSRRSPAKT	Unambiguous	1	S14(Phospho): 87.36	0.0606766	0.106306	0.10474	0.086949	0.0834914	0.0958447	1.14796	0.473362	0.664024	0.19907	0.177816	0.035398
[R].sGSGSVGNGSsRYsPsQNSPIHHIPSR.[R]_S1 Y13 S19_3	[R].sGSGSVGNGSsRYsPsQNSPIHHIPSR.[R]	Q9NYF8	BCLAF1	Bcl-2-associated transcription factor 1	S1.Y13.S19	S272.Y284.S290	IQHSPERSGSGSVGN.VGNGSSRYSPSQNSP.RYSPSQNSPIHHIPS	Unambiguous	3	S1(Phospho): 80.12; Y13(Phospho): 62.64; S19(Phospho): 99.76	0.108019	0.268831	0.117934	0.194452	0.188425	0.156193	0.828941	0.565472	0.752039	-0.270659	0.123759	0.0334966
[K].gRAEGEWEDQEALDYFsDkESGk.[Q]_S17_1	[K].gRAEGEWEDQEALDYFsDkESGk.[Q]	Q9NYF8	BCLAF1	Bcl-2-associated transcription factor 1	S17	S385	QEALDYFSDKESGKQ	Unambiguous	1	S17(Phospho): 99.96	0.133145	0.161076	0.148082	0.171646	0.14711	0.159864	1.08669	0.892303	0.557411	0.119946	0.253824	0.0304451
[R].sGSGSVGNGSsRYsPsQNSPIHHIPSR.[R]_Y13 S14 S19_3	[R].sGSGSVGNGSsRYsPsQNSPIHHIPSR.[R]	Q9NYF8	BCLAF1	Bcl-2-associated transcription factor 1	Y13.S14.S19	Y284.S285.S290	VGNGSSRYSPSQNSP.GNGSSRYSPSQNSPI.RYSPSQNSPIHHIPS	Unambiguous	3	Y13(Phospho): 74.52; S14(Phospho): 85.73; S19(Phospho): 94.2	0.111251	0.276059	0.156853	0.170424	0.193655	0.163638	0.844999	0.104609	0.751357	-0.242979	0.124154	0.0301667
[R].ySPSQNsPIHHIPSRR.[S]_S7_1	[R].ySPSQNsPIHHIPSRR.[S]	Q9NYF8	BCLAF1	Bcl-2-associated transcription factor 1	S7	S290	RYSPSQNSPIHHIPS	Unambiguous	1	S7(Phospho): 100	0.108633	0.133832	0.119307	0.104797	0.121232	0.112052	0.924276	0.66521	0.592303	-0.113604	0.227456	0.0258399
[K].fNDsEGDDTEETEDYRQFR.[K]_S4_1	[K].fNDsEGDDTEETEDYRQFR.[K]	Q9NYF8	BCLAF1	Bcl-2-associated transcription factor 1	S4	S397	GKQKFNDSEGDDTEE	Unambiguous	1	S4(Phospho): 99.92	0.116126	0.117441	0.104432	0.117297	0.116783	0.110864	0.949318	0.12971	0.456628	-0.0750366	0.340438	0.0255453
[R].ySPSQNSPIHHIPSRRsPAk.[T]_Y1 S14_2	[R].ySPSQNSPIHHIPSRRsPAk.[T]	Q9NYF8	BCLAF1	Bcl-2-associated transcription factor 1	Y1.S14	Y284.S297	VGNGSSRYSPSQNSP.SPIHHIPSRRSPAKT	Unambiguous	2	Y1(Phospho): 96.33; S14(Phospho): 85.65	0.0648269	0.198564	0.120549	0.105644	0.131696	0.113097	0.858773	0.14132	0.808165	-0.219651	0.0925	0.0203177
[R].aEGEWEDQEALDYFsDkESGk.[Q]_S15_1	[R].aEGEWEDQEALDYFsDkESGk.[Q]	Q9NYF8	BCLAF1	Bcl-2-associated transcription factor 1	S15	S385	QEALDYFSDKESGKQ	Unambiguous	1	S15(Phospho): 99.95	0.156595	0.121149	0.137442	0.120038	0.138872	0.12874	0.92704	0.581115	0.658891	-0.109297	0.181186	0.0198031
[R].ysPsQNSPIHHIPSRR.[S]_Y1 S7_2	[R].ysPsQNSPIHHIPSRR.[S]	Q9NYF8	BCLAF1	Bcl-2-associated transcription factor 1	Y1.S7	Y284.S290	VGNGSSRYSPSQNSP.RYSPSQNSPIHHIPS	Unambiguous	2	Y1(Phospho): 92.71; S7(Phospho): 99.32	0.130826	0.211549	0.131703	0.177235	0.171188	0.154469	0.902339	0.653896	0.752804	-0.148259	0.123318	0.018283
[R].ysPsQNSPIHHIPSR.[R]_Y1 S4_2	[R].ysPsQNSPIHHIPSR.[R]	Q9NYF8	BCLAF1	Bcl-2-associated transcription factor 1	Y1.S4	Y284.S287	VGNGSSRYSPSQNSP.GSSRYSPSQNSPIHH	Unambiguous	2	Y1(Phospho): 91.77; S4(Phospho): 91.71	0.139998	0.184195	0.156604	0.145188	0.162096	0.150896	0.930905	0.321847	0.672186	-0.103295	0.172511	0.0178194
[R].ySPsQNsPIHHIPSRR.[S]_Y1 S2 S7_2	[R].ySPsQNsPIHHIPSRR.[S]	Q9NYF8	BCLAF1	Bcl-2-associated transcription factor 1	Y1.S2.S7	Y284.S285.S290	VGNGSSRYSPSQNSP.GNGSSRYSPSQNSPI.RYSPSQNSPIHHIPS	Ambiguous	2	Y1(Phospho): 49.62; S2(Phospho): 49.62; S7(Phospho): 99.99	0.109246	0.17879	0.120778	0.183135	0.144018	0.151957	1.05512	0.930686	0.880662	0.0774123	0.0551907	0.00427244
[R].qksPEIHR.[RI]_S3_1	[R].qksPEIHR.[RI]	Q9NYF8	BCLAF1	Bcl-2-associated transcription factor 1	S3	S648	EHSTRQKSPEIHRRI	Unambiguous	1	S3(Phospho): 100	0.138963	0.154655	0.101627	0.206052	0.146809	0.15384	1.04789	0.189919	0.906257	0.0674864	0.0427486	0.00288495
[K].lkDLFDYsPPLHk.[N]_S8_1	[K].lkDLFDYsPPLHk.[N]	Q9NYF8	BCLAF1	Bcl-2-associated transcription factor 1	S8	S512	LKDLFDYSPPLHKNL	Unambiguous	1	S8(Phospho): 99.99	0.138323	0.1098	0.148649	0.0901963	0.124061	0.119422	0.962609	0.578018	0.899646	-0.0549777	0.0459284	0.00252504
[K].kETQsPEQVk.[S]_S5_1	[K].kETQsPEQVk.[S]	Q9NYF8	BCLAF1	Bcl-2-associated transcription factor 1	S5	S496	TVKKETQSPEQVKSE	Unambiguous	1	S5(Phospho): 100	0.137334	0.138322	0.086945	0.17939	0.137828	0.133167	0.966185	0.0136157	0.936026	-0.0496283	0.0287119	0.00142492
[R].ysPsQNSPIHHIPSR.[R]_Y1 S2 S7_2	[R].ysPsQNSPIHHIPSR.[R]	Q9NYF8	BCLAF1	Bcl-2-associated transcription factor 1	Y1.S2.S7	Y284.S285.S290	VGNGSSRYSPSQNSP.GNGSSRYSPSQNSPI.RYSPSQNSPIHHIPS	Ambiguous	2	Y1(Phospho): 49.99; S2(Phospho): 49.99; S7(Phospho): 100	0.147267	0.144631	0.133404	0.16156	0.145949	0.147482	1.0105	0.118829	0.923557	0.0150753	0.0345361	0.000520641
[R].sPSQNSQQSFDssSPPTPQcHkR.[H]_S12 S13_2	[R].sPSQNSQQSFDssSPPTPQcHkR.[H]	P11274	BCR	Breakpoint cluster region protein	S12.S13	S380.S381	NSQQSFDSSSPPTPQ.SQQSFDSSSPPTPQC	Unambiguous	2	S12(Phospho): 90.71; S13(Phospho): 90.71	0.0860386	0.18417	0.114203	0.366952	0.135105	0.240577	1.78068	0.471536	0.517983	0.832426	0.285685	0.237811
[R].hQDGLPYIDDsPsSSPHLSSk.[G]_S11 S14_2	[R].hQDGLPYIDDsPsSSPHLSSk.[G]	P11274	BCR	Breakpoint cluster region protein	S11.S14	S459.S462	GLPYIDDSPSSSPHL.YIDDSPSSSPHLSSK	Unambiguous	2	S11(Phospho): 99.63; S14(Phospho): 77.33	0.113055	0.123697	0.130057	0.19312	0.118376	0.161588	1.36504	0.212863	0.309147	0.448945	0.509835	0.228888
[R].sPSQNSQQSFDSSsPPTPQcHkR.[H]_S12_1	[R].sPSQNSQQSFDSSsPPTPQcHkR.[H]	P11274	BCR	Breakpoint cluster region protein	S12	S380	NSQQSFDSSSPPTPQ	Unambiguous	1	S12(Phospho): 90.76	0.116313	0.153293	0.140413	0.218967	0.134803	0.17969	1.33299	0.560202	0.409786	0.414662	0.387443	0.160658
[R].sPSQNSQQsFDSSSPPTPQcHk.[R]_S9_1	[R].sPSQNSQQsFDSSSPPTPQcHk.[R]	P11274	BCR	Breakpoint cluster region protein	S9	S377	PSQNSQQSFDSSSPP	Unambiguous	1	S9(Phospho): 96.99	0.20139	0.248213	0.146018	0.221157	0.224801	0.183588	0.816666	0.709538	0.450122	-0.292182	0.34667	0.101291
[K].sQHGAGSSVGDASRPPYR.[G]_S1_1	[K].sQHGAGSSVGDASRPPYR.[G]	P11274	BCR	Breakpoint cluster region protein	S1	S215	MQMERKKSQHGAGSS	Unambiguous	1	S1(Phospho): 99.21	0.0632139	0.0959574	0.0635361	0.0705361	0.0795856	0.0670361	0.842314	0.26816	0.531675	-0.24757	0.274354	0.0679218
[R].rHQDGLPYIDDsPSSSPHLSSk.[G]_S12_1	[R].rHQDGLPYIDDsPSSSPHLSSk.[G]	P11274	BCR	Breakpoint cluster region protein	S12	S459	GLPYIDDSPSSSPHL	Unambiguous	1	S12(Phospho): 99.6	0.147036	0.145607	0.149872	0.153415	0.146321	0.151644	1.03638	0.488065	0.1083	0.0515472	0.965371	0.0497622
[R].hQDGLPYIDDsPsSSPHLSSk.[G]_S11 S15_2	[R].hQDGLPYIDDsPsSSPHLSSk.[G]	P11274	BCR	Breakpoint cluster region protein	S11.S15	S459.S463	GLPYIDDSPSSSPHL.IDDSPSSSPHLSSKG	Unambiguous	2	S11(Phospho): 99.97; S15(Phospho): 83.07	0.131838	0.168376	0.118725	0.172977	0.150107	0.145851	0.971647	0.754659	0.908368	-0.0414958	0.0417383	0.00173197
[R].rHQDGLPYIDDSPSssPHLSSk.[G]_S12 S14 S16_2	[R].rHQDGLPYIDDSPSssPHLSSk.[G]	P11274	BCR	Breakpoint cluster region protein	S12.S14.S16	S459.S461.S463	GLPYIDDSPSSSPHL.PYIDDSPSSSPHLSS.IDDSPSSSPHLSSKG	Ambiguous	2	S12(Phospho): 98.69; S14(Phospho): 47.44; S16(Phospho): 47.98	0.149324	0.195915	0.101313	0.234624	0.17262	0.167968	0.973052	0.428091	0.953467	-0.0394105	0.0206945	0.00081558
[R].hQDGLPYIDDsPSSSPHLSSk.[G]_S11_1	[R].hQDGLPYIDDsPSSSPHLSSk.[G]	P11274	BCR	Breakpoint cluster region protein	S11	S459	GLPYIDDSPSSSPHL	Unambiguous	1	S11(Phospho): 99.13	0.131401	0.148064	0.152142	0.124989	0.139732	0.138565	0.991649	0.700807	0.948266	-0.012099	0.0230698	0.00027912
[R].kTGQIWPNDGEGAFHGDADGSFGtPPGYGcAADR.[A]_T24_1	[R].kTGQIWPNDGEGAFHGDADGSFGtPPGYGcAADR.[A]	P11274	BCR	Breakpoint cluster region protein	T24	T432	DADGSFGTPPGYGCA	Unambiguous	1	T24(Phospho): 97.24	0.123961	0.145166	0.165737	0.106606	0.134563	0.136172	1.01195	0.43841	0.963821	0.0171388	0.0160037	0.000274284
[R].gRRsPILLPk.[G]_S4_1	[R].gRRsPILLPk.[G]	Q8TD16-2	BICD2	Isoform 2 of Protein bicaudal D homolog 2	S4	S582	PEARGRRSPILLPKG	Unambiguous	1	S4(Phospho): 100	0.115537	0.128137	0.148563	0.203986	0.121837	0.176274	1.44681	0.284611	0.195495	0.532871	0.708865	0.377734
[R].sPILLPk.[G]_S1_1	[R].sPILLPk.[G]	Q8TD16-2	BICD2	Isoform 2 of Protein bicaudal D homolog 2	S1	S582	PEARGRRSPILLPKG	Unambiguous	1	S1(Phospho): 100	0.138966	0.0863109	0.147081	0.102412	0.112638	0.124747	1.1075	0.895757	0.7593	0.147304	0.119587	0.0176156
[K].gNksPSPPDGSPAATPEIR.[V]_S4_1	[K].gNksPSPPDGSPAATPEIR.[V]	O00499	BIN1	Myc box-dependent-interacting protein 1	S4	S296	APAKGNKSPSPPDGS	Unambiguous	1	S4(Phospho): 89.14	0.158133	0.152424	0.122674	0.112389	0.155279	0.117531	0.756906	0.645274	0.0234277	-0.401813	1.63027	0.655065
[R].kGPPVPPPPkHtPSk.[E]_T12_1	[R].kGPPVPPPPkHtPSk.[E]	O00499	BIN1	Myc box-dependent-interacting protein 1	T12	T348	VPPPPKHTPSKEVKQ	Unambiguous	1	T12(Phospho): 99.89	0.149366	0.274735	0.156527	0.151149	0.212051	0.153838	0.725476	0.0545838	0.451453	-0.463001	0.345388	0.159915
[R].vNHEPEPAGGATPGATLPksPSQLR.[K]_S22_1	[R].vNHEPEPAGGATPGATLPksPSQLR.[K]	O00499	BIN1	Myc box-dependent-interacting protein 1	S22	S333	ATLPKSPSQLRKGPP	Unambiguous	1	S22(Phospho): 84.25	0.141078	0.119995	0.132279	0.0909018	0.130537	0.11159	0.854858	0.600003	0.500239	-0.226243	0.300822	0.0680591
[R].vNHEPEPAGGATPGATLPksPSQLR.[K]_S20_1	[R].vNHEPEPAGGATPGATLPksPSQLR.[K]	O00499	BIN1	Myc box-dependent-interacting protein 1	S20	S331	PGATLPKSPSQLRKG	Unambiguous	1	S20(Phospho): 90.46	0.138147	0.115255	0.153864	0.0873328	0.126701	0.120599	0.951834	0.42194	0.87825	-0.071218	0.0563819	0.0040154
[R].eNDLYVLPPLQEEEkHssEEEDEkEWQER.[M]_S17 S18_2	[R].eNDLYVLPPLQEEEkHssEEEDEkEWQER.[M]	R4GMW8	BIVM-ERCC5	BIVM-ERCC5 readthrough (Fragment)	S17.S18	S582.S583	LQEEEKHSSEEEDEK.QEEEKHSSEEEDEKE	Unambiguous	2	S17(Phospho): 99.59; S18(Phospho): 99.59	0.109879	0.145141	0.148182	0.246341	0.12751	0.197262	1.54703	0.439118	0.312869	0.629503	0.504637	0.317671
[K].fDSSLLSsDDETk.[C]_S8_1	[K].fDSSLLSsDDETk.[C]	R4GMW8	BIVM-ERCC5	BIVM-ERCC5 readthrough (Fragment)	S8	S989	FDSSLLSSDDETKCK	Unambiguous	1	S8(Phospho): 99.57	0.129152	0.100602	0.105387	0.248561	0.114877	0.176974	1.54055	0.250609	0.484542	0.62345	0.314669	0.19618
[K].fDSSLLssDDETk.[C]_S7 S8_2	[K].fDSSLLssDDETk.[C]	R4GMW8	BIVM-ERCC5	BIVM-ERCC5 readthrough (Fragment)	S7.S8	S988.S989	KFDSSLLSSDDETKC.FDSSLLSSDDETKCK	Unambiguous	2	S7(Phospho): 91.77; S8(Phospho): 91.77	0.125253	0.128356	0.101026	0.329297	0.126804	0.215162	1.6968	0.0173081	0.580599	0.76282	0.236124	0.18012
[R].rAQRPNsLDLSATNVLDGSSIQIGESTQDGk.[S]_S7_1	[R].rAQRPNsLDLSATNVLDGSSIQIGESTQDGk.[S]	Q13873	BMPR2	Bone morphogenetic protein receptor type-2	S7	S940	RRAQRPNSLDLSATN	Unambiguous	1	S7(Phospho): 89.33	0.170144	0.143269	0.161632	0.183631	0.156707	0.172632	1.10162	0.873398	0.455935	0.139627	0.341097	0.0476263
[K].lSkPSQVsSGQk.[L]_S5_1	[K].lSkPSQVsSGQk.[L]	Q14692	BMS1	Ribosome biogenesis protein BMS1 homolog	S5	S621	RKKLSKPSQVSSGQK	Unambiguous	1	S5(Phospho): 98.57	0.106349	0.162547	0.101492	0.198314	0.134448	0.149903	1.11495	0.669594	0.808378	0.156983	0.0923855	0.014503
[R].kGsITEYTAAEEk.[E]_Y7_1	[R].kGsITEYTAAEEk.[E]	J3KN59	BNIP2	BCL2/adenovirus E1B 19 kDa protein-interacting protein 2	Y7	Y239	RKGSITEYTAAEEKE	Unambiguous	1	Y7(Phospho): 78.99	0.12697	0.0757121	0.11289	0.111557	0.101341	0.112224	1.10739	0.0330894	0.744364	0.14716	0.128215	0.0188681
[R].kGsITEYTAAEEk.[E]_S3_1	[R].kGsITEYTAAEEk.[E]	J3KN59	BNIP2	BCL2/adenovirus E1B 19 kDa protein-interacting protein 2	S3	S235	TEVIRKGSITEYTAA	Unambiguous	1	S3(Phospho): 99.99	0.121285	0.0800938	0.121962	0.0908795	0.10069	0.106421	1.05692	0.823053	0.844839	0.0798632	0.073226	0.00584806
[R].rGsLSQEMAkGEEk.[L]_S3_1	[R].rGsLSQEMAkGEEk.[L]	Q8NFC6	BOD1L1	Biorientation of chromosomes in cell division protein 1-like 1	S3	S1077	LCENRRGSLSQEMAK	Unambiguous	1	S3(Phospho): 99.81	0.0538277	0.0444568	0.0602222	0.0985081	0.0491423	0.0793652	1.61501	0.305633	0.264872	0.691541	0.576963	0.398994
[K].dVTLsPVk.[A]_S5_1	[K].dVTLsPVk.[A]	Q8NFC6	BOD1L1	Biorientation of chromosomes in cell division protein 1-like 1	S5	S1531	KDKDVTLSPVKAGPA	Unambiguous	1	S5(Phospho): 100	0.0753851	0.0867204	0.0551169	0.0696046	0.0810528	0.0623607	0.769384	0.845333	0.179182	-0.378224	0.746707	0.282422
[K].dkDVTLsPVk.[A]_S7_1	[K].dkDVTLsPVk.[A]	Q8NFC6	BOD1L1	Biorientation of chromosomes in cell division protein 1-like 1	S7	S1531	KDKDVTLSPVKAGPA	Unambiguous	1	S7(Phospho): 100	0.152667	0.177746	0.11599	0.153831	0.165206	0.134911	0.816618	0.745223	0.313634	-0.292266	0.503577	0.147178
[R].kLsVLGk.[D]_S3_1	[R].kLsVLGk.[D]	Q8NFC6	BOD1L1	Biorientation of chromosomes in cell division protein 1-like 1	S3	S800	HRNERKLSVLGKDGK	Unambiguous	1	S3(Phospho): 100	0.0230242	0.0203698	0.0225058	0.0303123	0.021697	0.026409	1.21718	0.417309	0.371429	0.283537	0.430124	0.121956
[R].gLEGNANsPAHLRGPEQTSGQTAk.[D]_S8_1	[R].gLEGNANsPAHLRGPEQTSGQTAk.[D]	Q8NFC6	BOD1L1	Biorientation of chromosomes in cell division protein 1-like 1	S8	S2501	GLEGNANSPAHLRGP	Unambiguous	1	S8(Phospho): 99.92	0.13881	0.134521	0.109718	0.13522	0.136666	0.122469	0.896124	0.212193	0.386756	-0.15823	0.412563	0.06528
[K].nVLLNSLQkEDksPETGTAGGSSTASYSAGR.[G]_T16_1	[K].nVLLNSLQkEDksPETGTAGGSSTASYSAGR.[G]	Q8NFC6	BOD1L1	Biorientation of chromosomes in cell division protein 1-like 1	T16	T2478	KEDKSPETGTAGGSS	Unambiguous	1	T16(Phospho): 79.37	0.160877	0.140401	0.148536	0.124014	0.150639	0.136275	0.904648	0.885822	0.46344	-0.144572	0.334007	0.0482881
[R].gLEGNANsPAHLR.[G]_S8_1	[R].gLEGNANsPAHLR.[G]	Q8NFC6	BOD1L1	Biorientation of chromosomes in cell division protein 1-like 1	S8	S2501	GLEGNANSPAHLRGP	Unambiguous	1	S8(Phospho): 100	0.152235	0.11491	0.148005	0.107467	0.133572	0.127736	0.956305	0.947499	0.851864	-0.0644567	0.0696299	0.00448811
[R].ektPSEDkLSVk.[H]_T3_1	[R].ektPSEDkLSVk.[H]	Q8NFC6	BOD1L1	Biorientation of chromosomes in cell division protein 1-like 1	T3	T733	EKPEREKTPSEDKLS	Unambiguous	1	T3(Phospho): 100	0.166623	0.131257	0.146589	0.154842	0.14894	0.150715	1.01192	0.291911	0.931042	0.0170918	0.0310306	0.000530368
[R].sYNVTPPPIEESHPYYQEIYNDR.[R]_S1_1	[R].sYNVTPPPIEESHPYYQEIYNDR.[R]	P07738	BPGM	Bisphosphoglycerate mutase	S1	S118	QVRLWRRSYNVTPPP	Unambiguous	1	S1(Phospho): 88.09	0.131886	0.100025	0.121596	0.0957065	0.115955	0.108651	0.937011	0.868815	0.755997	-0.0938629	0.12148	0.0114025
[R].qSkLsPQmQVHQDk.[T]_S2_1	[R].qSkLsPQmQVHQDk.[T]	Q12830	BPTF	Nucleosome-remodeling factor subunit BPTF	S2	S2367	GTGEQRQSKLSPQMQ	Unambiguous	1	S2(Phospho): 99.33	0.103257	0.191133	0.0932612	0.129246	0.147195	0.111253	0.755825	0.494861	0.528082	-0.403875	0.277298	0.111994
[K].dRVLDDVsIRSPETk.[C]_S8_1	[K].dRVLDDVsIRSPETk.[C]	Q12830	BPTF	Nucleosome-remodeling factor subunit BPTF	S8	S1297	DRVLDDVSIRSPETK	Unambiguous	1	S8(Phospho): 98.97	0.133419	0.113115	0.103637	0.120323	0.123267	0.11198	0.908433	0.875854	0.480871	-0.138548	0.317972	0.0440543
[R].qSkLsPQMQVHQDk.[T]_S5_1	[R].qSkLsPQMQVHQDk.[T]	Q12830	BPTF	Nucleosome-remodeling factor subunit BPTF	S5	S2370	EQRQSKLSPQMQVHQ	Unambiguous	1	S5(Phospho): 99.99	0.132257	0.164445	0.127723	0.146695	0.148351	0.137209	0.924894	0.678151	0.611413	-0.11264	0.213665	0.0240672
[K].dRVLDDVSIRsPETk.[C]_S11_1	[K].dRVLDDVSIRsPETk.[C]	Q12830	BPTF	Nucleosome-remodeling factor subunit BPTF	S11	S1300	LDDVSIRSPETKCPK	Unambiguous	1	S11(Phospho): 80.29	0.135072	0.116593	0.0992728	0.138117	0.125833	0.118695	0.943276	0.565377	0.771543	-0.0842476	0.11264	0.00948963
[R].vHRPRsPILEEk.[D]_S6_1	[R].vHRPRsPILEEk.[D]	Q12830	BPTF	Nucleosome-remodeling factor subunit BPTF	S6	S216	PRVHRPRSPILEEKD	Unambiguous	1	S6(Phospho): 100	0.106191	0.134295	0.117916	0.134155	0.120243	0.126036	1.04817	0.667125	0.755294	0.0678777	0.121884	0.00827322
[R].vLDDVSIRsPETk.[C]_S9_1	[R].vLDDVSIRsPETk.[C]	Q12830	BPTF	Nucleosome-remodeling factor subunit BPTF	S9	S1300	LDDVSIRSPETKCPK	Unambiguous	1	S9(Phospho): 98.88	0.109741	0.0826118	0.123104	0.072421	0.0961762	0.0977627	1.0165	0.625746	0.961003	0.0236032	0.0172754	0.000407754
[R].sPILEEkDIPPLEFPk.[S]_S1_1	[R].sPILEEkDIPPLEFPk.[S]	Q12830	BPTF	Nucleosome-remodeling factor subunit BPTF	S1	S216	PRVHRPRSPILEEKD	Unambiguous	1	S1(Phospho): 100	0.170463	0.129539	0.160962	0.139127	0.150001	0.150044	1.00029	0.624045	0.998681	0.000415943	0.000573088	2.38372e-07
[K].tAPPALPTGYDsEEEEESRPMSYDEkR.[Q]_S12_1	[K].tAPPALPTGYDsEEEEESRPMSYDEkR.[Q]	A0A0G2JK44	BRD2	Bromodomain-containing protein 2	S12	S668	ALPTGYDSEEEEESR	Unambiguous	1	S12(Phospho): 94.76	0.132544	0.132132	0.111733	0.127622	0.132338	0.119677	0.904332	0.0330296	0.35663	-0.145075	0.447782	0.064962
[R].kADTTTPTPTAILAPGsPAsPPGSLEPk.[A]_S17 S20_2	[R].kADTTTPTPTAILAPGsPAsPPGSLEPk.[A]	A0A0G2JK44	BRD2	Bromodomain-containing protein 2	S17.S20	S298.S301	TAILAPGSPASPPGS.LAPGSPASPPGSLEP	Unambiguous	2	S17(Phospho): 100; S20(Phospho): 98.67	0.163148	0.147392	0.135409	0.180744	0.15527	0.158077	1.01807	0.425877	0.917591	0.0258425	0.0373511	0.000965245
[K].qASASYDsEEEEEGLPMSYDEkR.[Q]_S8_1	[K].qASASYDsEEEEEGLPMSYDEkR.[Q]	Q15059	BRD3	Bromodomain-containing protein 3	S8	S563	QASASYDSEEEEEGL	Unambiguous	1	S8(Phospho): 79.88	0.151567	0.121688	0.140584	0.203021	0.136628	0.171802	1.25745	0.568289	0.416413	0.330498	0.380476	0.125747
[R].sEsPPPLSDPk.[Q]_S3_1	[R].sEsPPPLSDPk.[Q]	Q15059	BRD3	Bromodomain-containing protein 3	S3	S263	ITASRSESPPPLSDP	Unambiguous	1	S3(Phospho): 96.32	0.144497	0.109767	0.125939	0.103191	0.127132	0.114565	0.901149	0.738317	0.606462	-0.150163	0.217196	0.0326148
[K].skPPPtYESEEEDkckPmSYEEkR.[Q]_S9_1	[K].skPPPtYESEEEDkckPmSYEEkR.[Q]	O60885	BRD4	Bromodomain-containing protein 4	S9	S601	KPPPTYESEEEDKCK	Unambiguous	1	S9(Phospho): 70.62	0.101464	0.114652	0.163674	0.12816	0.108058	0.145917	1.35035	0.452708	0.183687	0.433335	0.735923	0.318901
[K].skPPPTYEsEEEDk.[C]_S9_1	[K].skPPPTYEsEEEDk.[C]	O60885	BRD4	Bromodomain-containing protein 4	S9	S601	KPPPTYESEEEDKCK	Unambiguous	1	S9(Phospho): 99.99	0.0917746	0.105428	0.0640221	0.0948576	0.0986013	0.0794398	0.805667	0.530733	0.373615	-0.311744	0.427575	0.133294
[K].skPPPTYEsEEEDkckPMSYEEk.[R]_S9_1	[K].skPPPTYEsEEEDkckPMSYEEk.[R]	O60885	BRD4	Bromodomain-containing protein 4	S9	S601	KPPPTYESEEEDKCK	Unambiguous	1	S9(Phospho): 75.72	0.181904	0.141531	0.161244	0.0934796	0.161718	0.127362	0.787557	0.684124	0.47555	-0.344543	0.322804	0.11122
[R].eAPsPLMIHsPQmsQFQSLTHQSPPQQNVQPk.[K]_S4 S10 S23_3	[R].eAPsPLMIHsPQmsQFQSLTHQSPPQQNVQPk.[K]	O60885	BRD4	Bromodomain-containing protein 4	S4.S10.S23	S1064.S1070.S1083	GHLREAPSPLMIHSP.PSPLMIHSPQMSQFQ.FQSLTHQSPPQQNVQ	Unambiguous	3	S4(Phospho): 99.46; S10(Phospho): 93.92; S23(Phospho): 88.75	0.148071	0.165803	0.122565	0.197857	0.156937	0.160211	1.02086	0.2945	0.940244	0.0297901	0.0267594	0.000797164
[K].aPsIDGkEELDLAEk.[M]_S3_1	[K].aPsIDGkEELDLAEk.[M]	Q9H0E9	BRD8	Bromodomain-containing protein 8	S3	S387	PVGSKAPSIDGKEEL	Unambiguous	1	S3(Phospho): 100	0.142816	0.110587	0.112242	0.11244	0.126701	0.112341	0.886659	0.00778733	0.536603	-0.173549	0.270347	0.0469184
[R].gLSSAGGGsPHREDAQPEHSASAR.[K]_S9_1	[R].gLSSAGGGsPHREDAQPEHSASAR.[K]	Q92994	BRF1	Transcription factor IIIB 90 kDa subunit	S9	S553	LSSAGGGSPHREDAQ	Unambiguous	1	S9(Phospho): 99.69	0.111765	0.119745	0.130023	0.122055	0.115755	0.126039	1.08884	0.999093	0.209739	0.122797	0.67832	0.0832957
[R].qsRPANkQSPSPSEVSQSPGR.[E]_S9_1	[R].qsRPANkQSPSPSEVSQSPGR.[E]	P55201-2	BRPF1	Isoform 2 of Peregrin	S9	S75	SRPANKQSPSPSEVS	Unambiguous	1	S9(Phospho): 94.41	0.129414	0.140559	0.148758	0.158099	0.134987	0.153428	1.13662	0.888119	0.12659	0.184745	0.897601	0.165828
[R].qSRPANkQsPSPSEVSQSPGR.[E]_S11_1	[R].qSRPANkQsPSPSEVSQSPGR.[E]	P55201-2	BRPF1	Isoform 2 of Peregrin	S11	S77	PANKQSPSPSEVSQS	Unambiguous	1	S11(Phospho): 88.02	0.145715	0.147793	0.167942	0.110325	0.146754	0.139134	0.948075	0.0458919	0.835391	-0.0769266	0.0781103	0.00600876
[R].iSIFDNLDVVsEDEEAPEEAPENGSNk.[E]_S11_1	[R].iSIFDNLDVVsEDEEAPEEAPENGSNk.[E]	P55201-2	BRPF1	Isoform 2 of Peregrin	S11	S120	FDNLDVVSEDEEAPE	Unambiguous	1	S11(Phospho): 99.95	0.108817	0.103053	0.135112	0.0630662	0.105935	0.099089	0.935377	0.101649	0.867235	-0.0963796	0.0618632	0.00596235
[R].kPEDVLDDDDAGsAPLk.[S]_S13_1	[R].kPEDVLDDDDAGsAPLk.[S]	P35613	BSG	Basigin	S13	S362	LDDDDAGSAPLKSSG	Unambiguous	1	S13(Phospho): 100	0.145167	0.139272	0.124818	0.112966	0.142219	0.118892	0.835977	0.587563	0.0719241	-0.258465	1.14313	0.295459
[R].rkPEDVLDDDDAGsAPLk.[S]_S14_1	[R].rkPEDVLDDDDAGsAPLk.[S]	P35613	BSG	Basigin	S14	S362	LDDDDAGSAPLKSSG	Unambiguous	1	S14(Phospho): 100	0.147254	0.145338	0.128641	0.106846	0.146296	0.117744	0.804831	0.111614	0.120776	-0.313242	0.918019	0.287562
[K].dHSSSRPsSPRPQk.[A]_S8_1	[K].dHSSSRPsSPRPQk.[A]	Q9BSF8-2	BTBD10	Isoform 2 of BTB/POZ domain-containing protein 10	S8	S119	DHSSSRPSSPRPQKA	Unambiguous	1	S8(Phospho): 78.26	0.0602456	0.150766	0.103861	0.173074	0.105506	0.138467	1.31241	0.831154	0.621376	0.392221	0.206645	0.0810507
[R].sRDsSHERTESQLTPcIR.[N]_S4_1	[R].sRDsSHERTESQLTPcIR.[N]	Q9BSF8-2	BTBD10	Isoform 2 of BTB/POZ domain-containing protein 10	S4	S82	SSDRSRDSSHERTES	Unambiguous	1	S4(Phospho): 98.6	0.0828895	0.200817	0.11959	0.177183	0.141853	0.148386	1.04605	0.578438	0.929778	0.0649557	0.0316206	0.00205394
[R].aRHDsPDPsPPRRPQHNsSGASPR.[R]_S5 S9 S18 S22 _3	[R].aRHDsPDPsPPRRPQHNsSGASPR.[R]	Q9BRD0	BUD13	BUD13 homolog	S5.S9.S18.S22	S197.S201.S210.S214	PRRARHDSPDPSPPR.RHDSPDPSPPRRPQH.PRRPQHNSSGASPRR.QHNSSGASPRRVRHD	Ambiguous	3	S5(Phospho): 100; S9(Phospho): 99.63; S18(Phospho): 46.63; S22(Phospho): 46.77	0.0632714	0.221384	0.152856	0.226765	0.142328	0.189811	1.33362	0.556742	0.640914	0.415345	0.1932	0.0802447
[R].hGSSDISsPRR.[V]_S8_1	[R].hGSSDISsPRR.[V]	Q9BRD0	BUD13	BUD13 homolog	S8	S240	HGSSDISSPRRVHNN	Unambiguous	1	S8(Phospho): 94.67	0.143839	0.144987	0.136728	0.179133	0.144413	0.15793	1.0936	0.0344617	0.638662	0.129085	0.194729	0.0251366
[R].hDsPDLAPNVTYSLPR.[T]_S3_1	[R].hDsPDLAPNVTYSLPR.[T]	Q9BRD0	BUD13	BUD13 homolog	S3	S271	LRRARHDSPDLAPNV	Unambiguous	1	S3(Phospho): 100	0.127686	0.116844	0.164013	0.074991	0.122265	0.119502	0.977401	0.154313	0.956469	-0.0329773	0.019329	0.000637419
[R].mPQDGsDDEDEEWPTLEk.[A]_S6_1	[R].mPQDGsDDEDEEWPTLEk.[A]	Q13895	BYSL	Bystin	S6	S98	PRMPQDGSDDEDEEW	Unambiguous	1	S6(Phospho): 100	0.117145	0.145585	0.121656	0.1647	0.131365	0.143178	1.08993	0.743419	0.691923	0.124231	0.159942	0.0198698
[K].gksVFLEQMk.[K]_S3_1	[K].gksVFLEQMk.[K]	Q7L1Q6-3	BZW1	Isoform 3 of Basic leucine zipper and W2 domain-containing protein 1	S3	S423	AHVAKGKSVFLEQMK	Unambiguous	1	S3(Phospho): 100	0.169643	0.112576	0.146697	0.0956868	0.14111	0.121192	0.858847	0.928719	0.654632	-0.219527	0.184003	0.0403935
[K].kFVEWLQNAEEEsEsEGEEN.[-]_S13 S15_2	[K].kFVEWLQNAEEEsEsEGEEN.[-]	Q9Y6E2	BZW2	Basic leucine zipper and W2 domain-containing protein 2	S13.S15	S412.S414	LQNAEEESESEGEEN.NAEEESESEGEEN	Unambiguous	2	S13(Phospho): 100; S15(Phospho): 100	0.147497	0.139238	0.118484	0.228231	0.143367	0.173358	1.20918	0.0956332	0.640411	0.274033	0.193542	0.0530367
[R].vTRsPPTQVAISSDSAR.[K]_S4_1	[R].vTRsPPTQVAISSDSAR.[K]	Q6ZUT6	C15orf52	Uncharacterized protein C15orf52	S4	S201	PGGRVTRSPPTQVAI	Unambiguous	1	S4(Phospho): 88.59	0.123605	0.0880845	0.121799	0.106886	0.105845	0.114342	1.08029	0.506113	0.702199	0.111412	0.15354	0.0171062
[R-].mITNSLNHDsPPSTPPR.[R]_S13_1	[R-].mITNSLNHDsPPSTPPR.[R]	Q8N9M1	C19orf47	Uncharacterized protein C19orf47	S13	S154	LNHDSPPSTPPRRPD	Unambiguous	1	S13(Phospho): 81.53	0.112526	0.082465	0.123208	0.13618	0.0974954	0.129694	1.33026	0.518687	0.188082	0.411703	0.725653	0.298754
[R-].mITNSLNHDsPPsTPPRRPDTSTSk.[I]_S10 S13 T14_2	[R-].mITNSLNHDsPPsTPPRRPDTSTSk.[I]	Q8N9M1	C19orf47	Uncharacterized protein C19orf47	S10.S13.T14	S151.S154.T155	TNSLNHDSPPSTPPR.LNHDSPPSTPPRRPD.NHDSPPSTPPRRPDT	Ambiguous	2	S10(Phospho): 91.38; S13(Phospho): 50.16; T14(Phospho): 50.17	0.145412	0.172508	0.147114	0.104784	0.15896	0.125949	0.792334	0.724986	0.319437	-0.335819	0.495615	0.166437
[R-].mITNSLNHDsPPsTPPRRPDTSTSk.[I]_S10 S13_2	[R-].mITNSLNHDsPPsTPPRRPDTSTSk.[I]	Q8N9M1	C19orf47	Uncharacterized protein C19orf47	S10.S13	S151.S154	TNSLNHDSPPSTPPR.LNHDSPPSTPPRRPD	Unambiguous	2	S10(Phospho): 98.93; S13(Phospho): 83.31	0.139031	0.206621	0.136103	0.135139	0.172826	0.135621	0.784724	0.0181482	0.46942	-0.349742	0.328438	0.114869
[K].qNEPGLQTEDVQkPPLQMDNSVFLDDDsNQPMPVSR.[F]_S28_1	[K].qNEPGLQTEDVQkPPLQMDNSVFLDDDsNQPMPVSR.[F]	Q8IYL3	C1orf174	UPF0688 protein C1orf174	S28	S189	SVFLDDDSNQPMPVS	Unambiguous	1	S28(Phospho): 99.98	0.164976	0.154253	0.154228	0.121431	0.159615	0.13783	0.863514	0.402345	0.33399	-0.211708	0.476267	0.100829
[R].kSPSGPVksPPLsPVGTTPVk.[L]_S9 S13_2	[R].kSPSGPVksPPLsPVGTTPVk.[L]	Q9BVC5	C2orf49	Ashwin	S9.S13	S189.S193	SPSGPVKSPPLSPVG.PVKSPPLSPVGTTPV	Unambiguous	2	S9(Phospho): 93.52; S13(Phospho): 97.3	0.0487153	0.0500502	0.0711715	0.0947421	0.0493827	0.0829568	1.67988	0.0720301	0.104578	0.748355	0.980558	0.733805
[K].sPSGPVksPPLsPVGTTPVk.[L]_S8 S12_2	[K].sPSGPVksPPLsPVGTTPVk.[L]	Q9BVC5	C2orf49	Ashwin	S8.S12	S189.S193	SPSGPVKSPPLSPVG.PVKSPPLSPVGTTPV	Unambiguous	2	S8(Phospho): 99.71; S12(Phospho): 88.01	0.0514795	0.0481801	0.0638751	0.0698509	0.0498298	0.066863	1.34183	0.642329	0.0378843	0.424199	1.42154	0.603016
[K].sPSGPVksPPLsPVGTTPVk.[L]_S3 S12_2	[K].sPSGPVksPPLsPVGTTPVk.[L]	Q9BVC5	C2orf49	Ashwin	S3.S12	S184.S193	LTHRKSPSGPVKSPP.PVKSPPLSPVGTTPV	Unambiguous	2	S3(Phospho): 72.89; S12(Phospho): 95.75	0.032983	0.0503326	0.0546541	0.082662	0.0416578	0.068658	1.64815	0.706141	0.242872	0.720843	0.614622	0.443046
[R].kSPSGPVksPPLsPVGTTPVk.[L]_S4 S13_2	[R].kSPSGPVksPPLsPVGTTPVk.[L]	Q9BVC5	C2orf49	Ashwin	S4.S13	S184.S193	LTHRKSPSGPVKSPP.PVKSPPLSPVGTTPV	Unambiguous	2	S4(Phospho): 79.88; S13(Phospho): 99.69	0.0517887	0.0619873	0.059852	0.107314	0.056888	0.0835828	1.46925	0.269498	0.38611	0.555081	0.413288	0.229409
[R].kSPSGPVksPPLSPVGTTPVk.[L]_S9_1	[R].kSPSGPVksPPLSPVGTTPVk.[L]	Q9BVC5	C2orf49	Ashwin	S9	S189	SPSGPVKSPPLSPVG	Unambiguous	1	S9(Phospho): 99.74	0.18149	0.182904	0.16473	0.0995465	0.182197	0.132138	0.72525	0.0276157	0.367314	-0.46345	0.434962	0.201583
[R].ksPsGPVksPPLSPVGTTPVk.[L]_S13 T17 T18_3	[R].ksPsGPVksPPLSPVGTTPVk.[L]	Q9BVC5	C2orf49	Ashwin	S13.T17.T18	S193.T197.T198	PVKSPPLSPVGTTPV.PPLSPVGTTPVKLKR.PLSPVGTTPVKLKRA	Unambiguous	3	S13(Phospho): 82.13; T17(Phospho): 94.99; T18(Phospho): 94.99	0.0785145	0.101564	0.0911724	0.151542	0.0900395	0.121357	1.34782	0.464391	0.434656	0.430629	0.361854	0.155825
[R].kSPSGPVksPPLsPVGTTPVk.[L]_T17 T18_2	[R].kSPSGPVksPPLsPVGTTPVk.[L]	Q9BVC5	C2orf49	Ashwin	T17.T18	T197.T198	PPLSPVGTTPVKLKR.PLSPVGTTPVKLKRA	Unambiguous	2	T17(Phospho): 92.71; T18(Phospho): 92.71	0.0996236	0.187403	0.115211	0.242948	0.143513	0.17908	1.24782	0.766587	0.691324	0.319415	0.160318	0.051208
[K].sPPLsPVGTTPVk.[L]_S1 S5_2	[K].sPPLsPVGTTPVk.[L]	Q9BVC5	C2orf49	Ashwin	S1.S5	S189.S193	SPSGPVKSPPLSPVG.PVKSPPLSPVGTTPV	Unambiguous	2	S1(Phospho): 100; S5(Phospho): 100	0.0316596	0.0161583	0.0236746	0.0307183	0.023909	0.0271965	1.1375	0.543033	0.736587	0.185867	0.132776	0.0246787
[K].sPsGPVksPPLSPVGTTPVk.[L]_S1 S3 S8_2	[K].sPsGPVksPPLSPVGTTPVk.[L]	Q9BVC5	C2orf49	Ashwin	S1.S3.S8	S182.S184.S189	HDLTHRKSPSGPVKS.LTHRKSPSGPVKSPP.SPSGPVKSPPLSPVG	Ambiguous	2	S1(Phospho): 50.57; S3(Phospho): 50.57; S8(Phospho): 95.47	0.211663	0.220491	0.174496	0.2257	0.216077	0.200098	0.92605	0.217367	0.601177	-0.110837	0.220998	0.0244948
[K].qNHDLtHRkSPSGPVk.[S]_S10_1	[K].qNHDLtHRkSPSGPVk.[S]	Q9BVC5	C2orf49	Ashwin	S10	S182	HDLTHRKSPSGPVKS	Unambiguous	1	S10(Phospho): 96.69	0.103992	0.208285	0.161581	0.158134	0.156138	0.159857	1.02382	0.0420666	0.954678	0.0339615	0.0201431	0.00068409
[R].nVFHIAsQk.[N]_S7_1	[R].nVFHIAsQk.[N]	Q8N0T1	C8orf59	Uncharacterized protein C8orf59	S7	S19	RNVFHIASQKNFKAK	Unambiguous	1	S7(Phospho): 100	0.165065	0.216002	0.197903	0.144015	0.190534	0.170959	0.897266	0.964174	0.650258	-0.156393	0.186914	0.029232
[R].vGDTEkPEPERsPPNRk.[R]_S12_1	[R].vGDTEkPEPERsPPNRk.[R]	Q9NZ63	C9orf78	Uncharacterized protein C9orf78	S12	S261	EKPEPERSPPNRKRP	Unambiguous	1	S12(Phospho): 99.97	0.0956661	0.0913326	0.0841953	0.0935116	0.0934994	0.0888535	0.950311	0.554351	0.461271	-0.0735289	0.336044	0.0247089
[R].vGDTEkPEPERsPPNR.[K]_S12_1	[R].vGDTEkPEPERsPPNR.[K]	Q9NZ63	C9orf78	Uncharacterized protein C9orf78	S12	S261	EKPEPERSPPNRKRP	Unambiguous	1	S12(Phospho): 99.72	0.169364	0.125038	0.151668	0.133385	0.147201	0.142526	0.968241	0.498093	0.863406	-0.0465624	0.0637851	0.00296999
[R].qASGDTPtTPkHPk.[D]_T8_1	[R].qASGDTPtTPkHPk.[D]	Q9Y6J0	CABIN1	Calcineurin-binding protein cabin-1	T8	T1926	QASGDTPTTPKHPKD	Unambiguous	1	T8(Phospho): 90.43	0.0767321	0.0811366	0.121422	0.119103	0.0789343	0.120262	1.52358	0.61718	0.00360738	0.607461	2.44281	1.48391
[K].fPPEITVtPPtPTLLSPk.[G]_T8 T13_2	[K].fPPEITVtPPtPTLLSPk.[G]	Q9Y6J0	CABIN1	Calcineurin-binding protein cabin-1	T8.T13	T2151.T2156	FPPEITVTPPTPTLL.TVTPPTPTLLSPKGS	Unambiguous	2	T8(Phospho): 99.99; T13(Phospho): 92.51	0.226652	0.291768	0.16232	0.144892	0.25921	0.153606	0.592593	0.332983	0.0885407	-0.754887	1.05286	0.794788
[R].sSLETLEDIEENAPLRR.[C]_S2_1	[R].sSLETLEDIEENAPLRR.[C]	Q8TDN4	CABLES1	CDK5 and ABL1 enzyme substrate 1	S2	S291	RLISQRSSLETLEDI	Unambiguous	1	S2(Phospho): 99.34	0.203345	0.180127	0.13131	0.112969	0.191736	0.122139	0.637018	0.851235	0.042336	-0.650594	1.37329	0.893454
[R].lISQRssLETLEDIEENAPLR.[R]_S6 S7_2	[R].lISQRssLETLEDIEENAPLR.[R]	Q8TDN4	CABLES1	CDK5 and ABL1 enzyme substrate 1	S6.S7	S290.S291	RRLISQRSSLETLED.RLISQRSSLETLEDI	Unambiguous	2	S6(Phospho): 89.07; S7(Phospho): 98.33	0.136125	0.0675834	0.103954	0.207741	0.101854	0.155848	1.5301	0.743134	0.476809	0.613627	0.321655	0.197377
[R].gFAsPLGAGR.[A]_S4_1	[R].gFAsPLGAGR.[A]	Q8TDN4	CABLES1	CDK5 and ABL1 enzyme substrate 1	S4	S168	GVARGFASPLGAGRA	Unambiguous	1	S4(Phospho): 100	0.120087	0.124746	0.1405	0.129911	0.122416	0.135205	1.10447	0.52772	0.157587	0.143359	0.802479	0.115043
[R].sSLETLEDIEENAPLRR.[C]_S1_1	[R].sSLETLEDIEENAPLRR.[C]	Q8TDN4	CABLES1	CDK5 and ABL1 enzyme substrate 1	S1	S290	RRLISQRSSLETLED	Unambiguous	1	S1(Phospho): 99.65	0.22223	0.220701	0.122248	0.229309	0.221466	0.175778	0.793705	0.0181906	0.550208	-0.333325	0.259473	0.0864889
[R].cRTLsGSPRPk.[N]_T3_1	[R].cRTLsGSPRPk.[N]	Q8TDN4	CABLES1	CDK5 and ABL1 enzyme substrate 1	T3	T309	APLRRCRTLSGSPRP	Unambiguous	1	T3(Phospho): 100	0.145533	0.108948	0.104981	0.147627	0.12724	0.126304	0.992642	0.902799	0.976443	-0.0106542	0.010353	0.000110303
[-].lkQEQGVESEPLFPILkQEPQsPSR.[S]_S22_1	[-].lkQEQGVESEPLFPILkQEPQsPSR.[S]	Q8WUQ7-2	CACTIN	Isoform 2 of Cactin	S22	S489	ILKQEPQSPSRSLEP	Unambiguous	1	S22(Phospho): 87.11	0.0279987	0.0446265	0.110491	0.166712	0.0363126	0.138601	3.8169	0.366138	0.0732219	1.9324	1.13536	2.19397
[R].iHRAsDPGLPAEEPkEk.[S]_S5_1	[R].iHRAsDPGLPAEEPkEk.[S]	P27708	CAD	CAD protein	S5	S1859	PPRIHRASDPGLPAE	Unambiguous	1	S5(Phospho): 100	0.123994	0.132659	0.137583	0.140841	0.128327	0.139212	1.08482	0.45797	0.143031	0.117462	0.844571	0.0992046
[R].iHRAsDPGLPAEEPk.[E]_S5_1	[R].iHRAsDPGLPAEEPk.[E]	P27708	CAD	CAD protein	S5	S1859	PPRIHRASDPGLPAE	Unambiguous	1	S5(Phospho): 100	0.116104	0.101365	0.110151	0.0869551	0.108734	0.0985531	0.906366	0.720712	0.53592	-0.141834	0.2709	0.038423
[K].qIFEDHVFcHsL.[-]_S11_1	[K].qIFEDHVFcHsL.[-]	Q13137-4	CALCOCO2	Isoform 4 of Calcium-binding and coiled-coil domain-containing protein 2	S11	S469	EDHVFCHSL	Unambiguous	1	S11(Phospho): 100	0.137327	0.107475	0.123897	0.110416	0.122401	0.117157	0.957156	0.540092	0.779169	-0.0631739	0.108368	0.00684606
[K].tPDGNksPAPkPSDLRPGDVSSk.[R]_S7_1	[K].tPDGNksPAPkPSDLRPGDVSSk.[R]	Q05682-4	CALD1	Isoform 4 of Caldesmon	S7	S504	KTPDGNKSPAPKPSD	Unambiguous	1	S7(Phospho): 99.94	0.180849	0.129429	0.146852	0.0889279	0.155139	0.11789	0.759898	0.924345	0.437619	-0.396123	0.358904	0.14217
[K].tPDGNksPAPkPSDLRPGDVSSkR.[N]_S13_1	[K].tPDGNksPAPkPSDLRPGDVSSkR.[N]	Q05682-4	CALD1	Isoform 4 of Caldesmon	S13	S510	KSPAPKPSDLRPGDV	Unambiguous	1	S13(Phospho): 96.99	0.0793868	0.129285	0.135557	0.118214	0.104336	0.126885	1.21612	0.425887	0.483194	0.282289	0.315879	0.0891693
[K].rGsIGENQIkDEk.[I]_S3_1	[K].rGsIGENQIkDEk.[I]	Q05682-4	CALD1	Isoform 4 of Caldesmon	S3	S202	EEKPKRGSIGENQIK	Unambiguous	1	S3(Phospho): 100	0.171298	0.145861	0.140594	0.155388	0.15858	0.147991	0.933228	0.670745	0.546458	-0.099698	0.262443	0.026165
[K].gNVFSSPtAAGtPNkETAGLk.[V]_S5 T12_2	[K].gNVFSSPtAAGtPNkETAGLk.[V]	Q05682-4	CALD1	Isoform 4 of Caldesmon	S5.T12	S468.T475	WEKGNVFSSPTAAGT.SSPTAAGTPNKETAG	Unambiguous	2	S5(Phospho): 89.81; T12(Phospho): 98.64	0.133543	0.201026	0.0996041	0.271698	0.167284	0.185651	1.10979	0.475812	0.860852	0.150291	0.0650716	0.00977969
[K].rGsIGENQIk.[D]_S3_1	[K].rGsIGENQIk.[D]	Q05682-4	CALD1	Isoform 4 of Caldesmon	S3	S202	EEKPKRGSIGENQIK	Unambiguous	1	S3(Phospho): 100	0.0848538	0.0624199	0.0661788	0.0776534	0.0736369	0.0719161	0.976632	0.60198	0.903871	-0.0341135	0.0438934	0.00149736
[K].qSVDkVTsPTkV.[-]_S8_1	[K].qSVDkVTsPTkV.[-]	Q05682-4	CALD1	Isoform 4 of Caldesmon	S8	S534	QSVDKVTSPTKV	Unambiguous	1	S8(Phospho): 99.86	0.106265	0.134653	0.105667	0.139042	0.120459	0.122355	1.01573	0.897423	0.938939	0.0225227	0.0273627	0.000616283
[K].mEDPGSVLStAcGTPGYVAPEVLAQkPYSk.[A]_T10_1	[K].mEDPGSVLStAcGTPGYVAPEVLAQkPYSk.[A]	Q14012	CAMK1	Calcium/calmodulin-dependent protein kinase type 1	T10	T177	DPGSVLSTACGTPGY	Unambiguous	1	T10(Phospho): 86.97	0.123736	0.1368	0.118897	0.148464	0.130268	0.133681	1.0262	0.529765	0.852336	0.0373062	0.069389	0.00258864
[K].nSLEPQTtVVHNATDGIk.[G]_T8_1	[K].nSLEPQTtVVHNATDGIk.[G]	Q13555-9	CAMK2G	Isoform 9 of Calcium/calmodulin-dependent protein kinase type II subunit gamma	T8	T344	NSLEPQTTVVHNATD	Unambiguous	1	T8(Phospho): 91.34	0.265443	0.2335	0.213547	0.179852	0.249472	0.1967	0.788465	0.966042	0.150909	-0.342881	0.821285	0.281603
[R].qSSAPAsPAASAAGLAGQAAk.[S]_S3_1	[R].qSSAPAsPAASAAGLAGQAAk.[S]	Q13555-6	CAMK2G	Isoform 6 of Calcium/calmodulin-dependent protein kinase type II subunit gamma	S3	S321	FSVGRQSSAPASPAA	Unambiguous	1	S3(Phospho): 89.89	0.153957	0.130886	0.134974	0.0955238	0.142421	0.115249	0.809211	0.673757	0.356427	-0.305412	0.448029	0.136833
[R].qSsAPASPAASAAGLAGQAAk.[S]_S11_1	[R].qSsAPASPAASAAGLAGQAAk.[S]	Q13555-6	CAMK2G	Isoform 6 of Calcium/calmodulin-dependent protein kinase type II subunit gamma	S11	S329	APASPAASAAGLAGQ	Unambiguous	1	S11(Phospho): 99.22	0.125088	0.118951	0.142054	0.118542	0.12202	0.130298	1.06785	0.325111	0.565944	0.0947063	0.247226	0.0234139
[R].lGSASSSHGSIQESHkAsR.[D]_S18_1	[R].lGSASSSHGSIQESHkAsR.[D]	Q16566	CAMK4	Calcium/calmodulin-dependent protein kinase type IV	S18	S356	IQESHKASRDPSPIQ	Unambiguous	1	S18(Phospho): 96.76	0.171	0.109361	0.11572	0.0715529	0.140181	0.0936363	0.667968	0.791623	0.344472	-0.582149	0.462846	0.269445
[R].iMGFHRPGsGAEEESQTk.[S]_S9_1	[R].iMGFHRPGsGAEEESQTk.[S]	P49069	CAMLG	Calcium signal-modulating cyclophilin ligand	S9	S55	MGFHRPGSGAEEESQ	Unambiguous	1	S9(Phospho): 100	0.109067	0.0556687	0.126404	0.100214	0.0823676	0.113309	1.37565	0.580583	0.40738	0.46011	0.39	0.179443
[K].vkAPVHFVEPLsPTGVAGHRk.[A]_S12_1	[K].vkAPVHFVEPLsPTGVAGHRk.[A]	Q5T5Y3-3	CAMSAP1	Isoform 3 of Calmodulin-regulated spectrin-associated protein 1	S12	S1091	VHFVEPLSPTGVAGH	Unambiguous	1	S12(Phospho): 86.65	0.081663	0.0618894	0.113304	0.111032	0.0717762	0.112168	1.56274	0.145685	0.0556834	0.644082	1.25427	0.807856
[K].vkAPVHFVEPLsPTGVAGHR.[K]_S12_1	[K].vkAPVHFVEPLsPTGVAGHR.[K]	Q5T5Y3-3	CAMSAP1	Isoform 3 of Calmodulin-regulated spectrin-associated protein 1	S12	S1091	VHFVEPLSPTGVAGH	Unambiguous	1	S12(Phospho): 98.48	0.0873956	0.0844527	0.134559	0.0804346	0.0859241	0.107497	1.25107	0.0691602	0.509514	0.323158	0.292844	0.0946347
[R].rPsEGPQPLVR.[R]_S3_1	[R].rPsEGPQPLVR.[R]	Q5T5Y3-3	CAMSAP1	Isoform 3 of Calmodulin-regulated spectrin-associated protein 1	S3	S640	SIVSRRPSEGPQPLV	Unambiguous	1	S3(Phospho): 100	0.0670559	0.0618214	0.0649081	0.0787812	0.0644386	0.0718446	1.11493	0.459378	0.423059	0.156955	0.3736	0.0586381
[K].aPVHFVEPLsPTGVAGHR.[K]_S10_1	[K].aPVHFVEPLsPTGVAGHR.[K]	Q5T5Y3-3	CAMSAP1	Isoform 3 of Calmodulin-regulated spectrin-associated protein 1	S10	S1091	VHFVEPLSPTGVAGH	Unambiguous	1	S10(Phospho): 99.96	0.0712982	0.071376	0.121896	0.0492558	0.0713371	0.0855757	1.1996	0.00136408	0.762147	0.262548	0.117961	0.0309706
[R].sIsNEGLTLNNSHVSk.[H]_S1_1	[R].sIsNEGLTLNNSHVSk.[H]	Q08AD1	CAMSAP2	Calmodulin-regulated spectrin-associated protein 2	S1	S462	PNRGITRSISNEGLT	Unambiguous	1	S1(Phospho): 86.36	0.116802	0.105655	0.0977172	0.0733912	0.111229	0.0855542	0.769173	0.547073	0.194986	-0.37862	0.709998	0.268819
[R].sIsNEGLTLNNSHVSk.[H]_S3_1	[R].sIsNEGLTLNNSHVSk.[H]	Q08AD1	CAMSAP2	Calmodulin-regulated spectrin-associated protein 2	S3	S464	RGITRSISNEGLTLN	Unambiguous	1	S3(Phospho): 92.08	0.129356	0.102104	0.0947392	0.0849516	0.11573	0.0898454	0.776337	0.439021	0.215705	-0.365246	0.666139	0.243305
[K].aEEDEILNRsPR.[N]_S10_1	[K].aEEDEILNRsPR.[N]	P27824-2	CANX	Isoform 2 of Calnexin	S10	S618	EDEILNRSPRNRKPR	Unambiguous	1	S10(Phospho): 100	0.126594	0.101071	0.152833	0.104107	0.113832	0.12847	1.12859	0.614351	0.64778	0.174519	0.188573	0.0329094
[K].qkSDAEEDGGTVsQEEEDRkPk.[A]_S13_1	[K].qkSDAEEDGGTVsQEEEDRkPk.[A]	P27824-2	CANX	Isoform 2 of Calnexin	S13	S599	EEDGGTVSQEEEDRK	Unambiguous	1	S13(Phospho): 82.36	0.169236	0.158138	0.157847	0.175444	0.163687	0.166646	1.01807	0.716407	0.802861	0.0258397	0.0953595	0.00246406
[R].sGPkPFSAPkPQtSPSPk.[R]_S14_1	[R].sGPkPFSAPkPQtSPSPk.[R]	Q01518	CAP1	Adenylyl cyclase-associated protein 1	S14	S308	SAPKPQTSPSPKRAT	Unambiguous	1	S14(Phospho): 81.86	0.149918	0.154105	0.156253	0.195604	0.152011	0.175929	1.15734	0.134986	0.35027	0.210812	0.455597	0.0960455
[R].sGPkPFSAPkPQtSPsPkR.[A]_T13 S14 S16_2	[R].sGPkPFSAPkPQtSPsPkR.[A]	Q01518	CAP1	Adenylyl cyclase-associated protein 1	T13.S14.S16	T307.S308.S310	FSAPKPQTSPSPKRA.SAPKPQTSPSPKRAT.PKPQTSPSPKRATKK	Ambiguous	2	T13(Phospho): 50.18; S14(Phospho): 49.76; S16(Phospho): 97	0.128812	0.264343	0.0859955	0.361851	0.196578	0.223923	1.13911	0.581455	0.875161	0.187902	0.0579121	0.0108818
[R].sGPkPFSAPkPQTsPSPk.[R]_S16_1	[R].sGPkPFSAPkPQTsPSPk.[R]	Q01518	CAP1	Adenylyl cyclase-associated protein 1	S16	S310	PKPQTSPSPKRATKK	Unambiguous	1	S16(Phospho): 90	0.183656	0.180184	0.120609	0.214915	0.18192	0.167762	0.922176	0.0468528	0.814322	-0.116886	0.089204	0.0104267
[K].gTHsPPLTPEVAGLHGPRPL.[-]_S4_1	[K].gTHsPPLTPEVAGLHGPRPL.[-]	O75808	CAPN15	Calpain-15	S4	S1070	TASKGTHSPPLTPEV	Unambiguous	1	S4(Phospho): 98.86	0.153726	0.135889	0.158756	0.0750065	0.144807	0.116881	0.807151	0.267192	0.581181	-0.30909	0.235689	0.072849
[K].hSLTSQSQIsPk.[S]_S10_1	[K].hSLTSQSQIsPk.[S]	Q6IMN6	CAPRIN2	Caprin-2	S10	S566	LTSQSQISPKSWGVA	Unambiguous	1	S10(Phospho): 100	0.126913	0.122834	0.126575	0.178034	0.124874	0.152304	1.21967	0.100732	0.399232	0.286489	0.398774	0.114244
[R].tFsATVR.[A]_S3_1	[R].tFsATVR.[A]	Q9Y2V2	CARHSP1	Calcium-regulated heat-stable protein 1	S3	S52	TRRTRTFSATVRASQ	Unambiguous	1	S3(Phospho): 84.51	0.069447	0.0624519	0.123617	0.0884234	0.0659494	0.10602	1.6076	0.249812	0.155127	0.684907	0.809314	0.554305
[R].gNVVPsPLPTR.[R]_S6_1	[R].gNVVPsPLPTR.[R]	Q9Y2V2	CARHSP1	Calcium-regulated heat-stable protein 1	S6	S41	LRGNVVPSPLPTRRT	Unambiguous	1	S6(Phospho): 100	0.110624	0.0886175	0.111871	0.0536119	0.0996208	0.0827417	0.830566	0.459848	0.642094	-0.267833	0.192401	0.0515313
[R].eRsPsPLRGNVVPsPLPTR.[R]_S3 S5 S14_3	[R].eRsPsPLRGNVVPsPLPTR.[R]	Q9Y2V2	CARHSP1	Calcium-regulated heat-stable protein 1	S3.S5.S14	S30.S32.S41	TPRSRERSPSPLRGN.RSRERSPSPLRGNVV.LRGNVVPSPLPTRRT	Unambiguous	3	S3(Phospho): 100; S5(Phospho): 100; S14(Phospho): 100	0.154626	0.212601	0.156211	0.247219	0.183613	0.201715	1.09858	0.722181	0.769169	0.135646	0.113978	0.0154607
[R].eRsPsPLRGNVVPSPLPTR.[R]_S3 S5_2	[R].eRsPsPLRGNVVPSPLPTR.[R]	Q9Y2V2	CARHSP1	Calcium-regulated heat-stable protein 1	S3.S5	S30.S32	TPRSRERSPSPLRGN.RSRERSPSPLRGNVV	Unambiguous	2	S3(Phospho): 100; S5(Phospho): 100	0.158611	0.153158	0.146772	0.162963	0.155885	0.154867	0.993475	0.413609	0.916097	-0.00944504	0.0380586	0.000359465
[R].hIEALLGsPcGk.[G]_S8_1	[R].hIEALLGsPcGk.[G]	P49589-3	CARS	Isoform 3 of Cysteine--tRNA ligase, cytoplasmic	S8	S79	HIEALLGSPCGKGQP	Unambiguous	1	S8(Phospho): 100	0.115665	0.172056	0.127996	0.15204	0.14386	0.140018	0.973292	0.513161	0.911708	-0.0390561	0.0401444	0.00156788
[K].sTVTGERQsGDGQESTEPVENkVGk.[K]_S9_1	[K].sTVTGERQsGDGQESTEPVENkVGk.[K]	O15234	CASC3	Protein CASC3	S9	S148	TVTGERQSGDGQEST	Unambiguous	1	S9(Phospho): 97.86	0.0323102	0.0380214	0.0648559	0.31239	0.0351658	0.188623	5.36383	0.0293716	0.431996	2.42326	0.364521	0.883329
[R].vGLSPDSPAGDRNsVGSEGSVGSIR.[S]_S14_1	[R].vGLSPDSPAGDRNsVGSEGSVGSIR.[S]	Q8WXE0	CASKIN2	Caskin-2	S14	S403	SPAGDRNSVGSEGSV	Unambiguous	1	S14(Phospho): 96.03	0.132334	0.0640152	0.170212	0.127213	0.0981744	0.148712	1.51478	0.715253	0.337103	0.599108	0.472237	0.282921
[R].eTPVPPGLDFNLTESDtVkR.[R]_T17_1	[R].eTPVPPGLDFNLTESDtVkR.[R]	Q8WXE0	CASKIN2	Caskin-2	T17	T989	FNLTESDTVKRRPKC	Unambiguous	1	T17(Phospho): 90.46	0.154741	0.123673	0.112805	0.105201	0.139207	0.109003	0.783028	0.305641	0.199541	-0.352864	0.699968	0.246993
[R].sGEQIFTQDVRPEQLLEGk.[D]_S1_1	[R].sGEQIFTQDVRPEQLLEGk.[D]	Q8WXE0	CASKIN2	Caskin-2	S1	S471	RPLANCRSGEQIFTQ	Unambiguous	1	S1(Phospho): 95	0.0669415	0.0609934	0.0725213	0.077358	0.0639675	0.0749396	1.17153	0.869246	0.103456	0.228391	0.985246	0.225021
[R].sHsLSRPGPTEGDAEGEAEGPVGSTLGSYATLTR.[R]_S3_1	[R].sHsLSRPGPTEGDAEGEAEGPVGSTLGSYATLTR.[R]	Q8WXE0	CASKIN2	Caskin-2	S3	S800	RPKRRSHSLSRPGPT	Unambiguous	1	S3(Phospho): 73.42	0.0980781	0.0810976	0.157344	0.0746875	0.0895878	0.116016	1.29499	0.257979	0.595027	0.372943	0.225463	0.084085
[R].vGLSPDSPAGDRNsVGsEGSVGSIR.[S]_S14 S17_2	[R].vGLSPDSPAGDRNsVGsEGSVGSIR.[S]	Q8WXE0	CASKIN2	Caskin-2	S14.S17	S403.S406	SPAGDRNSVGSEGSV.GDRNSVGSEGSVGSI	Unambiguous	2	S14(Phospho): 99.76; S17(Phospho): 95.85	0.151081	0.152936	0.136005	0.234965	0.152008	0.185485	1.22023	0.0238728	0.621308	0.287151	0.206693	0.059352
[R].kPEVLRPEtPRPVDIGSGGFGDVGALESLR.[G]_T9_1	[R].kPEVLRPEtPRPVDIGSGGFGDVGALESLR.[G]	F8VVS7	CASP9	Caspase	T9	T125	PEVLRPETPRPVDIG	Unambiguous	1	T9(Phospho): 98.69	0.0763462	0.0995693	0.106284	0.048998	0.0879577	0.0776409	0.882707	0.490379	0.77028	-0.179993	0.113352	0.0204025
[K].aMADELsEkQVYDAHTk.[E]_S7_1	[K].aMADELsEkQVYDAHTk.[E]	Q03135	CAV1	Caveolin-1	S7	S37	KAMADELSEKQVYDA	Unambiguous	1	S7(Phospho): 99.77	0.138485	0.125276	0.139389	0.156188	0.131881	0.147789	1.12063	0.84838	0.274951	0.164304	0.560745	0.0921328
[K].qVYDAHtkEIDLVNRDPk.[H]_T7_1	[K].qVYDAHtkEIDLVNRDPk.[H]	Q03135	CAV1	Caveolin-1	T7	T46	KQVYDAHTKEIDLVN	Unambiguous	1	T7(Phospho): 96.76	0.14354	0.168903	0.163447	0.112941	0.156221	0.138194	0.884606	0.592531	0.588807	-0.176894	0.230027	0.0406903
[R].eQGNIykPNNk.[A]_Y6_1	[R].eQGNIykPNNk.[A]	Q03135	CAV1	Caveolin-1	Y6	Y25	IREQGNIYKPNNKAM	Unambiguous	1	Y6(Phospho): 100	0.13204	0.168235	0.107939	0.237244	0.150138	0.172591	1.14955	0.347517	0.769861	0.201074	0.113587	0.0228395
[K].aDVQLFMDDDsYsHHsGLEYADPEk.[F]_S11 Y12 S13_3	[K].aDVQLFMDDDsYsHHsGLEYADPEk.[F]	P51636	CAV2	Caveolin-2	S11.Y12.S13	S18.Y19.S20	QLFMDDDSYSHHSGL.LFMDDDSYSHHSGLE.FMDDDSYSHHSGLEY	Unambiguous	3	S11(Phospho): 82.88; Y12(Phospho): 95.8; S13(Phospho): 95.8	0.117342	0.182408	0.123704	0.259498	0.149875	0.191601	1.2784	0.568925	0.635131	0.354342	0.197137	0.0698539
[K].aDVQLFmDDDSySHHsGLEYADPEk.[F]_S13 S16_2	[K].aDVQLFmDDDSySHHsGLEYADPEk.[F]	P51636	CAV2	Caveolin-2	S13.S16	S20.S23	FMDDDSYSHHSGLEY.DDSYSHHSGLEYADP	Unambiguous	2	S13(Phospho): 85.51; S16(Phospho): 97.21	0.118072	0.172679	0.113659	0.254327	0.145375	0.183993	1.26564	0.471464	0.659676	0.339866	0.18067	0.0614035
[K].aDVQLFMDDDsYsHHSGLEYADPEk.[F]_S11 S16_2	[K].aDVQLFMDDDsYsHHSGLEYADPEk.[F]	P51636	CAV2	Caveolin-2	S11.S16	S18.S23	QLFMDDDSYSHHSGL.DDSYSHHSGLEYADP	Unambiguous	2	S11(Phospho): 85.25; S16(Phospho): 97.22	0.114818	0.135693	0.0926067	0.148147	0.125255	0.120377	0.961051	0.457742	0.884497	-0.0573153	0.0533037	0.00305512
[K].ikPsSSANAIYSLAARPLPVPk.[L]_S6_1	[K].ikPsSSANAIYSLAARPLPVPk.[L]	P22681	CBL	E3 ubiquitin-protein ligase CBL	S6	S669	PKIKPSSSANAIYSL	Unambiguous	1	S6(Phospho): 86.65	0.0561061	0.0501618	0.0374605	0.0376886	0.053134	0.0375745	0.707166	0.0488458	0.119719	-0.499879	0.921836	0.460806
[R].kADsDSEDkGEESkPk.[K]_S4_1	[R].kADsDSEDkGEESkPk.[K]	P83916	CBX1	Chromobox protein homolog 1	S4	S89	GGKRKADSDSEDKGE	Unambiguous	1	S4(Phospho): 100	0.141758	0.13846	0.0961097	0.200281	0.140109	0.148195	1.05771	0.0402891	0.901957	0.0809498	0.044814	0.00362768
[R].lTWHscPEDEAQ.[-]_S5_1	[R].lTWHscPEDEAQ.[-]	Q13185	CBX3	Chromobox protein homolog 3	S5	S176	EERLTWHSCPEDEAQ	Unambiguous	1	S5(Phospho): 100	0.13531	0.162549	0.146942	0.0829725	0.14893	0.114957	0.77189	0.512556	0.431512	-0.373534	0.365007	0.136342
[K].rksNFSNSADDIk.[S]_S3_1	[K].rksNFSNSADDIk.[S]	P45973	CBX5	Chromobox protein homolog 5	S3	S92	SESNKRKSNFSNSAD	Unambiguous	1	S3(Phospho): 99.99	0.174845	0.232618	0.123193	0.212294	0.203731	0.167743	0.823355	0.732426	0.567799	-0.280414	0.245805	0.0689272
[R].vRHGsGPPSSGGGLYR.[D]_S5_1	[R].vRHGsGPPSSGGGLYR.[D]	Q9HC52	CBX8	Chromobox protein homolog 8	S5	S311	GTRVRHGSGPPSSGG	Unambiguous	1	S5(Phospho): 88.33	0.0752768	0.0803664	0.123482	0.255476	0.0778216	0.189479	2.43479	0.0490708	0.339508	1.2838	0.469151	0.602294
[R].hGsGPPSSGGGLYR.[D]_S3_1	[R].hGsGPPSSGGGLYR.[D]	Q9HC52	CBX8	Chromobox protein homolog 8	S3	S311	GTRVRHGSGPPSSGG	Unambiguous	1	S3(Phospho): 100	0.132154	0.114078	0.146663	0.160052	0.123116	0.153358	1.24563	0.811714	0.114955	0.316878	0.939472	0.297698
[K].aSEtPPPVAQPkPEAPHPGLETTLQER.[L]_T4_1	[K].aSEtPPPVAQPkPEAPHPGLETTLQER.[L]	Q6P1N0	CC2D1A	Coiled-coil and C2 domain-containing protein 1A	T4	T120	EEQKASETPPPVAQP	Unambiguous	1	T4(Phospho): 98.93	0.129254	0.113025	0.135228	0.0588331	0.12114	0.0970304	0.80098	0.266528	0.599899	-0.320162	0.221922	0.071051
[K].kQNsPVAPTAQPk.[A]_S4_1	[K].kQNsPVAPTAQPk.[A]	Q6P1N0	CC2D1A	Coiled-coil and C2 domain-containing protein 1A	S4	S455	EVPKKQNSPVAPTAQ	Unambiguous	1	S4(Phospho): 100	0.139889	0.138533	0.135345	0.142956	0.139211	0.13915	0.999564	0.224592	0.988907	-0.000628659	0.00484464	3.04563e-06
[R].sVAsNQsEmEFSSLQDMPk.[E]_S4 S7_2	[R].sVAsNQsEmEFSSLQDMPk.[E]	Q8N163	CCAR2	Cell cycle and apoptosis regulator protein 2	S4.S7	S678.S681	SEVRSVASNQSEMEF.RSVASNQSEMEFSSL	Unambiguous	2	S4(Phospho): 100; S7(Phospho): 99.32	0.139952	0.145988	0.142328	0.240937	0.14297	0.191632	1.34037	0.0778378	0.428414	0.422632	0.368136	0.155586
[R].aPGsPRGQHEPSkPPPAGETVTGGFGAk.[K]_S4_1	[R].aPGsPRGQHEPSkPPPAGETVTGGFGAk.[K]	Q9H6F5	CCDC86	Coiled-coil domain-containing protein 86	S4	S188	LTPRAPGSPRGQHEP	Unambiguous	1	S4(Phospho): 94.53	0.0170041	0.00922503	0.0364241	0.201469	0.0131145	0.118947	9.06982	0.0599669	0.328651	3.18107	0.483266	1.5373
[R].qQDLHLEsPQRQPEYSPESPR.[C]_S8_1	[R].qQDLHLEsPQRQPEYSPESPR.[C]	Q9H6F5	CCDC86	Coiled-coil domain-containing protein 86	S8	S102	QQDLHLESPQRQPEY	Unambiguous	1	S8(Phospho): 100	0.0973508	0.092388	0.118473	0.108764	0.0948694	0.113618	1.19763	0.60169	0.0751397	0.260182	1.12413	0.292479
[R].qQDLHLESPQRQPEYsPESPR.[C]_S16_1	[R].qQDLHLESPQRQPEYsPESPR.[C]	Q9H6F5	CCDC86	Coiled-coil domain-containing protein 86	S16	S110	PQRQPEYSPESPRCQ	Unambiguous	1	S16(Phospho): 89.44	0.128713	0.166583	0.11347	0.129444	0.147648	0.121457	0.822612	0.508251	0.33055	-0.281716	0.480763	0.135439
[R].qQDLHLESPQRQPEYSPEsPR.[C]_S19_1	[R].qQDLHLESPQRQPEYSPEsPR.[C]	Q9H6F5	CCDC86	Coiled-coil domain-containing protein 86	S19	S113	QPEYSPESPRCQPKP	Unambiguous	1	S19(Phospho): 99.76	0.124375	0.174322	0.119818	0.140659	0.149349	0.130239	0.872045	0.503295	0.553245	-0.197526	0.257082	0.0507804
[R].lQQGAGLESPQGQPEPGAAsPQR.[Q]_S20_1	[R].lQQGAGLESPQGQPEPGAAsPQR.[Q]	Q9H6F5	CCDC86	Coiled-coil domain-containing protein 86	S20	S91	QPEPGAASPQRQQDL	Unambiguous	1	S20(Phospho): 100	0.133292	0.0975212	0.137368	0.067255	0.115407	0.102311	0.886527	0.600678	0.770964	-0.173763	0.112966	0.0196293
[R].lQQGAGLESPQGQPEPGAAsPQRQQDLHLESPQR.[Q]_S20_1	[R].lQQGAGLESPQGQPEPGAAsPQRQQDLHLESPQR.[Q]	Q9H6F5	CCDC86	Coiled-coil domain-containing protein 86	S20	S91	QPEPGAASPQRQQDL	Unambiguous	1	S20(Phospho): 100	0.116873	0.131206	0.140717	0.090241	0.124039	0.115479	0.930988	0.352262	0.775191	-0.103166	0.110591	0.0114092
[R].aGLGsPERPPkTsPGSPR.[L]_S5 T12 S13_2	[R].aGLGsPERPPkTsPGSPR.[L]	Q9H6F5	CCDC86	Coiled-coil domain-containing protein 86	S5.T12.S13	S58.T65.S66	VQRAGLGSPERPPKT.SPERPPKTSPGSPRL.PERPPKTSPGSPRLQ	Ambiguous	2	S5(Phospho): 100; T12(Phospho): 49.88; S13(Phospho): 49.88	0.126108	0.160665	0.105159	0.198167	0.143386	0.151663	1.05773	0.452947	0.882838	0.0809648	0.0541189	0.00438173
[R].qQDLHLEsPQRQPEYsPESPR.[C]_S8 S16_2	[R].qQDLHLEsPQRQPEYsPESPR.[C]	Q9H6F5	CCDC86	Coiled-coil domain-containing protein 86	S8.S16	S102.S110	QQDLHLESPQRQPEY.PQRQPEYSPESPRCQ	Unambiguous	2	S8(Phospho): 100; S16(Phospho): 88.89	0.132541	0.213455	0.116357	0.210825	0.172998	0.163591	0.945625	0.901798	0.893653	-0.0806607	0.048831	0.00393874
[R].lGGLRPEsPESLTSVSR.[T]_S8_1	[R].lGGLRPEsPESLTSVSR.[T]	Q9H6F5	CCDC86	Coiled-coil domain-containing protein 86	S8	S18	LGGLRPESPESLTSV	Unambiguous	1	S8(Phospho): 96.14	0.109586	0.0986357	0.129641	0.0745914	0.104111	0.102116	0.98084	0.250009	0.949803	-0.0279102	0.0223665	0.000624255
[R].aGLGSPERPPkTsPGsPR.[L]_T12 S16_2	[R].aGLGSPERPPkTsPGsPR.[L]	Q9H6F5	CCDC86	Coiled-coil domain-containing protein 86	T12.S16	T65.S69	SPERPPKTSPGSPRL.PPKTSPGSPRLQQGA	Unambiguous	2	T12(Phospho): 82.83; S16(Phospho): 99.07	0.118286	0.219374	0.117812	0.223912	0.16883	0.170862	1.01204	0.969205	0.980394	0.0172605	0.00859921	0.000148427
[R].dGLHFLPHASSSAQSPcGsPGMkR.[T]_S19_1	[R].dGLHFLPHASSSAQSPcGsPGMkR.[T]	Q3V6T2	CCDC88A	Girdin	S19	S237	SAQSPCGSPGMKRTE	Unambiguous	1	S19(Phospho): 89.83	0.0912454	0.0834605	0.140695	0.0880935	0.0873529	0.114394	1.30956	0.187079	0.416131	0.389086	0.38077	0.148152
[R].dGLHFLPHASSSAQsPcGSPGmk.[R]_S19_1	[R].dGLHFLPHASSSAQsPcGSPGmk.[R]	Q3V6T2	CCDC88A	Girdin	S19	S237	SAQSPCGSPGMKRTE	Unambiguous	1	S19(Phospho): 97.13	0.11304	0.109439	0.116163	0.0916139	0.111239	0.103889	0.933919	0.185446	0.613572	-0.0986308	0.212134	0.020923
[K].sSsQENLLDEVMk.[S]_S3_1	[K].sSsQENLLDEVMk.[S]	Q3V6T2	CCDC88A	Girdin	S3	S1702	SVQIKSSSQENLLDE	Unambiguous	1	S3(Phospho): 92.17	0.209915	0.217811	0.252047	0.153415	0.213863	0.202731	0.947947	0.101708	0.842869	-0.077122	0.0742401	0.00572554
[K].qSELSAEEsPEkLGTSQLHR.[R]_S9_1	[K].qSELSAEEsPEkLGTSQLHR.[R]	Q567U6	CCDC93	Coiled-coil domain-containing protein 93	S9	S305	SELSAEESPEKLGTS	Unambiguous	1	S9(Phospho): 100	0.11527	0.215687	0.127972	0.171484	0.165478	0.149728	0.904821	0.520622	0.800561	-0.144295	0.0966057	0.0139398
[R].lLEDsDsEDEAAPSPLQPALRPNPTAILDEAPkPk.[R]_S5 S7_2	[R].lLEDsDsEDEAAPSPLQPALRPNPTAILDEAPkPk.[R]	Q9BW85	CCDC94	Coiled-coil domain-containing protein 94	S5.S7	S211.S213	KRRLLEDSDSEDEAA.RLLEDSDSEDEAAPS	Unambiguous	2	S5(Phospho): 98.64; S7(Phospho): 98.64	0.156424	0.14738	0.134609	0.20463	0.151902	0.169619	1.11664	0.163558	0.665548	0.159159	0.176821	0.0281427
[R].rHtIcSLDWR.[M]_T3_1	[R].rHtIcSLDWR.[M]	Q9NUG4	CCM2L	Cerebral cavernous malformations 2 protein-like	T3	T197	GTAERRHTICSLDWR	Unambiguous	1	T3(Phospho): 100	0.123754	0.0990926	0.109803	0.127311	0.111423	0.118557	1.06402	0.786073	0.683566	0.0895317	0.165219	0.0147924
[R].hGGGGGGGGAGkPGGsWER.[R]_S16_1	[R].hGGGGGGGGAGkPGGsWER.[R]	Q9NUG4	CCM2L	Cerebral cavernous malformations 2 protein-like	S16	S266	GAGKPGGSWERRQAG	Unambiguous	1	S16(Phospho): 100	0.187601	0.165366	0.122677	0.211479	0.176484	0.167078	0.946705	0.312377	0.856205	-0.0790138	0.0674223	0.0053273
[K].gLNPDGTPALSTLGGFsPAskPSSPR.[E]_S17 S23_2	[K].gLNPDGTPALSTLGGFsPAskPSSPR.[E]	Q9UK58	CCNL1	Cyclin-L1	S17.S23	S335.S341	LSTLGGFSPASKPSS.FSPASKPSSPREVKA	Unambiguous	2	S17(Phospho): 99.99; S23(Phospho): 90.9	0.0997926	0.133472	0.114967	0.231722	0.116632	0.173345	1.48625	0.357574	0.449143	0.571675	0.347615	0.198723
[K].gLNPDGTPALSTLGGFsPAskPsSPR.[E]_S17 S20 S23_3	[K].gLNPDGTPALSTLGGFsPAskPsSPR.[E]	Q9UK58	CCNL1	Cyclin-L1	S17.S20.S23	S335.S338.S341	LSTLGGFSPASKPSS.LGGFSPASKPSSPRE.FSPASKPSSPREVKA	Unambiguous	3	S17(Phospho): 100; S20(Phospho): 99.99; S23(Phospho): 90.73	0.122603	0.176548	0.143713	0.248224	0.149576	0.195969	1.31016	0.606693	0.512829	0.389748	0.290027	0.113038
[K].gLNPDGTPALSTLGGFSPAskPsSPR.[E]_S17 S24_2	[K].gLNPDGTPALSTLGGFSPAskPsSPR.[E]	Q9UK58	CCNL1	Cyclin-L1	S17.S24	S335.S342	LSTLGGFSPASKPSS.SPASKPSSPREVKAE	Unambiguous	2	S17(Phospho): 99.75; S24(Phospho): 88.63	0.115627	0.12231	0.114001	0.189425	0.118969	0.151713	1.27524	0.112513	0.478265	0.350766	0.320331	0.112361
[R].eVkAEEksPISINVk.[T]_S8_1	[R].eVkAEEksPISINVk.[T]	Q9UK58	CCNL1	Cyclin-L1	S8	S352	EVKAEEKSPISINVK	Unambiguous	1	S8(Phospho): 97.07	0.114596	0.132008	0.115331	0.193872	0.123302	0.154601	1.25385	0.277771	0.517929	0.32636	0.28573	0.0932509
[K].gLNPDGTPALSTLGGFSPASkPSsPR.[E]_S24_1	[K].gLNPDGTPALSTLGGFSPASkPSsPR.[E]	Q9UK58	CCNL1	Cyclin-L1	S24	S342	SPASKPSSPREVKAE	Unambiguous	1	S24(Phospho): 90.35	0.0901232	0.101296	0.0938717	0.080991	0.0957095	0.0874313	0.913507	0.909745	0.433982	-0.130512	0.362528	0.0473144
[K].gLNPDGTPALsTLGGFsPAskPsSPR.[E]_T7 S17 S20 S24 _4	[K].gLNPDGTPALsTLGGFsPAskPsSPR.[E]	Q9UK58	CCNL1	Cyclin-L1	T7.S17.S20.S24	T325.S335.S338.S342	KGLNPDGTPALSTLG.LSTLGGFSPASKPSS.LGGFSPASKPSSPRE.SPASKPSSPREVKAE	Unambiguous	4	T7(Phospho): 72.92; S17(Phospho): 99.82; S20(Phospho): 99.33; S24(Phospho): 84.33	0.164375	0.166616	0.153334	0.231882	0.165496	0.192608	1.16383	0.0363088	0.615317	0.218875	0.210901	0.0461608
[R].qQASksPYNGVR.[K]_S6_1	[R].qQASksPYNGVR.[K]	Q9UK58	CCNL1	Cyclin-L1	S6	S374	DRQQASKSPYNGVRK	Unambiguous	1	S6(Phospho): 95.14	0.142545	0.137339	0.122104	0.144736	0.139942	0.13342	0.953393	0.287894	0.630861	-0.0688567	0.200066	0.0137759
[K].gLNPDGTPALSTLGGFsPAskPsSPR.[E]_S17 S20 S23 S24 _3	[K].gLNPDGTPALSTLGGFsPAskPsSPR.[E]	Q9UK58	CCNL1	Cyclin-L1	S17.S20.S23.S24	S335.S338.S341.S342	LSTLGGFSPASKPSS.LGGFSPASKPSSPRE.FSPASKPSSPREVKA.SPASKPSSPREVKAE	Ambiguous	3	S17(Phospho): 100; S20(Phospho): 99.95; S23(Phospho): 50.03; S24(Phospho): 50.03	0.144415	0.196939	0.114402	0.267824	0.170677	0.191113	1.11974	0.419971	0.824542	0.163159	0.083787	0.0136706
[K].aEEksPISINVk.[T]_S5_1	[K].aEEksPISINVk.[T]	Q9UK58	CCNL1	Cyclin-L1	S5	S352	EVKAEEKSPISINVK	Unambiguous	1	S5(Phospho): 100	0.143305	0.113794	0.128096	0.118548	0.12855	0.123322	0.959332	0.398401	0.768128	-0.0598986	0.114567	0.00686239
[K].gLNPDGTPALSTLGGFSPAskPsSPR.[E]_S20 S23 S24_2	[K].gLNPDGTPALSTLGGFSPAskPsSPR.[E]	Q9UK58	CCNL1	Cyclin-L1	S20.S23.S24	S338.S341.S342	LGGFSPASKPSSPRE.FSPASKPSSPREVKA.SPASKPSSPREVKAE	Ambiguous	2	S20(Phospho): 81.33; S23(Phospho): 50.87; S24(Phospho): 50.87	0.159485	0.191171	0.083752	0.239288	0.175328	0.16152	0.921245	0.255881	0.877899	-0.118343	0.0565556	0.00669296
[K].aEEksPIsINVk.[T]_S5 S8_2	[K].aEEksPIsINVk.[T]	Q9UK58	CCNL1	Cyclin-L1	S5.S8	S352.S355	EVKAEEKSPISINVK.AEEKSPISINVKTVK	Unambiguous	2	S5(Phospho): 100; S8(Phospho): 100	0.176717	0.166141	0.107905	0.218805	0.171429	0.163355	0.952901	0.121057	0.898035	-0.0696025	0.0467066	0.0032509
[K].akADsPVNGLPk.[G]_S5_1	[K].akADsPVNGLPk.[G]	Q96S94	CCNL2	Cyclin-L2	S5	S369	AKKAKADSPVNGLPK	Unambiguous	1	S5(Phospho): 100	0.114131	0.118588	0.121167	0.144447	0.116359	0.132807	1.14135	0.240827	0.299588	0.190743	0.523475	0.099849
[K].aDsPVNGLPk.[G]_S3_1	[K].aDsPVNGLPk.[G]	Q96S94	CCNL2	Cyclin-L2	S3	S369	AKKAKADSPVNGLPK	Unambiguous	1	S3(Phospho): 100	0.109931	0.092515	0.114698	0.115309	0.101223	0.115004	1.13614	0.0446503	0.358508	0.184142	0.445501	0.0820355
[R].gLLPGGTQVLDGTSGFsPAPk.[L]_S17_1	[R].gLLPGGTQVLDGTSGFsPAPk.[L]	Q96S94	CCNL2	Cyclin-L2	S17	S330	LDGTSGFSPAPKLVE	Unambiguous	1	S17(Phospho): 100	0.122647	0.0956112	0.12614	0.125695	0.109129	0.125917	1.15384	0.0209728	0.431526	0.20644	0.364993	0.0753492
[K].gSkPsPLSVk.[N]_S5_1	[K].gSkPsPLSVk.[N]	Q96S94	CCNL2	Cyclin-L2	S5	S348	EGKGSKPSPLSVKNT	Unambiguous	1	S5(Phospho): 91.75	0.130544	0.101248	0.123814	0.118852	0.115896	0.121333	1.04691	0.213637	0.749467	0.0661425	0.125247	0.00828417
[K].qGQSQAASSSSVTsPIk.[M]_S14_1	[K].qGQSQAASSSSVTsPIk.[M]	O60583	CCNT2	Cyclin-T2	S14	S480	ASSSSVTSPIKMKIP	Unambiguous	1	S14(Phospho): 99.97	0.114442	0.115848	0.120283	0.089248	0.115145	0.104766	0.909858	0.0576092	0.572798	-0.136287	0.241998	0.0329812
[K].hSADGIPPTVLRsPVGLSSDGISSSSSSSR.[K]_S13_1	[K].hSADGIPPTVLRsPVGLSSDGISSSSSSSR.[K]	O60583	CCNT2	Cyclin-T2	S13	S601	IPPTVLRSPVGLSSD	Unambiguous	1	S13(Phospho): 97.84	0.121498	0.115597	0.139664	0.0926186	0.118547	0.116142	0.979705	0.158886	0.928423	-0.029581	0.0322542	0.00095411
[K].rSAsADNLTLPR.[W]_S4_1	[K].rSAsADNLTLPR.[W]	Q8ND76	CCNY	Cyclin-Y	S4	S326	SARKRSASADNLTLP	Unambiguous	1	S4(Phospho): 99.66	0.110666	0.129144	0.102777	0.0999782	0.119905	0.101378	0.845484	0.1914	0.185879	-0.24215	0.730769	0.176956
[K].rksLFINHHPPGQIAR.[K]_S3_1	[K].rksLFINHHPPGQIAR.[K]	Q8ND76	CCNY	Cyclin-Y	S3	S83	DVREKRKSLFINHHP	Unambiguous	1	S3(Phospho): 100	0.123275	0.160817	0.142971	0.0665616	0.142046	0.104766	0.737553	0.581472	0.473506	-0.439182	0.324675	0.142591
[K].sLFINHHPPGQIAR.[K]_S1_1	[K].sLFINHHPPGQIAR.[K]	Q8ND76	CCNY	Cyclin-Y	S1	S83	DVREKRKSLFINHHP	Unambiguous	1	S1(Phospho): 100	0.12652	0.111677	0.112371	0.0948571	0.119098	0.103614	0.869988	0.895088	0.309786	-0.200932	0.508939	0.102262
[R].kYsScSTIFLDDSTVSQPNLk.[Y]_T7_1	[R].kYsScSTIFLDDSTVSQPNLk.[Y]	Q8ND76	CCNY	Cyclin-Y	T7	T103	RKYSSCSTIFLDDST	Unambiguous	1	T7(Phospho): 89.37	0.153051	0.135567	0.15685	0.0944085	0.144309	0.125629	0.870557	0.347606	0.622708	-0.199989	0.205716	0.0411409
[R].sAsADNLTLPR.[W]_S3_1	[R].sAsADNLTLPR.[W]	Q8ND76	CCNY	Cyclin-Y	S3	S326	SARKRSASADNLTLP	Unambiguous	1	S3(Phospho): 98.78	0.139598	0.122338	0.149608	0.0855259	0.130968	0.117567	0.897679	0.334985	0.725415	-0.155729	0.139414	0.0217107
[K].ysScSTIFLDDSTVSQPNLk.[Y]_T6_1	[K].ysScSTIFLDDSTVSQPNLk.[Y]	Q8ND76	CCNY	Cyclin-Y	T6	T103	RKYSSCSTIFLDDST	Unambiguous	1	T6(Phospho): 77.31	0.132672	0.131149	0.172241	0.0595776	0.131911	0.11591	0.878697	0.01721	0.82381	-0.186562	0.0841728	0.0157034
[R].hIEPELAGRDsPIRAEMPGNLQHYGR.[F]_S11_1	[R].hIEPELAGRDsPIRAEMPGNLQHYGR.[F]	P86790	CCZ1B	Vacuolar fusion protein CCZ1 homolog B	S11	S266	PELAGRDSPIRAEMP	Unambiguous	1	S11(Phospho): 100	0.112561	0.130518	0.133191	0.0505828	0.121539	0.0918871	0.756027	0.27252	0.55562	-0.403491	0.255222	0.10298
[R].hIEPELAGRDsPIR.[A]_S11_1	[R].hIEPELAGRDsPIR.[A]	P86790	CCZ1B	Vacuolar fusion protein CCZ1 homolog B	S11	S266	PELAGRDSPIRAEMP	Unambiguous	1	S11(Phospho): 100	0.127422	0.122503	0.124141	0.114985	0.124962	0.119563	0.956795	0.627747	0.407966	-0.0637188	0.389376	0.0248106
[K].dTcYsPkPSVYLSTPSSASk.[A]_T2_1	[K].dTcYsPkPSVYLSTPSSASk.[A]	Q9Y5K6	CD2AP	CD2-associated protein	T2	T539	PSELKKDTCYSPKPS	Unambiguous	1	T2(Phospho): 97.54	0.131305	0.122176	0.151668	0.160401	0.12674	0.156035	1.23113	0.971817	0.0434913	0.299989	1.3616	0.408464
[R].fNGGHsPTHsPEk.[I]_S6 S10_2	[R].fNGGHsPTHsPEk.[I]	Q9Y5K6	CD2AP	CD2-associated protein	S6.S10	S510.S514	GRFNGGHSPTHSPEK.GGHSPTHSPEKILKL	Unambiguous	2	S6(Phospho): 100; S10(Phospho): 89.9	0.0932694	0.197725	0.102108	0.283325	0.145497	0.192717	1.32454	0.665767	0.695864	0.405491	0.157476	0.063855
[R].fNGGHsPTHSPEk.[I]_S6_1	[R].fNGGHsPTHSPEk.[I]	Q9Y5K6	CD2AP	CD2-associated protein	S6	S510	GRFNGGHSPTHSPEK	Unambiguous	1	S6(Phospho): 99.9	0.127524	0.145677	0.123022	0.159805	0.1366	0.141413	1.03523	0.583724	0.836305	0.0499558	0.0776351	0.00387833
[K].hSLDsDEEEDDDDGGSSkYDILASEDVEGQEAATLPSEGGVR.[I]_S5_1	[K].hSLDsDEEEDDDDGGSSkYDILASEDVEGQEAATLPSEGGVR.[I]	O95400	CD2BP2	CD2 antigen cytoplasmic tail-binding protein 2	S5	S49	KGKHSLDSDEEEDDD	Unambiguous	1	S5(Phospho): 94.71	0.145405	0.1672	0.171186	0.103047	0.156303	0.137116	0.877247	0.394168	0.645366	-0.188945	0.190194	0.0359362
[R].kGPGQPsSPQR.[L]_S8_1	[R].kGPGQPsSPQR.[L]	O95400	CD2BP2	CD2 antigen cytoplasmic tail-binding protein 2	S8	S195	KGPGQPSSPQRLDRL	Unambiguous	1	S8(Phospho): 93.7	0.133007	0.161398	0.106761	0.158218	0.147202	0.13249	0.900053	0.641939	0.666263	-0.151919	0.176354	0.0267915
[R].kGPGQPSsPQRLDR.[L]_S8_1	[R].kGPGQPSsPQRLDR.[L]	O95400	CD2BP2	CD2 antigen cytoplasmic tail-binding protein 2	S8	S195	KGPGQPSSPQRLDRL	Unambiguous	1	S8(Phospho): 94.61	0.133912	0.176604	0.118987	0.163689	0.155258	0.141338	0.910346	0.970718	0.696554	-0.135513	0.157045	0.0212816
[K].qEQINTEPLEDTVLsPTk.[K]_S15_1	[K].qEQINTEPLEDTVLsPTk.[K]	O15446-2	CD3EAP	Isoform 2 of DNA-directed RNA polymerase I subunit RPA34	S15	S287	PLEDTVLSPTKKRKR	Unambiguous	1	S15(Phospho): 91.05	0.0798105	0.161889	0.111609	0.0742347	0.12085	0.0929218	0.768905	0.544047	0.598849	-0.379122	0.222683	0.0844241
[K].sPSSkPSLAVAVDSAPEVAVk.[E]_S1_1	[K].sPSSkPSLAVAVDSAPEVAVk.[E]	O60508	CDC40	Pre-mRNA-processing factor 17	S1	S43	SLMHLTKSPSSKPSL	Unambiguous	1	S1(Phospho): 99.35	0.116687	0.147853	0.130408	0.105977	0.13227	0.118193	0.893569	0.846486	0.550824	-0.162349	0.258987	0.0420464
[K].sPSSkPSLAVAVDSAPEVAVkEDLETGVHLDPAVk.[E]_S1_1	[K].sPSSkPSLAVAVDSAPEVAVkEDLETGVHLDPAVk.[E]	O60508	CDC40	Pre-mRNA-processing factor 17	S1	S43	SLMHLTKSPSSKPSL	Unambiguous	1	S1(Phospho): 76.86	0.123182	0.12074	0.162322	0.0573296	0.121961	0.109826	0.9005	0.0296084	0.855385	-0.151202	0.0678383	0.0102573
[K].hSTPSNSSNPSGPPsPNSPHR.[S]_S15_1	[K].hSTPSNSSNPSGPPsPNSPHR.[S]	Q9Y5S2	CDC42BPB	Serine/threonine-protein kinase MRCK beta	S15	S1690	SNPSGPPSPNSPHRS	Unambiguous	1	S15(Phospho): 99.26	0.125281	0.089407	0.15173	0.143455	0.107344	0.147592	1.37495	0.288652	0.160331	0.459377	0.794982	0.365196
[K].hSTPSNSSNPSGPPsPNsPHR.[S]_S15 S18_2	[K].hSTPSNSSNPSGPPsPNsPHR.[S]	Q9Y5S2	CDC42BPB	Serine/threonine-protein kinase MRCK beta	S15.S18	S1690.S1693	SNPSGPPSPNSPHRS.SGPPSPNSPHRSQLP	Unambiguous	2	S15(Phospho): 100; S18(Phospho): 100	0.0788583	0.160993	0.132899	0.190877	0.119925	0.161888	1.3499	0.782618	0.491674	0.432858	0.308323	0.13346
[K].hSTPSNSsNPsGPPSPNSPHR.[S]_S8 S11_2	[K].hSTPSNSsNPsGPPSPNSPHR.[S]	Q9Y5S2	CDC42BPB	Serine/threonine-protein kinase MRCK beta	S8.S11	S1683.S1686	HSTPSNSSNPSGPPS.PSNSSNPSGPPSPNS	Unambiguous	2	S8(Phospho): 83.49; S11(Phospho): 96.23	0.149319	0.16679	0.151511	0.218009	0.158054	0.18476	1.16897	0.327128	0.518547	0.225232	0.285211	0.0642387
[R].nLEAPYIPDVSsPSDTSNFDVDDDVLR.[N]_S12_1	[R].nLEAPYIPDVSsPSDTSNFDVDDDVLR.[N]	Q9Y5S2	CDC42BPB	Serine/threonine-protein kinase MRCK beta	S12	S363	PYIPDVSSPSDTSNF	Unambiguous	1	S12(Phospho): 99.16	0.135497	0.0910702	0.159786	0.1054	0.113284	0.132593	1.17045	0.872108	0.637582	0.227063	0.195464	0.0443826
[K].hSTPSNSSNPsGPPsPNSPHR.[S]_S11 S15_2	[K].hSTPSNSSNPsGPPsPNSPHR.[S]	Q9Y5S2	CDC42BPB	Serine/threonine-protein kinase MRCK beta	S11.S15	S1686.S1690	PSNSSNPSGPPSPNS.SNPSGPPSPNSPHRS	Unambiguous	2	S11(Phospho): 99.99; S15(Phospho): 98.49	0.135564	0.185529	0.123599	0.262966	0.160546	0.193283	1.2039	0.438294	0.701553	0.26772	0.153939	0.0412127
[K].nAMsLPQLNEk.[E]_S4_1	[K].nAMsLPQLNEk.[E]	Q9H3Q1	CDC42EP4	Cdc42 effector protein 4	S4	S118	LFVKNAMSLPQLNEK	Unambiguous	1	S4(Phospho): 100	0.265926	0.232029	0.136094	0.172721	0.248978	0.154407	0.620165	0.950747	0.0631007	-0.689277	1.19997	0.827109
[R].dMLGSLRDsALFVk.[N]_S9_1	[R].dMLGSLRDsALFVk.[N]	Q9H3Q1	CDC42EP4	Cdc42 effector protein 4	S9	S109	MLGSLRDSALFVKNA	Unambiguous	1	S9(Phospho): 99.95	0.242538	0.178227	0.116526	0.170235	0.210383	0.14338	0.681521	0.885933	0.250871	-0.55317	0.60055	0.332207
[K].lPksLsSSPVkk.[A]_S4 S6 S7_2	[K].lPksLsSSPVkk.[A]	Q9H3Q1	CDC42EP4	Cdc42 effector protein 4	S4.S6.S7	S138.S140.S141	GTSKLPKSLSSSPVK.SKLPKSLSSSPVKKA.KLPKSLSSSPVKKAN	Ambiguous	2	S4(Phospho): 99.19; S6(Phospho): 48.01; S7(Phospho): 48.35	0.127919	0.163836	0.0935071	0.494137	0.145877	0.293822	2.01417	0.113846	0.538539	1.01018	0.268782	0.27152
[R].sGTtPkPVINSTPGR.[T]_T3_1	[R].sGTtPkPVINSTPGR.[T]	Q99459	CDC5L	Cell division cycle 5-like protein	T3	T429	GLTPRSGTTPKPVIN	Unambiguous	1	T3(Phospho): 80.88	0.142547	0.106369	0.12127	0.0632637	0.124458	0.0922667	0.741349	0.710044	0.445726	-0.431776	0.350932	0.151524
[R].sGTtPkPVINStPGRtPLRDk.[L]_S1 S11 T12 T16 _3	[R].sGTtPkPVINStPGRtPLRDk.[L]	Q99459	CDC5L	Cell division cycle 5-like protein	S1.S11.T12.T16	S427.S437.T438.T442	AEGLTPRSGTTPKPV.TPKPVINSTPGRTPL.PKPVINSTPGRTPLR.INSTPGRTPLRDKLN	Ambiguous	3	S1(Phospho): 76.89; S11(Phospho): 50.11; T12(Phospho): 50.11; T16(Phospho): 99.77	0.139751	0.149556	0.123379	0.235561	0.144653	0.17947	1.24069	0.111002	0.599374	0.311146	0.222302	0.0691683
[K].gGLNTPLHESDFSGVtPQR.[Q]_T16_1	[K].gGLNTPLHESDFSGVtPQR.[Q]	Q99459	CDC5L	Cell division cycle 5-like protein	T16	T396	ESDFSGVTPQRQVVQ	Unambiguous	1	T16(Phospho): 98.33	0.0818896	0.117576	0.121169	0.0909985	0.0997326	0.106084	1.06368	0.893624	0.811242	0.0890704	0.0908494	0.00809199
[R].iLQEAQNLmALtNVDtPLk.[G]_T12 T16_2	[R].iLQEAQNLmALtNVDtPLk.[G]	Q99459	CDC5L	Cell division cycle 5-like protein	T12.T16	T373.T377	AQNLMALTNVDTPLK.MALTNVDTPLKGGLN	Unambiguous	2	T12(Phospho): 100; T16(Phospho): 100	0.0909438	0.122242	0.129312	0.0947246	0.106593	0.112018	1.0509	0.936498	0.8377	0.0716203	0.0769115	0.00550843
[R].iVAHAVEVPAVQsPRRsPR.[IA]_S13 S17_2	[R].iVAHAVEVPAVQsPRRsPR.[IA]	B5MBX0	CDCA5	Sororin	S13.S17	S75.S79	VEVPAVQSPRRSPRI.AVQSPRRSPRISFFL	Unambiguous	2	S13(Phospho): 100; S17(Phospho): 100	0.0478077	0.103301	0.0994092	0.197075	0.0755542	0.148242	1.96206	0.657886	0.324893	0.972372	0.488259	0.47477
[K].iGEGtYGVVYk.[AG]_Y6_1	[K].iGEGtYGVVYk.[AG]	P06493	CDK1	Cyclin-dependent kinase 1	Y6	Y15	EKIGEGTYGVVYKGR	Unambiguous	1	Y6(Phospho): 96.34	0.0847313	0.118021	0.0970055	0.136324	0.101376	0.116665	1.15081	0.89451	0.61301	0.202654	0.212533	0.0430707
[K].iGEGtyGVVYk.[AG]_T5 Y6_2	[K].iGEGtyGVVYk.[AG]	P06493	CDK1	Cyclin-dependent kinase 1	T5.Y6	T14.Y15	IEKIGEGTYGVVYKG.EKIGEGTYGVVYKGR	Unambiguous	2	T5(Phospho): 100; Y6(Phospho): 100	0.108311	0.18409	0.0831832	0.236683	0.146201	0.159933	1.09393	0.583877	0.887277	0.129517	0.0519407	0.00672721
[R].rtPTmPQEEAAAcPPHILPPEk.[R]_T4_1	[R].rtPTmPQEEAAAcPPHILPPEk.[R]	Q9NYV4	CDK12	Cyclin-dependent kinase 12	T4	T1246	QGPRRTPTMPQEEAA	Unambiguous	1	T4(Phospho): 90.69	0.138321	0.129315	0.0944353	0.0778697	0.133818	0.0861525	0.643803	0.634057	0.0369661	-0.635308	1.4322	0.909886
[R].hSSIsPVRLPLNSSLGAELSR.[K]_S3_1	[R].hSSIsPVRLPLNSSLGAELSR.[K]	Q9NYV4	CDK12	Cyclin-dependent kinase 12	S3	S383	SSRSRHSSISPVRLP	Unambiguous	1	S3(Phospho): 80.54	0.121511	0.124805	0.0960881	0.078661	0.123158	0.0873745	0.709451	0.237872	0.0562799	-0.495224	1.24965	0.618856
[R].lYNSEESRPYtNk.[V]_Y10_1	[R].lYNSEESRPYtNk.[V]	Q9NYV4	CDK12	Cyclin-dependent kinase 12	Y10	Y892	NSEESRPYTNKVITL	Unambiguous	1	Y10(Phospho): 90.91	0.16591	0.138048	0.120468	0.113445	0.151979	0.116957	0.769561	0.314395	0.135021	-0.377893	0.8696	0.328615
[R].lYNSEESRPYtNk.[V]_T11_1	[R].lYNSEESRPYtNk.[V]	Q9NYV4	CDK12	Cyclin-dependent kinase 12	T11	T893	SEESRPYTNKVITLW	Unambiguous	1	T11(Phospho): 93.66	0.141908	0.150713	0.128898	0.107653	0.14631	0.118276	0.808389	0.500256	0.13499	-0.306878	0.869697	0.266891
[R].dSkPIALkEEIVtPk.[E]_T13_1	[R].dSkPIALkEEIVtPk.[E]	Q9NYV4	CDK12	Cyclin-dependent kinase 12	T13	T514	ALKEEIVTPKETETS	Unambiguous	1	T13(Phospho): 100	0.185137	0.15456	0.143475	0.12244	0.169848	0.132957	0.7828	0.767241	0.185146	-0.353284	0.732486	0.258776
[R].sHTSSNYDSYkksPGSTSR.[R]_S13_1	[R].sHTSSNYDSYkksPGSTSR.[R]	Q9NYV4	CDK12	Cyclin-dependent kinase 12	S13	S265	NYDSYKKSPGSTSRR	Unambiguous	1	S13(Phospho): 87.55	0.0956597	0.159046	0.119138	0.319559	0.127353	0.219349	1.72237	0.390009	0.473719	0.784396	0.324479	0.25452
[K].nSsPAPPQPAPGk.[V]_S2_1	[K].nSsPAPPQPAPGk.[V]	Q9NYV4	CDK12	Cyclin-dependent kinase 12	S2	S1082	STEPVKNSSPAPPQP	Unambiguous	1	S2(Phospho): 94.01	0.127998	0.161567	0.118033	0.108989	0.144782	0.113511	0.784013	0.335076	0.213844	-0.351051	0.669903	0.23517
[K].nSsPAPPQPAPGk.[V]_S3_1	[K].nSsPAPPQPAPGk.[V]	Q9NYV4	CDK12	Cyclin-dependent kinase 12	S3	S1083	TEPVKNSSPAPPQPA	Unambiguous	1	S3(Phospho): 95.33	0.13068	0.143475	0.121527	0.120961	0.137078	0.121244	0.884488	0.0563403	0.131951	-0.177085	0.879588	0.155762
[R].rtPTMPQEEAAAcPPHILPPEk.[R]_T2_1	[R].rtPTMPQEEAAAcPPHILPPEk.[R]	Q9NYV4	CDK12	Cyclin-dependent kinase 12	T2	T1244	GPQGPRRTPTMPQEE	Unambiguous	1	T2(Phospho): 90.14	0.137425	0.122993	0.135162	0.0623905	0.130209	0.0987764	0.758598	0.249264	0.486021	-0.398593	0.313345	0.124897
[K].wSDSSkQDDSPSGAsYGQDYDLsPSR.[S]_S10 S23_2	[K].wSDSSkQDDSPSGAsYGQDYDLsPSR.[S]	Q9NYV4	CDK12	Cyclin-dependent kinase 12	S10.S23	S236.S249	DSSKQDDSPSGASYG.YGQDYDLSPSRSHTS	Unambiguous	2	S10(Phospho): 99.55; S23(Phospho): 89.24	0.132166	0.177505	0.133226	0.282443	0.154835	0.207834	1.34229	0.375585	0.566825	0.424698	0.246551	0.10471
[R].rRSssPFLSk.[R]_S3 S4 S5_2	[R].rRSssPFLSk.[R]	Q9NYV4	CDK12	Cyclin-dependent kinase 12	S3.S4.S5	S332.S333.S334	SPYGRRRSSSPFLSK.PYGRRRSSSPFLSKR.YGRRRSSSPFLSKRS	Ambiguous	2	S3(Phospho): 52.64; S4(Phospho): 52.64; S5(Phospho): 94.73	0.107958	0.173945	0.124861	0.2302	0.140951	0.177531	1.25952	0.712539	0.615769	0.332871	0.210582	0.0700965
[R].rQsVsPPYkEPSAYQSSTR.[S]_S3 S5_2	[R].rQsVsPPYkEPSAYQSSTR.[S]	Q9NYV4	CDK12	Cyclin-dependent kinase 12	S3.S5	S274.S276	GSTSRRQSVSPPYKE.TSRRQSVSPPYKEPS	Unambiguous	2	S3(Phospho): 100; S5(Phospho): 97.91	0.134183	0.159097	0.140715	0.205331	0.14664	0.173023	1.17992	0.468558	0.525689	0.238685	0.279272	0.066658
[R].kETTSGTSTEPVkNSsPAPPQPAPGk.[V]_S16_1	[R].kETTSGTSTEPVkNSsPAPPQPAPGk.[V]	Q9NYV4	CDK12	Cyclin-dependent kinase 12	S16	S1083	TEPVKNSSPAPPQPA	Unambiguous	1	S16(Phospho): 98.59	0.178199	0.155984	0.150957	0.153874	0.167092	0.152416	0.912168	0.166241	0.320428	-0.132629	0.49427	0.0655545
[R].rRssSPFLSk.[R]_S3 S4_2	[R].rRssSPFLSk.[R]	Q9NYV4	CDK12	Cyclin-dependent kinase 12	S3.S4	S332.S333	SPYGRRRSSSPFLSK.PYGRRRSSSPFLSKR	Unambiguous	2	S3(Phospho): 99.46; S4(Phospho): 93.32	0.124662	0.171777	0.12589	0.239247	0.148219	0.182569	1.23175	0.501544	0.632046	0.300707	0.199251	0.0599162
[K].eTTSGTSTEPVkNSsPAPPQPAPGk.[V]_S15_1	[K].eTTSGTSTEPVkNSsPAPPQPAPGk.[V]	Q9NYV4	CDK12	Cyclin-dependent kinase 12	S15	S1083	TEPVKNSSPAPPQPA	Unambiguous	1	S15(Phospho): 90.15	0.160345	0.152596	0.157492	0.133141	0.156471	0.145317	0.928716	0.392287	0.474739	-0.10669	0.323545	0.0345191
[K].aItPPQQPYkk.[R]_T3_1	[K].aItPPQQPYkk.[R]	Q9NYV4	CDK12	Cyclin-dependent kinase 12	T3	T692	SPEPKAITPPQQPYK	Unambiguous	1	T3(Phospho): 100	0.12699	0.122094	0.130871	0.105399	0.124542	0.118135	0.948554	0.241798	0.670202	-0.0761978	0.173794	0.0132427
[K].aItPPQQPYk.[K]_T3_1	[K].aItPPQQPYk.[K]	Q9NYV4	CDK12	Cyclin-dependent kinase 12	T3	T692	SPEPKAITPPQQPYK	Unambiguous	1	T3(Phospho): 100	0.119596	0.0915076	0.129437	0.064163	0.105552	0.0968002	0.917088	0.517391	0.828416	-0.124868	0.0817516	0.0102082
[R].sGSYSGRsPsPYGR.[R]_S8 S10_2	[R].sGSYSGRsPsPYGR.[R]	Q9NYV4	CDK12	Cyclin-dependent kinase 12	S8.S10	S323.S325	SGSYSGRSPSPYGRR.SYSGRSPSPYGRRRS	Unambiguous	2	S8(Phospho): 99.71; S10(Phospho): 99.75	0.0935511	0.191788	0.0958334	0.221458	0.14267	0.158646	1.11198	0.845	0.859726	0.15313	0.0656401	0.0100515
[R].hSsIsPVRLPLNSSLGAELSR.[K]_S3 S5_2	[R].hSsIsPVRLPLNSSLGAELSR.[K]	Q9NYV4	CDK12	Cyclin-dependent kinase 12	S3.S5	S383.S385	SSRSRHSSISPVRLP.RSRHSSISPVRLPLN	Unambiguous	2	S3(Phospho): 87.47; S5(Phospho): 99.94	0.128168	0.190531	0.14122	0.194963	0.15935	0.168091	1.05486	0.905653	0.851502	0.0770474	0.0698144	0.00537902
[K].eSkGsPVFLPR.[K]_S5_1	[K].eSkGsPVFLPR.[K]	Q9NYV4	CDK12	Cyclin-dependent kinase 12	S5	S423	DGKESKGSPVFLPRK	Unambiguous	1	S5(Phospho): 99.39	0.129251	0.116851	0.138943	0.0991155	0.123051	0.119029	0.967312	0.384303	0.864881	-0.0479463	0.0630434	0.0030227
[R].hLLTDLPLPPELPGGDLsPPDsPEPk.[A]_S18 S22_2	[R].hLLTDLPLPPELPGGDLsPPDsPEPk.[A]	Q9NYV4	CDK12	Cyclin-dependent kinase 12	S18.S22	S681.S685	ELPGGDLSPPDSPEP.GDLSPPDSPEPKAIT	Unambiguous	2	S18(Phospho): 100; S22(Phospho): 100	0.162701	0.138193	0.108049	0.206891	0.150447	0.15747	1.04668	0.309452	0.902931	0.065821	0.0443456	0.00291887
[R].hSsIsPVRLPLNSSLGAELSR.[K]_S2 S3 S5_2	[R].hSsIsPVRLPLNSSLGAELSR.[K]	Q9NYV4	CDK12	Cyclin-dependent kinase 12	S2.S3.S5	S382.S383.S385	SSSRSRHSSISPVRL.SSRSRHSSISPVRLP.RSRHSSISPVRLPLN	Ambiguous	2	S2(Phospho): 52.44; S3(Phospho): 52.44; S5(Phospho): 95.12	0.136708	0.152493	0.123825	0.171722	0.1446	0.147773	1.02194	0.405328	0.911373	0.0313145	0.0403037	0.00126209
[R].kDLSLGLDDsRTNTPQGVLPSSQLk.[S]_T12_1	[R].kDLSLGLDDsRTNTPQGVLPSSQLk.[S]	Q14004	CDK13	Cyclin-dependent kinase 13	T12	T1056	LGLDDSRTNTPQGVL	Unambiguous	1	T12(Phospho): 88.48	0.181987	0.15317	0.121279	0.09881	0.167579	0.110044	0.656672	0.843177	0.0877722	-0.606754	1.05664	0.641123
[K].dLSLGLDDSRtNtPQGVLPSSQLk.[S]_S9 T11_2	[K].dLSLGLDDSRtNtPQGVLPSSQLk.[S]	Q14004	CDK13	Cyclin-dependent kinase 13	S9.T11	S1054.T1056	LSLGLDDSRTNTPQG.LGLDDSRTNTPQGVL	Unambiguous	2	S9(Phospho): 100; T11(Phospho): 98.85	0.152974	0.208068	0.0974958	0.142616	0.180521	0.120056	0.665053	0.873696	0.231575	-0.588458	0.635309	0.373853
[R].hssISPSTLTLk.[S]_S2 S3 S5_2	[R].hssISPSTLTLk.[S]	Q14004	CDK13	Cyclin-dependent kinase 13	S2.S3.S5	S436.S437.S439	SRSRSRHSSISPSTL.RSRSRHSSISPSTLT.RSRHSSISPSTLTLK	Ambiguous	2	S2(Phospho): 51.69; S3(Phospho): 51.69; S5(Phospho): 96.58	0.122262	0.13822	0.140496	0.265849	0.130241	0.203172	1.55997	0.161223	0.367676	0.64152	0.434534	0.278762
[R].kDLSLGLDDSRtNtPQGVLPSSQLk.[S]_S10 T14_2	[R].kDLSLGLDDSRtNtPQGVLPSSQLk.[S]	Q14004	CDK13	Cyclin-dependent kinase 13	S10.T14	S1054.T1058	LSLGLDDSRTNTPQG.LDDSRTNTPQGVLPS	Unambiguous	2	S10(Phospho): 89.48; T14(Phospho): 98.67	0.187139	0.220178	0.128107	0.180934	0.203659	0.154521	0.758724	0.711627	0.255461	-0.398354	0.592676	0.236095
[R].lYSSEESRPYtNk.[V]_Y10_1	[R].lYSSEESRPYtNk.[V]	Q14004	CDK13	Cyclin-dependent kinase 13	Y10	Y870	SSEESRPYTNKVITL	Unambiguous	1	Y10(Phospho): 89.09	0.14111	0.13943	0.131326	0.0997733	0.14027	0.115549	0.823764	0.0677298	0.258109	-0.279697	0.588197	0.164517
[R].iLELtPEPDRPR.[I]_T5_1	[R].iLELtPEPDRPR.[I]	Q14004	CDK13	Cyclin-dependent kinase 13	T5	T1246	DMRILELTPEPDRPR	Unambiguous	1	T5(Phospho): 100	0.107742	0.0873783	0.126044	0.101934	0.09756	0.113989	1.1684	0.892981	0.407136	0.22453	0.390261	0.0876251
[R].hSsIsPSTLTLk.[S]_S2 S5_2	[R].hSsIsPSTLTLk.[S]	Q14004	CDK13	Cyclin-dependent kinase 13	S2.S5	S436.S439	SRSRSRHSSISPSTL.RSRHSSISPSTLTLK	Unambiguous	2	S2(Phospho): 93.93; S5(Phospho): 93.93	0.130053	0.149674	0.126888	0.2169	0.139863	0.171894	1.22901	0.273266	0.558759	0.2975	0.252776	0.0752007
[K].iEHAPsPSSGGTLkNDk.[A]_S6_1	[K].iEHAPsPSSGGTLkNDk.[A]	Q14004	CDK13	Cyclin-dependent kinase 13	S6	S525	IKIEHAPSPSSGGTL	Unambiguous	1	S6(Phospho): 87.3	0.160601	0.130594	0.145217	0.192391	0.145597	0.168804	1.15939	0.721345	0.49376	0.213367	0.306484	0.0653934
[R].sRsPYsPVLR.[R]_S3 Y5_2	[R].sRsPYsPVLR.[R]	Q14004	CDK13	Cyclin-dependent kinase 13	S3.Y5	S397.Y399	SSWRRSRSPYSPVLR.WRRSRSPYSPVLRRS	Unambiguous	2	S3(Phospho): 93.48; Y5(Phospho): 87.47	0.107699	0.161662	0.11162	0.228004	0.134681	0.169812	1.26085	0.552782	0.638854	0.334396	0.194599	0.0650729
[K].aSNTStPTkGNTETSASASQTNHVk.[D]_T12_1	[K].aSNTStPTkGNTETSASASQTNHVk.[D]	Q14004	CDK13	Cyclin-dependent kinase 13	T12	T500	STPTKGNTETSASAS	Unambiguous	1	T12(Phospho): 83.82	0.147858	0.169194	0.145846	0.143737	0.158526	0.144791	0.913362	0.125468	0.32861	-0.130741	0.483319	0.0631897
[K].iEHAPsPSSGGTLk.[N]_S6_1	[K].iEHAPsPSSGGTLk.[N]	Q14004	CDK13	Cyclin-dependent kinase 13	S6	S525	IKIEHAPSPSSGGTL	Unambiguous	1	S6(Phospho): 92.97	0.123549	0.125275	0.129995	0.0816077	0.124412	0.105801	0.850408	0.0454078	0.582491	-0.233772	0.234711	0.0548689
[R].kDLSLGLDDSRtNtPQGVLPSSQLk.[S]_S10 T12_2	[R].kDLSLGLDDSRtNtPQGVLPSSQLk.[S]	Q14004	CDK13	Cyclin-dependent kinase 13	S10.T12	S1054.T1056	LSLGLDDSRTNTPQG.LGLDDSRTNTPQGVL	Unambiguous	2	S10(Phospho): 99.71; T12(Phospho): 88.51	0.190234	0.206126	0.143317	0.206196	0.19818	0.174756	0.881807	0.315182	0.54514	-0.181466	0.263492	0.0478148
[K].ikIEHAPsPSSGGTLk.[N]_S8_1	[K].ikIEHAPsPSSGGTLk.[N]	Q14004	CDK13	Cyclin-dependent kinase 13	S8	S525	IKIEHAPSPSSGGTL	Unambiguous	1	S8(Phospho): 87.77	0.154793	0.128398	0.160152	0.0883387	0.141595	0.124246	0.877469	0.448458	0.694627	-0.188579	0.158248	0.0298423
[K].qTDPsTPQQESSkPLGGIQPSSQTIQPk.[V]_S12_1	[K].qTDPsTPQQESSkPLGGIQPSSQTIQPk.[V]	Q14004	CDK13	Cyclin-dependent kinase 13	S12	S1153	STPQQESSKPLGGIQ	Unambiguous	1	S12(Phospho): 88.91	0.132238	0.120778	0.14548	0.0952008	0.126508	0.12034	0.95125	0.285329	0.83324	-0.072103	0.0792301	0.00571273
[K].aSNTStPTkGNTETSASASQTNHVk.[D]_T6_1	[K].aSNTStPTkGNTETSASASQTNHVk.[D]	Q14004	CDK13	Cyclin-dependent kinase 13	T6	T494	AKASNTSTPTKGNTE	Unambiguous	1	T6(Phospho): 83.26	0.131587	0.159397	0.14733	0.134232	0.145492	0.140781	0.96762	0.560414	0.788183	-0.047487	0.103373	0.00490887
[R].gGDVsPSPYSSSSWR.[R]_S5_1	[R].gGDVsPSPYSSSSWR.[R]	Q14004	CDK13	Cyclin-dependent kinase 13	S5	S383	YERGGDVSPSPYSSS	Unambiguous	1	S5(Phospho): 99.99	0.106542	0.108968	0.144465	0.0744276	0.107755	0.109446	1.0157	0.0440711	0.969281	0.0224688	0.0135505	0.000304463
[R].aYtHQVVTR.[W]_T3_1	[R].aYtHQVVTR.[W]	P50613	CDK7	Cyclin-dependent kinase 7	T3	T170	GSPNRAYTHQVVTRW	Unambiguous	1	T3(Phospho): 95.68	0.118206	0.104076	0.0967246	0.101319	0.111141	0.099022	0.890958	0.400295	0.244419	-0.16657	0.611865	0.101918
[R].rkGsQITQQSTNQSR.[N]_S4_1	[R].rkGsQITQQSTNQSR.[N]	P50750-2	CDK9	Isoform 2 of Cyclin-dependent kinase 9	S4	S464	APPRRKGSQITQQST	Unambiguous	1	S4(Phospho): 98.6	0.12061	0.110284	0.118987	0.224334	0.115447	0.171661	1.48692	0.124414	0.399476	0.572328	0.39851	0.228078
[R].kGsQITQQSTNQSR.[N]_S3_1	[R].kGsQITQQSTNQSR.[N]	P50750-2	CDK9	Isoform 2 of Cyclin-dependent kinase 9	S3	S464	APPRRKGSQITQQST	Unambiguous	1	S3(Phospho): 100	0.140588	0.116944	0.110886	0.209404	0.128766	0.160145	1.24369	0.299904	0.598797	0.314625	0.22272	0.0700733
[K].nSQPNRYtNR.[V]_T8_1	[K].nSQPNRYtNR.[V]	P50750-2	CDK9	Isoform 2 of Cyclin-dependent kinase 9	T8	T303	NSQPNRYTNRVVTLW	Unambiguous	1	T8(Phospho): 91.76	0.135743	0.180305	0.0939387	0.269591	0.158024	0.181765	1.15024	0.316337	0.817826	0.201931	0.0873393	0.0176365
[K].iLVPksPVk.[S]_S6_1	[K].iLVPksPVk.[S]	Q9Y232	CDYL	Chromodomain Y-like protein	S6	S201	IKILVPKSPVKSRTA	Unambiguous	1	S6(Phospho): 100	0.0921166	0.113048	0.0884743	0.0992172	0.102582	0.0938458	0.914834	0.603752	0.535064	-0.128418	0.271594	0.0348775
[K].iLATDVSSkNtPDSk.[K]_T11_1	[K].iLATDVSSkNtPDSk.[K]	Q03188	CENPC	Centromere protein C	T11	T130	TDVSSKNTPDSKKIS	Unambiguous	1	T11(Phospho): 99.87	0.119831	0.128349	0.147856	0.158913	0.12409	0.153384	1.23607	0.835722	0.052336	0.305766	1.2812	0.391747
[K].tSVSQNVIPSsAQk.[R]_S11_1	[K].tSVSQNVIPSsAQk.[R]	Q03188	CENPC	Centromere protein C	S11	S177	SQNVIPSSAQKRETY	Unambiguous	1	S11(Phospho): 93.96	0.111123	0.168833	0.138063	0.116203	0.139978	0.127133	0.908234	0.461034	0.717614	-0.138864	0.144109	0.0200116
[R].kWNsLSVIPVLNSSSYTk.[E]_S4_1	[R].kWNsLSVIPVLNSSSYTk.[E]	Q92674	CENPI	Centromere protein I	S4	S306	PLKRKWNSLSVIPVL	Unambiguous	1	S4(Phospho): 99.86	0.112642	0.132472	0.107236	0.0546153	0.122557	0.0809258	0.660311	0.458848	0.276852	-0.598782	0.557753	0.333972
[R].nRGPsPEPLk.[L]_S5_1	[R].nRGPsPEPLk.[L]	Q92674	CENPI	Centromere protein I	S5	S284	KQRNRGPSPEPLKLM	Unambiguous	1	S5(Phospho): 100	0.14168	0.0860468	0.154486	0.12425	0.113863	0.139368	1.224	0.633864	0.505023	0.291601	0.296689	0.0865149
[R].hGLATPPLssTLRSPSHSPEHR.[N]_T11 S16_2	[R].hGLATPPLssTLRSPSHSPEHR.[N]	Q66GS9	CEP135	Centrosomal protein of 135 kDa	T11.S16	T1127.S1132	ATPPLSSTLRSPSHS.SSTLRSPSHSPEHRN	Unambiguous	2	T11(Phospho): 78.18; S16(Phospho): 90.53	0.0845971	0.155853	0.156718	0.122958	0.120225	0.139838	1.16314	0.563343	0.668157	0.21802	0.175122	0.0381801
[R].hGLATPPLssTLRSPSHSPEHR.[N]_S14 S16_2	[R].hGLATPPLssTLRSPSHSPEHR.[N]	Q66GS9	CEP135	Centrosomal protein of 135 kDa	S14.S16	S1130.S1132	PLSSTLRSPSHSPEH.SSTLRSPSHSPEHRN	Unambiguous	2	S14(Phospho): 91.24; S16(Phospho): 95.43	0.107787	0.144574	0.119731	0.111617	0.12618	0.115674	0.916733	0.276399	0.63308	-0.125426	0.198541	0.0249022
[R].nVsPEFVPcEGEGGFGLHk.[K]_S3_1	[R].nVsPEFVPcEGEGGFGLHk.[K]	O94986	CEP152	Centrosomal protein of 152 kDa	S3	S1461	NSLPRNVSPEFVPCE	Unambiguous	1	S3(Phospho): 100	0.109432	0.0875705	0.142498	0.122451	0.0985012	0.132475	1.3449	0.944932	0.149098	0.427502	0.826529	0.353343
[R].qGsFTIEkPSPNIPIELIPHINkQTSSTPSSLALTSASR.[I]_S3_1	[R].qGsFTIEkPSPNIPIELIPHINkQTSSTPSSLALTSASR.[I]	Q5SW79	CEP170	Centrosomal protein of 170 kDa	S3	S838	KSLVRQGSFTIEKPS	Unambiguous	1	S3(Phospho): 73.67	0.0150551	0.00844023	0.0482152	0.0770723	0.0117477	0.0626437	5.33245	0.286906	0.0751752	2.4148	1.12393	2.71405
[K].sMTSAHGSAsVNSR.[W]_S10_1	[K].sMTSAHGSAsVNSR.[W]	Q5SW79	CEP170	Centrosomal protein of 170 kDa	S10	S1225	TSAHGSASVNSRWRR	Unambiguous	1	S10(Phospho): 85.54	0.200933	0.207031	0.109182	0.111462	0.203982	0.110322	0.540841	0.45564	0.0012058	-0.886722	2.91872	2.5881
[R].lGsLsARSDSEATISR.[S]_S3 S8_2	[R].lGsLsARSDSEATISR.[S]	Q5SW79	CEP170	Centrosomal protein of 170 kDa	S3.S8	S1160.S1165	PRRTRLGSLSARSDS.LGSLSARSDSEATIS	Unambiguous	2	S3(Phospho): 98.12; S8(Phospho): 87.38	0.0820172	0.088801	0.102766	0.25097	0.0854091	0.176868	2.07083	0.05824	0.342855	1.05021	0.464889	0.488232
[R].lQSAGsAmPTSSSFk.[H]_S6_1	[R].lQSAGsAmPTSSSFk.[H]	Q5SW79	CEP170	Centrosomal protein of 170 kDa	S6	S1273	TRLQSAGSAMPTSSS	Unambiguous	1	S6(Phospho): 99.19	0.0402547	0.0137952	0.0687412	0.0374363	0.027025	0.0530888	1.96443	0.893447	0.331339	0.974114	0.479727	0.467309
[R].kPLTTSGFHHsEEGTSSSGSk.[R]_S11_1	[R].kPLTTSGFHHsEEGTSSSGSk.[R]	Q5SW79	CEP170	Centrosomal protein of 170 kDa	S11	S571	TTSGFHHSEEGTSSS	Unambiguous	1	S11(Phospho): 82.7	0.116599	0.176609	0.0784599	0.10252	0.146604	0.09049	0.617241	0.485503	0.224727	-0.696093	0.648344	0.451308
[K].sSPVNNHHSPGQTPTLGQPEAR.[A]_S1_1	[K].sSPVNNHHSPGQTPTLGQPEAR.[A]	Q5SW79	CEP170	Centrosomal protein of 170 kDa	S1	S1521	PSPPKQKSSPVNNHH	Unambiguous	1	S1(Phospho): 75.47	0.107517	0.190201	0.100267	0.0918139	0.148859	0.0960403	0.645176	0.129712	0.331563	-0.632236	0.479434	0.303115
[R].lGSLSARsDSEATISR.[S]_S8_1	[R].lGSLSARsDSEATISR.[S]	Q5SW79	CEP170	Centrosomal protein of 170 kDa	S8	S1165	LGSLSARSDSEATIS	Unambiguous	1	S8(Phospho): 71.15	0.132458	0.182915	0.103433	0.124205	0.157686	0.113819	0.721807	0.497254	0.24912	-0.470315	0.603591	0.283878
[K].sSPVNNHHsPGQTPTLGQPEAR.[A]_S9_1	[K].sSPVNNHHsPGQTPTLGQPEAR.[A]	Q5SW79	CEP170	Centrosomal protein of 170 kDa	S9	S1529	SPVNNHHSPGQTPTL	Unambiguous	1	S9(Phospho): 100	0.128508	0.144113	0.118579	0.109205	0.136311	0.113892	0.83553	0.688766	0.132776	-0.259237	0.876881	0.22732
[R].fPTDYAStSEDEFGSNR.[N]_S7_1	[R].fPTDYAStSEDEFGSNR.[N]	Q5SW79	CEP170	Centrosomal protein of 170 kDa	S7	S1239	RFPTDYASTSEDEFG	Unambiguous	1	S7(Phospho): 90.46	0.118387	0.0842006	0.145506	0.120052	0.101294	0.132779	1.31083	0.814877	0.277607	0.390483	0.556569	0.217331
[R].ePsYFEIPTk.[E]_Y4_1	[R].ePsYFEIPTk.[E]	Q5SW79	CEP170	Centrosomal protein of 170 kDa	Y4	Y240	PFCREPSYFEIPTKE	Unambiguous	1	Y4(Phospho): 96.69	0.0999332	0.125132	0.160748	0.127692	0.112533	0.14422	1.28158	0.829306	0.26683	0.357928	0.573766	0.205367
[K].qkSsPVNNHHSPGQTPTLGQPEAR.[A]_S4_1	[K].qkSsPVNNHHSPGQTPTLGQPEAR.[A]	Q5SW79	CEP170	Centrosomal protein of 170 kDa	S4	S1522	SPPKQKSSPVNNHHS	Unambiguous	1	S4(Phospho): 90.53	0.145121	0.169293	0.152917	0.0855307	0.157207	0.119224	0.758388	0.438516	0.399833	-0.398991	0.398121	0.158847
[R].rFPTDYASTsEDEFGSNR.[N]_S10_1	[R].rFPTDYASTsEDEFGSNR.[N]	Q5SW79	CEP170	Centrosomal protein of 170 kDa	S10	S1241	PTDYASTSEDEFGSN	Unambiguous	1	S10(Phospho): 96.63	0.132529	0.102278	0.135494	0.146024	0.117403	0.140759	1.19893	0.426524	0.282123	0.261751	0.549562	0.143849
[R].qGsFTIEkPSPNIPIELIPHINk.[Q]_T5_1	[R].qGsFTIEkPSPNIPIELIPHINk.[Q]	Q5SW79	CEP170	Centrosomal protein of 170 kDa	T5	T840	LVRQGSFTIEKPSPN	Unambiguous	1	T5(Phospho): 89.58	0.13337	0.129873	0.131569	0.0817468	0.131621	0.106658	0.810339	0.0892298	0.422786	-0.303403	0.37388	0.113436
[R].lkGNkHDDGTQsDSENAGAHR.[R]_S12_1	[R].lkGNkHDDGTQsDSENAGAHR.[R]	Q5SW79	CEP170	Centrosomal protein of 170 kDa	S12	S379	KHDDGTQSDSENAGA	Unambiguous	1	S12(Phospho): 79.79	0.10784	0.183576	0.154962	0.220485	0.145708	0.187723	1.28835	0.908107	0.489732	0.36553	0.310041	0.113329
[R].lGSLSARsDSEATISR.[S]_S10_1	[R].lGSLSARsDSEATISR.[S]	Q5SW79	CEP170	Centrosomal protein of 170 kDa	S10	S1167	SLSARSDSEATISRS	Unambiguous	1	S10(Phospho): 77.39	0.12356	0.160787	0.105797	0.131466	0.142174	0.118632	0.834414	0.768622	0.407101	-0.261165	0.390298	0.101932
[K].sIksDVPVYLk.[R]_S4_1	[K].sIksDVPVYLk.[R]	Q5SW79	CEP170	Centrosomal protein of 170 kDa	S4	S359	EDSKSIKSDVPVYLK	Unambiguous	1	S4(Phospho): 99.53	0.167897	0.138483	0.145891	0.111759	0.15319	0.128825	0.840946	0.905648	0.392519	-0.249915	0.406139	0.1015
[K].ssPVNNHHSPGQTPTLGQPEAR.[A]_S1 S2_2	[K].ssPVNNHHSPGQTPTLGQPEAR.[A]	Q5SW79	CEP170	Centrosomal protein of 170 kDa	S1.S2	S1521.S1522	PSPPKQKSSPVNNHH.SPPKQKSSPVNNHHS	Unambiguous	2	S1(Phospho): 99.98; S2(Phospho): 99.83	0.0410013	0.149933	0.097302	0.16786	0.0954671	0.132581	1.38876	0.73183	0.625087	0.4738	0.20406	0.0966835
[R].kIPPLVHSktPEGNNGR.[S]_S8_1	[R].kIPPLVHSktPEGNNGR.[S]	Q5SW79	CEP170	Centrosomal protein of 170 kDa	S8	S1374	KIPPLVHSKTPEGNN	Unambiguous	1	S8(Phospho): 90.33	0.119149	0.192053	0.112973	0.144621	0.155601	0.128797	0.827739	0.52146	0.569504	-0.272752	0.244503	0.0666889
[R].kPLTTSGFHHSEEGTsSSGSkR.[W]_S11_1	[R].kPLTTSGFHHSEEGTsSSGSkR.[W]	Q5SW79	CEP170	Centrosomal protein of 170 kDa	S11	S571	TTSGFHHSEEGTSSS	Unambiguous	1	S11(Phospho): 95.91	0.109359	0.246686	0.115098	0.163609	0.178022	0.139354	0.782788	0.432352	0.648486	-0.353307	0.1881	0.0664569
[R].qGsFTIEkPSPNIPIELIPHINk.[Q]_S3_1	[R].qGsFTIEkPSPNIPIELIPHINk.[Q]	Q5SW79	CEP170	Centrosomal protein of 170 kDa	S3	S838	KSLVRQGSFTIEKPS	Unambiguous	1	S3(Phospho): 99.43	0.139943	0.136487	0.149354	0.0817851	0.138215	0.11557	0.836159	0.0650646	0.572166	-0.25815	0.242478	0.0625958
[K].sIksDVPVYLk.[R]_S1 S4_2	[K].sIksDVPVYLk.[R]	Q5SW79	CEP170	Centrosomal protein of 170 kDa	S1.S4	S356.S359	RTEEDSKSIKSDVPV.EDSKSIKSDVPVYLK	Unambiguous	2	S1(Phospho): 100; S4(Phospho): 100	0.114657	0.0954374	0.0673559	0.110392	0.105047	0.088874	0.846037	0.534792	0.563413	-0.241208	0.249173	0.0601024
[R].nIsRIDLLAQPR.[R]_S3_1	[R].nIsRIDLLAQPR.[R]	Q5SW79	CEP170	Centrosomal protein of 170 kDa	S3	S1145	PTGRRNISRIDLLAQ	Unambiguous	1	S3(Phospho): 100	0.110893	0.111394	0.114234	0.130312	0.111143	0.122273	1.10014	0.0396594	0.398038	0.137691	0.400075	0.0550869
[R].csTGSPSkDVTk.[S]_S5_1	[R].csTGSPSkDVTk.[S]	Q5SW79	CEP170	Centrosomal protein of 170 kDa	S5	S971	KDRCSTGSPSKDVTK	Unambiguous	1	S5(Phospho): 93.63	0.165904	0.183797	0.137585	0.278528	0.17485	0.208057	1.18991	0.160774	0.686163	0.250854	0.163573	0.0410329
[K].fTIQLQLsQk.[S]_S8_1	[K].fTIQLQLsQk.[S]	Q5SW79	CEP170	Centrosomal protein of 170 kDa	S8	S122	FTIQLQLSQKSSESE	Unambiguous	1	S8(Phospho): 100	0.0879923	0.0766637	0.110974	0.0761996	0.082328	0.0935869	1.13676	0.40098	0.600829	0.184924	0.221249	0.0409144
[K].ssPVNNHHSPGQTPTLGQPEAR.[A]_S2_1	[K].ssPVNNHHSPGQTPTLGQPEAR.[A]	Q5SW79	CEP170	Centrosomal protein of 170 kDa	S2	S1522	SPPKQKSSPVNNHHS	Unambiguous	1	S2(Phospho): 92.21	0.0963037	0.177026	0.117054	0.119271	0.136665	0.118162	0.864615	0.0349569	0.726359	-0.20987	0.138849	0.0291402
[R].tLPQLPNEEk.[S]_T1_1	[R].tLPQLPNEEk.[S]	Q5SW79	CEP170	Centrosomal protein of 170 kDa	T1	T644	QGERRRRTLPQLPNE	Unambiguous	1	T1(Phospho): 100	0.100072	0.12198	0.090932	0.11312	0.111026	0.102026	0.918938	0.991934	0.622085	-0.121961	0.20615	0.0251423
[K].rksFTSLYk.[D]_S3_1	[K].rksFTSLYk.[D]	Q5SW79	CEP170	Centrosomal protein of 170 kDa	S3	S958	KSTQKRKSFTSLYKD	Unambiguous	1	S3(Phospho): 99.25	0.129868	0.161489	0.100683	0.160271	0.145678	0.130477	0.895649	0.621173	0.696355	-0.158994	0.157169	0.024989
[K].qkssPVNNHHSPGQTPTLGQPEAR.[A]_S3 S4 S11_2	[K].qkssPVNNHHSPGQTPTLGQPEAR.[A]	Q5SW79	CEP170	Centrosomal protein of 170 kDa	S3.S4.S11	S1521.S1522.S1529	PSPPKQKSSPVNNHH.SPPKQKSSPVNNHHS.SPVNNHHSPGQTPTL	Ambiguous	2	S3(Phospho): 50.47; S4(Phospho): 50.47; S11(Phospho): 99.02	0.116915	0.250263	0.124107	0.193371	0.183589	0.158739	0.864644	0.609965	0.772271	-0.209821	0.112231	0.0235483
[K].qkSsPVNNHHsPGQTPTLGQPEAR.[A]_T15 T17_2	[K].qkSsPVNNHHsPGQTPTLGQPEAR.[A]	Q5SW79	CEP170	Centrosomal protein of 170 kDa	T15.T17	T1533.T1535	NHHSPGQTPTLGQPE.HSPGQTPTLGQPEAR	Unambiguous	2	T15(Phospho): 93.27; T17(Phospho): 79.41	0.0996395	0.266008	0.115995	0.204483	0.182824	0.160239	0.876468	0.622396	0.832888	-0.190226	0.0794135	0.0151065
[R].tEEDSksIksDVPVYLk.[R]_S5 S7_2	[R].tEEDSksIksDVPVYLk.[R]	Q5SW79	CEP170	Centrosomal protein of 170 kDa	S5.S7	S354.S356	WERTEEDSKSIKSDV.RTEEDSKSIKSDVPV	Unambiguous	2	S5(Phospho): 88.79; S7(Phospho): 88.79	0.232806	0.16719	0.150903	0.219135	0.199998	0.185019	0.925105	0.975117	0.781624	-0.112311	0.107002	0.0120175
[R].lGEAsDSELADADkASVASEVSTTSSTSkPPTGR.[R]_S5_1	[R].lGEAsDSELADADkASVASEVSTTSSTSkPPTGR.[R]	Q5SW79	CEP170	Centrosomal protein of 170 kDa	S5	S1112	RARLGEASDSELADA	Unambiguous	1	S5(Phospho): 84.21	0.153006	0.122552	0.135999	0.125233	0.137779	0.130616	0.948011	0.432662	0.700754	-0.0770243	0.154435	0.0118952
[K].ssPVNNHHsPGQTPTLGQPEAR.[A]_S1 S2 S9_2	[K].ssPVNNHHsPGQTPTLGQPEAR.[A]	Q5SW79	CEP170	Centrosomal protein of 170 kDa	S1.S2.S9	S1521.S1522.S1529	PSPPKQKSSPVNNHH.SPPKQKSSPVNNHHS.SPVNNHHSPGQTPTL	Ambiguous	2	S1(Phospho): 50; S2(Phospho): 50; S9(Phospho): 100	0.0975332	0.243182	0.0948497	0.213655	0.170358	0.154252	0.905461	0.871199	0.879701	-0.143276	0.0556649	0.00797545
[K].sIksDVPVYLkR.[L]_S4_1	[K].sIksDVPVYLkR.[L]	Q5SW79	CEP170	Centrosomal protein of 170 kDa	S4	S359	EDSKSIKSDVPVYLK	Unambiguous	1	S4(Phospho): 94.65	0.149454	0.155597	0.130764	0.176948	0.152525	0.153856	1.00872	0.168377	0.959648	0.0125298	0.017888	0.000224132
[R].tEEDSksIksDVPVYLk.[R]_S5 S7 S10_2	[R].tEEDSksIksDVPVYLk.[R]	Q5SW79	CEP170	Centrosomal protein of 170 kDa	S5.S7.S10	S354.S356.S359	WERTEEDSKSIKSDV.RTEEDSKSIKSDVPV.EDSKSIKSDVPVYLK	Ambiguous	2	S5(Phospho): 50.26; S7(Phospho): 50.26; S10(Phospho): 99.49	0.220944	0.175987	0.154934	0.238383	0.198465	0.196659	0.990895	0.629186	0.973051	-0.0131954	0.0118646	0.000156558
[R].sQSFTHSPSGDPk.[A]_S3_1	[R].sQSFTHSPSGDPk.[A]	J3KQR7	CEP170B	Centrosomal protein of 170 kDa protein B	S3	S422	PRKKRSQSFTHSPSG	Unambiguous	1	S3(Phospho): 84.8	0.0693933	0.0547533	0.103944	0.0808123	0.0620733	0.092378	1.48821	0.718441	0.15725	0.573577	0.803409	0.460817
[R].rRsPQEGPTWSR.[G]_S3_1	[R].rRsPQEGPTWSR.[G]	J3KQR7	CEP170B	Centrosomal protein of 170 kDa protein B	S3	S773	PQDSRRRSPQEGPTW	Unambiguous	1	S3(Phospho): 97.96	0.133357	0.135166	0.154443	0.144811	0.134262	0.149627	1.11444	0.236346	0.0884236	0.15632	1.05343	0.164672
[R].lLSNSVDAEcEGGSTPRPPEDALsGDsDVDTASTVSLR.[S]_S24 S27_2	[R].lLSNSVDAEcEGGSTPRPPEDALsGDsDVDTASTVSLR.[S]	J3KQR7	CEP170B	Centrosomal protein of 170 kDa protein B	S24.S27	S952.S955	RPPEDALSGDSDVDT.EDALSGDSDVDTAST	Unambiguous	2	S24(Phospho): 99.17; S27(Phospho): 96.24	0.0994096	0.145946	0.11733	0.0833372	0.122678	0.100334	0.817863	0.803254	0.519213	-0.29007	0.284654	0.0825695
[R].kPLAAPGDGEGLGQTAQPsPPAR.[D]_S19_1	[R].kPLAAPGDGEGLGQTAQPsPPAR.[D]	J3KQR7	CEP170B	Centrosomal protein of 170 kDa protein B	S19	S830	LGQTAQPSPPARDGV	Unambiguous	1	S19(Phospho): 100	0.148874	0.0957264	0.12489	0.087634	0.1223	0.106262	0.868864	0.778451	0.670111	-0.202798	0.173853	0.0352571
[R].mALLQEFASRPLGAAPQAEHQGLPVPGsPGGQk.[W]_S28_1	[R].mALLQEFASRPLGAAPQAEHQGLPVPGsPGGQk.[W]	J3KQR7	CEP170B	Centrosomal protein of 170 kDa protein B	S28	S656	QGLPVPGSPGGQKWV	Unambiguous	1	S28(Phospho): 100	0.114296	0.0667081	0.142739	0.071004	0.0905021	0.106871	1.18087	0.745776	0.740309	0.23985	0.130587	0.0313213
[R].mVIQLRPGRsPEPDGPAPAFLR.[Q]_S10_1	[R].mVIQLRPGRsPEPDGPAPAFLR.[Q]	J3KQR7	CEP170B	Centrosomal protein of 170 kDa protein B	S10	S854	IQLRPGRSPEPDGPA	Unambiguous	1	S10(Phospho): 100	0.138847	0.0945636	0.166401	0.063317	0.116705	0.114859	0.984178	0.516616	0.97673	-0.0230093	0.0102254	0.000235279
[K].hGGNVSLDVLPVkGPQGsPLLSR.[A]_S22_1	[K].hGGNVSLDVLPVkGPQGsPLLSR.[A]	Q8TEP8-3	CEP192	Isoform 3 of Centrosomal protein of 192 kDa	S22	S2114	PQGSPLLSRAARPPL	Unambiguous	1	S22(Phospho): 89.53	0.158226	0.0911316	0.144308	0.223861	0.124679	0.184085	1.47647	0.892085	0.37186	0.562153	0.42962	0.241512
[K].sPTAALNESLVEcPk.[C]_S1_1	[K].sPTAALNESLVEcPk.[C]	Q53EZ4	CEP55	Centrosomal protein of 55 kDa	S1	S428	KVAASPKSPTAALNE	Unambiguous	1	S1(Phospho): 96.44	0.0825866	0.0664055	0.0646739	0.087059	0.0744961	0.0758664	1.0184	0.796919	0.930009	0.0262974	0.031513	0.00082871
[K].rMsPkPELTEEQk.[Q]_S3_1	[K].rMsPkPELTEEQk.[Q]	P41208	CETN2	Centrin-2	S3	S20	SSQRKRMSPKPELTE	Unambiguous	1	S3(Phospho): 100	0.130732	0.114438	0.107325	0.0996729	0.122585	0.103499	0.844305	0.559036	0.168049	-0.244164	0.774564	0.18912
[K].kPWTcFPkPSNsQPTsPSLEDPAk.[S]_S10 T15 S16_2	[K].kPWTcFPkPSNsQPTsPSLEDPAk.[S]	Q0VF96	CGNL1	Cingulin-like protein 1	S10.T15.S16	S196.T201.S202	WTCFPKPSNSQPTSP.KPSNSQPTSPSLEDP.PSNSQPTSPSLEDPA	Ambiguous	2	S10(Phospho): 86.22; T15(Phospho): 49.25; S16(Phospho): 49.25	0.169877	0.127634	0.143227	0.22744	0.148755	0.185333	1.24589	0.591977	0.518717	0.317181	0.28507	0.0904187
[R].sSSSSTTPTSANSLYR.[F]_S3_1	[R].sSSSSTTPTSANSLYR.[F]	Q0VF96	CGNL1	Cingulin-like protein 1	S3	S298	ARSRRSSSSSTTPTS	Unambiguous	1	S3(Phospho): 83.16	0.131108	0.0766758	0.175136	0.0861252	0.103892	0.130631	1.25737	0.69882	0.65926	0.330408	0.180943	0.0597852
[R].dIDtGSIPGVDQLIEk.[F]_T4_1	[R].dIDtGSIPGVDQLIEk.[F]	Q0VF96	CGNL1	Cingulin-like protein 1	T4	T347	GTGRDIDTGSIPGVD	Unambiguous	1	T4(Phospho): 99.75	0.156095	0.169668	0.166201	0.160176	0.162881	0.163189	1.00189	0.53189	0.970757	0.00271841	0.0128893	3.50384e-05
[R].gLLSNHTGsPR.[S]_S9_1	[R].gLLSNHTGsPR.[S]	Q13111	CHAF1A	Chromatin assembly factor 1 subunit A	S9	S772	LLSNHTGSPRSPSTT	Unambiguous	1	S9(Phospho): 99.98	0.180345	0.175436	0.18071	0.100215	0.17789	0.140462	0.7896	0.0775505	0.451281	-0.340807	0.345553	0.117767
[K].sPDLEASLDTLENNcHVGSDIDFRPk.[L]_S1_1	[K].sPDLEASLDTLENNcHVGSDIDFRPk.[L]	Q13111	CHAF1A	Chromatin assembly factor 1 subunit A	S1	S65	GTSVQSKSPDLEASL	Unambiguous	1	S1(Phospho): 99.99	0.216329	0.14456	0.188047	0.080325	0.180444	0.134186	0.743643	0.748292	0.548936	-0.427318	0.260478	0.111307
[K].tDTPPSSVPTSVISTPSTEEIQSETPGDAQGsPPELk.[R]_S32_1	[K].tDTPPSSVPTSVISTPSTEEIQSETPGDAQGsPPELk.[R]	Q13112	CHAF1B	Chromatin assembly factor 1 subunit B	S32	S538	TPGDAQGSPPELKRP	Unambiguous	1	S32(Phospho): 99.99	0.139148	0.13347	0.128526	0.0922844	0.136309	0.110405	0.809962	0.197863	0.293378	-0.304074	0.532572	0.161941
[R].qAPAPTVIRDPPSITPAVksPLPGPSEEk.[T]_S20_1	[R].qAPAPTVIRDPPSITPAVksPLPGPSEEk.[T]	Q13112	CHAF1B	Chromatin assembly factor 1 subunit B	S20	S458	SITPAVKSPLPGPSE	Unambiguous	1	S20(Phospho): 74.93	0.104101	0.0903473	0.109447	0.0625333	0.0972243	0.08599	0.884449	0.363112	0.690928	-0.177149	0.160567	0.0284442
[R].gSsPGPRPVEGTPASR.[T]_S2_1	[R].gSsPGPRPVEGTPASR.[T]	Q13112	CHAF1B	Chromatin assembly factor 1 subunit B	S2	S409	KSQTHRGSSPGPRPV	Unambiguous	1	S2(Phospho): 89.38	0.120213	0.123438	0.100693	0.126846	0.121826	0.11377	0.933874	0.156231	0.60316	-0.0987001	0.219567	0.0216713
[K].cDILVQEELLAsPkk.[L]_S12_1	[K].cDILVQEELLAsPkk.[L]	Q96JM3	CHAMP1	Chromosome alignment-maintaining phosphoprotein 1	S12	S603	VQEELLASPKKLLED	Unambiguous	1	S12(Phospho): 100	0.080786	0.0937405	0.041665	0.0479216	0.0872632	0.0447933	0.513312	0.572871	0.0275078	-0.962092	1.56054	1.50139
[K].hAsPDkWNDkPk.[N]_S3_1	[K].hAsPDkWNDkPk.[N]	Q96JM3	CHAMP1	Chromosome alignment-maintaining phosphoprotein 1	S3	S87	HITSKHASPDKWNDK	Unambiguous	1	S3(Phospho): 100	0.147812	0.254751	0.119447	0.127508	0.201281	0.123477	0.613456	0.0958011	0.283871	-0.704969	0.546878	0.385532
[R].kTsPASLDFPESQk.[S]_S3_1	[R].kTsPASLDFPESQk.[S]	Q96JM3	CHAMP1	Chromosome alignment-maintaining phosphoprotein 1	S3	S459	SPDQRKTSPASLDFP	Unambiguous	1	S3(Phospho): 86.94	0.165313	0.134711	0.123955	0.113531	0.150012	0.118743	0.791555	0.418001	0.192727	-0.337238	0.715058	0.241145
[R].rPAPAVSPGSWkPGPPGsPRPWk.[S]_S18_1	[R].rPAPAVSPGSWkPGPPGsPRPWk.[S]	Q96JM3	CHAMP1	Chromosome alignment-maintaining phosphoprotein 1	S18	S319	WKPGPPGSPRPWKSN	Unambiguous	1	S18(Phospho): 100	0.105718	0.124239	0.128666	0.057603	0.114978	0.0931343	0.810015	0.324628	0.612245	-0.303979	0.213075	0.0647702
[R].kPSPsEsPEPWkPFPAVsPEPR.[R]_S5 S7 S18_3	[R].kPSPsEsPEPWkPFPAVsPEPR.[R]	Q96JM3	CHAMP1	Chromosome alignment-maintaining phosphoprotein 1	S5.S7.S18	S284.S286.S297	EPRKPSPSESPEPWK.RKPSPSESPEPWKPF.WKPFPAVSPEPRRPA	Unambiguous	3	S5(Phospho): 87.97; S7(Phospho): 98.2; S18(Phospho): 100	0.0980197	0.196718	0.0961158	0.290243	0.147369	0.193179	1.31086	0.598882	0.714862	0.39051	0.145778	0.0569276
[R].kPGPPLsPEIRsPAGSPELR.[K]_S7 S12 S16_2	[R].kPGPPLsPEIRsPAGSPELR.[K]	Q96JM3	CHAMP1	Chromosome alignment-maintaining phosphoprotein 1	S7.S12.S16	S427.S432.S436	RKPGPPLSPEIRSPA.PLSPEIRSPAGSPEL.EIRSPAGSPELRKPS	Ambiguous	2	S7(Phospho): 100; S12(Phospho): 50; S16(Phospho): 50	0.0651117	0.0677332	0.0677077	0.0730794	0.0664224	0.0703936	1.05979	0.578084	0.315251	0.0837732	0.501343	0.0419991
[K].tAPTLsPEHWk.[A]_T4_1	[K].tAPTLsPEHWk.[A]	Q96JM3	CHAMP1	Chromosome alignment-maintaining phosphoprotein 1	T4	T403	ELRKTAPTLSPEHWK	Unambiguous	1	T4(Phospho): 89.56	0.118747	0.102706	0.1199	0.0766054	0.110727	0.0982525	0.887344	0.451775	0.64308	-0.172435	0.191735	0.0330619
[K].sSSVSPSsWksPPAsPESWk.[S]_S5 S11 S15_3	[K].sSSVSPSsWksPPAsPESWk.[S]	Q96JM3	CHAMP1	Chromosome alignment-maintaining phosphoprotein 1	S5.S11.S15	S376.S382.S386	SWKSSSVSPSSWKSP.VSPSSWKSPPASPES.SWKSPPASPESWKSG	Unambiguous	3	S5(Phospho): 75.08; S11(Phospho): 99.9; S15(Phospho): 86.86	0.110525	0.156639	0.118808	0.183733	0.133582	0.15127	1.13241	0.786325	0.700318	0.179401	0.154705	0.0277542
[R].kPSPSEsPEPWkPFPAVsPEPR.[R]_S7 S18_2	[R].kPSPSEsPEPWkPFPAVsPEPR.[R]	Q96JM3	CHAMP1	Chromosome alignment-maintaining phosphoprotein 1	S7.S18	S286.S297	RKPSPSESPEPWKPF.WKPFPAVSPEPRRPA	Unambiguous	2	S7(Phospho): 84.79; S18(Phospho): 100	0.121448	0.160979	0.132952	0.173952	0.141213	0.153452	1.08667	0.976778	0.709226	0.119913	0.149215	0.0178929
[R].kPSPSEsPEPWkPFPAVsPEPR.[R]_S3 S18_2	[R].kPSPSEsPEPWkPFPAVsPEPR.[R]	Q96JM3	CHAMP1	Chromosome alignment-maintaining phosphoprotein 1	S3.S18	S282.S297	SPEPRKPSPSESPEP.WKPFPAVSPEPRRPA	Unambiguous	2	S3(Phospho): 97.67; S18(Phospho): 100	0.146354	0.189989	0.109215	0.19636	0.168171	0.152787	0.908523	0.591068	0.78213	-0.138405	0.106721	0.0147707
[R].kPSPSESPEPWkPFPAVsPEPR.[R]_S18_1	[R].kPSPSESPEPWkPFPAVsPEPR.[R]	Q96JM3	CHAMP1	Chromosome alignment-maintaining phosphoprotein 1	S18	S297	WKPFPAVSPEPRRPA	Unambiguous	1	S18(Phospho): 100	0.100872	0.117973	0.121737	0.0843022	0.109423	0.103019	0.94148	0.545613	0.785105	-0.0869969	0.105072	0.00914097
[R].kPGPPLsPEIR.[S]_S7_1	[R].kPGPPLsPEIR.[S]	Q96JM3	CHAMP1	Chromosome alignment-maintaining phosphoprotein 1	S7	S427	RKPGPPLSPEIRSPA	Unambiguous	1	S7(Phospho): 100	0.115487	0.0774597	0.114268	0.0643132	0.0964731	0.0892904	0.925546	0.828435	0.840278	-0.111623	0.075577	0.00843611
[R].kPGPPLSPEIRsPAGsPELR.[K]_S12 S16_2	[R].kPGPPLSPEIRsPAGsPELR.[K]	Q96JM3	CHAMP1	Chromosome alignment-maintaining phosphoprotein 1	S12.S16	S432.S436	PLSPEIRSPAGSPEL.EIRSPAGSPELRKPS	Unambiguous	2	S12(Phospho): 86.65; S16(Phospho): 99.98	0.155632	0.17199	0.157512	0.182219	0.163811	0.169866	1.03696	0.744619	0.722397	0.0523608	0.141224	0.00739461
[R].kPGPPLsPEIRsPAGSPELR.[K]_S7 S12_2	[R].kPGPPLsPEIRsPAGSPELR.[K]	Q96JM3	CHAMP1	Chromosome alignment-maintaining phosphoprotein 1	S7.S12	S427.S432	RKPGPPLSPEIRSPA.PLSPEIRSPAGSPEL	Unambiguous	2	S7(Phospho): 100; S12(Phospho): 99.67	0.0713662	0.0655328	0.0616428	0.0809568	0.0684495	0.0712998	1.04164	0.373462	0.804082	0.0588574	0.0946995	0.00557377
[K].lAPVPsPEPQkPAPVsPESVk.[A]_S6 S16_2	[K].lAPVPsPEPQkPAPVsPESVk.[A]	Q96JM3	CHAMP1	Chromosome alignment-maintaining phosphoprotein 1	S6.S16	S204.S214	QKLAPVPSPEPQKPA.PQKPAPVSPESVKAT	Unambiguous	2	S6(Phospho): 100; S16(Phospho): 87.51	0.144721	0.165659	0.118619	0.177846	0.15519	0.148233	0.955167	0.432651	0.845252	-0.0661757	0.0730136	0.00483173
[R].kPSGsPDLWk.[L]_S5_1	[R].kPSGsPDLWk.[L]	Q96JM3	CHAMP1	Chromosome alignment-maintaining phosphoprotein 1	S5	S445	ELRKPSGSPDLWKLS	Unambiguous	1	S5(Phospho): 99.98	0.158438	0.0960509	0.13233	0.11247	0.127245	0.1224	0.961926	0.392396	0.89592	-0.0560028	0.0477307	0.00267305
[K].lAPVPsPEPQkPAPVSPESVk.[A]_S6_1	[K].lAPVPsPEPQkPAPVSPESVk.[A]	Q96JM3	CHAMP1	Chromosome alignment-maintaining phosphoprotein 1	S6	S204	QKLAPVPSPEPQKPA	Unambiguous	1	S6(Phospho): 100	0.121666	0.094367	0.152371	0.0530463	0.108017	0.102709	0.950859	0.341515	0.927318	-0.0726959	0.0327711	0.00238233
[K].sSSVSPSSWksPPAsPESWk.[S]_S7 S8 S15_2	[K].sSSVSPSSWksPPAsPESWk.[S]	Q96JM3	CHAMP1	Chromosome alignment-maintaining phosphoprotein 1	S7.S8.S15	S378.S379.S386	KSSSVSPSSWKSPPA.SSSVSPSSWKSPPAS.SWKSPPASPESWKSG	Ambiguous	2	S7(Phospho): 45.83; S8(Phospho): 45.83; S15(Phospho): 97	0.134502	0.162962	0.115782	0.192704	0.148732	0.154243	1.03705	0.451194	0.9054	0.0524902	0.0431593	0.00226544
[R].kPsPsESPEPWkPFPAVSPEPR.[R]_S3 S5 S7_2	[R].kPsPsESPEPWkPFPAVSPEPR.[R]	Q96JM3	CHAMP1	Chromosome alignment-maintaining phosphoprotein 1	S3.S5.S7	S282.S284.S286	SPEPRKPSPSESPEP.EPRKPSPSESPEPWK.RKPSPSESPEPWKPF	Ambiguous	2	S3(Phospho): 93.96; S5(Phospho): 53.02; S7(Phospho): 53.02	0.154231	0.147786	0.124616	0.170188	0.151008	0.147402	0.976116	0.178892	0.889855	-0.0348749	0.050681	0.00176749
[R].kPsPsESPEPWkPFPAVSPEPR.[R]_S3 S7_2	[R].kPsPsESPEPWkPFPAVSPEPR.[R]	Q96JM3	CHAMP1	Chromosome alignment-maintaining phosphoprotein 1	S3.S7	S282.S286	SPEPRKPSPSESPEP.RKPSPSESPEPWKPF	Unambiguous	2	S3(Phospho): 97.89; S7(Phospho): 99.94	0.154067	0.139094	0.137228	0.161323	0.14658	0.149276	1.01839	0.707952	0.866814	0.0262906	0.0620741	0.00163197
[R].kPGPPLsPEIRsPAGsPELR.[K]_S7 S12 S16_3	[R].kPGPPLsPEIRsPAGsPELR.[K]	Q96JM3	CHAMP1	Chromosome alignment-maintaining phosphoprotein 1	S7.S12.S16	S427.S432.S436	RKPGPPLSPEIRSPA.PLSPEIRSPAGSPEL.EIRSPAGSPELRKPS	Unambiguous	3	S7(Phospho): 100; S12(Phospho): 100; S16(Phospho): 100	0.136354	0.168559	0.124472	0.186577	0.152456	0.155524	1.02012	0.609111	0.938102	0.0287429	0.0277499	0.000797611
[R].kTAPTLsPEHWk.[A]_S7_1	[R].kTAPTLsPEHWk.[A]	Q96JM3	CHAMP1	Chromosome alignment-maintaining phosphoprotein 1	S7	S405	RKTAPTLSPEHWKAV	Unambiguous	1	S7(Phospho): 99.99	0.122369	0.141776	0.140375	0.122415	0.132072	0.131395	0.994872	0.950702	0.963799	-0.00741771	0.0160137	0.000118785
[R].aSSSGPRsPLDQRsPYGSR.[S]_S8 S14_2	[R].aSSSGPRsPLDQRsPYGSR.[S]	O14646	CHD1	Chromodomain-helicase-DNA-binding protein 1	S8.S14	S1677.S1683	ASSSGPRSPLDQRSP.RSPLDQRSPYGSRSP	Unambiguous	2	S8(Phospho): 84.98; S14(Phospho): 98.66	0.11136	0.132834	0.094043	0.241399	0.122097	0.167721	1.37367	0.184257	0.602429	0.458032	0.220094	0.10081
[R].aSSSGPRsPLDQR.[S]_S8_1	[R].aSSSGPRsPLDQR.[S]	O14646	CHD1	Chromodomain-helicase-DNA-binding protein 1	S8	S1677	ASSSGPRSPLDQRSP	Unambiguous	1	S8(Phospho): 99.98	0.104458	0.0864322	0.0978668	0.0778524	0.0954453	0.0878596	0.920523	0.93351	0.629991	-0.119474	0.200666	0.0239743
[R].sPYGSRsPFEHSVEHk.[S]_S7_1	[R].sPYGSRsPFEHSVEHk.[S]	O14646	CHD1	Chromodomain-helicase-DNA-binding protein 1	S7	S1689	RSPYGSRSPFEHSVE	Unambiguous	1	S7(Phospho): 99.35	0.134173	0.118234	0.145433	0.0858264	0.126204	0.11563	0.916214	0.332688	0.764455	-0.126243	0.116648	0.0147261
[K].sAVLHSQSSsSSSR.[Q]_S9_1	[K].sAVLHSQSSsSSSR.[Q]	A0A0A0MSH9	CHD1L	Chromodomain-helicase-DNA-binding protein 1-like	S9	S788	AVLHSQSSSSSSRQL	Unambiguous	1	S9(Phospho): 93.48	0.0683887	0.0625076	0.0780344	0.0651564	0.0654481	0.0715954	1.09393	0.545451	0.476715	0.129515	0.321741	0.0416703
[R].rRsDEFRPQNYHQQDFR.[R]_S3_1	[R].rRsDEFRPQNYHQQDFR.[R]	O14647	CHD2	Chromodomain-helicase-DNA-binding protein 2	S3	S1728	HDSKRRRSDEFRPQN	Unambiguous	1	S3(Phospho): 99.94	0.0716148	0.160661	0.0973601	0.0856288	0.116138	0.0914945	0.787809	0.166781	0.63825	-0.344082	0.195009	0.0670992
[R].lkEEHGIELsSPR.[H]_S11_1	[R].lkEEHGIELsSPR.[H]	O14647	CHD2	Chromodomain-helicase-DNA-binding protein 2	S11	S1365	EHGIELSSPRHSDNP	Unambiguous	1	S11(Phospho): 99.5	0.134983	0.129507	0.126772	0.161202	0.132245	0.143987	1.08879	0.200801	0.569973	0.122726	0.244146	0.0299629
[K].tSPTTPEASATNsPcTSkPATPAPSEk.[G]_S13_1	[K].tSPTTPEASATNsPcTSkPATPAPSEk.[G]	Q12873-3	CHD3	Isoform 3 of Chromodomain-helicase-DNA-binding protein 3	S13	S1608	PEASATNSPCTSKPA	Unambiguous	1	S13(Phospho): 81.51	0.119248	0.105118	0.160255	0.137976	0.112183	0.149116	1.32922	0.719641	0.107399	0.410576	0.969	0.397848
[K].kkELQGDGPPSSPtNDPTVk.[Y]_T14_1	[K].kkELQGDGPPSSPtNDPTVk.[Y]	Q12873-3	CHD3	Isoform 3 of Chromodomain-helicase-DNA-binding protein 3	T14	T774	DGPPSSPTNDPTVKY	Unambiguous	1	T14(Phospho): 71.74	0.129906	0.126378	0.150204	0.204865	0.128142	0.177535	1.38545	0.0820745	0.213084	0.470358	0.67145	0.315822
[K].tSPTtPEASAtNSPcTSkPATPAPSEk.[G]_S2 S13_2	[K].tSPTtPEASAtNSPcTSkPATPAPSEk.[G]	Q12873-3	CHD3	Isoform 3 of Chromodomain-helicase-DNA-binding protein 3	S2.S13	S1597.S1608	ASSPTKTSPTTPEAS.PEASATNSPCTSKPA	Unambiguous	2	S2(Phospho): 71.4; S13(Phospho): 97.56	0.104868	0.107134	0.112448	0.229597	0.106001	0.171023	1.61341	0.0246277	0.466775	0.69011	0.330892	0.228352
[K].tsPTTPEAsATNSPcTSkPATPAPSEk.[G]_T4 T5 S13_2	[K].tsPTTPEAsATNSPcTSkPATPAPSEk.[G]	Q12873-3	CHD3	Isoform 3 of Chromodomain-helicase-DNA-binding protein 3	T4.T5.S13	T1599.T1600.S1608	SPTKTSPTTPEASAT.PTKTSPTTPEASATN.PEASATNSPCTSKPA	Ambiguous	2	T4(Phospho): 46.62; T5(Phospho): 46.62; S13(Phospho): 94.92	0.128796	0.122046	0.139912	0.18299	0.125421	0.161451	1.28727	0.197911	0.240217	0.364318	0.619397	0.225658
[R].kkGGSYVFQSDEGPEPEAEEsDLDSGSVHSASGRPDGPVR.[T]_S21_1	[R].kkGGSYVFQSDEGPEPEAEEsDLDSGSVHSASGRPDGPVR.[T]	Q12873-3	CHD3	Isoform 3 of Chromodomain-helicase-DNA-binding protein 3	S21	S383	PEPEAEESDLDSGSV	Unambiguous	1	S21(Phospho): 99.76	0.138149	0.123252	0.123055	0.0725701	0.1307	0.0978127	0.748373	0.36535	0.337853	-0.418171	0.471273	0.197073
[R].dRHsPPGcHLFPPPPPPPPPLPPPPPPPPPDkDDIR.[L]_S4_1	[R].dRHsPPGcHLFPPPPPPPPPLPPPPPPPPPDkDDIR.[L]	Q12873-3	CHD3	Isoform 3 of Chromodomain-helicase-DNA-binding protein 3	S4	S66	DRGRDRHSPPGCHLF	Unambiguous	1	S4(Phospho): 100	0.0760492	0.0566493	0.226334	0.0150878	0.0663492	0.120711	1.81932	0.116602	0.659279	0.863402	0.180931	0.156216
[R].kNDMDEPPPLDYGsGEDDGkSDk.[R]_S14_1	[R].kNDMDEPPPLDYGsGEDDGkSDk.[R]	Q12873-3	CHD3	Isoform 3 of Chromodomain-helicase-DNA-binding protein 3	S14	S656	PPPLDYGSGEDDGKS	Unambiguous	1	S14(Phospho): 88.79	0.178809	0.14221	0.132421	0.179937	0.16051	0.156179	0.97302	0.835678	0.898417	-0.0394585	0.0465221	0.00183569
[K].sTAPETAIEcTQAPAPAsEDEkVVVEPPEGEEkVEk.[A]_S18_1	[K].sTAPETAIEcTQAPAPAsEDEkVVVEPPEGEEkVEk.[A]	Q14839-2	CHD4	Isoform 2 of Chromodomain-helicase-DNA-binding protein 4	S18	S1630	TQAPAPASEDEKVVV	Unambiguous	1	S18(Phospho): 94.69	0.175443	0.126569	0.155871	0.0956196	0.151006	0.125745	0.832719	0.867732	0.581748	-0.264098	0.235265	0.0621331
[K].mSQPGsPSPk.[T]_S6_1	[K].mSQPGsPSPk.[T]	Q14839-2	CHD4	Isoform 2 of Chromodomain-helicase-DNA-binding protein 4	S6	S1563	KKMSQPGSPSPKTPT	Unambiguous	1	S6(Phospho): 99.06	0.114723	0.101791	0.136913	0.103602	0.108257	0.120258	1.11085	0.471466	0.570983	0.151667	0.243377	0.0369122
[R].wSMPELAEVEENkkMsQPGsPSPk.[T]_S16 S20_2	[R].wSMPELAEVEENkkMsQPGsPSPk.[T]	Q14839-2	CHD4	Isoform 2 of Chromodomain-helicase-DNA-binding protein 4	S16.S20	S1559.S1563	VEENKKMSQPGSPSP.KKMSQPGSPSPKTPT	Unambiguous	2	S16(Phospho): 99.28; S20(Phospho): 96.58	0.213998	0.173938	0.133497	0.211787	0.193968	0.172642	0.890056	0.602176	0.675609	-0.168032	0.170305	0.0286167
[K].eGIQWEAkEDNsEGEEILEEVGGDLEEEDDHHMEFcR.[V]_S12_1	[K].eGIQWEAkEDNsEGEEILEEVGGDLEEEDDHHMEFcR.[V]	Q14839-2	CHD4	Isoform 2 of Chromodomain-helicase-DNA-binding protein 4	S12	S428	WEAKEDNSEGEEILE	Unambiguous	1	S12(Phospho): 100	0.0869908	0.110343	0.188458	0.0475273	0.0986669	0.117992	1.19587	0.209075	0.812087	0.258058	0.0903973	0.0233277
[K].kMSQPGsPSPk.[T]_S7_1	[K].kMSQPGsPSPk.[T]	Q14839-2	CHD4	Isoform 2 of Chromodomain-helicase-DNA-binding protein 4	S7	S1563	KKMSQPGSPSPKTPT	Unambiguous	1	S7(Phospho): 99.41	0.142672	0.133282	0.111147	0.187887	0.137977	0.149517	1.08364	0.155013	0.793462	0.115881	0.100474	0.011643
[K].kMsQPGSPSPk.[T]_S3_1	[K].kMsQPGSPSPk.[T]	Q14839-2	CHD4	Isoform 2 of Chromodomain-helicase-DNA-binding protein 4	S3	S1559	VEENKKMSQPGSPSP	Unambiguous	1	S3(Phospho): 100	0.131886	0.13404	0.108794	0.14479	0.132963	0.126792	0.95359	0.0760896	0.764782	-0.0685587	0.116462	0.0079845
[K].wGQPPsPTPVPRPPDADPNTPsPkPLEGRPER.[Q]_S6 S22_2	[K].wGQPPsPTPVPRPPDADPNTPsPkPLEGRPER.[Q]	Q14839-2	CHD4	Isoform 2 of Chromodomain-helicase-DNA-binding protein 4	S6.S22	S515.S531	WKWGQPPSPTPVPRP.DADPNTPSPKPLEGR	Unambiguous	2	S6(Phospho): 87.96; S22(Phospho): 71.4	0.157417	0.130038	0.165773	0.106356	0.143728	0.136064	0.946681	0.549775	0.836567	-0.0790505	0.0774993	0.00612636
[R].tAsPLPLRPDAPVEksPEETATQVPSLESLTLk.[L]_S3 S16_2	[R].tAsPLPLRPDAPVEksPEETATQVPSLESLTLk.[L]	Q9HCK8	CHD8	Chromodomain-helicase-DNA-binding protein 8	S3.S16	S1995.S2008	QYTSRTASPLPLRPD.PDAPVEKSPEETATQ	Unambiguous	2	S3(Phospho): 80.69; S16(Phospho): 89.27	0.174135	0.172203	0.124665	0.145275	0.173169	0.13497	0.779411	0.11901	0.0662094	-0.359544	1.17908	0.423931
[R].mNYMQNHQAGAPAPSLsR.[C]_S17_1	[R].mNYMQNHQAGAPAPSLsR.[C]	Q9HCK8	CHD8	Chromodomain-helicase-DNA-binding protein 8	S17	S1978	GAPAPSLSRCSTPLL	Unambiguous	1	S17(Phospho): 98.77	0.138914	0.128841	0.144575	0.112221	0.133877	0.128398	0.959071	0.38429	0.777072	-0.06029	0.109539	0.00660408
[R].hFSTLkDDDLVEFsDLEsEDDERPR.[S]_S14 S18_2	[R].hFSTLkDDDLVEFsDLEsEDDERPR.[S]	Q9HCK8	CHD8	Chromodomain-helicase-DNA-binding protein 8	S14.S18	S1420.S1424	DDDLVEFSDLESEDD.VEFSDLESEDDERPR	Unambiguous	2	S14(Phospho): 99.61; S18(Phospho): 99.97	0.13571	0.18863	0.12658	0.219026	0.16217	0.172803	1.06557	0.661973	0.86022	0.0916196	0.0653902	0.00599103
[R].tAsPLPLRPDAPVEk.[S]_S3_1	[R].tAsPLPLRPDAPVEk.[S]	Q9HCK8	CHD8	Chromodomain-helicase-DNA-binding protein 8	S3	S1995	QYTSRTASPLPLRPD	Unambiguous	1	S3(Phospho): 90.84	0.157919	0.0869315	0.145558	0.0875216	0.122425	0.11654	0.951928	0.872626	0.909601	-0.0710759	0.0411491	0.00292471
[R].isDAELEAELEk.[L]_S2_1	[R].isDAELEAELEk.[L]	Q8WUX9	CHMP7	Charged multivesicular body protein 7	S2	S417	SVPNPRISDAELEAE	Unambiguous	1	S2(Phospho): 100	0.174821	0.125252	0.201891	0.111739	0.150036	0.156815	1.04518	0.640085	0.907225	0.0637492	0.042285	0.00269564
[K].rRtTDFSDFLSIVGcTk.[G]_T3_1	[K].rRtTDFSDFLSIVGcTk.[G]	Q9UHD1	CHORDC1	Cysteine and histidine-rich domain-containing protein 1	T3	T47	WSCCKRRTTDFSDFL	Unambiguous	1	T3(Phospho): 82.62	0.137834	0.099598	0.137296	0.0809123	0.118716	0.109104	0.919034	0.758731	0.804323	-0.12181	0.0945697	0.0115195
[K].nkQPtPVNIR.[A]_T5_1	[K].nkQPtPVNIR.[A]	Q9Y3Y2-3	CHTOP	Isoform 2 of Chromatin target of PRMT1 protein	T5	T33	MLKNKQPTPVNIRAS	Unambiguous	1	T5(Phospho): 100	0.130864	0.155873	0.10935	0.132321	0.143368	0.120835	0.842831	0.94597	0.315705	-0.246684	0.500719	0.12352
[R].gGGAGQPLPLVsPPFSVPVQNGAQPPSk.[I]_S12_1	[R].gGGAGQPLPLVsPPFSVPVQNGAQPPSk.[I]	I3L2J0	CIC	Protein capicua homolog	S12	S1855	GQPLPLVSPPFSVPV	Unambiguous	1	S12(Phospho): 99.97	0.00721203	0.00818695	0.0481883	0.0426325	0.00769949	0.0454104	5.89785	0.221173	0.00554681	2.56019	2.25596	5.77567
[R].lHTVGGPGsARPR.[A]_S9_1	[R].lHTVGGPGsARPR.[A]	I3L2J0	CIC	Protein capicua homolog	S9	S1258	HTVGGPGSARPRAFS	Unambiguous	1	S9(Phospho): 100	0.0328552	0.0368966	0.0604435	0.0631598	0.0348759	0.0618017	1.77205	0.753456	0.0080773	0.825417	2.09273	1.72738
[R].vPGGsPLGVSLVYSDk.[K]_S5_1	[R].vPGGsPLGVSLVYSDk.[K]	I3L2J0	CIC	Protein capicua homolog	S5	S1630	GSRVPGGSPLGVSLV	Unambiguous	1	S5(Phospho): 99.42	0.0944836	0.087306	0.0699844	0.0496708	0.0908948	0.0598276	0.658207	0.432449	0.102139	-0.603386	0.99081	0.597841
[K].sPAFVGPGRPGEQPsPcQEGSQGGSR.[S]_S15_1	[K].sPAFVGPGRPGEQPsPcQEGSQGGSR.[S]	I3L2J0	CIC	Protein capicua homolog	S15	S442	GRPGEQPSPCQEGSQ	Unambiguous	1	S15(Phospho): 99.97	0.18511	0.200344	0.150725	0.131683	0.192727	0.141204	0.732664	0.859179	0.0516977	-0.448777	1.28653	0.577365
[R].kksSSEAkPTSLGLAGGHk.[E]_S3_1	[R].kksSSEAkPTSLGLAGGHk.[E]	I3L2J0	CIC	Protein capicua homolog	S3	S1186	CNKDRKKSSSEAKPT	Unambiguous	1	S3(Phospho): 90.35	0.0988012	0.0990845	0.177106	0.123903	0.0989428	0.150504	1.52113	0.00677855	0.303216	0.605139	0.518247	0.313612
[R].gEPPtPPSPAPAPAVAPGGSSESSSGR.[A]_S8_1	[R].gEPPtPPSPAPAPAVAPGGSSESSSGR.[A]	I3L2J0	CIC	Protein capicua homolog	S8	S2201	GEPPTPPSPAPAPAV	Unambiguous	1	S8(Phospho): 85.49	0.0659893	0.0351172	0.111226	0.0552604	0.0505533	0.0832433	1.64665	0.641826	0.413934	0.71953	0.383069	0.275629
[K].rPEsVGGLEPPGPSVIAAPPSGGGNILQTLVLPPNkEEQEGGGAR.[V]_S4_1	[K].rPEsVGGLEPPGPSVIAAPPSGGGNILQTLVLPPNkEEQEGGGAR.[V]	I3L2J0	CIC	Protein capicua homolog	S4	S1514	FRRKRPESVGGLEPP	Unambiguous	1	S4(Phospho): 99.97	0.0538783	0.0221946	0.0793432	0.0424757	0.0380365	0.0609095	1.60134	0.903902	0.446015	0.679283	0.350651	0.238191
[R].rTQsLSALPk.[E]_S4_1	[R].rTQsLSALPk.[E]	I3L2J0	CIC	Protein capicua homolog	S4	S1082	PGKRRTQSLSALPKE	Unambiguous	1	S4(Phospho): 88.37	0.102591	0.0609284	0.14382	0.0929082	0.0817597	0.118364	1.44771	0.873204	0.381605	0.533772	0.418386	0.223323
[K].sSSEAkPTSLGLAGGHk.[E]_S1_1	[K].sSSEAkPTSLGLAGGHk.[E]	I3L2J0	CIC	Protein capicua homolog	S1	S1186	CNKDRKKSSSEAKPT	Unambiguous	1	S1(Phospho): 86.9	0.102988	0.0600221	0.112657	0.103587	0.0815049	0.108122	1.32657	0.264898	0.349179	0.407702	0.456952	0.186301
[K].ksSSEAkPTSLGLAGGHk.[E]_S2_1	[K].ksSSEAkPTSLGLAGGHk.[E]	I3L2J0	CIC	Protein capicua homolog	S2	S1186	CNKDRKKSSSEAKPT	Unambiguous	1	S2(Phospho): 99.86	0.109956	0.106764	0.154417	0.109829	0.10836	0.132123	1.2193	0.0909982	0.399091	0.286047	0.398928	0.114112
[R].hLsASTPk.[A]_S3_1	[R].hLsASTPk.[A]	I3L2J0	CIC	Protein capicua homolog	S3	S664	AVRSRHLSASTPKAG	Unambiguous	1	S3(Phospho): 99.98	0.107165	0.0921016	0.107319	0.110396	0.0996333	0.108857	1.09258	0.256491	0.353017	0.127741	0.452205	0.057765
[R].vPGGsPLGVSLVYSDkk.[S]_S5_1	[R].vPGGsPLGVSLVYSDkk.[S]	I3L2J0	CIC	Protein capicua homolog	S5	S1630	GSRVPGGSPLGVSLV	Unambiguous	1	S5(Phospho): 100	0.0917626	0.0794298	0.0993155	0.0874313	0.0855962	0.0933734	1.09086	0.976418	0.459644	0.125465	0.337579	0.0423542
[K].aQESGQGSTAGPLRPPPPGAGGPAtPSk.[A]_T25_1	[K].aQESGQGSTAGPLRPPPPGAGGPAtPSk.[A]	I3L2J0	CIC	Protein capicua homolog	T25	T1492	PGAGGPATPSKATRF	Unambiguous	1	T25(Phospho): 99.45	0.0659531	0.0958041	0.0740528	0.0710034	0.0808786	0.0725281	0.896753	0.129614	0.633778	-0.157218	0.198063	0.031139
[K].tFDsVDkVLSEVDFEER.[F]_S4_1	[K].tFDsVDkVLSEVDFEER.[F]	I3L2J0	CIC	Protein capicua homolog	S4	S2251	PLKKTFDSVDKVLSE	Unambiguous	1	S4(Phospho): 99.87	0.135214	0.0900763	0.168899	0.0877109	0.112645	0.128305	1.13901	0.646064	0.768096	0.187786	0.114584	0.0215174
[K].kAcTGLSGPGSGSksPPATR.[A]_S15_1	[K].kAcTGLSGPGSGSksPPATR.[A]	I3L2J0	CIC	Protein capicua homolog	S15	S20	GPGSGSKSPPATRAK	Unambiguous	1	S15(Phospho): 74.15	0.170847	0.125866	0.144609	0.134479	0.148356	0.139544	0.940599	0.28205	0.739067	-0.0883476	0.131316	0.0116015
[K].kAcTGLSGPGSGSksPPATR.[A]_S13_1	[K].kAcTGLSGPGSGSksPPATR.[A]	I3L2J0	CIC	Protein capicua homolog	S13	S18	LSGPGSGSKSPPATR	Unambiguous	1	S13(Phospho): 86.26	0.164766	0.140505	0.153343	0.143047	0.152635	0.148195	0.970909	0.511017	0.768218	-0.0425924	0.114515	0.00487749
[R].nLTANDPSQEYVAsEGEEDPEVEFLk.[S]_S14_1	[R].nLTANDPSQEYVAsEGEEDPEVEFLk.[S]	Q86X95	CIR1	Corepressor interacting with RBPJ 1	S14	S202	PSQEYVASEGEEDPE	Unambiguous	1	S14(Phospho): 100	0.174496	0.111705	0.154583	0.124434	0.143101	0.139509	0.974898	0.569947	0.927261	-0.0366766	0.0327981	0.00120292
[R].dkMNsPGLQTk.[E]_S5_1	[R].dkMNsPGLQTk.[E]	O14578-4	CIT	Isoform 4 of Citron Rho-interacting kinase	S5	S1474	FCRDKMNSPGLQTKE	Unambiguous	1	S5(Phospho): 100	0.110569	0.111565	0.0984307	0.182573	0.111067	0.140502	1.26502	0.0150643	0.611346	0.339159	0.213713	0.0724827
[K].ekRtPAPEPEPcEASELPAk.[R]_S15_1	[K].ekRtPAPEPEPcEASELPAk.[R]	F5H2X7	CIZ1	Cip1-interacting zinc finger protein	S15	S285	EPEPCEASELPAKRL	Unambiguous	1	S15(Phospho): 97.02	0.159323	0.103663	0.14673	0.0765965	0.131493	0.111663	0.849196	0.854141	0.701109	-0.235831	0.154214	0.0363686
[K].gGHGAAsPSEkGAHPSGGADDVAk.[K]_S16_1	[K].gGHGAAsPSEkGAHPSGGADDVAk.[K]	Q07065	CKAP4	Cytoskeleton-associated protein 4	S16	S26	SEKGAHPSGGADDVA	Unambiguous	1	S16(Phospho): 83.11	0.0493182	0.0656642	0.102909	0.285125	0.0574912	0.194017	3.37473	0.113914	0.274109	1.75477	0.562077	0.986316
[K].kGkPAAPGGAGNtGTk.[N]_T13_1	[K].kGkPAAPGGAGNtGTk.[N]	Q14008-3	CKAP5	Isoform 3 of Cytoskeleton-associated protein 5	T13	T569	APGGAGNTGTKNKKG	Unambiguous	1	T13(Phospho): 88.71	0.187048	0.199403	0.125523	0.296514	0.193226	0.211019	1.09208	0.0918447	0.854777	0.127085	0.068147	0.00866046
[R].sRSDIDVNAAASAk.[S]_S1_1	[R].sRSDIDVNAAASAk.[S]	Q7Z460	CLASP1	CLIP-associating protein 1	S1	S598	TTGSLQRSRSDIDVN	Unambiguous	1	S1(Phospho): 93.77	0.0929683	0.0959551	0.10782	0.125874	0.0944617	0.116847	1.23698	0.208749	0.134233	0.306819	0.872139	0.267589
[K].fSFRsQEDLNEPIkR.[D]_S5_1	[K].fSFRsQEDLNEPIkR.[D]	Q7Z460	CLASP1	CLIP-associating protein 1	S5	S1196	IEKFSFRSQEDLNEP	Unambiguous	1	S5(Phospho): 86.42	0.149816	0.116308	0.176149	0.155329	0.133062	0.165739	1.24558	0.707892	0.239444	0.316812	0.620796	0.196676
[K].nSSNTSVGsPSNTIGR.[T]_S9_1	[K].nSSNTSVGsPSNTIGR.[T]	Q7Z460	CLASP1	CLIP-associating protein 1	S9	S1091	SSNTSVGSPSNTIGR	Unambiguous	1	S9(Phospho): 99.96	0.212506	0.178959	0.157733	0.19511	0.195732	0.176421	0.90134	0.931318	0.522293	-0.149857	0.282086	0.0422726
[R].vLSTStDLEAAVADALkkPVR.[R]_T6_1	[R].vLSTStDLEAAVADALkkPVR.[R]	Q7Z460	CLASP1	CLIP-associating protein 1	T6	T798	MRVLSTSTDLEAAVA	Unambiguous	1	T6(Phospho): 78.44	0.168079	0.112681	0.129033	0.131354	0.14038	0.130193	0.927437	0.0533198	0.748536	-0.108679	0.125788	0.0136704
[R].sRsDIDVNAAASAk.[S]_S3_1	[R].sRsDIDVNAAASAk.[S]	Q7Z460	CLASP1	CLIP-associating protein 1	S3	S600	GSLQRSRSDIDVNAA	Unambiguous	1	S3(Phospho): 98.75	0.150369	0.12065	0.135	0.138911	0.13551	0.136955	1.01067	0.166605	0.931951	0.01531	0.030607	0.000468593
[R].dYNPYNYSDSIsPFNk.[S]_S12_1	[R].dYNPYNYSDSIsPFNk.[S]	O75122-3	CLASP2	Isoform 3 of CLIP-associating protein 2	S12	S1250	YNYSDSISPFNKSAL	Unambiguous	1	S12(Phospho): 100	0.0714235	0.0702529	0.112921	0.132078	0.0708382	0.1225	1.72929	0.0777043	0.0328145	0.790177	1.48393	1.17257
[R].vLNTGsDVEEAVADALkkPARR.[R]_S6_1	[R].vLNTGsDVEEAVADALkkPARR.[R]	E3W994	CLASP2	CLIP-associating protein 2	S6	S575	MRVLNTGSDVEEAVA	Unambiguous	1	S6(Phospho): 97.96	0.0509513	0.0354065	0.0781758	0.136412	0.0431789	0.107294	2.48487	0.332118	0.167217	1.31317	0.77672	1.01997
[R].iPRPSVsQGcSR.[E]_S7_1	[R].iPRPSVsQGcSR.[E]	O75122-3	CLASP2	Isoform 3 of CLIP-associating protein 2	S7	S759	RIPRPSVSQGCSREA	Unambiguous	1	S7(Phospho): 99.26	0.102874	0.109157	0.138593	0.144833	0.106015	0.141713	1.33672	0.995514	0.0150372	0.4187	1.82283	0.76322
[R].nTGNGTQSSmGsPLTRPTPR.[S]_S12_1	[R].nTGNGTQSSmGsPLTRPTPR.[S]	O75122-3	CLASP2	Isoform 3 of CLIP-associating protein 2	S12	S1113	GTQSSMGSPLTRPTP	Unambiguous	1	S12(Phospho): 99.95	0.0887986	0.10088	0.160914	0.127686	0.0948395	0.1443	1.52152	0.444025	0.107536	0.605511	0.968446	0.586405
[K].dksFDDEESVDGNRPSSAASAFk.[V]_S3_1	[K].dksFDDEESVDGNRPSSAASAFk.[V]	O75122-3	CLASP2	Isoform 3 of CLIP-associating protein 2	S3	S241	LSVCKDKSFDDEESV	Unambiguous	1	S3(Phospho): 99.99	0.0658369	0.069339	0.0475431	0.0537064	0.0675879	0.0506248	0.749021	0.657917	0.040993	-0.416922	1.38729	0.578392
[R].akLsAPLAGMGNAk.[A]_S4_1	[R].akLsAPLAGMGNAk.[A]	O75122-3	CLASP2	Isoform 3 of CLIP-associating protein 2	S4	S664	GRVRAKLSAPLAGMG	Unambiguous	1	S4(Phospho): 100	0.0159429	0.0149081	0.0158174	0.0089705	0.0154255	0.012394	0.803472	0.190992	0.4736	-0.31568	0.324589	0.102466
[R].sSSSsQESLNRPFSSk.[W]_S5_1	[R].sSSSsQESLNRPFSSk.[W]	O75122-3	CLASP2	Isoform 3 of CLIP-associating protein 2	S5	S561	SDRSSSSSQESLNRP	Unambiguous	1	S5(Phospho): 86.81	0.115064	0.152477	0.146923	0.163906	0.133771	0.155415	1.1618	0.542565	0.402573	0.216363	0.395155	0.0854972
[R].vLNTGsDVEEAVADALkkPAR.[R]_S6_1	[R].vLNTGsDVEEAVADALkkPAR.[R]	E3W994	CLASP2	CLIP-associating protein 2	S6	S575	MRVLNTGSDVEEAVA	Unambiguous	1	S6(Phospho): 98.21	0.118752	0.121973	0.116648	0.108308	0.120363	0.112478	0.934493	0.469238	0.219811	-0.0977438	0.657951	0.0643106
[K].aSLLHSmPtHSSPR.[S]_S12_1	[K].aSLLHSmPtHSSPR.[S]	O75122-3	CLASP2	Isoform 3 of CLIP-associating protein 2	S12	S1234	HSMPTHSSPRSRDYN	Unambiguous	1	S12(Phospho): 87.72	0.10717	0.127793	0.126591	0.120182	0.117482	0.123387	1.05026	0.383604	0.639345	0.0707485	0.194265	0.0137439
[R].sRSDIDVNAAAGAk.[A]_S3_1	[R].sRSDIDVNAAAGAk.[A]	O75122-3	CLASP2	Isoform 3 of CLIP-associating protein 2	S3	S604	GSLQRSRSDIDVNAA	Unambiguous	1	S3(Phospho): 99.99	0.140617	0.118088	0.131223	0.120176	0.129352	0.125699	0.971759	0.580453	0.798332	-0.0413292	0.0978164	0.00404268
[K].lTRPAAsPAVGEk.[L]_S7_1	[K].lTRPAAsPAVGEk.[L]	A0A0A0MQS2	CLASRP	CLK4-associating serine/arginine-rich protein	S7	S547	KLTRPAASPAVGEKL	Unambiguous	1	S7(Phospho): 100	0.112015	0.106282	0.11673	0.127396	0.109148	0.122063	1.11832	0.627972	0.166538	0.161337	0.778487	0.125599
[R].fQTGNksPEVLR.[A]_T3_1	[R].fQTGNksPEVLR.[A]	Q96S66	CLCC1	Chloride channel CLIC-like protein 1	T3	T434	DVDLRFQTGNKSPEV	Unambiguous	1	T3(Phospho): 91.51	0.0488019	0.0484445	0.0781915	0.0644889	0.0486232	0.0713402	1.46721	0.0332093	0.186266	0.553071	0.729866	0.403668
[R].vGHMSsVELDDELLDPDMDPPHPFPk.[E]_S6_1	[R].vGHMSsVELDDELLDPDMDPPHPFPk.[E]	P51798	CLCN7	H(+)/Cl(-) exchange transporter 7	S6	S61	FRVGHMSSVELDDEL	Unambiguous	1	S6(Phospho): 87.45	0.115578	0.106631	0.0843511	0.085293	0.111104	0.0848221	0.763444	0.133545	0.0280697	-0.389406	1.55176	0.604265
[R].fYYTAGSsSPTHAk.[S]_T4_1	[R].fYYTAGSsSPTHAk.[S]	O75508	CLDN11	Claudin-11	T4	T193	GENRFYYTAGSSSPT	Unambiguous	1	T4(Phospho): 88.85	0.149434	0.10493	0.122837	0.0607864	0.127182	0.0918119	0.721893	0.792192	0.452036	-0.470143	0.344827	0.162118
[R].fYYTAGSsSPTHAk.[S]_S9_1	[R].fYYTAGSsSPTHAk.[S]	O75508	CLDN11	Claudin-11	S9	S198	YYTAGSSSPTHAKSA	Unambiguous	1	S9(Phospho): 99.6	0.138484	0.104258	0.119214	0.0655611	0.121371	0.0923878	0.761204	0.722978	0.458529	-0.393645	0.338633	0.133301
[R].kESmGPPGLEsDPEPAALGSSSAHcTNNGVk.[V]_S11_1	[R].kESmGPPGLEsDPEPAALGSSSAHcTNNGVk.[V]	Q86T13	CLEC14A	C-type lectin domain family 14 member A	S11	S445	MGPPGLESDPEPAAL	Unambiguous	1	S11(Phospho): 100	0.128208	0.144711	0.155185	0.0890234	0.136459	0.122104	0.894802	0.31123	0.714655	-0.160359	0.145904	0.023397
[R].kEsMGPPGLESDPEPAALGSSSAHcTNNGVk.[V]_S3_1	[R].kEsMGPPGLESDPEPAALGSSSAHcTNNGVk.[V]	Q86T13	CLEC14A	C-type lectin domain family 14 member A	S3	S437	SSQPRKESMGPPGLE	Unambiguous	1	S3(Phospho): 96.5	0.0871908	0.135282	0.149851	0.047098	0.111236	0.0984747	0.885276	0.557347	0.842897	-0.175801	0.0742253	0.0130489
[K].tASEsISNLSEAGSIk.[K]_S5_1	[K].tASEsISNLSEAGSIk.[K]	P30622	CLIP1	CAP-Gly domain-containing linker protein 1	S5	S195	LTKTASESISNLSEA	Unambiguous	1	S5(Phospho): 88.32	0.109876	0.0830099	0.186477	0.15716	0.0964429	0.171818	1.78155	0.944487	0.0630699	0.833135	1.20018	0.999911
[K].tASESISNLSEAGsIk.[K]_S14_1	[K].tASESISNLSEAGsIk.[K]	P30622	CLIP1	CAP-Gly domain-containing linker protein 1	S14	S204	SNLSEAGSIKKGERE	Unambiguous	1	S14(Phospho): 100	0.164098	0.149807	0.112622	0.0832004	0.156952	0.0979113	0.623829	0.575713	0.0688945	-0.680779	1.16182	0.790939
[K].tASESISNLsEAGSIk.[K]_S10_1	[K].tASESISNLsEAGSIk.[K]	P30622	CLIP1	CAP-Gly domain-containing linker protein 1	S10	S200	SESISNLSEAGSIKK	Unambiguous	1	S10(Phospho): 100	0.12812	0.0700292	0.170224	0.1189	0.0990747	0.144562	1.45912	0.92136	0.361385	0.545103	0.44203	0.240952
[K].tASESISNLsEAGsIkk.[G]_S10 S14_2	[K].tASESISNLsEAGsIkk.[G]	P30622	CLIP1	CAP-Gly domain-containing linker protein 1	S10.S14	S200.S204	SESISNLSEAGSIKK.SNLSEAGSIKKGERE	Unambiguous	2	S10(Phospho): 100; S14(Phospho): 100	0.192381	0.203398	0.0938546	0.198487	0.19789	0.146171	0.738649	0.133567	0.429194	-0.43704	0.367347	0.160545
[R].kIsGTTALQEALk.[E]_S3_1	[R].kIsGTTALQEALk.[E]	P30622	CLIP1	CAP-Gly domain-containing linker protein 1	S3	S348	SRYARKISGTTALQE	Unambiguous	1	S3(Phospho): 93.97	0.0530697	0.0598463	0.0606324	0.0712735	0.056458	0.065953	1.16818	0.722005	0.271198	0.224258	0.566714	0.12709
[R].atSPLcTSTASMVSSSPSTPSNIPQkPSQPAAk.[E]_T9_1	[R].atSPLcTSTASMVSSSPSTPSNIPQkPSQPAAk.[E]	P30622	CLIP1	CAP-Gly domain-containing linker protein 1	T9	T153	TSPLCTSTASMVSSS	Unambiguous	1	T9(Phospho): 74.07	0.146992	0.126956	0.133805	0.0996714	0.136974	0.116738	0.852264	0.675824	0.414065	-0.230628	0.382932	0.0883146
[K].tASESISNLSEAGsIkkGER.[E]_S14_1	[K].tASESISNLSEAGsIkkGER.[E]	P30622	CLIP1	CAP-Gly domain-containing linker protein 1	S14	S204	SNLSEAGSIKKGERE	Unambiguous	1	S14(Phospho): 97.88	0.127566	0.158404	0.113676	0.145656	0.142985	0.129666	0.906849	0.976846	0.609648	-0.141066	0.214921	0.030318
[K].qSSGPSSsPAAAAAPEkPGPk.[A]_S8_1	[K].qSSGPSSsPAAAAAPEkPGPk.[A]	Q9UDT6	CLIP2	CAP-Gly domain-containing linker protein 2	S8	S54	QSSGPSSSPAAAAAP	Unambiguous	1	S8(Phospho): 75.78	0.135077	0.211627	0.117958	0.103861	0.173352	0.11091	0.639794	0.231888	0.24982	-0.644322	0.602372	0.388122
[R].vLLLEANRHsPGPER.[D]_S10_1	[R].vLLLEANRHsPGPER.[D]	Q9UDT6	CLIP2	CAP-Gly domain-containing linker protein 2	S10	S923	LLEANRHSPGPERDL	Unambiguous	1	S10(Phospho): 100	0.123102	0.106274	0.127466	0.0887141	0.114688	0.10809	0.942475	0.521608	0.784355	-0.0854739	0.105488	0.00901643
[R].tSTGSASSSAAVAASskEGsPLHk.[Q]_S15 S16 S20_2	[R].tSTGSASSSAAVAASskEGsPLHk.[Q]	Q9UDT6	CLIP2	CAP-Gly domain-containing linker protein 2	S15.S16.S20	S37.S38.S42	SSAAVAASSKEGSPL.SAAVAASSKEGSPLH.AASSKEGSPLHKQSS	Ambiguous	2	S15(Phospho): 50.01; S16(Phospho): 50.01; S20(Phospho): 99.98	0.100511	0.214827	0.0909738	0.25625	0.157669	0.173612	1.10112	0.770455	0.888503	0.138968	0.0513409	0.00713473
[K].vVDFGSATYDDEHHsTLVsTRHYR.[A]_S19 T20_2	[K].vVDFGSATYDDEHHsTLVsTRHYR.[A]	P49759-3	CLK1	Isoform 3 of Dual specificity protein kinase CLK1	S19.T20	S383.T384	EHHSTLVSTRHYRAP.HHSTLVSTRHYRAPE	Unambiguous	2	S19(Phospho): 81.25; T20(Phospho): 81.25	0.146238	0.119881	0.160469	0.0951702	0.133059	0.12782	0.960619	0.488458	0.895341	-0.0579634	0.0480114	0.0027829
[R].vAELALSLSSTsDDEPPSSVSHGAk.[A]_S12_1	[R].vAELALSLSSTsDDEPPSSVSHGAk.[A]	Q8N1G2	CMTR1	Cap-specific mRNA (nucleoside-2'-O-)-methyltransferase 1	S12	S31	ALSLSSTSDDEPPSS	Unambiguous	1	S12(Phospho): 99.45	0.134158	0.112064	0.121301	0.143088	0.123111	0.132194	1.07378	0.991076	0.617489	0.102702	0.209371	0.0215028
[K].tTTAAGSSHSRPGVPVEGsPGR.[N]_S19_1	[K].tTTAAGSSHSRPGVPVEGsPGR.[N]	Q8NE01	CNNM3	Metal transporter CNNM3	S19	S700	PGVPVEGSPGRNPGV	Unambiguous	1	S19(Phospho): 100	0.105384	0.103423	0.120762	0.209111	0.104403	0.164937	1.5798	0.028256	0.401248	0.659743	0.396587	0.261646
[K].tTTAAGSSHSRPGVPVEGsPGRNPGV.[-]_S19_1	[K].tTTAAGSSHSRPGVPVEGsPGRNPGV.[-]	Q8NE01	CNNM3	Metal transporter CNNM3	S19	S700	PGVPVEGSPGRNPGV	Unambiguous	1	S19(Phospho): 100	0.119684	0.113913	0.122047	0.166819	0.116798	0.144433	1.2366	0.163216	0.345474	0.30638	0.461585	0.141421
[R].tNSMSSSGLGSPNRSSPsIIcMPk.[Q]_T1 S3 S5 S6 S7_2	[R].tNSMSSSGLGSPNRSSPsIIcMPk.[Q]	Q9NZN8	CNOT2	CCR4-NOT transcription complex subunit 2	T1.S3.S5.S6.S7.S15	T155.S157.S159.S160.S161.S169	GIGIPSRTNSMSSSG.GIPSRTNSMSSSGLG.PSRTNSMSSSGLGSP.SRTNSMSSSGLGSPN.RTNSMSSSGLGSPNR.GLGSPNRSSPSIICM	Ambiguous	2	T1(Phospho): 19.27; S3(Phospho): 19.27; S5(Phospho): 19.24; S6(Phospho): 19.24; S7(Phospho): 19.24; S15(Phospho): 82.93	0.198759	0.201177	0.159754	0.267847	0.199968	0.213801	1.06917	0.0284826	0.840494	0.0964977	0.0754654	0.00728224
[R].tNSMSSSGLGsPNR.[S]_S11_1	[R].tNSMSSSGLGsPNR.[S]	Q9NZN8	CNOT2	CCR4-NOT transcription complex subunit 2	S11	S165	MSSSGLGSPNRSSPS	Unambiguous	1	S11(Phospho): 100	0.139492	0.14399	0.119996	0.170292	0.141741	0.145144	1.02401	0.113561	0.905114	0.0342317	0.0432966	0.00148212
[R].yDTPIDkPSDSLSIGNGDNSQQISNSDTPsPPPGLSk.[S]_S30_1	[R].yDTPIDkPSDSLSIGNGDNSQQISNSDTPsPPPGLSk.[S]	O95628-6	CNOT4	Isoform 6 of CCR4-NOT transcription complex subunit 4	S30	S301	ISNSDTPSPPPGLSK	Unambiguous	1	S30(Phospho): 99.96	0.115593	0.110883	0.110868	0.162983	0.113238	0.136925	1.20918	0.11477	0.460835	0.274035	0.336455	0.0922003
[K].eLSVQDQPSLsPTSLQNSSSHTTTAk.[G]_S11_1	[K].eLSVQDQPSLsPTSLQNSSSHTTTAk.[G]	O95628-6	CNOT4	Isoform 6 of CCR4-NOT transcription complex subunit 4	S11	S432	VQDQPSLSPTSLQNS	Unambiguous	1	S11(Phospho): 98.81	0.093481	0.0871224	0.0964992	0.0753768	0.0903017	0.085938	0.951676	0.372305	0.730579	-0.0714578	0.136333	0.00974205
[K].nQWQLsADDLkk.[L]_S6_1	[K].nQWQLsADDLkk.[L]	P09543	CNP	2',3'-cyclic-nucleotide 3'-phosphodiesterase	S6	S170	EKNQWQLSADDLKKL	Unambiguous	1	S6(Phospho): 100	0.155872	0.142471	0.13863	0.181791	0.149171	0.16021	1.074	0.383308	0.673496	0.102996	0.171665	0.0176809
[R].nsSEkLPTELSk.[E]_S2_1	[R].nsSEkLPTELSk.[E]	P38432	COIL	Coilin	S2	S271	VTLEARNSSEKLPTE	Unambiguous	1	S2(Phospho): 99.98	0.161318	0.150624	0.124747	0.134358	0.155971	0.129553	0.830619	0.93215	0.0667225	-0.267741	1.17573	0.314791
[R].aFQLEEGEEtEPDck.[Y]_T10_1	[R].aFQLEEGEEtEPDck.[Y]	P38432	COIL	Coilin	T10	T122	QLEEGEETEPDCKYS	Unambiguous	1	T10(Phospho): 100	0.134663	0.109076	0.15198	0.0910792	0.12187	0.12153	0.997212	0.506417	0.992726	-0.00402797	0.00317066	1.27713e-05
[R].sTAQQELDGkPAsPTPVIVASHTANk.[E]_S13_1	[R].sTAQQELDGkPAsPTPVIVASHTANk.[E]	P35606	COPB2	Coatomer subunit beta'	S13	S859	ELDGKPASPTPVIVA	Unambiguous	1	S13(Phospho): 90.88	0.107857	0.0747395	0.0896817	0.0651097	0.0912985	0.0773957	0.847721	0.812749	0.569632	-0.238338	0.244405	0.0582511
[R].sTAQQELDGkPAsPTPVIVASHTANkEEk.[SQ]_S13_1	[R].sTAQQELDGkPAsPTPVIVASHTANkEEk.[SQ]	P35606	COPB2	Coatomer subunit beta'	S13	S859	ELDGKPASPTPVIVA	Unambiguous	1	S13(Phospho): 87.73	0.133116	0.101785	0.143248	0.0860741	0.11745	0.114661	0.976249	0.63828	0.939599	-0.034679	0.0270574	0.000938322
[K].sLLSHEFQDEtDtEEETLYSSkH.[-]_T11 T13_2	[K].sLLSHEFQDEtDtEEETLYSSkH.[-]	O75976	CPD	Carboxypeptidase D	T11.T13	T1368.T1370	SHEFQDETDTEEETL.EFQDETDTEEETLYS	Unambiguous	2	T11(Phospho): 99.98; T13(Phospho): 98.65	0.119742	0.15547	0.116011	0.243796	0.137606	0.179904	1.30738	0.347127	0.58901	0.38668	0.229877	0.088889
[K].sLLSHEFQDEtDTEEETLYSSkH.[-]_T11_1	[K].sLLSHEFQDEtDTEEETLYSSkH.[-]	O75976	CPD	Carboxypeptidase D	T11	T1368	SHEFQDETDTEEETL	Unambiguous	1	T11(Phospho): 99.03	0.0957577	0.148258	0.0933587	0.140442	0.122008	0.116901	0.958141	0.930817	0.898114	-0.0616909	0.0466686	0.00287903
[K].sLLSHEFQDEtDtEEETLYSSk.[H]_T11 T13_2	[K].sLLSHEFQDEtDtEEETLYSSk.[H]	O75976	CPD	Carboxypeptidase D	T11.T13	T1368.T1370	SHEFQDETDTEEETL.EFQDETDTEEETLYS	Unambiguous	2	T11(Phospho): 100; T13(Phospho): 100	0.150515	0.163159	0.117274	0.1951	0.156837	0.156187	0.995855	0.205058	0.988342	-0.0059919	0.00509294	3.05164e-05
[R].sSSTEPPPPVRQEPsPkPNNk.[T]_S15_1	[R].sSSTEPPPPVRQEPsPkPNNk.[T]	Q8N684-3	CPSF7	Isoform 3 of Cleavage and polyadenylation specificity factor subunit 7	S15	S103	PPVRQEPSPKPNNKT	Unambiguous	1	S15(Phospho): 100	0.132455	0.122344	0.134145	0.147231	0.1274	0.140688	1.10431	0.837627	0.249288	0.14314	0.603299	0.0863564
[R].sIsPSALQDLLR.[T]_S3_1	[R].sIsPSALQDLLR.[T]	Q92793	CREBBP	CREB-binding protein	S3	S2063	VQPPRSISPSALQDL	Unambiguous	1	S3(Phospho): 99.36	0.120444	0.131102	0.147632	0.0679112	0.125773	0.107771	0.856872	0.169215	0.69823	-0.222848	0.156001	0.0347645
[R].sPAPVQsPRPQSQPPHSSPSPR.[I]_S7_1	[R].sPAPVQsPRPQSQPPHSSPSPR.[I]	Q92793	CREBBP	CREB-binding protein	S7	S2351	RSPAPVQSPRPQSQP	Unambiguous	1	S7(Phospho): 100	0.122009	0.12283	0.135164	0.101919	0.12242	0.118541	0.96832	0.031449	0.854088	-0.0464442	0.0684974	0.00318131
[K].qNHLQADNFYQtV.[-]_T12_1	[K].qNHLQADNFYQtV.[-]	Q9NZV1	CRIM1	Cysteine-rich motor neuron 1 protein	T12	T1035	QADNFYQTV	Unambiguous	1	T12(Phospho): 99.29	0.166863	0.161302	0.143215	0.151102	0.164083	0.147158	0.896854	0.781931	0.0725504	-0.157054	1.13936	0.178941
[R].asSVTTFTGEPNTcPR.[C]_T8_1	[R].asSVTTFTGEPNTcPR.[C]	P52943	CRIP2	Cysteine-rich protein 2	T8	T120	ASSVTTFTGEPNTCP	Unambiguous	1	T8(Phospho): 95.53	0.18166	0.148583	0.156144	0.0998306	0.165121	0.127987	0.77511	0.676197	0.373353	-0.367527	0.427881	0.157258
[R].dsSTSPGDYVLSVSENSR.[V]_S2_1	[R].dsSTSPGDYVLSVSENSR.[V]	P46108	CRK	Adapter molecule crk	S2	S40	GVFLVRDSSTSPGDY	Unambiguous	1	S2(Phospho): 88.02	0.148188	0.147123	0.108863	0.181514	0.147655	0.145189	0.983293	0.0186547	0.956833	-0.0243069	0.0191637	0.000465809
[R].hGSGPNIILTGDSsPGFSk.[E]_S14_1	[R].hGSGPNIILTGDSsPGFSk.[E]	Q53ET0	CRTC2	CREB-regulated transcription coactivator 2	S14	S624	IILTGDSSPGFSKEI	Unambiguous	1	S14(Phospho): 93.58	0.102842	0.0971502	0.132546	0.101546	0.0999959	0.117046	1.17051	0.231184	0.392395	0.227132	0.406276	0.0922782
[R].sSHYGGsLPNVNQIGSGLAEFQSPLHSPLDSSR.[S]_S7_1	[R].sSHYGGsLPNVNQIGSGLAEFQSPLHSPLDSSR.[S]	Q53ET0	CRTC2	CREB-regulated transcription coactivator 2	S7	S70	RSSHYGGSLPNVNQI	Unambiguous	1	S7(Phospho): 97.67	0.153711	0.147885	0.157838	0.133405	0.150798	0.145621	0.965669	0.298066	0.720164	-0.0503989	0.142569	0.0071853
[R].rQPPVsPLTLsPGPEAHQGFSR.[Q]_S6 S11_2	[R].rQPPVsPLTLsPGPEAHQGFSR.[Q]	Q6UUV7	CRTC3	CREB-regulated transcription coactivator 3	S6.S11	S391.S396	RRRQPPVSPLTLSPG.PVSPLTLSPGPEAHQ	Unambiguous	2	S6(Phospho): 99.99; S11(Phospho): 99.77	0.0953072	0.0806421	0.115501	0.192004	0.0879747	0.153753	1.74769	0.241145	0.233305	0.805452	0.632075	0.509106
[R].sSSGLQSSRSNPSIQATLNk.[T]_S13_1	[R].sSSGLQSSRSNPSIQATLNk.[T]	Q6UUV7	CRTC3	CREB-regulated transcription coactivator 3	S13	S332	QSSRSNPSIQATLNK	Unambiguous	1	S13(Phospho): 99.72	0.0694002	0.0937052	0.103749	0.212863	0.0815527	0.158306	1.94115	0.279054	0.303377	0.956911	0.518017	0.495696
[R].sSSGLQSSRsNPSIQATLNk.[T]_S10_1	[R].sSSGLQSSRsNPSIQATLNk.[T]	Q6UUV7	CRTC3	CREB-regulated transcription coactivator 3	S10	S329	SGLQSSRSNPSIQAT	Unambiguous	1	S10(Phospho): 99.88	0.0810272	0.0990898	0.100437	0.159145	0.0900585	0.129791	1.44118	0.380033	0.325027	0.527253	0.48808	0.257342
[R].rQPPVSPLTLsPGPEAHQGFSR.[Q]_S11_1	[R].rQPPVSPLTLsPGPEAHQGFSR.[Q]	Q6UUV7	CRTC3	CREB-regulated transcription coactivator 3	S11	S396	PVSPLTLSPGPEAHQ	Unambiguous	1	S11(Phospho): 97.66	0.0661353	0.0402133	0.120266	0.0391507	0.0531743	0.0797082	1.499	0.393831	0.596759	0.583999	0.224201	0.130933
[R].lFSLsNPSLSTTNLSGPSR.[R]_S5_1	[R].lFSLsNPSLSTTNLSGPSR.[R]	Q6UUV7	CRTC3	CREB-regulated transcription coactivator 3	S5	S370	SLRLFSLSNPSLSTT	Unambiguous	1	S5(Phospho): 90.69	0.112079	0.0942683	0.113765	0.119638	0.103174	0.116701	1.13112	0.405565	0.285884	0.17775	0.54381	0.0966621
[R].sNPSIQATLNk.[T]_S1_1	[R].sNPSIQATLNk.[T]	Q6UUV7	CRTC3	CREB-regulated transcription coactivator 3	S1	S329	SGLQSSRSNPSIQAT	Unambiguous	1	S1(Phospho): 96.13	0.166303	0.12874	0.119466	0.152145	0.147521	0.135806	0.920584	0.911603	0.684251	-0.119379	0.164784	0.0196718
[R].lTQYHGGsLPNVSQLR.[S]_S8_1	[R].lTQYHGGsLPNVSQLR.[S]	Q6UUV7	CRTC3	CREB-regulated transcription coactivator 3	S8	S62	LTQYHGGSLPNVSQL	Unambiguous	1	S8(Phospho): 99.99	0.121749	0.0761503	0.117131	0.0769047	0.0989496	0.0970176	0.980475	0.920399	0.955111	-0.0284473	0.019946	0.000567411
[K].yEDkPEPEVDALGsPPALLk.[S]_S14_1	[K].yEDkPEPEVDALGsPPALLk.[S]	Q68DQ2	CRYBG3	Very large A-kinase anchor protein	S14	S931	PEVDALGSPPALLKS	Unambiguous	1	S14(Phospho): 100	0.0874247	0.0723502	0.119981	0.0873438	0.0798874	0.103662	1.2976	0.550927	0.316931	0.375849	0.499035	0.187562
[R].gYEsPTLSk.[D]_S4_1	[R].gYEsPTLSk.[D]	Q68DQ2	CRYBG3	Very large A-kinase anchor protein	S4	S1934	TYFRGYESPTLSKDY	Unambiguous	1	S4(Phospho): 99.54	0.153473	0.139029	0.136301	0.0980283	0.146251	0.117164	0.801119	0.459465	0.290935	-0.319912	0.536204	0.171538
[R].gyESPTLSk.[D]_Y2_1	[R].gyESPTLSk.[D]	Q68DQ2	CRYBG3	Very large A-kinase anchor protein	Y2	Y1932	LPTYFRGYESPTLSK	Unambiguous	1	Y2(Phospho): 92.98	0.155534	0.13205	0.133801	0.109452	0.143792	0.121626	0.845847	0.976958	0.320306	-0.241532	0.494435	0.119422
[K].iSGHSEmAELSLTNIsPk.[F]_S16_1	[K].iSGHSEmAELSLTNIsPk.[F]	Q68DQ2	CRYBG3	Very large A-kinase anchor protein	S16	S994	ELSLTNISPKFQETG	Unambiguous	1	S16(Phospho): 99.64	0.161731	0.117203	0.119301	0.115019	0.139467	0.11716	0.840056	0.12204	0.42368	-0.251443	0.372962	0.0937786
[K].ekPcVsPTVGEk.[N]_S6_1	[K].ekPcVsPTVGEk.[N]	Q68DQ2	CRYBG3	Very large A-kinase anchor protein	S6	S1280	VKEKPCVSPTVGEKN	Unambiguous	1	S6(Phospho): 95.42	0.118292	0.0968354	0.116507	0.119689	0.107564	0.118098	1.09794	0.187478	0.433855	0.134795	0.362656	0.0488841
[K].aAQQAASSSGQGQQAQtPTGk.[Q]_T17_1	[K].aAQQAASSSGQGQQAQtPTGk.[Q]	P48729-2	CSNK1A1	Isoform 2 of Casein kinase I isoform alpha	T17	T349	GQGQQAQTPTGKQTD	Unambiguous	1	T17(Phospho): 100	0.086891	0.0919059	0.0963008	0.1574	0.0893985	0.12685	1.41893	0.104272	0.346237	0.504804	0.460626	0.232526
[R].mSTSQNsIPFEHHGk.[-]_S7_1	[R].mSTSQNsIPFEHHGk.[-]	P48730-2	CSNK1D	Isoform 2 of Casein kinase I isoform delta	S7	S401	RMSTSQNSIPFEHHG	Unambiguous	1	S7(Phospho): 100	0.219503	0.213627	0.0723885	0.069762	0.216565	0.0710753	0.328194	0.535174	0.000488954	-1.60738	3.31073	5.32161
[R].mSTSQNsIPFEHHGk.[-]_S2_1	[R].mSTSQNsIPFEHHGk.[-]	P48730-2	CSNK1D	Isoform 2 of Casein kinase I isoform delta	S2	S396	RQDTSRMSTSQNSIP	Unambiguous	1	S2(Phospho): 78.73	0.164555	0.195824	0.0815654	0.0817538	0.180189	0.0816596	0.453187	0.00767366	0.100169	-1.14182	0.999268	1.14098
[R].gAPVNIsSSDLTGR.[Q]_S7_1	[R].gAPVNIsSSDLTGR.[Q]	P48730-2	CSNK1D	Isoform 2 of Casein kinase I isoform delta	S7	S382	RGAPVNISSSDLTGR	Unambiguous	1	S7(Phospho): 93.97	0.178446	0.154643	0.129341	0.0825432	0.166544	0.105942	0.63612	0.599102	0.147287	-0.652629	0.831834	0.542879
[K].iHPmAYQLQLQAASNFksPVk.[T]_S18_1	[K].iHPmAYQLQLQAASNFksPVk.[T]	Q5SRQ6	CSNK2B	Casein kinase II subunit beta	S18	S228	QAASNFKSPVKTIR	Unambiguous	1	S18(Phospho): 100	0.108748	0.145068	0.110824	0.0756687	0.126908	0.0932462	0.734755	0.97924	0.314401	-0.444666	0.502516	0.223452
[K].gFGFGQGAGALVHsE.[-]_S14_1	[K].gFGFGQGAGALVHsE.[-]	P21291	CSRP1	Cysteine and glycine-rich protein 1	S14	S192	GAGALVHSE	Unambiguous	1	S14(Phospho): 100	0.0941653	0.128697	0.144977	0.109382	0.111431	0.127179	1.14133	0.980689	0.590325	0.190713	0.228909	0.043656
[R].qVPVMQGTGMQGASIQGGSQPGGFsPGQNQVTPQDHEk.[A]_S25_1	[R].qVPVMQGTGMQGASIQGGSQPGGFsPGQNQVTPQDHEk.[A]	E7EWR4	CSTF2	Cleavage stimulation factor subunit 2	S25	S544	GSQPGGFSPGQNQVT	Unambiguous	1	S25(Phospho): 99.4	0.161612	0.144126	0.161766	0.122025	0.152869	0.141895	0.928216	0.527748	0.663418	-0.107467	0.178213	0.019152
[K].qGGSQPSSFsPGQSQVTPQDQEk.[A]_S10_1	[K].qGGSQPSSFsPGQSQVTPQDQEk.[A]	Q9H0L4	CSTF2T	Cleavage stimulation factor subunit 2 tau variant	S10	S563	GSQPSSFSPGQSQVT	Unambiguous	1	S10(Phospho): 90.69	0.125913	0.134436	0.165329	0.104651	0.130175	0.13499	1.03699	0.177683	0.889538	0.052405	0.0508354	0.00266403
[K].aVkRPNEDsDEDEEkGAVVPPVHDIYR.[A]_S9_1	[K].aVkRPNEDsDEDEEkGAVVPPVHDIYR.[A]	Q12996	CSTF3	Cleavage stimulation factor subunit 3	S9	S691	VKRPNEDSDEDEEKG	Unambiguous	1	S9(Phospho): 100	0.00555432	0.009712	0.067342	0.166252	0.00763316	0.116797	15.3013	0.0534891	0.158208	3.93558	0.80077	3.1515
[K].rPNEDsDEDEEkGAVVPPVHDIYR.[A]_S6_1	[K].rPNEDsDEDEEkGAVVPPVHDIYR.[A]	Q12996	CSTF3	Cleavage stimulation factor subunit 3	S6	S691	VKRPNEDSDEDEEKG	Unambiguous	1	S6(Phospho): 100	0.169042	0.122241	0.156562	0.1237	0.145642	0.140131	0.962163	0.779439	0.864969	-0.0556464	0.0629994	0.00350569
[R].nHLNTHtGTRPHk.[C]_T7_1	[R].nHLNTHtGTRPHk.[C]	P49711	CTCF	Transcriptional repressor CTCF	T7	T317	RNHLNTHTGTRPHKC	Unambiguous	1	T7(Phospho): 99.09	0.0686429	0.224261	0.139022	0.223937	0.146452	0.18148	1.23917	0.635994	0.730884	0.309377	0.136152	0.0421222
[R].kRQPsMSETMPLYTLck.[E]_S5_1	[R].kRQPsMSETMPLYTLck.[E]	Q9Y5B0	CTDP1	RNA polymerase II subunit A C-terminal domain phosphatase	S5	S839	SRRKRQPSMSETMPL	Unambiguous	1	S5(Phospho): 98.62	0.0951756	0.102642	0.150167	0.134552	0.0989089	0.142359	1.4393	0.567909	0.0374548	0.525365	1.42649	0.74943
[R].kRQPSmsETMPLYTLck.[E]_S7_1	[R].kRQPSmsETMPLYTLck.[E]	Q9Y5B0	CTDP1	RNA polymerase II subunit A C-terminal domain phosphatase	S7	S841	RKRQPSMSETMPLYT	Unambiguous	1	S7(Phospho): 90.27	0.101771	0.105682	0.13737	0.109701	0.103726	0.123536	1.19097	0.178811	0.292006	0.252143	0.534609	0.134798
[R].kAsQQSNQIQTQR.[T]_S3_1	[R].kAsQQSNQIQTQR.[T]	Q05D32	CTDSPL2	CTD small phosphatase-like protein 2	S3	S9	RLRTRKASQQSNQIQ	Unambiguous	1	S3(Phospho): 100	0.0522214	0.0469746	0.022727	0.0642762	0.049598	0.0435016	0.877084	0.159937	0.79836	-0.189214	0.0978012	0.0185053
[R].rksQVNGEAGSYEMTNQHVk.[Q]_S3_1	[R].rksQVNGEAGSYEMTNQHVk.[Q]	Q05D32	CTDSPL2	CTD small phosphatase-like protein 2	S3	S104	ISRVRRKSQVNGEAG	Unambiguous	1	S3(Phospho): 100	0.103333	0.0943451	0.0789819	0.11434	0.0988392	0.0966608	0.977961	0.316948	0.915858	-0.0321514	0.0381718	0.00122727
[K].lEDTAGDTGHSSLEAPRsPDTLAPVASER.[L]_S18_1	[K].lEDTAGDTGHSSLEAPRsPDTLAPVASER.[L]	O43310-2	CTIF	Isoform 2 of CBP80/20-dependent translation initiation factor	S18	S299	SSLEAPRSPDTLAPV	Unambiguous	1	S18(Phospho): 99.61	0.0859203	0.068909	0.0769863	0.0887798	0.0774146	0.0828831	1.07064	0.771839	0.650019	0.0984711	0.187074	0.0184214
[R].tPEELDDsDFETEDFDVRsR.[T]_S8 S19_2	[R].tPEELDDsDFETEDFDVRsR.[T]	P35221-2	CTNNA1	Isoform 2 of Catenin alpha-1	S8.S19	S641.S652	TPEELDDSDFETEDF.TEDFDVRSRTSVQTE	Unambiguous	2	S8(Phospho): 95.98; S19(Phospho): 99.93	0.210735	0.216218	0.0668852	0.129657	0.213476	0.0982713	0.460338	0.110935	0.067323	-1.11923	1.17184	1.31156
[R].tPEELDDsDFETEDFDVR.[S]_S8_1	[R].tPEELDDsDFETEDFDVR.[S]	P35221-2	CTNNA1	Isoform 2 of Catenin alpha-1	S8	S641	TPEELDDSDFETEDF	Unambiguous	1	S8(Phospho): 100	0.134972	0.107271	0.124981	0.137909	0.121122	0.131445	1.08523	0.555941	0.569052	0.117999	0.244848	0.0288919
[R].rtSmGGTQQQFVEGVR.[M]_T2_1	[R].rtSmGGTQQQFVEGVR.[M]	P35222	CTNNB1	Catenin beta-1	T2	T551	HQDTQRRTSMGGTQQ	Unambiguous	1	T2(Phospho): 93.26	0.134534	0.129957	0.121386	0.0833558	0.132245	0.102371	0.774099	0.1525	0.25916	-0.369411	0.586432	0.216634
[K].kRLsVELTSSLFR.[T]_S4_1	[K].kRLsVELTSSLFR.[T]	P35222	CTNNB1	Catenin beta-1	S4	S675	QDYKKRLSVELTSSL	Unambiguous	1	S4(Phospho): 100	0.123893	0.077163	0.150072	0.0942154	0.100528	0.122144	1.21502	0.887024	0.612962	0.280981	0.212567	0.0597272
[K].rLsVELTSSLFR.[T]_S3_1	[K].rLsVELTSSLFR.[T]	P35222	CTNNB1	Catenin beta-1	S3	S675	QDYKKRLSVELTSSL	Unambiguous	1	S3(Phospho): 100	0.0911378	0.0644131	0.139225	0.0571377	0.0777754	0.0981812	1.26237	0.400743	0.68296	0.336132	0.165605	0.0556652
[R].sPQMVSAIVR.[T]_S1_1	[R].sPQMVSAIVR.[T]	P35222	CTNNB1	Catenin beta-1	S1	S191	SRHAIMRSPQMVSAI	Unambiguous	1	S1(Phospho): 100	0.179841	0.103763	0.140684	0.0991034	0.141802	0.119894	0.845503	0.636863	0.663488	-0.242119	0.178167	0.0431376
[R].rtSMGGTQQQFVEGVR.[M]_S3_1	[R].rtSMGGTQQQFVEGVR.[M]	P35222	CTNNB1	Catenin beta-1	S3	S552	QDTQRRTSMGGTQQQ	Unambiguous	1	S3(Phospho): 93.88	0.120785	0.130908	0.130548	0.103294	0.125846	0.116921	0.929077	0.4528	0.601754	-0.106131	0.220581	0.0234104
[R].hAImRsPQMVSAIVR.[T]_S6_1	[R].hAImRsPQMVSAIVR.[T]	P35222	CTNNB1	Catenin beta-1	S6	S191	SRHAIMRSPQMVSAI	Unambiguous	1	S6(Phospho): 100	0.12375	0.12983	0.130126	0.120123	0.12679	0.125125	0.986862	0.695337	0.802727	-0.0190791	0.0954323	0.00182076
[K].eGWkksDFQVNLNNASR.[S]_S6_1	[K].eGWkksDFQVNLNNASR.[S]	O60716-3	CTNND1	Isoform 1AC of Catenin delta-1	S6	S847	EKEGWKKSDFQVNLN	Unambiguous	1	S6(Phospho): 99.66	0.131801	0.123731	0.176832	0.194891	0.127766	0.185862	1.4547	0.535068	0.0277791	0.540726	1.55628	0.841522
[R].vSPQDANPLmANGtLTR.[R]_T14_1	[R].vSPQDANPLmANGtLTR.[R]	O60716-3	CTNND1	Isoform 1AC of Catenin delta-1	T14	T59	NPLMANGTLTRRHQN	Unambiguous	1	T14(Phospho): 99	0.088184	0.0516623	0.112048	0.203927	0.0699231	0.157987	2.25944	0.481727	0.216801	1.17597	0.663939	0.780771
[R].sQSSHSYDDStLPLIDR.[N]_S10_1	[R].sQSSHSYDDStLPLIDR.[N]	O60716-3	CTNND1	Isoform 1AC of Catenin delta-1	S10	S868	SSHSYDDSTLPLIDR	Unambiguous	1	S10(Phospho): 87.2	0.210113	0.149878	0.142121	0.0988309	0.179996	0.120476	0.669327	0.793432	0.249749	-0.579216	0.602495	0.348975
[R].tLDRsGDLGDMEPLkGTTPLmQk.[I]_S5_1	[R].tLDRsGDLGDMEPLkGTTPLmQk.[I]	O60716-3	CTNND1	Isoform 1AC of Catenin delta-1	S5	S920	HNRTLDRSGDLGDME	Unambiguous	1	S5(Phospho): 98.29	0.229943	0.16028	0.309067	0.237293	0.195111	0.27318	1.40012	0.981005	0.258904	0.485555	0.586862	0.284954
[R].gsLAsLDsLRk.[G]_S2 S5 S8_3	[R].gsLAsLDsLRk.[G]	O60716-3	CTNND1	Isoform 1AC of Catenin delta-1	S2.S5.S8	S346.S349.S352	LAQHERGSLASLDSL.HERGSLASLDSLRKG.GSLASLDSLRKGGPP	Unambiguous	3	S2(Phospho): 100; S5(Phospho): 100; S8(Phospho): 100	0.215814	0.240696	0.253439	0.357346	0.228255	0.305392	1.33795	0.299259	0.285582	0.420019	0.54427	0.228604
[K].sDFQVNLNNAsR.[S]_S11_1	[K].sDFQVNLNNAsR.[S]	O60716-3	CTNND1	Isoform 1AC of Catenin delta-1	S11	S857	QVNLNNASRSQSSHS	Unambiguous	1	S11(Phospho): 100	0.0852034	0.108367	0.0648938	0.0829031	0.0967852	0.0738985	0.76353	0.84143	0.25911	-0.389243	0.586516	0.228297
[R].lRsYEDMIGEEVPSDQYYWAPLAQHER.[G]_S3_1	[R].lRsYEDMIGEEVPSDQYYWAPLAQHER.[G]	O60716-3	CTNND1	Isoform 1AC of Catenin delta-1	S3	S320	DPRRRLRSYEDMIGE	Unambiguous	1	S3(Phospho): 92.85	0.13281	0.113554	0.293887	0.107143	0.123182	0.200515	1.62779	0.130829	0.496633	0.702917	0.303964	0.213662
[R].tLDRsGDLGDMEPLk.[G]_S5_1	[R].tLDRsGDLGDMEPLk.[G]	O60716-3	CTNND1	Isoform 1AC of Catenin delta-1	S5	S920	HNRTLDRSGDLGDME	Unambiguous	1	S5(Phospho): 100	0.201374	0.176089	0.294597	0.203808	0.188731	0.249202	1.32041	0.345847	0.328004	0.400984	0.48412	0.194124
[R].gSLASLDsLRk.[G]_S8_1	[R].gSLASLDsLRk.[G]	O60716-3	CTNND1	Isoform 1AC of Catenin delta-1	S8	S352	GSLASLDSLRKGGPP	Unambiguous	1	S8(Phospho): 98.42	0.110885	0.0917296	0.071346	0.0928605	0.101307	0.0821033	0.810439	0.926218	0.314008	-0.303225	0.503059	0.15254
[R].vRVsPQDANPLmANGtLTR.[R]_S4 T16_2	[R].vRVsPQDANPLmANGtLTR.[R]	O60716-3	CTNND1	Isoform 1AC of Catenin delta-1	S4.T16	S47.T59	QLERVRVSPQDANPL.NPLMANGTLTRRHQN	Unambiguous	2	S4(Phospho): 100; T16(Phospho): 89.37	0.154276	0.225719	0.109271	0.179964	0.189998	0.144617	0.761152	0.993282	0.461818	-0.393744	0.33553	0.132113
[R].gsLASLDSLR.[K]_S2_1	[R].gsLASLDSLR.[K]	O60716-3	CTNND1	Isoform 1AC of Catenin delta-1	S2	S346	LAQHERGSLASLDSL	Unambiguous	1	S2(Phospho): 100	0.108313	0.0749494	0.101463	0.0480252	0.0916312	0.0747439	0.815703	0.710636	0.645518	-0.293884	0.190092	0.055865
[K].sDkkPDREEIQmSNMGSNTk.[S]_S1_1	[K].sDkkPDREEIQmSNMGSNTk.[S]	O60716-3	CTNND1	Isoform 1AC of Catenin delta-1	S1	S879	LIDRNQKSDKKPDRE	Unambiguous	1	S1(Phospho): 98.96	0.0416948	0.0618592	0.0499025	0.0397888	0.051777	0.0448456	0.86613	0.591926	0.601466	-0.207345	0.220789	0.0457795
[R].gsLAsLDSLRk.[G]_S2 S5_2	[R].gsLAsLDSLRk.[G]	O60716-3	CTNND1	Isoform 1AC of Catenin delta-1	S2.S5	S346.S349	LAQHERGSLASLDSL.HERGSLASLDSLRKG	Unambiguous	2	S2(Phospho): 100; S5(Phospho): 100	0.194004	0.177893	0.17745	0.239947	0.185948	0.208699	1.12235	0.321233	0.553854	0.166519	0.256605	0.0427296
[R].sQSSHsYDDSTLPLIDR.[N]_S6_1	[R].sQSSHsYDDSTLPLIDR.[N]	O60716-3	CTNND1	Isoform 1AC of Catenin delta-1	S6	S864	SRSQSSHSYDDSTLP	Unambiguous	1	S6(Phospho): 97.92	0.114292	0.0657339	0.127141	0.0822054	0.090013	0.104673	1.16287	0.950698	0.700963	0.21769	0.154305	0.0335907
[R].hYEDGYPGGSDNYGsLSR.[V]_S17_1	[R].hYEDGYPGGSDNYGsLSR.[V]	O60716-3	CTNND1	Isoform 1AC of Catenin delta-1	S17	S232	SDNYGSLSRVTRIEE	Unambiguous	1	S17(Phospho): 93.7	0.167216	0.135124	0.14967	0.128862	0.15117	0.139266	0.921254	0.7324	0.597141	-0.118329	0.223923	0.0264966
[R].gSLAsLDsLRk.[G]_S2 S5 S8_2	[R].gSLAsLDsLRk.[G]	O60716-3	CTNND1	Isoform 1AC of Catenin delta-1	S2.S5.S8	S346.S349.S352	LAQHERGSLASLDSL.HERGSLASLDSLRKG.GSLASLDSLRKGGPP	Ambiguous	2	S2(Phospho): 50.32; S5(Phospho): 50.32; S8(Phospho): 99.36	0.187203	0.163358	0.12306	0.193687	0.17528	0.158373	0.903543	0.414571	0.694578	-0.146334	0.158279	0.0231617
[R].fHPEPYGLEDDQRSMGyDDLDYGMmSDYGTAR.[R]_S14_1	[R].fHPEPYGLEDDQRSMGyDDLDYGMmSDYGTAR.[R]	O60716-3	CTNND1	Isoform 1AC of Catenin delta-1	S14	S288	GLEDDQRSMGYDDLD	Unambiguous	1	S14(Phospho): 81.17	0.123249	0.186256	0.100649	0.258352	0.154753	0.1795	1.15992	0.483959	0.798155	0.214022	0.0979129	0.0209555
[R].sQSSHsYDDSTLPLIDR.[N]_S3_1	[R].sQSSHsYDDSTLPLIDR.[N]	O60716-3	CTNND1	Isoform 1AC of Catenin delta-1	S3	S861	NNASRSQSSHSYDDS	Unambiguous	1	S3(Phospho): 81.49	0.137072	0.0664445	0.129816	0.0978574	0.101758	0.113837	1.1187	0.541038	0.784818	0.16182	0.105231	0.0170285
[R].gSLASLDsLRk.[G]_S5_1	[R].gSLASLDsLRk.[G]	O60716-3	CTNND1	Isoform 1AC of Catenin delta-1	S5	S349	HERGSLASLDSLRKG	Unambiguous	1	S5(Phospho): 93.29	0.0592103	0.0544286	0.0403332	0.0660227	0.0568194	0.0531779	0.935911	0.234315	0.806638	-0.0955569	0.0933213	0.00891749
[R].sMGYDDLDYGMMSDYGTAR.[R]_S1_1	[R].sMGYDDLDYGMMSDYGTAR.[R]	O60716-3	CTNND1	Isoform 1AC of Catenin delta-1	S1	S288	GLEDDQRSMGYDDLD	Unambiguous	1	S1(Phospho): 99.66	0.193002	0.117699	0.153541	0.139169	0.15535	0.146355	0.942097	0.240128	0.836301	-0.0860527	0.0776373	0.0066809
[R].hYEDGYPGGSDNYGsLSR.[V]_S15_1	[R].hYEDGYPGGSDNYGsLSR.[V]	O60716-3	CTNND1	Isoform 1AC of Catenin delta-1	S15	S230	GGSDNYGSLSRVTRI	Unambiguous	1	S15(Phospho): 90.62	0.149069	0.157973	0.125904	0.171833	0.153521	0.148868	0.969694	0.243799	0.860729	-0.0443993	0.0651337	0.00289189
[R].gSLAsLDsLRk.[G]_S5 S8_2	[R].gSLAsLDsLRk.[G]	O60716-3	CTNND1	Isoform 1AC of Catenin delta-1	S5.S8	S349.S352	HERGSLASLDSLRKG.GSLASLDSLRKGGPP	Unambiguous	2	S5(Phospho): 100; S8(Phospho): 100	0.192775	0.152129	0.124181	0.228697	0.172452	0.176439	1.02312	0.47224	0.949782	0.0329758	0.0223761	0.000737871
[R].vGGsSVDLHR.[F]_S4_1	[R].vGGsSVDLHR.[F]	O60716-3	CTNND1	Isoform 1AC of Catenin delta-1	S4	S268	PQVRVGGSSVDLHRF	Unambiguous	1	S4(Phospho): 99.76	0.153312	0.122355	0.161293	0.117692	0.137833	0.139493	1.01204	0.786103	0.956157	0.0172651	0.0194709	0.000336167
[R].aPsRQDVYGPQPQVR.[V]_S3_1	[R].aPsRQDVYGPQPQVR.[V]	O60716-3	CTNND1	Isoform 1AC of Catenin delta-1	S3	S252	MEGYRAPSRQDVYGP	Unambiguous	1	S3(Phospho): 100	0.173245	0.153096	0.16325	0.164677	0.163171	0.163964	1.00486	0.0900381	0.944561	0.00699479	0.0247701	0.000173261
[R].sGSssPDSEITELkFPSINHD.[-]_S1 S3 S8_2	[R].sGSssPDSEITELkFPSINHD.[-]	P17812	CTPS1	CTP synthase 1	S1.S3.S8	S571.S573.S578	RDTYSDRSGSSSPDS.TYSDRSGSSSPDSEI.SGSSSPDSEITELKF	Ambiguous	2	S1(Phospho): 47.05; S3(Phospho): 47.05; S8(Phospho): 99.79	0.120309	0.170379	0.12227	0.26566	0.145344	0.193965	1.33452	0.427745	0.587573	0.416322	0.230938	0.0961446
[R].skkGGEFDEFVNDDtDDDLPISk.[K]_S1_1	[R].skkGGEFDEFVNDDtDDDLPISk.[K]	Q6PD62	CTR9	RNA polymerase-associated protein CTR9 homolog	S1	S911	GGGGGRRSKKGGEFD	Unambiguous	1	S1(Phospho): 94.55	0.0358183	0.020816	0.0625497	0.434707	0.0283171	0.248628	8.78013	0.0512986	0.358377	3.13424	0.445659	1.3968
[R].hPkGEEGsDDDETENGPkPk.[K]_S8_1	[R].hPkGEEGsDDDETENGPkPk.[K]	Q6PD62	CTR9	RNA polymerase-associated protein CTR9 homolog	S8	S970	HPKGEEGSDDDETEN	Unambiguous	1	S8(Phospho): 100	0.123858	0.161662	0.139073	0.226248	0.14276	0.182661	1.27949	0.520992	0.489391	0.355573	0.310344	0.11035
[K].gGEFDEFVNDDtDDDLPISk.[K]_T12_1	[K].gGEFDEFVNDDtDDDLPISk.[K]	Q6PD62	CTR9	RNA polymerase-associated protein CTR9 homolog	T12	T925	DEFVNDDTDDDLPIS	Unambiguous	1	T12(Phospho): 100	0.120089	0.173005	0.127451	0.134144	0.146547	0.130798	0.892532	0.160189	0.614668	-0.164024	0.211359	0.0346681
[K].kGGEFDEFVNDDtDDDLPISk.[K]_T13_1	[K].kGGEFDEFVNDDtDDDLPISk.[K]	Q6PD62	CTR9	RNA polymerase-associated protein CTR9 homolog	T13	T925	DEFVNDDTDDDLPIS	Unambiguous	1	T13(Phospho): 100	0.13731	0.137189	0.130128	0.173743	0.13725	0.151935	1.107	0.00354957	0.6227	0.146654	0.205721	0.0301698
[K].kGGEFDEFVNDDtDDDLPISkk.[K]_T13_1	[K].kGGEFDEFVNDDtDDDLPISkk.[K]	Q6PD62	CTR9	RNA polymerase-associated protein CTR9 homolog	T13	T925	DEFVNDDTDDDLPIS	Unambiguous	1	T13(Phospho): 100	0.146207	0.137293	0.129154	0.181413	0.14175	0.155283	1.09547	0.215128	0.660435	0.131553	0.18017	0.0237019
[K].gGEFDEFVNDDtDDDLPISkk.[K]_T12_1	[K].gGEFDEFVNDDtDDDLPISkk.[K]	Q6PD62	CTR9	RNA polymerase-associated protein CTR9 homolog	T12	T925	DEFVNDDTDDDLPIS	Unambiguous	1	T12(Phospho): 100	0.134122	0.157665	0.123557	0.155389	0.145893	0.139473	0.955994	0.810828	0.776478	-0.0649262	0.109871	0.00713351
[R].akTQtPPVSPAPQPtEERLPSSPVyEDAASFk.[A]_T3 S9 S21 S22 _3	[R].akTQtPPVSPAPQPtEERLPSSPVyEDAASFk.[A]	Q14247	CTTN	Src substrate cortactin	T3.S9.S21.S22	T399.S405.S417.S418	EEQARAKTQTPPVSP.KTQTPPVSPAPQPTE.PTEERLPSSPVYEDA.TEERLPSSPVYEDAA	Ambiguous	3	T3(Phospho): 88.99; S9(Phospho): 100; S21(Phospho): 47.03; S22(Phospho): 47.03	0.0767732	0.1006	0.116391	0.245636	0.0886866	0.181014	2.04105	0.23212	0.295199	1.02931	0.529885	0.545416
[R].aktQtPPVSPAPQPTEERLPSSPVYEDAASFk.[A]_T5 S9_2	[R].aktQtPPVSPAPQPTEERLPSSPVYEDAASFk.[A]	Q14247	CTTN	Src substrate cortactin	T5.S9	T401.S405	QARAKTQTPPVSPAP.KTQTPPVSPAPQPTE	Unambiguous	2	T5(Phospho): 86.21; S9(Phospho): 99.97	0.0906737	0.115199	0.129135	0.208538	0.102937	0.168836	1.6402	0.381438	0.253637	0.71387	0.595787	0.425314
[R].akTQtPPVSPAPQPTEER.[L]_T5_1	[R].akTQtPPVSPAPQPTEER.[L]	Q14247	CTTN	Src substrate cortactin	T5	T401	QARAKTQTPPVSPAP	Unambiguous	1	T5(Phospho): 92.1	0.166008	0.164027	0.155846	0.108477	0.165018	0.132162	0.800894	0.0532308	0.300051	-0.320317	0.522805	0.167463
[K].lQLHEsQkDYk.[T]_S6_1	[K].lQLHEsQkDYk.[T]	Q14247	CTTN	Src substrate cortactin	S6	S261	EKLQLHESQKDYKTG	Unambiguous	1	S6(Phospho): 98.28	0.249753	0.142728	0.187633	0.103535	0.196241	0.145584	0.741866	0.847995	0.534251	-0.43077	0.272254	0.117279
[K].tQTPPVSPAPQPTEERLPsSPVYEDAASFk.[A]_T13_1	[K].tQTPPVSPAPQPTEERLPsSPVYEDAASFk.[A]	Q14247	CTTN	Src substrate cortactin	T13	T411	VSPAPQPTEERLPSS	Unambiguous	1	T13(Phospho): 87.89	0.12681	0.126547	0.125262	0.087134	0.126678	0.106198	0.838326	0.00880241	0.477195	-0.254416	0.321304	0.081745
[R].akTQtPPVSPAPQPTEER.[L]_T3_1	[R].akTQtPPVSPAPQPTEER.[L]	Q14247	CTTN	Src substrate cortactin	T3	T399	EEQARAKTQTPPVSP	Unambiguous	1	T3(Phospho): 90.47	0.16069	0.175231	0.164747	0.128816	0.167961	0.146782	0.873906	0.48964	0.388565	-0.19445	0.410536	0.0798288
[R].lPSsPVYEDAASFk.[A]_S4_1	[R].lPSsPVYEDAASFk.[A]	Q14247	CTTN	Src substrate cortactin	S4	S418	TEERLPSSPVYEDAA	Unambiguous	1	S4(Phospho): 99.85	0.100785	0.0669992	0.125085	0.059856	0.083892	0.0924706	1.10226	0.60849	0.837057	0.14046	0.0772451	0.0108499
[R].lPSsPVYEDAAsFk.[A]_S3 S4 S12_2	[R].lPSsPVYEDAAsFk.[A]	Q14247	CTTN	Src substrate cortactin	S3.S4.S12	S417.S418.S426	PTEERLPSSPVYEDA.TEERLPSSPVYEDAA.PVYEDAASFKAELSY	Ambiguous	2	S3(Phospho): 49.93; S4(Phospho): 49.93; S12(Phospho): 100	0.101714	0.0770207	0.0780093	0.104126	0.0893671	0.0910678	1.01903	0.964319	0.933231	0.0271977	0.0300109	0.000816227
[K].vSSPLsPLsPGIksPTIPR.[A]_S3 S9 S14_3	[K].vSSPLsPLsPGIksPTIPR.[A]	Q9P2B4	CTTNBP2NL	CTTNBP2 N-terminal-like protein	S3.S9.S14	S557.S563.S568	PTPGKVSSPLSPLSP.SSPLSPLSPGIKSPT.PLSPGIKSPTIPRAE	Unambiguous	3	S3(Phospho): 87.8; S9(Phospho): 99.69; S14(Phospho): 87.85	0.0497858	0.0857404	0.131334	0.152933	0.0677631	0.142133	2.0975	0.688761	0.071138	1.06867	1.1479	1.22673
[K].vSSPLsPLsPGIk.[S]_S6 S9_2	[K].vSSPLsPLsPGIk.[S]	Q9P2B4	CTTNBP2NL	CTTNBP2 N-terminal-like protein	S6.S9	S560.S563	GKVSSPLSPLSPGIK.SSPLSPLSPGIKSPT	Unambiguous	2	S6(Phospho): 100; S9(Phospho): 100	0.0398965	0.0443901	0.0680937	0.116113	0.0421433	0.0921034	2.18548	0.118804	0.174076	1.12795	0.759261	0.856409
[K].vSSPLSPLsPGIksPTIPR.[A]_S9 S14_2	[K].vSSPLSPLsPGIksPTIPR.[A]	Q9P2B4	CTTNBP2NL	CTTNBP2 N-terminal-like protein	S9.S14	S563.S568	SSPLSPLSPGIKSPT.PLSPGIKSPTIPRAE	Unambiguous	2	S9(Phospho): 100; S14(Phospho): 98.75	0.0934628	0.0637772	0.118742	0.122337	0.07862	0.120539	1.53319	0.153466	0.107152	0.616536	0.970001	0.598041
[K].vSSPLSPLsPGIk.[S]_S9_1	[K].vSSPLSPLsPGIk.[S]	Q9P2B4	CTTNBP2NL	CTTNBP2 N-terminal-like protein	S9	S563	SSPLSPLSPGIKSPT	Unambiguous	1	S9(Phospho): 100	0.0296633	0.0300447	0.0831798	0.0294248	0.029854	0.0563023	1.88592	0.00903186	0.505118	0.91527	0.296607	0.271475
[K].vSSPLsPLsPGIkSPTIPR.[A]_S6 S14_2	[K].vSSPLsPLsPGIkSPTIPR.[A]	Q9P2B4	CTTNBP2NL	CTTNBP2 N-terminal-like protein	S6.S14	S560.S568	GKVSSPLSPLSPGIK.PLSPGIKSPTIPRAE	Unambiguous	2	S6(Phospho): 97.46; S14(Phospho): 90.09	0.138883	0.141547	0.142499	0.185478	0.140215	0.163988	1.16955	0.0788203	0.384586	0.225956	0.415007	0.0937732
[K].vSSPLSPLSPGIksPTIPR.[A]_S14_1	[K].vSSPLSPLSPGIksPTIPR.[A]	Q9P2B4	CTTNBP2NL	CTTNBP2 N-terminal-like protein	S14	S568	PLSPGIKSPTIPRAE	Unambiguous	1	S14(Phospho): 91.75	0.190547	0.15984	0.175527	0.114036	0.175194	0.144781	0.826408	0.589703	0.469539	-0.275074	0.328329	0.0903145
[R].hkFQSQADQDQQASGLQsPPSR.[D]_S18_1	[R].hkFQSQADQDQQASGLQsPPSR.[D]	Q9P2B4	CTTNBP2NL	CTTNBP2 N-terminal-like protein	S18	S481	QQASGLQSPPSRDLS	Unambiguous	1	S18(Phospho): 99.79	0.130005	0.194737	0.111264	0.259995	0.162371	0.185629	1.14324	0.522669	0.801266	0.19313	0.0962233	0.0185836
[K].fQSQADQDQQASGLQsPPSR.[D]_S16_1	[K].fQSQADQDQQASGLQsPPSR.[D]	Q9P2B4	CTTNBP2NL	CTTNBP2 N-terminal-like protein	S16	S481	QQASGLQSPPSRDLS	Unambiguous	1	S16(Phospho): 92.06	0.111765	0.160246	0.115828	0.167268	0.136005	0.141548	1.04075	0.962311	0.889792	0.0576239	0.0507117	0.0029222
[R].kLNsSSSSSSNSSNEREDFDSTSSSSSTPPLQPR.[D]_S4_1	[R].kLNsSSSSSSNSSNEREDFDSTSSSSSTPPLQPR.[D]	K4DI93	CUL4B	Cullin 4B, isoform CRA_e	S4	S48	AKKRKLNSSSSSSSN	Unambiguous	1	S4(Phospho): 85.82	0.0372283	0.0160869	0.0569996	0.0509475	0.0266576	0.0539736	2.0247	0.354993	0.130943	1.01771	0.882916	0.89855
[R].dSAsPSTSSFcLGVSVAASSHVPIQk.[K]_S4_1	[R].dSAsPSTSSFcLGVSVAASSHVPIQk.[K]	K4DI93	CUL4B	Cullin 4B, isoform CRA_e	S4	S82	LQPRDSASPSTSSFC	Unambiguous	1	S4(Phospho): 97.46	0.0685636	0.0759138	0.113796	0.0654409	0.0722387	0.0896186	1.24059	0.192066	0.550984	0.311026	0.258861	0.0805127
[R].sATDGNTSTtPPTSAk.[K]_T10_1	[R].sATDGNTSTtPPTSAk.[K]	K4DI93	CUL4B	Cullin 4B, isoform CRA_e	T10	T36	TDGNTSTTPPTSAKK	Unambiguous	1	T10(Phospho): 92.05	0.0908398	0.131786	0.0959257	0.105011	0.111313	0.100468	0.902573	0.277993	0.656572	-0.147884	0.182718	0.0270211
[K].sSTTVSSFANSkPGsAk.[K]_S15_1	[K].sSTTVSSFANSkPGsAk.[K]	K4DI93	CUL4B	Cullin 4B, isoform CRA_e	S15	S180	FANSKPGSAKKLVIK	Unambiguous	1	S15(Phospho): 100	0.135635	0.164251	0.105532	0.184713	0.149943	0.145123	0.967851	0.441556	0.919292	-0.0471436	0.0365466	0.00172294
[K].sTFAGSPERESIHILSVDEk.[N]_S11_1	[K].sTFAGSPERESIHILSVDEk.[N]	Q2TBE0	CWF19L2	CWF19-like protein 2	S11	S484	AGSPERESIHILSVD	Unambiguous	1	S11(Phospho): 98.01	0.126785	0.125406	0.145071	0.086607	0.126095	0.115839	0.918662	0.0300333	0.785183	-0.122394	0.105029	0.012855
[K].rNsLkELWLVIHGR.[V]_S3_1	[K].rNsLkELWLVIHGR.[V]	J3KNF8	CYB5B	Cytochrome b5 type B	S3	S37	EEVAKRNSLKELWLV	Unambiguous	1	S3(Phospho): 100	0.158223	0.1565	0.2056	0.0391538	0.157362	0.122377	0.777681	0.0131828	0.746662	-0.362751	0.126876	0.0460242
[R].gSMPAYSGNNMDksDSELNSEVAAR.[K]_S14_1	[R].gSMPAYSGNNMDksDSELNSEVAAR.[K]	Q53TN4	CYBRD1	Cytochrome b reductase 1	S14	S260	SGNNMDKSDSELNSE	Unambiguous	1	S14(Phospho): 79.05	0.188257	0.148964	0.165808	0.156151	0.16861	0.160979	0.954741	0.306843	0.742291	-0.0668187	0.129426	0.00864806
[K].ssPNPFVGsPPk.[G]_S1 S2 S9_2	[K].ssPNPFVGsPPk.[G]	P98082	DAB2	Disabled homolog 2	S1.S2.S9	S393.S394.S401	QNGFSVKSSPNPFVG.NGFSVKSSPNPFVGS.SPNPFVGSPPKGLSI	Ambiguous	2	S1(Phospho): 50; S2(Phospho): 50; S9(Phospho): 100	0.180446	0.180603	0.171333	0.268131	0.180524	0.219732	1.21719	0.002059	0.566546	0.283551	0.246765	0.0699704
[K].ssPNPFVGsPPk.[G]_S1 S9_2	[K].ssPNPFVGsPPk.[G]	P98082	DAB2	Disabled homolog 2	S1.S9	S393.S401	QNGFSVKSSPNPFVG.SPNPFVGSPPKGLSI	Unambiguous	2	S1(Phospho): 97.06; S9(Phospho): 100	0.183785	0.194322	0.152277	0.310342	0.189054	0.231309	1.22351	0.084754	0.647052	0.291028	0.189061	0.055022
[K].sSPNPFVGsPPk.[G]_S9_1	[K].sSPNPFVGsPPk.[G]	P98082	DAB2	Disabled homolog 2	S9	S401	SPNPFVGSPPKGLSI	Unambiguous	1	S9(Phospho): 100	0.102071	0.0661507	0.133488	0.0699463	0.0841108	0.101717	1.20932	0.655099	0.677144	0.274201	0.169319	0.0464273
[K].sSPNPFVGsPPkGLSIQNGVk.[Q]_S9_1	[K].sSPNPFVGsPPkGLSIQNGVk.[Q]	P98082	DAB2	Disabled homolog 2	S9	S401	SPNPFVGSPPKGLSI	Unambiguous	1	S9(Phospho): 100	0.120439	0.0914853	0.117902	0.107639	0.105962	0.11277	1.06425	0.433733	0.70093	0.0898354	0.154325	0.0138639
[K].sSPNPFVGSPPk.[G]_S2_1	[K].sSPNPFVGSPPk.[G]	P98082	DAB2	Disabled homolog 2	S2	S394	NGFSVKSSPNPFVGS	Unambiguous	1	S2(Phospho): 95.97	0.185926	0.202468	0.212791	0.170697	0.194197	0.191744	0.987365	0.476747	0.923504	-0.0183439	0.0345613	0.000633988
[R].lRQQSSSSkGDsPELkPR.[A]_S12_1	[R].lRQQSSSSkGDsPELkPR.[A]	Q5VWQ8	DAB2IP	Disabled homolog 2-interacting protein	S12	S978	SSSSKGDSPELKPRA	Unambiguous	1	S12(Phospho): 99.96	0.0628716	0.0905127	0.089571	0.275858	0.0766921	0.182714	2.38244	0.187554	0.377138	1.25244	0.4235	0.530408
[R].qQSSSSkGDsPELkPR.[A]_S10_1	[R].qQSSSSkGDsPELkPR.[A]	Q5VWQ8	DAB2IP	Disabled homolog 2-interacting protein	S10	S978	SSSSKGDSPELKPRA	Unambiguous	1	S10(Phospho): 99.93	0.169308	0.142142	0.130469	0.20062	0.155725	0.165544	1.06305	0.47043	0.818479	0.0882137	0.0869927	0.00767394
[K].dkDDQEWESPsPPkPTVFISGVIAR.[G]_S11_1	[K].dkDDQEWESPsPPkPTVFISGVIAR.[G]	P51397	DAP	Death-associated protein 1	S11	S51	DQEWESPSPPKPTVF	Unambiguous	1	S11(Phospho): 99.7	0.261429	0.167745	0.224807	0.0892156	0.214587	0.157011	0.73169	0.769814	0.557055	-0.450695	0.254102	0.114523
[K].sHsSLPPNNSYADFER.[F]_S4_1	[K].sHsSLPPNNSYADFER.[F]	O43293	DAPK3	Death-associated protein kinase 3	S4	S312	YTIKSHSSLPPNNSY	Unambiguous	1	S4(Phospho): 91.8	0.153143	0.116305	0.112838	0.131765	0.134724	0.122301	0.907792	0.604276	0.609493	-0.139566	0.215031	0.0300111
[K].sHssLPPNNSYADFER.[F]_S1 S3 S4_2	[K].sHssLPPNNSYADFER.[F]	O43293	DAPK3	Death-associated protein kinase 3	S1.S3.S4	S309.S311.S312	LKEYTIKSHSSLPPN.EYTIKSHSSLPPNNS.YTIKSHSSLPPNNSY	Ambiguous	2	S1(Phospho): 51.99; S3(Phospho): 51.99; S4(Phospho): 96.01	0.0701268	0.109967	0.0621908	0.149114	0.0900471	0.105653	1.1733	0.547198	0.775106	0.230576	0.110639	0.0255107
[K].nNAYLAQsPQLYk.[Q]_S8_1	[K].nNAYLAQsPQLYk.[Q]	P14868	DARS	Aspartate--tRNA ligase, cytoplasmic	S8	S249	NNAYLAQSPQLYKQM	Unambiguous	1	S8(Phospho): 100	0.162479	0.133112	0.141232	0.124052	0.147795	0.132642	0.897473	0.673943	0.467052	-0.15606	0.330634	0.0515988
[R].lSQtPHSQPPRPGTck.[T]_T4_1	[R].lSQtPHSQPPRPGTck.[T]	Q9UER7	DAXX	Death domain-associated protein 6	T4	T709	SPARLSQTPHSQPPR	Unambiguous	1	T4(Phospho): 95.64	0.162503	0.125272	0.118817	0.100801	0.143887	0.109809	0.76316	0.573819	0.241144	-0.389943	0.617723	0.240877
[K].dGDksPMSSLQISNEk.[N]_S5_1	[K].dGDksPMSSLQISNEk.[N]	Q9UER7	DAXX	Death domain-associated protein 6	S5	S495	AGKDGDKSPMSSLQI	Unambiguous	1	S5(Phospho): 100	0.167946	0.144164	0.125684	0.155054	0.156055	0.140369	0.899483	0.866617	0.493775	-0.152833	0.306471	0.0468388
[K].kIcTLPsPPsPLASLAPVADSSTR.[V]_S7 S10_2	[K].kIcTLPsPPsPLASLAPVADSSTR.[V]	Q9UER7	DAXX	Death domain-associated protein 6	S7.S10	S668.S671	KKICTLPSPPSPLAS.CTLPSPPSPLASLAP	Unambiguous	2	S7(Phospho): 99.97; S10(Phospho): 99.39	0.173724	0.172556	0.107556	0.259877	0.17314	0.183717	1.06109	0.00976318	0.912156	0.0855407	0.039931	0.00341573
[R].hQsAEFTISYDNEk.[E]_S3_1	[R].hQsAEFTISYDNEk.[E]	Q8N8Z6	DCBLD1	Discoidin, CUB and LCCL domain-containing protein 1	S3	S513	YPFARHQSAEFTISY	Unambiguous	1	S3(Phospho): 100	0.127494	0.146156	0.112377	0.128242	0.136825	0.120309	0.879296	0.897127	0.309911	-0.185579	0.508763	0.0944157
[K].hLTVEELFGTsLPk.[E]_S11_1	[K].hLTVEELFGTsLPk.[E]	Q9NPI6	DCP1A	mRNA-decapping enzyme 1A	S11	S226	VEELFGTSLPKEQPA	Unambiguous	1	S11(Phospho): 94.24	0.104537	0.104289	0.146954	0.134361	0.104413	0.140657	1.34712	0.0251395	0.109392	0.429883	0.961015	0.413124
[R].kASSPsPLTIGTPESQR.[K]_S6_1	[R].kASSPsPLTIGTPESQR.[K]	Q9NPI6	DCP1A	mRNA-decapping enzyme 1A	S6	S525	ERKASSPSPLTIGTP	Unambiguous	1	S6(Phospho): 99.68	0.167091	0.133675	0.192004	0.179653	0.150383	0.185829	1.2357	0.450769	0.184883	0.305332	0.733102	0.22384
[R].qRsPLLNQPVPELSHASLIANQSPFR.[A]_S3_1	[R].qRsPLLNQPVPELSHASLIANQSPFR.[A]	Q9NPI6	DCP1A	mRNA-decapping enzyme 1A	S3	S353	KTTPRQRSPLLNQPV	Unambiguous	1	S3(Phospho): 100	0.207379	0.150759	0.182823	0.0757745	0.179069	0.129299	0.722063	0.61945	0.497496	-0.469804	0.30321	0.142449
[R].kASsPSPLTIGTPESQR.[K]_S4_1	[R].kASsPSPLTIGTPESQR.[K]	Q9NPI6	DCP1A	mRNA-decapping enzyme 1A	S4	S523	DLERKASSPSPLTIG	Unambiguous	1	S4(Phospho): 85.97	0.18389	0.135301	0.20569	0.181358	0.159596	0.193524	1.21259	0.591127	0.338111	0.278093	0.47094	0.130965
[R].dkQsPSQANGcSDHRPIDILEMLSR.[A]_S6_1	[R].dkQsPSQANGcSDHRPIDILEMLSR.[A]	Q9NPI6	DCP1A	mRNA-decapping enzyme 1A	S6	S144	ARDKQSPSQANGCSD	Unambiguous	1	S6(Phospho): 83.28	0.145169	0.141928	0.188334	0.116675	0.143549	0.152504	1.06238	0.057545	0.826135	0.0873062	0.082949	0.00724196
[K].aHQGTGAGIsPVILNSGEGkEVDILR.[M]_S10_1	[K].aHQGTGAGIsPVILNSGEGkEVDILR.[M]	Q8IZD4	DCP1B	mRNA-decapping enzyme 1B	S10	S147	QGTGAGISPVILNSG	Unambiguous	1	S10(Phospho): 100	0.0926297	0.0999791	0.15972	0.142339	0.0963044	0.151029	1.56825	0.50933	0.0284655	0.649156	1.54568	1.00339
[R].qTLPISGSQTGSSGVIsPQELLkk.[L]_S17_1	[R].qTLPISGSQTGSSGVIsPQELLkk.[L]	Q8IZD4	DCP1B	mRNA-decapping enzyme 1B	S17	S448	TGSSGVISPQELLKK	Unambiguous	1	S17(Phospho): 99.98	0.109402	0.142703	0.115516	0.0927024	0.126052	0.104109	0.825921	0.764759	0.390522	-0.275925	0.408355	0.112675
[K].tTGtPPDSSLVTYELHSRPEQDk.[F]_T4_1	[K].tTGtPPDSSLVTYELHSRPEQDk.[F]	Q13561-2	DCTN2	Isoform 2 of Dynactin subunit 2	T4	T203	SGGKTTGTPPDSSLV	Unambiguous	1	T4(Phospho): 92.87	0.140613	0.117223	0.130814	0.0612916	0.128918	0.0960526	0.745068	0.413213	0.46476	-0.424556	0.332771	0.14128
[K].sPGVAAAVAEDGGLkk.[C]_S1_1	[K].sPGVAAAVAEDGGLkk.[C]	Q9BTE7	DCUN1D5	DCN1-like protein 5	S1	S9	PVKKKRKSPGVAAAV	Unambiguous	1	S1(Phospho): 100	0.154073	0.140264	0.117988	0.131022	0.147168	0.124505	0.846004	0.96327	0.139652	-0.241263	0.854954	0.206269
[K].rsRSPLELEPEAk.[K]_S2_1	[K].rsRSPLELEPEAk.[K]	Q92466	DDB2	DNA damage-binding protein 2	S2	S24	LRPRNKRSRSPLELE	Unambiguous	1	S2(Phospho): 99.13	0.116283	0.119084	0.0827688	0.102848	0.117683	0.0928083	0.788626	0.176445	0.133578	-0.342587	0.874266	0.299512
[R].sPLELEPEAk.[K]_S1_1	[R].sPLELEPEAk.[K]	Q92466	DDB2	DNA damage-binding protein 2	S1	S26	PRNKRSRSPLELEPE	Unambiguous	1	S1(Phospho): 100	0.133684	0.0811355	0.120104	0.107702	0.10741	0.113903	1.06045	0.295104	0.832328	0.0846816	0.0797054	0.00674958
[R].sRsPLELEPEAkk.[L]_S3_1	[R].sRsPLELEPEAkk.[L]	Q92466	DDB2	DNA damage-binding protein 2	S3	S26	PRNKRSRSPLELEPE	Unambiguous	1	S3(Phospho): 94.77	0.144853	0.133851	0.114492	0.17996	0.139352	0.147226	1.05651	0.212004	0.834564	0.0793025	0.0785402	0.00622843
[R].sRsPLELEPEAk.[K]_S3_1	[R].sRsPLELEPEAk.[K]	Q92466	DDB2	DNA damage-binding protein 2	S3	S26	PRNKRSRSPLELEPE	Unambiguous	1	S3(Phospho): 96.14	0.118437	0.0988369	0.121128	0.0991797	0.108637	0.110154	1.01396	0.928122	0.927292	0.0200051	0.0327837	0.00065584
[R].iDFSSIAVPGTSsPR.[Q]_S13_1	[R].iDFSSIAVPGTSsPR.[Q]	Q5TDH0-3	DDI2	Isoform 3 of Protein DDI1 homolog 2	S13	S106	IAVPGTSSPRQRQPP	Unambiguous	1	S13(Phospho): 94.34	0.0566425	0.0845828	0.0993877	0.0712717	0.0706127	0.0853297	1.20842	0.996009	0.535113	0.273121	0.271555	0.0741672
[K].dNTRPGANsPEmWSEAIk.[I]_S9_1	[K].dNTRPGANsPEmWSEAIk.[I]	Q92499	DDX1	ATP-dependent RNA helicase DDX1	S9	S481	NTRPGANSPEMWSEA	Unambiguous	1	S9(Phospho): 99.99	0.16367	0.14545	0.125991	0.162353	0.15456	0.144172	0.932788	0.591411	0.660261	-0.10038	0.180284	0.0180968
[K].kVTkNEEPsEEEIDAPkPk.[K]_T3_1	[K].kVTkNEEPsEEEIDAPkPk.[K]	Q9NR30	DDX21	Nucleolar RNA helicase 2	T3	T115	SSKTKKVTKNEEPSE	Unambiguous	1	T3(Phospho): 84.76	0.0166366	0.00807448	0.0600038	0.352961	0.0123555	0.206482	16.7117	0.0372017	0.411369	4.06279	0.385768	1.5673
[K].nGFPHPEPDcNPSEAAsEEsNSEIEQEIPVEQk.[E]_S17 S20_2	[K].nGFPHPEPDcNPSEAAsEEsNSEIEQEIPVEQk.[E]	Q9NR30	DDX21	Nucleolar RNA helicase 2	S17.S20	S168.S171	CNPSEAASEESNSEI.SEAASEESNSEIEQE	Unambiguous	2	S17(Phospho): 99.23; S20(Phospho): 96.78	0.143752	0.149036	0.133708	0.22345	0.146394	0.178579	1.21985	0.0748918	0.54829	0.286704	0.26099	0.0748268
[K].kkAEPSEVDmNsPk.[S]_S12_1	[K].kkAEPSEVDmNsPk.[S]	Q9NR30	DDX21	Nucleolar RNA helicase 2	S12	S71	PSEVDMNSPKSKKAK	Unambiguous	1	S12(Phospho): 100	0.130581	0.176423	0.110622	0.25951	0.153502	0.185066	1.20563	0.380295	0.724547	0.269785	0.139933	0.0377519
[K].nGFPHPEPDcNPSEAASEEsNSEIEQEIPVEQk.[E]_S17_1	[K].nGFPHPEPDcNPSEAASEEsNSEIEQEIPVEQk.[E]	Q9NR30	DDX21	Nucleolar RNA helicase 2	S17	S168	CNPSEAASEESNSEI	Unambiguous	1	S17(Phospho): 88.75	0.132838	0.150434	0.155504	0.146182	0.141636	0.150843	1.06501	0.620236	0.452729	0.0908605	0.344161	0.0312707
[K].kAEPSEVDmNsPk.[S]_S11_1	[K].kAEPSEVDmNsPk.[S]	Q9NR30	DDX21	Nucleolar RNA helicase 2	S11	S71	PSEVDMNSPKSKKAK	Unambiguous	1	S11(Phospho): 100	0.110754	0.14283	0.102162	0.190736	0.126792	0.146449	1.15503	0.442376	0.716964	0.207937	0.144503	0.0300474
[K].kkEEPSQNDIsPk.[T]_S11_1	[K].kkEEPSQNDIsPk.[T]	Q9NR30	DDX21	Nucleolar RNA helicase 2	S11	S89	EPSQNDISPKTKSLR	Unambiguous	1	S11(Phospho): 100	0.110402	0.157022	0.095077	0.217323	0.133712	0.1562	1.16818	0.463884	0.763798	0.224267	0.117021	0.026244
[K].kEEPSQNDIsPk.[T]_S10_1	[K].kEEPSQNDIsPk.[T]	Q9NR30	DDX21	Nucleolar RNA helicase 2	S10	S89	EPSQNDISPKTKSLR	Unambiguous	1	S10(Phospho): 100	0.106973	0.176621	0.100848	0.205776	0.141797	0.153312	1.08121	0.74611	0.871762	0.112643	0.0596021	0.00671378
[K].vTkNEEPsEEEIDAPkPk.[K]_S8_1	[K].vTkNEEPsEEEIDAPkPk.[K]	Q9NR30	DDX21	Nucleolar RNA helicase 2	S8	S121	VTKNEEPSEEEIDAP	Unambiguous	1	S8(Phospho): 99.18	0.166582	0.148173	0.153823	0.163194	0.157378	0.158508	1.00718	0.599548	0.922831	0.0103268	0.0348777	0.000360175
[K].ncPHVVVGtPGR.[I]_T9_1	[K].ncPHVVVGtPGR.[I]	O00148	DDX39A	ATP-dependent RNA helicase DDX39A	T9	T171	CPHVVVGTPGRILAL	Unambiguous	1	T9(Phospho): 100	0.10259	0.152188	0.127133	0.126908	0.127389	0.12702	0.997104	0.00577218	0.99053	-0.00418436	0.00413258	1.72922e-05
[K].gAAEEEQQDsGSEPRGDEDDIPLGPQSNVSLLDQHQHLk.[E]_S10_1	[K].gAAEEEQQDsGSEPRGDEDDIPLGPQSNVSLLDQHQHLk.[E]	J3KNN5	DDX41	Probable ATP-dependent RNA helicase DDX41 (Fragment)	S10	S84	AEEEQQDSGSEPRGD	Unambiguous	1	S10(Phospho): 96.58	0.128176	0.140537	0.139505	0.15856	0.134356	0.149032	1.10923	0.732669	0.325429	0.149563	0.487544	0.0729185
[R].tDEVPAGGSRsEAEDEDDEDYVPYVPLR.[Q]_S11_1	[R].tDEVPAGGSRsEAEDEDDEDYVPYVPLR.[Q]	J3KNN5	DDX41	Probable ATP-dependent RNA helicase DDX41 (Fragment)	S11	S41	VPAGGSRSEAEDEDD	Unambiguous	1	S11(Phospho): 87.38	0.135879	0.139184	0.117163	0.137727	0.137532	0.127445	0.92666	0.202905	0.434946	-0.109888	0.361565	0.0397317
[R].tDEVPAGGsRsEAEDEDDEDYVPYVPLR.[Q]_S9 S11_2	[R].tDEVPAGGsRsEAEDEDDEDYVPYVPLR.[Q]	J3KNN5	DDX41	Probable ATP-dependent RNA helicase DDX41 (Fragment)	S9.S11	S39.S41	DEVPAGGSRSEAEDE.VPAGGSRSEAEDEDD	Unambiguous	2	S9(Phospho): 99.95; S11(Phospho): 99.98	0.154828	0.166345	0.117887	0.195787	0.160587	0.156837	0.976649	0.186883	0.932809	-0.0340874	0.0302071	0.00102968
[R].yMAENPTAGVVQEEEEDNLEYDsDGNPIAPTkk.[I]_Y21_1	[R].yMAENPTAGVVQEEEEDNLEYDsDGNPIAPTkk.[I]	Q86XP3	DDX42	ATP-dependent RNA helicase DDX42	Y21	Y183	EEEDNLEYDSDGNPI	Unambiguous	1	Y21(Phospho): 81.59	0.16802	0.154871	0.139783	0.128242	0.161445	0.134012	0.830077	0.9172	0.0884042	-0.268683	1.05353	0.283064
[K].aGSSAAGASGWTSAGSLNSVPTNSAQQGHNSPDsPVTSAAk.[G]_S31_1	[K].aGSSAAGASGWTSAGSLNSVPTNSAQQGHNSPDsPVTSAAk.[G]	Q86XP3	DDX42	ATP-dependent RNA helicase DDX42	S31	S751	SAQQGHNSPDSPVTS	Unambiguous	1	S31(Phospho): 93.66	0.147805	0.120397	0.150026	0.0482148	0.134101	0.0991203	0.739147	0.334819	0.575235	-0.436066	0.240155	0.104723
[R].ymAENPTAGVVQEEEEDNLEYDsDGNPIAPTkk.[I]_S23_1	[R].ymAENPTAGVVQEEEEDNLEYDsDGNPIAPTkk.[I]	Q86XP3	DDX42	ATP-dependent RNA helicase DDX42	S23	S185	EDNLEYDSDGNPIAP	Unambiguous	1	S23(Phospho): 99.82	0.145384	0.132406	0.128724	0.144052	0.138895	0.136388	0.98195	0.894584	0.826156	-0.026278	0.0829378	0.00217944
[K].lLQLVEDRGsGR.[S]_S10_1	[K].lLQLVEDRGsGR.[S]	J3KTA4	DDX5	Probable ATP-dependent RNA helicase DDX5	S10	S480	QLVEDRGSGRSRGRG	Unambiguous	1	S10(Phospho): 100	0.145197	0.145481	0.130606	0.12153	0.145339	0.126068	0.867404	0.0398102	0.146922	-0.205224	0.832914	0.170934
[R].rVNDAEPGsPEAPQGk.[R]_S9_1	[R].rVNDAEPGsPEAPQGk.[R]	Q8N8A6	DDX51	ATP-dependent RNA helicase DDX51	S9	S83	VNDAEPGSPEAPQGK	Unambiguous	1	S9(Phospho): 100	0.121108	0.130276	0.128878	0.153972	0.125692	0.141425	1.12517	0.445965	0.36006	0.170139	0.443625	0.0754782
[K].tVDLGIsDLEDDc.[-]_S7_1	[K].tVDLGIsDLEDDc.[-]	Q8NHQ9	DDX55	ATP-dependent RNA helicase DDX55	S7	S594	KTVDLGISDLEDDC	Unambiguous	1	S7(Phospho): 100	0.110397	0.10404	0.147352	0.174025	0.107218	0.160688	1.4987	0.297927	0.0598979	0.583712	1.22259	0.71364
[R].kREEGsDIEDEDMEELLNDTR.[L]_S6_1	[R].kREEGsDIEDEDMEELLNDTR.[L]	Q8NHQ9	DDX55	ATP-dependent RNA helicase DDX55	S6	S544	KRKREEGSDIEDEDM	Unambiguous	1	S6(Phospho): 100	0.125165	0.149649	0.140208	0.160415	0.137407	0.150311	1.09391	0.878495	0.501615	0.1295	0.299629	0.0388018
[R].mNsSFSVkPFEk.[T]_S3_1	[R].mNsSFSVkPFEk.[T]	A0A0U1RR27	DENND4A	C-myc promoter-binding protein	S3	S1195	KRIQRMNSSFSVKPF	Unambiguous	1	S3(Phospho): 99.57	0.161258	0.1158	0.102615	0.091198	0.138529	0.0969065	0.69954	0.313297	0.217703	-0.515521	0.662135	0.341344
[K].sSPSTENmHFPSSISSQTR.[Q]_S4_1	[K].sSPSTENmHFPSSISSQTR.[Q]	A0A0U1RR27	DENND4A	C-myc promoter-binding protein	S4	S1555	YFLKSSPSTENMHFP	Unambiguous	1	S4(Phospho): 74.68	0.165086	0.135244	0.124901	0.0948838	0.150165	0.109892	0.731811	0.996285	0.197379	-0.450456	0.704699	0.317436
[K].lNkksPPLVk.[A]_S5_1	[K].lNkksPPLVk.[A]	A0A0U1RR27	DENND4A	C-myc promoter-binding protein	S5	S1284	DDKLNKKSPPLVKAC	Unambiguous	1	S5(Phospho): 100	0.153085	0.126564	0.122479	0.106424	0.139825	0.114452	0.818536	0.693106	0.243305	-0.288883	0.61385	0.177331
[R].hksDNETNLQQQVVWGNR.[N]_S3_1	[R].hksDNETNLQQQVVWGNR.[N]	A0A0U1RR27	DENND4A	C-myc promoter-binding protein	S3	S1059	CFRKRHKSDNETNLQ	Unambiguous	1	S3(Phospho): 100	0.123035	0.147208	0.120791	0.169675	0.135121	0.145233	1.07484	0.584721	0.746351	0.104116	0.127057	0.0132286
[R].rsSLPPNSPkPVR.[L]_S3_1	[R].rsSLPPNSPkPVR.[L]	A0A0U1RR27	DENND4A	C-myc promoter-binding protein	S3	S1295	VKACRRSSLPPNSPK	Unambiguous	1	S3(Phospho): 90.5	0.0719954	0.0594303	0.0459147	0.0780266	0.0657128	0.0619707	0.943053	0.47489	0.848301	-0.0845899	0.0714499	0.00604394
[K].hsQPsPEPHSPTEPPAWGSSIVk.[V]_S10 T12 S19_2	[K].hsQPsPEPHSPTEPPAWGSSIVk.[V]	R4GN35	DENND4C	DENN domain-containing protein 4C	S10.T12.S19	S1022.T1024.S1031	QPSPEPHSPTEPPAW.SPEPHSPTEPPAWGS.TEPPAWGSSIVKVPS	Ambiguous	2	S10(Phospho): 47.25; T12(Phospho): 47.25; S19(Phospho): 96.87	0.114464	0.134524	0.141276	0.225986	0.124494	0.183631	1.47502	0.296059	0.307202	0.560736	0.512576	0.28742
[K].hSQPsPEPHsPTEPPAWGSSIVk.[V]_S5 S10_2	[K].hSQPsPEPHsPTEPPAWGSSIVk.[V]	R4GN35	DENND4C	DENN domain-containing protein 4C	S5.S10	S1017.S1022	VAKHSQPSPEPHSPT.QPSPEPHSPTEPPAW	Unambiguous	2	S5(Phospho): 100; S10(Phospho): 98.8	0.131191	0.127105	0.139666	0.214174	0.129148	0.17692	1.3699	0.0697422	0.328833	0.45407	0.483025	0.219327
[K].hsQPsPEPHSPTEPPAWGSSIVk.[V]_S5 T12_2	[K].hsQPsPEPHSPTEPPAWGSSIVk.[V]	R4GN35	DENND4C	DENN domain-containing protein 4C	S5.T12	S1017.T1024	VAKHSQPSPEPHSPT.SPEPHSPTEPPAWGS	Unambiguous	2	S5(Phospho): 94.55; T12(Phospho): 85.34	0.118612	0.154902	0.134927	0.214692	0.136757	0.174809	1.27825	0.543644	0.476703	0.354169	0.321752	0.113955
[R].hPTGNSITksPPLmAk.[R]_S6_1	[R].hPTGNSITksPPLmAk.[R]	R4GN35	DENND4C	DENN domain-containing protein 4C	S6	S737	SRHPTGNSITKSPPL	Unambiguous	1	S6(Phospho): 97.65	0.144988	0.131595	0.139252	0.106297	0.138292	0.122774	0.887792	0.491503	0.474969	-0.171706	0.323335	0.0555185
[R].hPTGNsITksPPLmAk.[R]_T3 S6 S10_2	[R].hPTGNsITksPPLmAk.[R]	R4GN35	DENND4C	DENN domain-containing protein 4C	T3.S6.S10	T734.S737.S741	LCFSRHPTGNSITKS.SRHPTGNSITKSPPL.TGNSITKSPPLMAKR	Ambiguous	2	T3(Phospho): 49.43; S6(Phospho): 49.43; S10(Phospho): 84.88	0.0347115	0.064617	0.0439039	0.0692418	0.0496642	0.0565728	1.13911	0.894964	0.758136	0.187902	0.120253	0.0225957
[K].hsQPSPEPHSPTEPPAWGSSIVk.[V]_S2_1	[K].hsQPSPEPHSPTEPPAWGSSIVk.[V]	R4GN35	DENND4C	DENN domain-containing protein 4C	S2	S1014	SAIVAKHSQPSPEPH	Unambiguous	1	S2(Phospho): 87.72	0.101131	0.11707	0.124693	0.0716109	0.109101	0.0981522	0.899646	0.371404	0.730932	-0.152571	0.136123	0.0207684
[R].hPTGNsITksPPLMAk.[R]_S6 T8 S10_2	[R].hPTGNsITksPPLMAk.[R]	R4GN35	DENND4C	DENN domain-containing protein 4C	S6.T8.S10	S737.T739.S741	SRHPTGNSITKSPPL.HPTGNSITKSPPLMA.TGNSITKSPPLMAKR	Ambiguous	2	S6(Phospho): 89.46; T8(Phospho): 47.84; S10(Phospho): 47.84	0.0452092	0.0635907	0.0422967	0.0770985	0.0543999	0.0596976	1.09738	0.618711	0.813001	0.134068	0.0899088	0.0120539
[K].rSsLYGIAk.[V]_S3_1	[K].rSsLYGIAk.[V]	R4GN35	DENND4C	DENN domain-containing protein 4C	S3	S1233	DLRNKRSSLYGIAKV	Unambiguous	1	S3(Phospho): 96.89	0.130704	0.12768	0.13131	0.119457	0.129192	0.125383	0.970518	0.318044	0.596994	-0.0431732	0.22403	0.0096721
[R].hPTGNSITksPPLMAk.[R]_S10_1	[R].hPTGNSITksPPLMAk.[R]	R4GN35	DENND4C	DENN domain-containing protein 4C	S10	S741	TGNSITKSPPLMAKR	Unambiguous	1	S10(Phospho): 99.64	0.141385	0.123992	0.143836	0.126958	0.132689	0.135397	1.02041	0.980857	0.843903	0.0291497	0.0737073	0.00214854
[K].sPTTARRLSITSLtGk.[N]_T14_1	[K].sPTTARRLSITSLtGk.[N]	G3V1S3	DENND5B	DENN domain-containing protein 5B	T14	T1116	RLSITSLTGKNNKPN	Unambiguous	1	T14(Phospho): 99.59	0.128651	0.105126	0.0605604	0.100264	0.116889	0.080412	0.687936	0.681052	0.254712	-0.539654	0.593951	0.320528
[R].rLsITSLTGk.[N]_S3_1	[R].rLsITSLTGk.[N]	G3V1S3	DENND5B	DENN domain-containing protein 5B	S3	S1111	PTTARRLSITSLTGK	Unambiguous	1	S3(Phospho): 99.98	0.068644	0.0762686	0.0978658	0.0853115	0.0724563	0.0915886	1.26405	0.694925	0.121148	0.338057	0.916685	0.309892
[K].lTVENsPkQEAGISEGQGTAGEEEEk.[K]_S6_1	[K].lTVENsPkQEAGISEGQGTAGEEEEk.[K]	O43583	DENR	Density-regulated protein	S6	S73	AKLTVENSPKQEAGI	Unambiguous	1	S6(Phospho): 99.99	0.114304	0.158127	0.0972241	0.0813307	0.136215	0.0892774	0.655413	0.442984	0.181636	-0.609524	0.740797	0.451534
[R].ksASScDVSSSPSLPSR.[T]_S4_1	[R].ksASScDVSSSPSLPSR.[T]	O75140	DEPDC5	DEP domain-containing protein 5	S4	S496	SHSRKSASSCDVSSS	Unambiguous	1	S4(Phospho): 73.96	0.143324	0.12595	0.149487	0.248085	0.134637	0.198786	1.47646	0.222081	0.328526	0.56214	0.48343	0.271755
[K].tQkPNPAVPPPLSSsPLYSR.[G]_S13_1	[K].tQkPNPAVPPPLSSsPLYSR.[G]	O75140	DEPDC5	DEP domain-containing protein 5	S13	S831	PAVPPPLSSSPLYSR	Unambiguous	1	S13(Phospho): 72.97	0.117102	0.142334	0.127277	0.105985	0.129718	0.116631	0.89911	0.892429	0.510999	-0.153431	0.29158	0.0447374
[R].eQSSDLTPSGDVsPVkPLSR.[S]_S13_1	[R].eQSSDLTPSGDVsPVkPLSR.[S]	Q8WYQ5	DGCR8	Microprocessor complex subunit DGCR8	S13	S377	LTPSGDVSPVKPLSR	Unambiguous	1	S13(Phospho): 100	0.12544	0.115441	0.119831	0.101442	0.12044	0.110636	0.918601	0.634118	0.447775	-0.12249	0.34894	0.0427418
[K].yGGDsDHPsDGETSVQPmMTk.[I]_S5 S9_2	[K].yGGDsDHPsDGETSVQPmMTk.[I]	Q8WYQ5	DGCR8	Microprocessor complex subunit DGCR8	S5.S9	S271.S275	EEKYGGDSDHPSDGE.GGDSDHPSDGETSVQ	Unambiguous	2	S5(Phospho): 99.38; S9(Phospho): 99.31	0.148349	0.142946	0.0890643	0.209195	0.145648	0.14913	1.02391	0.0572286	0.959085	0.0340843	0.0181429	0.000618388
[K].aksLDGVTNDR.[T]_S3_1	[K].aksLDGVTNDR.[T]	Q9UBM7	DHCR7	7-dehydrocholesterol reductase	S3	S14	PNIPKAKSLDGVTND	Unambiguous	1	S3(Phospho): 100	0.0324094	0.0266005	0.0360776	0.0514581	0.029505	0.0437678	1.48341	0.459784	0.224868	0.568913	0.648073	0.368697
[K].fQsPQIQATIsPPLQPk.[T]_S3 S11_2	[K].fQsPQIQATIsPPLQPk.[T]	A0A087WYN9	DHX29	ATP-dependent RNA helicase DHX29	S3.S11	S192.S200	KSRPKFQSPQIQATI.PQIQATISPPLQPKT	Unambiguous	2	S3(Phospho): 100; S11(Phospho): 91.17	0.119126	0.140861	0.106924	0.189702	0.129994	0.148313	1.14092	0.326936	0.710273	0.190204	0.148575	0.0282594
[K].fQSPQIQATIsPPLQPk.[T]_S11_1	[K].fQSPQIQATIsPPLQPk.[T]	A0A087WYN9	DHX29	ATP-dependent RNA helicase DHX29	S11	S200	PQIQATISPPLQPKT	Unambiguous	1	S11(Phospho): 100	0.101558	0.072872	0.131063	0.0583712	0.087215	0.0947172	1.08602	0.478563	0.865469	0.11905	0.0627486	0.00747022
[R].nRSYIDRDSEyLLQENEPDGTLDQk.[L]_S3_1	[R].nRSYIDRDSEyLLQENEPDGTLDQk.[L]	Q9H2U1	DHX36	ATP-dependent RNA helicase DHX36	S3	S161	MFRIRNRSYIDRDSE	Unambiguous	1	S3(Phospho): 71.69	0.0594824	0.0392265	0.08173	0.103897	0.0493545	0.0928137	1.88055	0.94267	0.101505	0.911157	0.993514	0.905247
[K].qSMDMsPIk.[I]_S6_1	[K].qSMDMsPIk.[I]	Q14562	DHX8	ATP-dependent RNA helicase DHX8	S6	S460	TKQSMDMSPIKIVKN	Unambiguous	1	S6(Phospho): 100	0.125352	0.106323	0.13898	0.0848885	0.115837	0.111934	0.966303	0.430717	0.904172	-0.0494531	0.0437491	0.00216353
[K].sEEVPAFGVAsPPPLTDTPDTTANAEGDLPTTmGGPLPPHLALk.[A]_S11_1	[K].sEEVPAFGVAsPPPLTDTPDTTANAEGDLPTTmGGPLPPHLALk.[A]	Q08211	DHX9	ATP-dependent RNA helicase A	S11	S87	VPAFGVASPPPLTDT	Unambiguous	1	S11(Phospho): 97.92	0.133919	0.0934406	0.099946	0.0895581	0.11368	0.0947521	0.8335	0.31985	0.460629	-0.262745	0.336649	0.0884528
[K].kGRsPDELPSAGGDGGk.[S]_S4_1	[K].kGRsPDELPSAGGDGGk.[S]	A0A0G2JH68	DIAPH1	Protein diaphanous homolog 1	S4	S22	RDKKKGRSPDELPSA	Unambiguous	1	S4(Phospho): 100	0.11925	0.158249	0.120786	0.166109	0.13875	0.143448	1.03386	0.904689	0.889562	0.048041	0.0508238	0.00244163
[R].sSsPAGETEGDREPQARPGEGTAPLPPPGQk.[V]_T8_1	[R].sSsPAGETEGDREPQARPGEGTAPLPPPGQk.[V]	Q9BTC0	DIDO1	Death-inducer obliterator 1	T8	T1719	SSSPAGETEGDREPQ	Unambiguous	1	T8(Phospho): 97.07	0.152046	0.149449	0.115285	0.120756	0.150748	0.11802	0.7829	0.564212	0.00845402	-0.353101	2.07294	0.731955
[R].yLSVPPSPNISTSEsRsPPEGDTTLFLSR.[L]_S7 S11 T12_2	[R].yLSVPPSPNISTSEsRsPPEGDTTLFLSR.[L]	Q9BTC0	DIDO1	Death-inducer obliterator 1	S7.S11.T12	S1030.S1034.T1035	RYLSVPPSPNISTSE.VPPSPNISTSESRSP.PPSPNISTSESRSPP	Ambiguous	2	S7(Phospho): 97.94; S11(Phospho): 42.9; T12(Phospho): 43.5	0.175336	0.181952	0.112637	0.158414	0.178644	0.135526	0.758633	0.182749	0.203263	-0.398525	0.691942	0.275756
[R].rNsVERPAEPVAGAATPSLVEQQk.[M]_S3_1	[R].rNsVERPAEPVAGAATPSLVEQQk.[M]	Q9BTC0	DIDO1	Death-inducer obliterator 1	S3	S1456	CADVRRNSVERPAEP	Unambiguous	1	S3(Phospho): 100	0.0813582	0.0949638	0.0783152	0.0590426	0.088161	0.0686789	0.779017	0.782677	0.240408	-0.360273	0.619052	0.223028
[K].kPSkyPLcSADAAVSTtPPGSPPPPPPLPEPPVLk.[V]_S15 T16 T17 S21 _2	[K].kPSkyPLcSADAAVSTtPPGSPPPPPPLPEPPVLk.[V]	Q9BTC0	DIDO1	Death-inducer obliterator 1	S15.T16.T17.S21	S1254.T1255.T1256.S1260	CSADAAVSTTPPGSP.SADAAVSTTPPGSPP.ADAAVSTTPPGSPPP.VSTTPPGSPPPPPPL	Ambiguous	2	S15(Phospho): 33.22; T16(Phospho): 33.22; T17(Phospho): 33.22; S21(Phospho): 77.23	0.156139	0.169815	0.117964	0.174661	0.162977	0.146313	0.897751	0.301362	0.625354	-0.155613	0.203874	0.0317253
[R].sPPEGDTTLFLSR.[L]_S1_1	[R].sPPEGDTTLFLSR.[L]	Q9BTC0	DIDO1	Death-inducer obliterator 1	S1	S1040	ISTSESRSPPEGDTT	Unambiguous	1	S1(Phospho): 100	0.130418	0.132514	0.135541	0.111777	0.131466	0.123659	0.940617	0.112017	0.579998	-0.0883213	0.236573	0.0208945
[R].yRSDIHTEAVQAALAk.[H]_Y1_1	[R].yRSDIHTEAVQAALAk.[H]	Q9P265	DIP2B	Disco-interacting protein 2 homolog B	Y1	Y98	GGARDERYRSDIHTE	Unambiguous	1	Y1(Phospho): 99.87	0.108491	0.10355	0.0949445	0.104882	0.106021	0.0999131	0.942393	0.587528	0.385812	-0.0855996	0.413624	0.035406
[K].sYNDSPDVIVEAQFDGSDsEDGHGITQNVLVDGVk.[K]_S19_1	[K].sYNDSPDVIVEAQFDGSDsEDGHGITQNVLVDGVk.[K]	Q8IYB7	DIS3L2	DIS3-like exonuclease 2	S19	S175	AQFDGSDSEDGHGIT	Unambiguous	1	S19(Phospho): 87.09	0.159801	0.161547	0.142764	0.0444496	0.160674	0.0936066	0.582588	0.0226082	0.402606	-0.779453	0.39512	0.307978
[K].sYNDSPDVIVEAQFDGSDsEDGHGITQNVLVDGVkk.[L]_S17_1	[K].sYNDSPDVIVEAQFDGSDsEDGHGITQNVLVDGVkk.[L]	Q8IYB7	DIS3L2	DIS3-like exonuclease 2	S17	S173	VEAQFDGSDSEDGHG	Unambiguous	1	S17(Phospho): 83.26	0.130912	0.142897	0.155439	0.0733761	0.136905	0.114408	0.835674	0.18464	0.641826	-0.258987	0.192583	0.0498764
[K].rPGTQGHLGPEkEEEEsDGEPEDSSTS.[-]_S17_1	[K].rPGTQGHLGPEkEEEEsDGEPEDSSTS.[-]	Q8IYB7	DIS3L2	DIS3-like exonuclease 2	S17	S875	PEKEEEESDGEPEDS	Unambiguous	1	S17(Phospho): 99.91	0.159612	0.120764	0.121399	0.129897	0.140188	0.125648	0.896285	0.274193	0.540697	-0.157971	0.267046	0.0421855
[R].ksLPEEDVAEIQHAEEFLIkPESk.[V]_S2_1	[R].ksLPEEDVAEIQHAEEFLIkPESk.[V]	O60832	DKC1	H/ACA ribonucleoprotein complex subunit 4	S2	S21	KKKKERKSLPEEDVA	Unambiguous	1	S2(Phospho): 100	0.127224	0.167619	0.113638	0.0733094	0.147422	0.0934738	0.634058	0.998961	0.199295	-0.657314	0.700505	0.460452
[K].akAGLESGAEPGDGDsDTTkk.[K]_S16_1	[K].akAGLESGAEPGDGDsDTTkk.[K]	O60832	DKC1	H/ACA ribonucleoprotein complex subunit 4	S16	S494	AEPGDGDSDTTKKKK	Unambiguous	1	S16(Phospho): 99.99	0.117335	0.111382	0.113934	0.288083	0.114359	0.201009	1.7577	0.0435086	0.501434	0.81369	0.299786	0.243933
[R].kREsEsEsDETPPAAPQLIk.[K]_S4 S6 S8_3	[R].kREsEsEsDETPPAAPQLIk.[K]	O60832	DKC1	H/ACA ribonucleoprotein complex subunit 4	S4.S6.S8	S451.S453.S455	TAKRKRESESESDET.KRKRESESESDETPP.KRESESESDETPPAA	Unambiguous	3	S4(Phospho): 90.62; S6(Phospho): 90.62; S8(Phospho): 90.62	0.135368	0.159917	0.143123	0.272177	0.147642	0.20765	1.40644	0.239343	0.457378	0.492045	0.339724	0.16716
[K].aGLESGAEPGDGDsDTTkk.[K]_S14_1	[K].aGLESGAEPGDGDsDTTkk.[K]	O60832	DKC1	H/ACA ribonucleoprotein complex subunit 4	S14	S494	AEPGDGDSDTTKKKK	Unambiguous	1	S14(Phospho): 99.13	0.130512	0.117901	0.127108	0.178758	0.124207	0.152933	1.23128	0.304896	0.39285	0.300159	0.405773	0.121797
[K].aGLESGAEPGDGDsDTTkkk.[K]_S14_1	[K].aGLESGAEPGDGDsDTTkkk.[K]	O60832	DKC1	H/ACA ribonucleoprotein complex subunit 4	S14	S494	AEPGDGDSDTTKKKK	Unambiguous	1	S14(Phospho): 86.05	0.158945	0.128563	0.140317	0.219583	0.143754	0.17995	1.25179	0.466027	0.483612	0.323995	0.315503	0.102221
[R].kREsEsESDETPPAAPQLIk.[K]_S4 S6_2	[R].kREsEsESDETPPAAPQLIk.[K]	O60832	DKC1	H/ACA ribonucleoprotein complex subunit 4	S4.S6	S451.S453	TAKRKRESESESDET.KRKRESESESDETPP	Unambiguous	2	S4(Phospho): 99.36; S6(Phospho): 92.54	0.136483	0.151269	0.134922	0.228699	0.143876	0.181811	1.26366	0.199123	0.50802	0.337614	0.294119	0.0992987
[K].akEVELVsE.[-]_S8_1	[K].akEVELVsE.[-]	O60832	DKC1	H/ACA ribonucleoprotein complex subunit 4	S8	S513	AKEVELVSE	Unambiguous	1	S8(Phospho): 100	0.132152	0.13308	0.133583	0.191953	0.132616	0.162768	1.22737	0.020247	0.489593	0.295566	0.310165	0.0916741
[R].kREsEsESDETPPAAPQLIk.[K]_S6 S8_2	[R].kREsEsESDETPPAAPQLIk.[K]	O60832	DKC1	H/ACA ribonucleoprotein complex subunit 4	S6.S8	S453.S455	KRKRESESESDETPP.KRESESESDETPPAA	Unambiguous	2	S6(Phospho): 91.55; S8(Phospho): 91.54	0.120578	0.166803	0.128802	0.242121	0.14369	0.185461	1.2907	0.493145	0.565306	0.368153	0.247716	0.0911976
[K].sLPEEDVAEIQHAEEFLIkPESk.[V]_S1_1	[K].sLPEEDVAEIQHAEEFLIkPESk.[V]	O60832	DKC1	H/ACA ribonucleoprotein complex subunit 4	S1	S21	KKKKERKSLPEEDVA	Unambiguous	1	S1(Phospho): 100	0.0989947	0.157721	0.107229	0.101303	0.128358	0.104266	0.812309	0.128049	0.500078	-0.299899	0.300962	0.0902583
[R].kRESEsEsDEtPPAAPQLIk.[K]_S4 S6 S8 T11 _3	[R].kRESEsEsDEtPPAAPQLIk.[K]	O60832	DKC1	H/ACA ribonucleoprotein complex subunit 4	S4.S6.S8.T11	S451.S453.S455.T458	TAKRKRESESESDET.KRKRESESESDETPP.KRESESESDETPPAA.SESESDETPPAAPQL	Ambiguous	3	S4(Phospho): 52.47; S6(Phospho): 52.47; S8(Phospho): 95.13; T11(Phospho): 99.94	0.147658	0.177731	0.125556	0.242554	0.162695	0.184055	1.13129	0.32033	0.757409	0.177968	0.12067	0.0214753
[R].kRsVSNSTQTSSSSSQSETSSAVSTPSPVTR.[T]_S3_1	[R].kRsVSNSTQTSSSSSQSETSSAVSTPSPVTR.[T]	Q96QB1	DLC1	Rho GTPase-activating protein 7	S3	S733	VPMVRKRSVSNSTQT	Unambiguous	1	S3(Phospho): 82.38	0.0970229	0.0501805	0.122638	0.123311	0.0736017	0.122975	1.67081	0.0182825	0.281927	0.74055	0.549864	0.407202
[K].aLTNGSFsPSGNNGSVNWR.[T]_S8_1	[K].aLTNGSFsPSGNNGSVNWR.[T]	Q96QB1	DLC1	Rho GTPase-activating protein 7	S8	S828	ALTNGSFSPSGNNGS	Unambiguous	1	S8(Phospho): 99.26	0.0573956	0.0989978	0.0973441	0.0911687	0.0781967	0.0942564	1.20538	0.187628	0.524843	0.269483	0.27997	0.0754472
[K].nREsYPEDTVFYIPEDHkPGTFPk.[A]_S4_1	[K].nREsYPEDTVFYIPEDHkPGTFPk.[A]	Q96QB1	DLC1	Rho GTPase-activating protein 7	S4	S800	QNFKNRESYPEDTVF	Unambiguous	1	S4(Phospho): 98.23	0.16963	0.108414	0.19666	0.0725046	0.139022	0.134582	0.968065	0.583243	0.95469	-0.0468239	0.0201377	0.000942927
[K].iDYLLPGPGPAHsPQPSk.[R]_S13_1	[K].iDYLLPGPGPAHsPQPSk.[R]	Q8TDM6	DLG5	Disks large homolog 5	S13	S1000	PGPGPAHSPQPSKRA	Unambiguous	1	S13(Phospho): 96.74	0.131704	0.11069	0.115027	0.0498178	0.121197	0.0824225	0.680071	0.396921	0.375124	-0.556242	0.425825	0.236862
[R].sGHFDVTTVASIk.[E]_S1_1	[R].sGHFDVTTVASIk.[E]	Q8TDM6	DLG5	Disks large homolog 5	S1	S1795	FVDYKRRSGHFDVTT	Unambiguous	1	S1(Phospho): 99.98	0.161669	0.116916	0.125394	0.0682693	0.139293	0.0968316	0.695167	0.846145	0.362478	-0.52457	0.440719	0.231188
[R].rLsmSEVkDDNSATk.[T]_S3_1	[R].rLsmSEVkDDNSATk.[T]	Q8TDM6	DLG5	Disks large homolog 5	S3	S1666	QEFSRRLSMSEVKDD	Unambiguous	1	S3(Phospho): 98.73	0.127036	0.129765	0.149673	0.139638	0.128401	0.144656	1.1266	0.338103	0.0888952	0.171971	1.05112	0.180763
[K].rRSGHFDVTtVASIk.[E]_T9_1	[K].rRSGHFDVTtVASIk.[E]	Q8TDM6	DLG5	Disks large homolog 5	T9	T1801	RSGHFDVTTVASIKE	Unambiguous	1	T9(Phospho): 90.4	0.0938654	0.163063	0.109936	0.0728969	0.128464	0.0914164	0.71161	0.625747	0.444794	-0.490841	0.351841	0.172698
[K].rPQtPPkIDYLLPGPGPAHSPQPskR.[A]_T4 S20_2	[K].rPQtPPkIDYLLPGPGPAHSPQPskR.[A]	Q8TDM6	DLG5	Disks large homolog 5	T4.S20	T984.S1000	NTFKRPQTPPKIDYL.PGPGPAHSPQPSKRA	Unambiguous	2	T4(Phospho): 98.99; S20(Phospho): 83.86	0.163205	0.165085	0.184904	0.0826789	0.164145	0.133791	0.815078	0.0234107	0.65883	-0.294989	0.181227	0.0534599
[K].iDYLLPGPGPAHsPQPSkR.[A]_S13_1	[K].iDYLLPGPGPAHsPQPSkR.[A]	Q8TDM6	DLG5	Disks large homolog 5	S13	S1000	PGPGPAHSPQPSKRA	Unambiguous	1	S13(Phospho): 99.99	0.153385	0.123328	0.153823	0.0941738	0.138356	0.123998	0.896224	0.59431	0.709143	-0.158069	0.149266	0.0235944
[R].sDsIkFQHR.[L]_S3_1	[R].sDsIkFQHR.[L]	Q8TDM6	DLG5	Disks large homolog 5	S3	S1021	KPPRRSDSIKFQHRL	Unambiguous	1	S3(Phospho): 93.91	0.164664	0.160729	0.134699	0.172123	0.162697	0.153411	0.942927	0.133407	0.670519	-0.0847817	0.173589	0.0147172
[R].aTHGSNsLPSSAR.[L]_S10_1	[R].aTHGSNsLPSSAR.[L]	Q8TDM6	DLG5	Disks large homolog 5	S10	S1257	HGSNSLPSSARLGSS	Unambiguous	1	S10(Phospho): 93.14	0.140969	0.106527	0.14082	0.091472	0.123748	0.116146	0.93857	0.775851	0.824142	-0.0914633	0.0839979	0.00768273
[R].lGSsSNLQFk.[A]_S5_1	[R].lGSsSNLQFk.[A]	Q8TDM6	DLG5	Disks large homolog 5	S5	S1265	SARLGSSSNLQFKAE	Unambiguous	1	S5(Phospho): 95.61	0.139484	0.103806	0.174129	0.0529207	0.121645	0.113525	0.933247	0.364484	0.909485	-0.0996695	0.0412045	0.00410683
[K].rkLsSIGIQVDcIQPVPk.[E]_S5_1	[K].rkLsSIGIQVDcIQPVPk.[E]	Q9Y2H0	DLGAP4	Disks large-associated protein 4	S5	S666	APKRKLSSIGIQVDC	Unambiguous	1	S5(Phospho): 92.76	0.0978919	0.0679983	0.0968895	0.128673	0.0829451	0.112781	1.35971	0.960991	0.304839	0.4433	0.51593	0.228712
[K].rkLsSIGIQVDcIQPVPk.[E]_S4_1	[K].rkLsSIGIQVDcIQPVPk.[E]	Q9Y2H0	DLGAP4	Disks large-associated protein 4	S4	S665	AAPKRKLSSIGIQVD	Unambiguous	1	S4(Phospho): 85.17	0.0901947	0.0738188	0.101013	0.0958284	0.0820068	0.0984207	1.20015	0.390403	0.196149	0.26322	0.707414	0.186205
[R].kLsSIGIQVDcIQPVPk.[E]_S3_1	[R].kLsSIGIQVDcIQPVPk.[E]	Q9Y2H0	DLGAP4	Disks large-associated protein 4	S3	S665	AAPKRKLSSIGIQVD	Unambiguous	1	S3(Phospho): 99.6	0.115372	0.0706614	0.102392	0.111214	0.0930169	0.106803	1.14821	0.248058	0.606674	0.199388	0.217045	0.0432762
[K].sEVTSQSGLSNSSDsLDSSTRPPSVTR.[G]_S15_1	[K].sEVTSQSGLSNSSDsLDSSTRPPSVTR.[G]	Q9Y2H0	DLGAP4	Disks large-associated protein 4	S15	S611	GLSNSSDSLDSSTRP	Unambiguous	1	S15(Phospho): 78.62	0.109137	0.128232	0.100696	0.12613	0.118684	0.113413	0.955585	0.819963	0.771787	-0.0655439	0.112502	0.00737384
[R].nEMGIPQQTTsPENAGPQNTk.[S]_S11_1	[R].nEMGIPQQTTsPENAGPQNTk.[S]	Q15398	DLGAP5	Disks large-associated protein 5	S11	S662	GIPQQTTSPENAGPQ	Unambiguous	1	S11(Phospho): 99.97	0.122883	0.104159	0.129427	0.15152	0.113521	0.140473	1.23743	0.895149	0.203751	0.307343	0.690899	0.212343
[R].msLPLLAGGVADDINTNkk.[E]_S2_1	[R].msLPLLAGGVADDINTNkk.[E]	Q15398	DLGAP5	Disks large-associated protein 5	S2	S725	CLSSERMSLPLLAGG	Unambiguous	1	S2(Phospho): 100	0.138978	0.0722009	0.132375	0.096709	0.105589	0.114542	1.08479	0.624594	0.835054	0.117409	0.0782853	0.00919141
[K].dTIIDVVGAPLtPNSR.[K]_S15_1	[K].dTIIDVVGAPLtPNSR.[K]	Q9NPF5	DMAP1	DNA methyltransferase 1-associated protein 1	S15	S448	GAPLTPNSRKRRESA	Unambiguous	1	S15(Phospho): 95.28	0.128538	0.120265	0.106707	0.0991676	0.124402	0.102937	0.827461	0.940961	0.0617613	-0.273236	1.20928	0.33042
[K].ySHLEEFEQIQsQTFsQVQMFLk.[D]_S12 T14 S16_2	[K].ySHLEEFEQIQsQTFsQVQMFLk.[D]	Q9P2D7	DNAH1	Dynein heavy chain 1, axonemal	S12.T14.S16	S547.T549.S551	EEFEQIQSQTFSQVQ.FEQIQSQTFSQVQMF.QIQSQTFSQVQMFLK	Ambiguous	2	S12(Phospho): 82.77; T14(Phospho): 54.67; S16(Phospho): 54.67	0.128251	0.113427	0.120021	0.150964	0.120839	0.135493	1.12126	0.56882	0.483012	0.165124	0.316042	0.0521862
[R].qkDFDIAEQNEssDEESLRk.[E]_S12 S13_2	[R].qkDFDIAEQNEssDEESLRk.[E]	Q96KC8	DNAJC1	DnaJ homolog subfamily C member 1	S12.S13	S479.S480	DIAEQNESSDEESLR.IAEQNESSDEESLRK	Unambiguous	2	S12(Phospho): 99.68; S13(Phospho): 99.68	0.12552	0.163095	0.124128	0.253864	0.144307	0.188996	1.30968	0.358941	0.57619	0.389211	0.239434	0.0931905
[R].nAsASFQELEDk.[K]_S5_1	[R].nAsASFQELEDk.[K]	Q99543	DNAJC2	DnaJ homolog subfamily C member 2	S5	S49	RNRNASASFQELEDK	Unambiguous	1	S5(Phospho): 96.07	0.131177	0.101078	0.140751	0.090798	0.116127	0.115774	0.996959	0.690471	0.991438	-0.00439336	0.00373445	1.64068e-05
[R].sLSTsGEsLYHVLGLDk.[N]_S3 S8_2	[R].sLSTsGEsLYHVLGLDk.[N]	Q9H3Z4	DNAJC5	DnaJ homolog subfamily C member 5	S3.S8	S10.S15	DQRQRSLSTSGESLY.SLSTSGESLYHVLGL	Unambiguous	2	S3(Phospho): 85.59; S8(Phospho): 86.2	0.130852	0.122067	0.127573	0.219259	0.12646	0.173416	1.37131	0.121623	0.415169	0.45556	0.381775	0.173921
[R].sLSTsGEsLYHVLGLDk.[N]_S5 S8_2	[R].sLSTsGEsLYHVLGLDk.[N]	Q9H3Z4	DNAJC5	DnaJ homolog subfamily C member 5	S5.S8	S12.S15	RQRSLSTSGESLYHV.SLSTSGESLYHVLGL	Unambiguous	2	S5(Phospho): 75.76; S8(Phospho): 94.6	0.150339	0.12296	0.116444	0.226151	0.13665	0.171297	1.25355	0.311405	0.60238	0.326022	0.22013	0.0717672
[R].sLSTSGESLYHVLGLDk.[N]_S1_1	[R].sLSTSGESLYHVLGLDk.[N]	Q9H3Z4	DNAJC5	DnaJ homolog subfamily C member 5	S1	S8	MADQRQRSLSTSGES	Unambiguous	1	S1(Phospho): 99.01	0.110979	0.0787765	0.11697	0.0977902	0.0948777	0.10738	1.13177	0.683958	0.573358	0.178586	0.241574	0.0431418
[R].sLsTSGESLYHVLGLDk.[N]_S3_1	[R].sLsTSGESLYHVLGLDk.[N]	Q9H3Z4	DNAJC5	DnaJ homolog subfamily C member 5	S3	S10	DQRQRSLSTSGESLY	Unambiguous	1	S3(Phospho): 87.69	0.127144	0.0964843	0.123967	0.0964003	0.111814	0.110184	0.985417	0.932422	0.944156	-0.0211943	0.0249563	0.000528931
[K].skPIPIMPAsPQkGHAVNLLDVPVPVAR.[K]_S10_1	[K].skPIPIMPAsPQkGHAVNLLDVPVPVAR.[K]	O00429-6	DNM1L	Isoform 6 of Dynamin-1-like protein	S10	S629	PIPIMPASPQKGHAV	Unambiguous	1	S10(Phospho): 100	0.130056	0.138356	0.130501	0.0933201	0.134206	0.111911	0.833872	0.279612	0.362399	-0.262103	0.440813	0.115538
[K].skPIPIMPAsPQk.[G]_S10_1	[K].skPIPIMPAsPQk.[G]	O00429-6	DNM1L	Isoform 6 of Dynamin-1-like protein	S10	S629	PIPIMPASPQKGHAV	Unambiguous	1	S10(Phospho): 100	0.108328	0.13668	0.101678	0.117406	0.122504	0.109542	0.894193	0.644842	0.507836	-0.161342	0.294276	0.0474791
[R].hETSDHEAEEPDcIISEAPTsPLGHLTSEYDTDR.[N]_S21_1	[R].hETSDHEAEEPDcIISEAPTsPLGHLTSEYDTDR.[N]	Q6XZF7	DNMBP	Dynamin-binding protein	S21	S359	IISEAPTSPLGHLTS	Unambiguous	1	S21(Phospho): 86.69	0.0532969	0.0793231	0.106285	0.113805	0.06631	0.110045	1.65955	0.3581	0.0840117	0.730794	1.07566	0.786086
[R].sLDQTsPcPLVLVR.[I]_S1_1	[R].sLDQTsPcPLVLVR.[I]	Q6XZF7	DNMBP	Dynamin-binding protein	S1	S684	GPGHMGRSLDQTSPC	Unambiguous	1	S1(Phospho): 92.73	0.0621641	0.0633976	0.122357	0.0790511	0.0627809	0.100704	1.60406	0.0362563	0.330088	0.681724	0.481371	0.328162
[R].sHSDASVGSHSSTESEHGSSsPRFPR.[Q]_S21_1	[R].sHSDASVGSHSSTESEHGSSsPRFPR.[Q]	Q6XZF7	DNMBP	Dynamin-binding protein	S21	S1371	ESEHGSSSPRFPRQN	Unambiguous	1	S21(Phospho): 87.09	0.0628224	0.130718	0.107001	0.178831	0.0967703	0.142916	1.47686	0.964155	0.449009	0.562533	0.347745	0.195618
[R].hEtSDHEAEEPDcIISEAPtSPLGHLTSEYDTDR.[N]_T3 S4 T20_2	[R].hEtSDHEAEEPDcIISEAPtSPLGHLTSEYDTDR.[N]	Q6XZF7	DNMBP	Dynamin-binding protein	T3.S4.T20	T341.S342.T358	VEEQRHETSDHEAEE.EEQRHETSDHEAEEP.CIISEAPTSPLGHLT	Ambiguous	2	T3(Phospho): 50; S4(Phospho): 50; T20(Phospho): 99.27	0.083888	0.120064	0.153009	0.101932	0.101976	0.12747	1.25001	0.784641	0.500846	0.321934	0.300296	0.0966755
[R].sHSDASVGSHSSTESEHGSSSPR.[F]_S6_1	[R].sHSDASVGSHSSTESEHGSSSPR.[F]	Q6XZF7	DNMBP	Dynamin-binding protein	S6	S1356	RRSHSDASVGSHSST	Unambiguous	1	S6(Phospho): 94.96	0.102858	0.0775841	0.108276	0.101607	0.0902209	0.104941	1.16316	0.328479	0.37701	0.218047	0.423647	0.0923748
[R].sHSDASVGSHSSTESEHGSSsPR.[F]_S21_1	[R].sHSDASVGSHSSTESEHGSSsPR.[F]	Q6XZF7	DNMBP	Dynamin-binding protein	S21	S1371	ESEHGSSSPRFPRQN	Unambiguous	1	S21(Phospho): 90.75	0.142413	0.197863	0.159559	0.194961	0.170138	0.17726	1.04186	0.723457	0.848664	0.059162	0.0712645	0.00421615
[K].eSYTEEIVsEAESHVSGISR.[I]_S9_1	[K].eSYTEEIVsEAESHVSGISR.[I]	Q5QJE6	DNTTIP2	Deoxynucleotidyltransferase terminal-interacting protein 2	S9	S141	SYTEEIVSEAESHVS	Unambiguous	1	S9(Phospho): 99.47	0.100884	0.0987209	0.11888	0.123503	0.0998025	0.121191	1.21431	0.557213	0.0139411	0.28014	1.8557	0.519857
[K].sLTDPSQESHTEAIsDAETSSSDISFSGIATR.[R]_S15_1	[K].sLTDPSQESHTEAIsDAETSSSDISFSGIATR.[R]	Q5QJE6	DNTTIP2	Deoxynucleotidyltransferase terminal-interacting protein 2	S15	S184	ESHTEAISDAETSSS	Unambiguous	1	S15(Phospho): 99.98	0.122398	0.113488	0.119381	0.0809211	0.117943	0.100151	0.849147	0.289853	0.462532	-0.235914	0.334858	0.0789979
[K].hANsVDTSFSk.[D]_S4_1	[K].hANsVDTSFSk.[D]	Q96BY6	DOCK10	Dedicator of cytokinesis protein 10	S4	S1257	TAIKHANSVDTSFSK	Unambiguous	1	S4(Phospho): 100	0.154995	0.141887	0.100175	0.0893966	0.148441	0.0947856	0.638541	0.876184	0.0241084	-0.64715	1.61783	1.04698
[K].dLYPFTVNTsNQGSR.[D]_S10_1	[K].dLYPFTVNTsNQGSR.[D]	Q96BY6	DOCK10	Dedicator of cytokinesis protein 10	S10	S1232	YPFTVNTSNQGSRDD	Unambiguous	1	S10(Phospho): 99.16	0.144657	0.166364	0.0909072	0.106886	0.15551	0.0988967	0.635949	0.807937	0.052266	-0.653018	1.28178	0.837026
[K].fVQSTQNNGtLk.[G]_T10_1	[K].fVQSTQNNGtLk.[G]	Q96BY6	DOCK10	Dedicator of cytokinesis protein 10	T10	T1406	QSTQNNGTLKGSNPS	Unambiguous	1	T10(Phospho): 100	0.149033	0.130751	0.124823	0.0652926	0.139892	0.0950578	0.679508	0.379386	0.28656	-0.557438	0.542785	0.302569
[R].aSLASLDsNPSTNEk.[S]_S8_1	[R].aSLASLDsNPSTNEk.[S]	Q96BY6	DOCK10	Dedicator of cytokinesis protein 10	S8	S1295	ASLASLDSNPSTNEK	Unambiguous	1	S8(Phospho): 98.1	0.0920443	0.0805435	0.082065	0.0698556	0.0862939	0.0759603	0.880251	0.961963	0.34309	-0.184014	0.464592	0.0854913
[R].sQtLPIIR.[G]_T3_1	[R].sQtLPIIR.[G]	Q96BY6	DOCK10	Dedicator of cytokinesis protein 10	T3	T1440	HKQHRSQTLPIIRGK	Unambiguous	1	T3(Phospho): 92.2	0.120984	0.102696	0.127913	0.0791906	0.11184	0.103552	0.925895	0.457198	0.780286	-0.111079	0.107746	0.0119683
[K].dLYPFTVNTsNQGSRDDLSTNGGFQSQTAIk.[H]_S14_1	[K].dLYPFTVNTsNQGSRDDLSTNGGFQSQTAIk.[H]	Q96BY6	DOCK10	Dedicator of cytokinesis protein 10	S14	S1236	VNTSNQGSRDDLSTN	Unambiguous	1	S14(Phospho): 85.65	0.211775	0.206883	0.27244	0.170718	0.209329	0.221579	1.05852	0.0611834	0.832296	0.0820499	0.0797222	0.0065412
[K].dLYPFTVNTsNQGsRDDLSTNGGFQSQTAIk.[H]_T9 S10_2	[K].dLYPFTVNTsNQGsRDDLSTNGGFQSQTAIk.[H]	Q96BY6	DOCK10	Dedicator of cytokinesis protein 10	T9.S10	T1231.S1232	LYPFTVNTSNQGSRD.YPFTVNTSNQGSRDD	Unambiguous	2	T9(Phospho): 79.87; S10(Phospho): 79.87	0.215009	0.29391	0.19804	0.306706	0.254459	0.252373	0.9918	0.799614	0.978032	-0.0118787	0.00964701	0.000114594
[R].sLLRPGQAAELR.[H]_S1_1	[R].sLLRPGQAAELR.[H]	Q96BY6	DOCK10	Dedicator of cytokinesis protein 10	S1	S12	RTRRFTRSLLRPGQA	Unambiguous	1	S1(Phospho): 100	0.135613	0.12075	0.123654	0.132625	0.128181	0.12814	0.999674	0.691368	0.996592	-0.000470906	0.00148247	6.98103e-07
[K].skPYEGSQRNsTELAPPLPVR.[R]_S11_1	[K].skPYEGSQRNsTELAPPLPVR.[R]	Q9H7D0	DOCK5	Dedicator of cytokinesis protein 5	S11	S1834	YEGSQRNSTELAPPL	Unambiguous	1	S11(Phospho): 87.25	0.15791	0.159353	0.147532	0.123524	0.158632	0.135528	0.854359	0.0764234	0.194666	-0.227086	0.71071	0.161392
[R].lSPFHGSsPPQsTPLSPPPLTPk.[A]_S7 S8 S16_2	[R].lSPFHGSsPPQsTPLSPPPLTPk.[A]	Q9H7D0	DOCK5	Dedicator of cytokinesis protein 5	S7.S8.S16	S1780.S1781.S1789	RLSPFHGSSPPQSTP.LSPFHGSSPPQSTPL.PPQSTPLSPPPLTPK	Ambiguous	2	S7(Phospho): 49.3; S8(Phospho): 49.3; S16(Phospho): 99.27	0.137968	0.163123	0.137874	0.242358	0.150545	0.190116	1.26285	0.300817	0.538148	0.336679	0.269098	0.0905997
[R].sHsWVNSAYAPGGSk.[A]_S3_1	[R].sHsWVNSAYAPGGSk.[A]	K7ESB7	DOCK6	Dedicator of cytokinesis protein 6 (Fragment)	S3	S167	KGIDRSHSWVNSAYA	Unambiguous	1	S3(Phospho): 99.93	0.131585	0.118718	0.121604	0.0943314	0.125151	0.107968	0.862697	0.56127	0.37252	-0.213075	0.428851	0.0913771
[R].skSISSSNPDLAVAPGSVDDEVSR.[I]_S7_1	[R].skSISSSNPDLAVAPGSVDDEVSR.[I]	K7ESB7	DOCK6	Dedicator of cytokinesis protein 6 (Fragment)	S7	S138	RSKSISSSNPDLAVA	Unambiguous	1	S7(Phospho): 72.79	0.125775	0.0114345	0.0615256	0.0733753	0.0686045	0.0674504	0.983177	0.131483	0.985803	-0.0244768	0.00621002	0.000152002
[R].sAVRPAsLNLNR.[S]_S7_1	[R].sAVRPAsLNLNR.[S]	Q96N67	DOCK7	Dedicator of cytokinesis protein 7	S7	S888	RSAVRPASLNLNRSR	Unambiguous	1	S7(Phospho): 100	0.112775	0.120135	0.135293	0.111707	0.116455	0.1235	1.0605	0.385129	0.626015	0.0847421	0.203415	0.0172378
[K].qISGQYSGsPQLLk.[N]_S9_1	[K].qISGQYSGsPQLLk.[N]	Q96N67	DOCK7	Dedicator of cytokinesis protein 7	S9	S30	ISGQYSGSPQLLKNL	Unambiguous	1	S9(Phospho): 100	0.108998	0.150809	0.13828	0.106291	0.129904	0.122285	0.941356	0.831547	0.799508	-0.0871884	0.097177	0.00847271
[R].mNsLTFkk.[S]_S3_1	[R].mNsLTFkk.[S]	Q96N67	DOCK7	Dedicator of cytokinesis protein 7	S3	S1383	KVFERMNSLTFKKSK	Unambiguous	1	S3(Phospho): 99.22	0.0613995	0.0645522	0.0605087	0.0685278	0.0629759	0.0645183	1.02449	0.476941	0.754596	0.0349084	0.122286	0.0042688
[K].dAAQGEVEAEsPGPVPAkPk.[L]_S11_1	[K].dAAQGEVEAEsPGPVPAkPk.[L]	A0A0A0MSY4	DOCK9	Dedicator of cytokinesis protein 9	S11	S37	QGEVEAESPGPVPAK	Unambiguous	1	S11(Phospho): 100	0.11757	0.0888456	0.123778	0.146411	0.103208	0.135095	1.30896	0.849707	0.223294	0.388422	0.651123	0.25291
[K].lDkLPVHVYEVDEEVDkDEDAAsLGSQk.[G]_S23_1	[K].lDkLPVHVYEVDEEVDkDEDAAsLGSQk.[G]	A0A0A0MSY4	DOCK9	Dedicator of cytokinesis protein 9	S23	S166	DKDEDAASLGSQKGG	Unambiguous	1	S23(Phospho): 86.97	0.132717	0.127137	0.153582	0.133176	0.129927	0.143379	1.10353	0.339902	0.331342	0.142131	0.479724	0.0681838
[K].sNsLDkHQQSSTLGNSVVR.[C]_S3_1	[K].sNsLDkHQQSSTLGNSVVR.[C]	A0A0A0MSY4	DOCK9	Dedicator of cytokinesis protein 9	S3	S1274	RNSEKSNSLDKHQQS	Unambiguous	1	S3(Phospho): 97.6	0.164692	0.146023	0.14515	0.139874	0.155358	0.142512	0.917318	0.35069	0.316489	-0.124506	0.499641	0.0622083
[R].qMLATTSPALMNGSGQsPSVLk.[G]_S17_1	[R].qMLATTSPALMNGSGQsPSVLk.[G]	A0A0A0MSY4	DOCK9	Dedicator of cytokinesis protein 9	S17	S442	LMNGSGQSPSVLKGI	Unambiguous	1	S17(Phospho): 99.99	0.108772	0.0815447	0.158362	0.0679373	0.0951585	0.113149	1.18906	0.37239	0.739852	0.249825	0.130855	0.0326908
[K].lPVHVYEVDEEVDkDEDAAsLGSQk.[G]_S20_1	[K].lPVHVYEVDEEVDkDEDAAsLGSQk.[G]	A0A0A0MSY4	DOCK9	Dedicator of cytokinesis protein 9	S20	S166	DKDEDAASLGSQKGG	Unambiguous	1	S20(Phospho): 99.74	0.112392	0.0901524	0.140814	0.0842726	0.101272	0.112543	1.11129	0.477146	0.746242	0.15224	0.12712	0.0193527
[K].aEPYVAsEYkTVHEELTk.[S]_S7_1	[K].aEPYVAsEYkTVHEELTk.[S]	A0A0A0MSY4	DOCK9	Dedicator of cytokinesis protein 9	S7	S926	KAEPYVASEYKTVHE	Unambiguous	1	S7(Phospho): 74.34	0.137573	0.142936	0.14653	0.141651	0.140255	0.14409	1.02735	0.939809	0.400922	0.0389258	0.39694	0.0154512
[R].kYsGLIVNk.[A]_S3_1	[R].kYsGLIVNk.[A]	Q86TI2-2	DPP9	Isoform 2 of Dipeptidyl peptidase 9	S3	S74	IHGSRKYSGLIVNKA	Unambiguous	1	S3(Phospho): 99.46	0.100716	0.155643	0.102788	0.161972	0.12818	0.13238	1.03277	0.952521	0.926628	0.0465199	0.0330945	0.00153955
[K].tVTPASSAkTsPAkQQAPPVR.[N]_S11_1	[K].tVTPASSAkTsPAkQQAPPVR.[N]	A0A1C7CYX9	DPYSL2	Dihydropyrimidinase-related protein 2	S11	S627	PASSAKTSPAKQQAP	Unambiguous	1	S11(Phospho): 84.93	0.0142638	0.0113924	0.028877	0.36326	0.0128281	0.196068	15.2843	0.0109332	0.470855	3.93398	0.327112	1.28685
[K].tVTPASSAkTsPAkQQAPPVR.[N]_S7_1	[K].tVTPASSAkTsPAkQQAPPVR.[N]	A0A1C7CYX9	DPYSL2	Dihydropyrimidinase-related protein 2	S7	S623	KTVTPASSAKTSPAK	Unambiguous	1	S7(Phospho): 77.73	0.0161633	0.015579	0.0323664	0.337208	0.0158712	0.184787	11.6429	0.00244038	0.467348	3.54138	0.330359	1.16993
[K].tVtPASSAktSPAkQQAPPVR.[N]_T3 T10 S11_2	[K].tVtPASSAktSPAkQQAPPVR.[N]	A0A1C7CYX9	DPYSL2	Dihydropyrimidinase-related protein 2	T3.T10.S11	T619.T626.S627	SVTPKTVTPASSAKT.TPASSAKTSPAKQQA.PASSAKTSPAKQQAP	Ambiguous	2	T3(Phospho): 98.68; T10(Phospho): 50; S11(Phospho): 50	0.0230078	0.0377214	0.0573791	0.657488	0.0303646	0.357433	11.7714	0.0312113	0.472518	3.55721	0.325581	1.15816
[R].kQsGkAAEDEEVPAFFk.[N]_S3_1	[R].kQsGkAAEDEEVPAFFk.[N]	A0A1C7CYX9	DPYSL2	Dihydropyrimidinase-related protein 2	S3	S7	MAERKQSGKAAEDE	Unambiguous	1	S3(Phospho): 100	0.0288067	0.0289684	0.0735933	0.137353	0.0288875	0.105473	3.65116	0.00322757	0.251111	1.86835	0.600134	1.12126
[K].tsPAkQQAPPVR.[N]_S2_1	[K].tsPAkQQAPPVR.[N]	A0A1C7CYX9	DPYSL2	Dihydropyrimidinase-related protein 2	S2	S627	PASSAKTSPAKQQAP	Unambiguous	1	S2(Phospho): 99.26	0.0537112	0.0925697	0.0942613	0.398193	0.0731404	0.246227	3.36649	0.161909	0.375838	1.75125	0.424999	0.744278
[K].tVTPASSAkTsPAk.[Q]_T1 T10 S11_2	[K].tVTPASSAkTsPAk.[Q]	A0A1C7CYX9	DPYSL2	Dihydropyrimidinase-related protein 2	T1.T10.S11	T617.T626.S627	EVSVTPKTVTPASSA.TPASSAKTSPAKQQA.PASSAKTSPAKQQAP	Ambiguous	2	T1(Phospho): 93.43; T10(Phospho): 50; S11(Phospho): 50	0.0678545	0.220134	0.0742905	0.533978	0.143994	0.304134	2.11213	0.407297	0.576367	1.0787	0.239301	0.258133
[R].gLYDGPVcEVSVtPk.[T]_T13_1	[R].gLYDGPVcEVSVtPk.[T]	A0A1C7CYX9	DPYSL2	Dihydropyrimidinase-related protein 2	T13	T614	PVCEVSVTPKTVTPA	Unambiguous	1	T13(Phospho): 100	0.137876	0.191851	0.111302	0.137898	0.164863	0.1246	0.755777	0.58293	0.312659	-0.403968	0.504929	0.203975
[K].nLGSGsPkPR.[Q]_S6_1	[K].nLGSGsPkPR.[Q]	A0A1C7CYX9	DPYSL2	Dihydropyrimidinase-related protein 2	S6	S27	FKNLGSGSPKPRQKF	Unambiguous	1	S6(Phospho): 95.12	0.170837	0.12147	0.117562	0.155384	0.146154	0.136473	0.933762	0.83239	0.785002	-0.0988732	0.105129	0.0103945
[K].tVTPASsAkTsPAk.[Q]_T1 T3 S7 T10 S11_3	[K].tVTPASsAkTsPAk.[Q]	A0A1C7CYX9	DPYSL2	Dihydropyrimidinase-related protein 2	T1.T3.S7.T10.S11	T617.T619.S623.T626.S627	EVSVTPKTVTPASSA.SVTPKTVTPASSAKT.KTVTPASSAKTSPAK.TPASSAKTSPAKQQA.PASSAKTSPAKQQAP	Ambiguous	3	T1(Phospho): 49.96; T3(Phospho): 49.96; S7(Phospho): 99.82; T10(Phospho): 50; S11(Phospho): 50	0.131776	0.196688	0.0900202	0.262878	0.164232	0.176449	1.07439	0.45738	0.906835	0.103516	0.0424718	0.00439652
[K].gGTPAGSARGsPTRPNPPVR.[N]_T13_1	[K].gGTPAGSARGsPTRPNPPVR.[N]	Q14195-2	DPYSL3	Isoform LCRMP-4 of Dihydropyrimidinase-related protein 3	T13	T638	GSARGSPTRPNPPVR	Unambiguous	1	T13(Phospho): 98.81	0.0223682	0.0135771	0.0652241	0.229605	0.0179726	0.147415	8.20217	0.068028	0.25643	3.03601	0.591032	1.79438
[R].gmYDGPVFDLTTtPk.[G]_T13_1	[R].gmYDGPVFDLTTtPk.[G]	Q14195-2	DPYSL3	Isoform LCRMP-4 of Dihydropyrimidinase-related protein 3	T13	T623	PVFDLTTTPKGGTPA	Unambiguous	1	T13(Phospho): 91.06	0.157106	0.120172	0.141468	0.0754005	0.138639	0.108434	0.782135	0.649044	0.508519	-0.35451	0.293693	0.104117
[R].gMYDGPVFDLTTtPkGGtPAGSAR.[G]_T13 T18_2	[R].gMYDGPVFDLTTtPkGGtPAGSAR.[G]	Q14195-2	DPYSL3	Isoform LCRMP-4 of Dihydropyrimidinase-related protein 3	T13.T18	T623.T628	PVFDLTTTPKGGTPA.TTTPKGGTPAGSARG	Unambiguous	2	T13(Phospho): 99.11; T18(Phospho): 100	0.183299	0.213104	0.143415	0.287914	0.198201	0.215664	1.08811	0.25899	0.834907	0.121822	0.0783616	0.00954621
[K].sLHLsPQEQSASYQDRR.[Q]_S5_1	[K].sLHLsPQEQSASYQDRR.[Q]	Q9H410	DSN1	Kinetochore-associated protein DSN1 homolog	S5	S81	QSKSLHLSPQEQSAS	Unambiguous	1	S5(Phospho): 100	0.0930984	0.142681	0.107104	0.190186	0.11789	0.148645	1.26088	0.685074	0.589984	0.334432	0.22916	0.0766384
[K].tHDHQLESsLSPVEVFAk.[T]_S11_1	[K].tHDHQLESsLSPVEVFAk.[T]	Q9H410	DSN1	Kinetochore-associated protein DSN1 homolog	S11	S30	HQLESSLSPVEVFAK	Unambiguous	1	S11(Phospho): 98.18	0.127204	0.129689	0.12954	0.153423	0.128446	0.141481	1.10148	0.131959	0.391051	0.139443	0.407767	0.0568601
[K].tHDHQLEsSLSPVEVFAk.[T]_T1_1	[K].tHDHQLEsSLSPVEVFAk.[T]	Q9H410	DSN1	Kinetochore-associated protein DSN1 homolog	T1	T20	KGPVMSKTHDHQLES	Unambiguous	1	T1(Phospho): 98.44	0.116689	0.140721	0.0924902	0.130809	0.128705	0.11165	0.867486	0.713217	0.529471	-0.205087	0.276158	0.0566365
[K].sLHLsPQEQSASYQDR.[R]_S5_1	[K].sLHLsPQEQSASYQDR.[R]	Q9H410	DSN1	Kinetochore-associated protein DSN1 homolog	S5	S81	QSKSLHLSPQEQSAS	Unambiguous	1	S5(Phospho): 99.91	0.109133	0.147559	0.11587	0.158584	0.128346	0.137227	1.0692	0.932763	0.786438	0.0965293	0.104336	0.0100714
[R].sTSVsSQAAQAASPQVPATTTPk.[GI]_T2_1	[R].sTSVsSQAAQAASPQVPATTTPk.[GI]	Q03001	DST	Dystonin	T2	T7421	GASPNRSTSVSSQAA	Unambiguous	1	T2(Phospho): 75.3	0.140784	0.133841	0.115094	0.117018	0.137312	0.116056	0.845199	0.344276	0.0275411	-0.242637	1.56002	0.378518
[R].aMVDSQQksPVk.[R]_S9_1	[R].aMVDSQQksPVk.[R]	Q03001	DST	Dystonin	S9	S1382	MVDSQQKSPVKRRRM	Unambiguous	1	S9(Phospho): 100	0.104289	0.0924412	0.134369	0.110895	0.0983649	0.122632	1.24671	0.595116	0.206203	0.318121	0.685704	0.218137
[K].fcGVNETENEDNTNRDsPIFDYSPR.[L]_S17_1	[K].fcGVNETENEDNTNRDsPIFDYSPR.[L]	Q03001	DST	Dystonin	S17	S2215	EDNTNRDSPIFDYSP	Unambiguous	1	S17(Phospho): 99.99	0.147424	0.107217	0.18357	0.12548	0.12732	0.154525	1.21367	0.770878	0.521746	0.279373	0.28254	0.0789342
[K].sFSEDVISHk.[G]_S1_1	[K].sFSEDVISHk.[G]	Q03001	DST	Dystonin	S1	S3968	TKLKRQKSFSEDVIS	Unambiguous	1	S1(Phospho): 95.94	0.104162	0.111553	0.0833911	0.106206	0.107857	0.0947985	0.878925	0.398875	0.38987	-0.186188	0.40908	0.076166
[K].sGSAsPAPGDTLPWNLPk.[H]_S1_1	[K].sGSAsPAPGDTLPWNLPk.[H]	F6QMI7	DST	Dystonin	S1	S28	EDDFSQKSGSASPAP	Unambiguous	1	S1(Phospho): 82.96	0.11345	0.107761	0.134186	0.0903999	0.110606	0.112293	1.01526	0.164506	0.946026	0.0218468	0.0240971	0.000526446
[R].qksFSEDVISHk.[G]_S3_1	[R].qksFSEDVISHk.[G]	Q03001	DST	Dystonin	S3	S3968	TKLKRQKSFSEDVIS	Unambiguous	1	S3(Phospho): 94.35	0.151985	0.152053	0.134639	0.167015	0.152019	0.150827	0.992159	0.00269206	0.953207	-0.0113569	0.0208127	0.000236367
[R].cSMSSSADFsDEDDFSQk.[S]_S10_1	[R].cSMSSSADFsDEDDFSQk.[S]	F6QMI7	DST	Dystonin	S10	S19	MSSSADFSDEDDFSQ	Unambiguous	1	S10(Phospho): 100	0.162735	0.117278	0.149452	0.132427	0.140007	0.140939	1.00666	0.456302	0.972828	0.00958189	0.0119639	0.000114636
[R].rGsVSSVSPkPPSSFk.[M]_S3_1	[R].rGsVSSVSPkPPSSFk.[M]	Q9NZJ0	DTL	Denticleless protein homolog	S3	S485	SPINRRGSVSSVSPK	Unambiguous	1	S3(Phospho): 90.81	0.0767681	0.0404422	0.0500636	0.047482	0.0586052	0.0487728	0.832227	0.0903365	0.643295	-0.264951	0.19159	0.0507619
[R].kAENPSPRsPSSQTPNSR.[R]_S9_1	[R].kAENPSPRsPSSQTPNSR.[R]	Q9NZJ0	DTL	Denticleless protein homolog	S9	S679	AENPSPRSPSSQTPN	Unambiguous	1	S9(Phospho): 97.94	0.137717	0.141166	0.080963	0.282713	0.139442	0.181838	1.30404	0.0217606	0.746709	0.382991	0.126849	0.0485818
[R].kAENPSPRsPSSQTPNSR.[R]_S11_1	[R].kAENPSPRsPSSQTPNSR.[R]	Q9NZJ0	DTL	Denticleless protein homolog	S11	S681	NPSPRSPSSQTPNSR	Unambiguous	1	S11(Phospho): 73.08	0.123889	0.140953	0.0757824	0.225678	0.132421	0.15073	1.13827	0.144328	0.83084	0.186838	0.0804827	0.0150373
[R].qVNQISGAHNTSDkQtPSkPk.[K]_T16_1	[R].qVNQISGAHNTSDkQtPSkPk.[K]	Q9NZJ0	DTL	Denticleless protein homolog	T16	T196	HNTSDKQTPSKPKKK	Unambiguous	1	T16(Phospho): 96.48	0.164514	0.127032	0.132904	0.147819	0.145773	0.140362	0.96288	0.482192	0.813629	-0.054572	0.0895736	0.00488821
[K].lkEGHETPMDIDsDDSk.[A]_S13_1	[K].lkEGHETPMDIDsDDSk.[A]	Q8TDB6	DTX3L	E3 ubiquitin-protein ligase DTX3L	S13	S532	ETPMDIDSDDSKAAS	Unambiguous	1	S13(Phospho): 99.89	0.171316	0.126331	0.144603	0.166684	0.148823	0.155644	1.04583	0.580968	0.810986	0.0646485	0.0909867	0.00588215
[R].tDsTSDGRPAWMR.[T]_S3_1	[R].tDsTSDGRPAWMR.[T]	Q14204	DYNC1H1	Cytoplasmic dynein 1 heavy chain 1	S3	S4368	EKKTRTDSTSDGRPA	Unambiguous	1	S3(Phospho): 99.01	0.0976748	0.0761309	0.121247	0.0799423	0.0869028	0.100595	1.15755	0.612127	0.616185	0.211081	0.210289	0.0443879
[K].lIRDFQEYVEPGEDFPAsPQRR.[N]_S18_1	[K].lIRDFQEYVEPGEDFPAsPQRR.[N]	Q9Y6G9	DYNC1LI1	Cytoplasmic dynein 1 light intermediate chain 1	S18	S207	PGEDFPASPQRRNTA	Unambiguous	1	S18(Phospho): 100	0.0624461	0.0560012	0.0938253	0.245387	0.0592237	0.169606	2.86382	0.0541099	0.282846	1.51794	0.548451	0.832516
[R].kPVTVSPTTPTsPTEGEAS.[-]_S12_1	[R].kPVTVSPTTPTsPTEGEAS.[-]	Q9Y6G9	DYNC1LI1	Cytoplasmic dynein 1 light intermediate chain 1	S12	S516	VSPTTPTSPTEGEAS	Unambiguous	1	S12(Phospho): 91.43	0.0927894	0.110492	0.0899477	0.0856103	0.101641	0.087779	0.863621	0.305937	0.267637	-0.21153	0.572455	0.121091
[R].dFQEYVEPGEDFPAsPQRR.[N]_S15_1	[R].dFQEYVEPGEDFPAsPQRR.[N]	Q9Y6G9	DYNC1LI1	Cytoplasmic dynein 1 light intermediate chain 1	S15	S207	PGEDFPASPQRRNTA	Unambiguous	1	S15(Phospho): 100	0.129009	0.134822	0.124704	0.128565	0.131916	0.126635	0.959967	0.746536	0.269355	-0.0589435	0.569676	0.0335787
[R].sVSSNVASVsPIPAGSkk.[I]_S10_1	[R].sVSSNVASVsPIPAGSkk.[I]	Q9Y6G9	DYNC1LI1	Cytoplasmic dynein 1 light intermediate chain 1	S10	S421	SSNVASVSPIPAGSK	Unambiguous	1	S10(Phospho): 98.11	0.12978	0.153007	0.145242	0.150808	0.141394	0.148025	1.0469	0.299445	0.634515	0.0661227	0.197558	0.0130631
[R].dFQEYVEPGEDFPAsPQR.[R]_S15_1	[R].dFQEYVEPGEDFPAsPQR.[R]	Q9Y6G9	DYNC1LI1	Cytoplasmic dynein 1 light intermediate chain 1	S15	S207	PGEDFPASPQRRNTA	Unambiguous	1	S15(Phospho): 100	0.113685	0.144126	0.121663	0.125398	0.128906	0.123531	0.958304	0.155452	0.759435	-0.0614453	0.119509	0.00734328
[R].kPVTVsPTTPTSPTEGEAS.[-]_S6_1	[R].kPVTVsPTTPTSPTEGEAS.[-]	Q9Y6G9	DYNC1LI1	Cytoplasmic dynein 1 light intermediate chain 1	S6	S510	TRKPVTVSPTTPTSP	Unambiguous	1	S6(Phospho): 99.09	0.117527	0.0925942	0.128255	0.0818046	0.10506	0.10503	0.99971	0.627214	0.999183	-0.000418449	0.000355102	1.48592e-07
[K].kTGSPGsPGAGGVQSTAk.[K]_S7_1	[K].kTGSPGsPGAGGVQSTAk.[K]	O43237	DYNC1LI2	Cytoplasmic dynein 1 light intermediate chain 2	S7	S446	KKTGSPGSPGAGGVQ	Unambiguous	1	S7(Phospho): 100	0.133889	0.126182	0.152914	0.148858	0.130035	0.150886	1.16035	0.616784	0.0409546	0.214558	1.3877	0.297741
[K].dFQDYmEPEEGcQGsPQR.[R]_S15_1	[K].dFQDYmEPEEGcQGsPQR.[R]	O43237	DYNC1LI2	Cytoplasmic dynein 1 light intermediate chain 2	S15	S194	PEEGCQGSPQRRGPL	Unambiguous	1	S15(Phospho): 100	0.0943742	0.13665	0.100854	0.195117	0.115512	0.147985	1.28112	0.536788	0.593797	0.357411	0.226362	0.0809043
[R].gGPASVPSSsPGTSVk.[K]_S10_1	[R].gGPASVPSSsPGTSVk.[K]	O43237	DYNC1LI2	Cytoplasmic dynein 1 light intermediate chain 2	S10	S407	PASVPSSSPGTSVKK	Unambiguous	1	S10(Phospho): 87.52	0.15068	0.142114	0.191303	0.13302	0.146397	0.162161	1.10768	0.185795	0.646061	0.147538	0.189726	0.0279919
[K].dFQDYmEPEEGcQGsPQRR.[G]_S15_1	[K].dFQDYmEPEEGcQGsPQRR.[G]	O43237	DYNC1LI2	Cytoplasmic dynein 1 light intermediate chain 2	S15	S194	PEEGCQGSPQRRGPL	Unambiguous	1	S15(Phospho): 98.65	0.130329	0.18799	0.133436	0.192333	0.159159	0.162884	1.0234	0.986505	0.936219	0.0333753	0.0286227	0.000955289
[R].aETWsLLsDSTMDTR.[Y]_S8 S10_2	[R].aETWsLLsDSTMDTR.[Y]	O75923-13	DYSF	Isoform 13 of Dysferlin	S8.S10	S167.S169	AETWSLLSDSTMDTR.TWSLLSDSTMDTRYS	Unambiguous	2	S8(Phospho): 99.29; S10(Phospho): 91.99	0.160456	0.126506	0.153732	0.228232	0.143481	0.190982	1.33106	0.544412	0.365684	0.412576	0.436894	0.180252
[R].aETWsLLsDSTmDTR.[Y]_S5 S8_2	[R].aETWsLLsDSTmDTR.[Y]	O75923-13	DYSF	Isoform 13 of Dysferlin	S5.S8	S164.S167	QSRAETWSLLSDSTM.AETWSLLSDSTMDTR	Unambiguous	2	S5(Phospho): 92.76; S8(Phospho): 99.94	0.146721	0.120574	0.120461	0.260704	0.133648	0.190582	1.426	0.234688	0.508482	0.511976	0.293725	0.15038
[R].aETWsLLsDSTMDTR.[Y]_S5 S10_2	[R].aETWsLLsDSTMDTR.[Y]	O75923-13	DYSF	Isoform 13 of Dysferlin	S5.S10	S164.S169	QSRAETWSLLSDSTM.TWSLLSDSTMDTRYS	Unambiguous	2	S5(Phospho): 99.46; S10(Phospho): 92.94	0.160417	0.134435	0.12806	0.238104	0.147426	0.183082	1.24185	0.295213	0.592704	0.312496	0.227162	0.0709872
[K].tSPLkDNPsPEPQLDDIkR.[E]_T1 S2 S9_2	[K].tSPLkDNPsPEPQLDDIkR.[E]	Q96JC9	EAF1	ELL-associated factor 1	T1.S2.S9	T157.S158.S165	KPPVGPKTSPLKDNP.PPVGPKTSPLKDNPS.SPLKDNPSPEPQLDD	Ambiguous	2	T1(Phospho): 50; S2(Phospho): 50; S9(Phospho): 100	0.146636	0.143952	0.129608	0.233502	0.145294	0.181555	1.24957	0.0328882	0.612012	0.321433	0.21324	0.0685423
[K].tSPLkDNPsPEPQLDDIkR.[E]_S9_1	[K].tSPLkDNPsPEPQLDDIkR.[E]	Q96JC9	EAF1	ELL-associated factor 1	S9	S165	SPLKDNPSPEPQLDD	Unambiguous	1	S9(Phospho): 100	0.155559	0.0922946	0.156652	0.119217	0.123927	0.137934	1.11303	0.680306	0.739796	0.154496	0.130888	0.0202216
[R].yYDDIYFDsDsEDEDRAVQVTk.[K]_Y6 S9_2	[R].yYDDIYFDsDsEDEDRAVQVTk.[K]	Q56P03	EAPP	E2F-associated phosphoprotein	Y6.S9	Y106.S109	TRYYDDIYFDSDSED.YDDIYFDSDSEDEDR	Unambiguous	2	Y6(Phospho): 85.76; S9(Phospho): 69.98	0.114595	0.133052	0.0969726	0.199008	0.123823	0.14799	1.19517	0.22785	0.686958	0.257221	0.16307	0.0419449
[R].yYDDIYFDsDsEDEDRAVQVTk.[K]_S9 S11_2	[R].yYDDIYFDsDsEDEDRAVQVTk.[K]	Q56P03	EAPP	E2F-associated phosphoprotein	S9.S11	S109.S111	YDDIYFDSDSEDEDR.DIYFDSDSEDEDRAV	Unambiguous	2	S9(Phospho): 100; S11(Phospho): 100	0.113646	0.133115	0.0877051	0.195863	0.12338	0.141784	1.14916	0.226771	0.769548	0.200579	0.113765	0.0228188
[R].kLsGDQITLPTTVDYSSVPk.[Q]_S3_1	[R].kLsGDQITLPTTVDYSSVPk.[Q]	O00559-2	EBAG9	Isoform 2 of Receptor-binding cancer antigen expressed on SiSo cells	S3	S36	SGRGRKLSGDQITLP	Unambiguous	1	S3(Phospho): 99.92	0.132773	0.116424	0.136423	0.0850851	0.124598	0.110754	0.888888	0.392533	0.65846	-0.169927	0.181471	0.0308367
[K].rGPGLtSSPPLLPPSLQVNFHSPR.[S]_T6_1	[K].rGPGLtSSPPLLPPSLQVNFHSPR.[S]	P42892-2	ECE1	Isoform A of Endothelin-converting enzyme 1	T6	T23	GKRGPGLTSSPPLLP	Unambiguous	1	T6(Phospho): 82.8	0.115496	0.0809384	0.137857	0.085653	0.0982171	0.111755	1.13784	0.744517	0.707559	0.186293	0.150237	0.0279881
[R].aTLDEEDLVDSLsEGDAYPNGLQVNFHSPR.[S]_S13_1	[R].aTLDEEDLVDSLsEGDAYPNGLQVNFHSPR.[S]	P42892	ECE1	Endothelin-converting enzyme 1	S13	S36	EDLVDSLSEGDAYPN	Unambiguous	1	S13(Phospho): 99.58	0.113235	0.0947061	0.0942733	0.118454	0.10397	0.106364	1.02302	0.832474	0.889579	0.0328318	0.0508156	0.00166837
[R].hNsWSSSSRHPNQATPk.[K]_S3_1	[R].hNsWSSSSRHPNQATPk.[K]	Q96F86	EDC3	Enhancer of mRNA-decapping protein 3	S3	S161	SFRRRHNSWSSSSRH	Unambiguous	1	S3(Phospho): 97.09	0.0255778	0.0349169	0.080311	0.260226	0.0302473	0.170268	5.6292	0.0660329	0.260319	2.49293	0.584495	1.45711
[R].hNsWSSSSR.[H]_S3_1	[R].hNsWSSSSR.[H]	Q96F86	EDC3	Enhancer of mRNA-decapping protein 3	S3	S161	SFRRRHNSWSSSSRH	Unambiguous	1	S3(Phospho): 99.97	0.0963249	0.105727	0.125488	0.149068	0.101026	0.137278	1.35884	0.483073	0.103842	0.442374	0.983628	0.435131
[R].rHNsWSSSSR.[H]_S4_1	[R].rHNsWSSSSR.[H]	Q96F86	EDC3	Enhancer of mRNA-decapping protein 3	S4	S161	SFRRRHNSWSSSSRH	Unambiguous	1	S4(Phospho): 99.99	0.0800655	0.124095	0.128617	0.188273	0.10208	0.158445	1.55216	0.80955	0.267782	0.63428	0.572218	0.362946
[K].sQDVAVsPQQQQcSk.[S]_S7_1	[K].sQDVAVsPQQQQcSk.[S]	Q96F86	EDC3	Enhancer of mRNA-decapping protein 3	S7	S131	KSQDVAVSPQQQQCS	Unambiguous	1	S7(Phospho): 100	0.127847	0.13524	0.134847	0.153552	0.131543	0.1442	1.09621	0.479216	0.335213	0.13253	0.474679	0.062909
[R].tRsPDVISSASTALSQDIPEIASEALSR.[G]_S3_1	[R].tRsPDVISSASTALSQDIPEIASEALSR.[G]	Q6P2E9	EDC4	Enhancer of mRNA-decapping protein 4	S3	S729	ASPSRTRSPDVISSA	Unambiguous	1	S3(Phospho): 90.56	0.136243	0.104234	0.120784	0.093128	0.120239	0.106956	0.889529	0.907262	0.594147	-0.168886	0.226106	0.0381862
[R].dsQDAsAEQSDHDDEVASLASASGGFGTk.[V]_S2 S10_2	[R].dsQDAsAEQSDHDDEVASLASASGGFGTk.[V]	Q6P2E9	EDC4	Enhancer of mRNA-decapping protein 4	S2.S10	S871.S879	HLLQQRDSQDASAEQ.QDASAEQSDHDDEVA	Unambiguous	2	S2(Phospho): 95.55; S10(Phospho): 95.48	0.147358	0.136201	0.100983	0.153117	0.141779	0.12705	0.896112	0.268433	0.636085	-0.15825	0.196485	0.0310936
[R].dSQDASAEQsDHDDEVASLASASGGFGTk.[V]_S6_1	[R].dSQDASAEQsDHDDEVASLASASGGFGTk.[V]	Q6P2E9	EDC4	Enhancer of mRNA-decapping protein 4	S6	S875	QRDSQDASAEQSDHD	Unambiguous	1	S6(Phospho): 70.4	0.16634	0.145447	0.119361	0.171286	0.155894	0.145323	0.932194	0.48707	0.741958	-0.101297	0.129621	0.0131302
[R].dSQDASAEQsDHDDEVASLASASGGFGTk.[V]_S10_1	[R].dSQDASAEQsDHDDEVASLASASGGFGTk.[V]	Q6P2E9	EDC4	Enhancer of mRNA-decapping protein 4	S10	S879	QDASAEQSDHDDEVA	Unambiguous	1	S10(Phospho): 99.87	0.152034	0.13801	0.125169	0.178431	0.145022	0.1518	1.04674	0.327814	0.828543	0.0658983	0.0816851	0.0053829
[K].kPATPAEDDEDDDIDLFGsDNEEEDkEAAQLR.[E]_S19_1	[K].kPATPAEDDEDDDIDLFGsDNEEEDkEAAQLR.[E]	E9PRY8	EEF1D	Elongation factor 1-delta	S19	S578	DDIDLFGSDNEEEDK	Unambiguous	1	S19(Phospho): 100	0.170733	0.145866	0.154942	0.102735	0.1583	0.128838	0.813889	0.565992	0.415427	-0.297096	0.381505	0.113344
[truncated: 4,139 more rows]

## Sheet: VP_DMSO_0v10min
Identifier	Annotated_Sequence	Protein	Gene	Description	Pep_Loc	Prot_Loc	Flank_Seq	Confidence	#Phos_Sites	Phosphosite_Probability	DMSO_0_1	DMSO_0_2	DMSO_10_1	DMSO_10_2	DMSO_10_3	DMSO_0_Avg	DMSO_10_Avg	FC	Ftest	pvalue	log2(FC)	-log10(p)	pi
[truncated: 5,491 more rows]

[truncated: 2 more sheets: VP_SB_0v10min, VP_10min_DMSOvSB]
